# Supplementary material for: PHOTOPERIOD 1 enhances stress resistance and energy metabolism to promote spike fertility in barley under high ambient temperatures
Source: Plant Physiol. 2025 Mar 26;197(4):kiaf118. doi: 10.1093/plphys/kiaf118 (PMC12002028; doi:10.1093/plphys/kiaf118)
Supplement: kiaf118_Supplementary_Data [file kiaf118_supplementary_data.zip]

Archive with 7 entries (7 files):
- all_supplementary_materials.pdf
- Supplementary Dataset 1.xlsx
- Supplementary Dataset 2.xlsx
- Supplementary Dataset 3.xlsx
- Supplementary Dataset 4.xlsx
- Supplementary Dataset 5.xlsx
- Supplementary Dataset 6.xlsx
