# Supplementary material for: PHOTOPERIOD 1 enhances stress resistance and energy metabolism to promote spike fertility in barley under high ambient temperatures
Source: Plant Physiol. 2025 Mar 26;197(4):kiaf118. doi: 10.1093/plphys/kiaf118 (PMC12002028; doi:10.1093/plphys/kiaf118)
Supplement: kiaf118_Supplementary_Data [file kiaf118_supplementary_data.zip › Supplementary Dataset 1.xlsx]

## Sheet: Sheet1
>KO3-4	ATGCGACCGAGGCAGCCTCCTCCTAGCGCCATGGACAATCACCAGCAGCAGCAGCCGCCGCGCGGGGAGCACGCCGCCCAGCCGCGATGCTGGGAGGAGTTCCTACACAGGAAGACCATCCGGGTCCTGCTCGTGGAGACCGACGACTCCACCAGGCAGGTCGTCGCCGCCCTGCTCCGCCACTGCATGTACCAAGTTATCCCCGTCGAGAACGGCCACCAGGCGTGGGCGTATCTTCAGGACATGCAGAGCAACATCGACCTTGTTCTCACAGAGGTGTTCATGCACGGCGGCCTCTCCGGGATCGACCTGCTCGGCAGGATCATGAACCACGAGGTCTGCAAGGACATCCCCGTCATCATGATGTCGTCGCACGATTCCATGGGCACTGTCCTCAGC…
>GP	ATGCGACCGAGGCAGCCTCCTCCTAGCGCCATGGACAATCAGCAGCAGCAGCAGCCGCCGCGCGGGGAGCACGCCGCCCAGCCGCGATGCTGGGAGGAGTTCCTACACAGGAAGACCATCCGGGTCCTGCTCGTGGAGACCGACGACTCCACCAGGCAGGTCGTCGCCGCCCTGCTCCGCCACTGCATGTACCAAGTTATCCCCGTCGAGAACGGCCACCAGGCGTGGGCGTATCTTCAGGACATGCAGAGCAACATCGACCTTGTTCTCACAGAGGTGTTCATGCACGGCGGCCTCTCCGGGATCGACCTGCTCGGCAGGATCATGAACCACGAGGTCTGCAAGGACATCCCCGTCATCATGATGTCGTCGCACGATTCCATGGGCACCGTCCTCAGC…
>Scarlett	ATGCGACCGAGGCAGCCTCCTCCTAGCGCCATGGACAATCAGCAGCAGCAGCAGCCGCCGCGCGGGGAGCACGCCGCCCAGCCGCGATGCTGGGAGGAGTTCCTACACAGGAAGACCATCCGGGTCCTGCTCGTGGAGACCGACGACTCCACCAGGCAGGTCGTCGCCGCCCTGCTCCGCCACTGCATGTACCAAGTTATCCCCGTCGAGAACGGCCACCAGGCGTGGGCGTATCTTCAGGACATGCAGAGCAACATCGACCTTGTTCTCACAGAGGTGTTCATGCACGGCGGCCTCTCCGGGATCGACCTGCTCGGCAGGATCATGAACCACGAGGTCTGCAAGGACATCCCCGTCATCATGATGTCGTCGCACGATTCCATGGGCACCGTCCTCAGC…
>S42	ATGCGACCGAGGCAGCCTCCTCCTAGCGCCATGGACAATCACCAGCAGCAGCAGCCGCCGCGCGGGGAGCACGCCGCCCAGCCGCGATGCTGGGAGGAGTTCCTACACAGGAAGACCATCCGGGTCCTGCTCGTGGAGACCGACGACTCCACCAGGCAGGTCGTCGCCGCCCTGCTCCGCCACTGCATGTACCAAGTTATCCCCGTCGAGAACGGCCACCAGGCGTGGGCGTATCTTCAGGACATGCAGAGCAACATCGACCTTGTTCTCACAGAGGTGTTCATGCACGGCGGCCTCTCCGGGATCGACCTGCTCGGCAGGATCATGAACCACGAGGTCTGCAAGGACATCCCCGTCATCATGATGTCGTCGCACGATTCCATGGGCACCGTCCTCAGC…
>GPFast	ATGCGACCGAGGCAGCCTCCTCCTAGCGCCATGGACAATCACCAGCAGCAGCAGCCGCCGCGCGGGGAGCACGCCGCCCAGCCGCGATGCTGGGAGGAGTTCCTACACAGGAAGACCATCCGGGTCCTGCTCGTGGAGACCGACGACTCCACCAGGCAGGTCGTCGCCGCCCTGCTCCGCCACTGCATGTACCAAGTTATCCCCGTCGAGAACGGCCACCAGGCGTGGGCGTATCTTCAGGACATGCAGAGCAACATCGACCTTGTTCTCACAGAGGTGTTCATGCACGGCGGCCTCTCCGGGATCGACCTGCTCGGCAGGATCATGAACCACGAGGTCTGCAAGGACATCCCCGTCATCATGATGTCGTCGCACGATTCCATGGGCACTGTCCTCAGC…
