# Supplementary material for: PHOTOPERIOD 1 enhances stress resistance and energy metabolism to promote spike fertility in barley under high ambient temperatures
Source: Plant Physiol. 2025 Mar 26;197(4):kiaf118. doi: 10.1093/plphys/kiaf118 (PMC12002028; doi:10.1093/plphys/kiaf118)
Supplement: kiaf118_Supplementary_Data [file kiaf118_supplementary_data.zip › Supplementary Dataset 2.xlsx]

## Sheet: TPM_leaf
BaRTv1_ID	BaRTv1_ID_unpaded	GP.w1.0.CT.1	GP.w1.0.CT.2	GP.w1.0.CT.3	GP.w1.0.HT.1	GP.w1.0.HT.2	GP.w1.0.HT.3	GP-fast.w1.0.CT.1	GP-fast.w1.0.CT.2	GP-fast.w1.0.CT.3	GP-fast.w1.0.HT.1	GP-fast.w1.0.HT.2	GP-fast.w1.0.HT.3	GP.w2.0.CT.1	GP.w2.0.CT.2	GP.w2.0.CT.3	GP.w2.0.HT.1	GP.w2.0.HT.2	GP.w2.0.HT.3	GP-fast.w2.0.CT.1	GP-fast.w2.0.CT.2	GP-fast.w2.0.CT.3	GP-fast.w2.0.HT.1	GP-fast.w2.0.HT.2	GP-fast.w2.0.HT.3	GP.w3.5.CT.1	GP.w3.5.CT.2	GP.w3.5.CT.3	GP.w3.5.HT.1	GP.w3.5.HT.2	GP.w3.5.HT.3	GP-fast.w3.5.CT.1	GP-fast.w3.5.CT.2	GP-fast.w3.5.CT.3	GP-fast.w3.5.HT.1	GP-fast.w3.5.HT.2	GP-fast.w3.5.HT.3	GP.w6.0.CT.1	GP.w6.0.CT.2	GP.w6.0.CT.3	GP.w6.0.CT.4	GP.w6.0.HT.1	GP.w6.0.HT.2	GP.w6.0.HT.3	GP.w6.0.HT.4	GP-fast.w6.0.CT.1	GP-fast.w6.0.CT.2	GP-fast.w6.0.CT.3	GP-fast.w6.0.CT.4
BART1_0-p00001	BART1_0-u00001	10.8313	11.2289	12.1503	24.4056	24.5398	21.348	25.3266	19.8385	24.3781	22.9584	24.085	26.2707	16.8554	15.197	14.4161	31.5817	21.218	23.9293	10.9308	10.6783	9.90536	18.9496	21.8618	20.1815	16.3806	13.8274	17.2232	26.126	33.4616	34.0033	17.5034	15.8937	16.5397	20.046	21.2659	16.6228	26.7208	31.8091	25.8712	28.3177	49.1422	32.0705	36.1725	35.8088	17.8455	17.021	16.9192	14.2296
BART1_0-p00002	BART1_0-u00002	206.089	184.344	224.078	155.167	181.877	163.422	67.7782	83.4298	69.9866	141.046	110.758	111.984	135.101	106.611	161.812	103.397	139.843	152.347	165.869	165.853	168.41	130.994	134.742	139.264	49.1026	43.1491	91.9074	77.0778	39.4781	56.8723	98.9277	137.687	114.569	146.651	156.893	186.888	55.8587	45.4771	69.7145	68.8157	321.026	344.889	306.722	335.629	91.5425	147.571	173.887	166.737
BART1_0-p00003	BART1_0-u00003	109.553	117.824	101.51	115.874	126.08	113.603	114.932	104.511	138.939	118.3	111.19	110.943	122.496	132.109	107.116	154.935	117.072	131.068	83.7971	79.8592	76.4011	103.302	110.141	110.615	125.742	219.171	97.2813	170.805	267.618	183.515	113.966	98.8691	115.891	95.3789	103.243	88.5891	151.51	201.355	141.292	144.942	154.604	158.93	140.118	151.017	120.524	81.6327	85.7037	85.2617
BART1_0-p00004	BART1_0-u00004	2.82899	4.0962	2.60705	6.70735	4.15643	0	6.04174	4.12121	4.33575	7.55731	5.99355	5.25834	3.46122	5.60917	4.949	5.41876	2.30338	5.54163	2.06104	3.52778	3.24606	6.34338	2.95508	3.62588	11.6388	8.83216	8.05955	4.98768	10.4515	11.7767	3.41227	0	5.99669	4.90063	4.03896	6.96939	4.89545	6.67997	5.8986	7.62278	4.09771	2.86604	2.86093	3.50319	5.26242	0	3.43739	3.48267
BART1_0-p00005	BART1_0-u00005	0	0	0	0	0	0	0	0	0	0	0	0	0	0	0	0	0	0	0	0	0	0	0	0	0	0	0	0	0	0	0	0	0	0	0	0	0	0	0	0	0	0	0	0	0	0	0	0
BART1_0-p00006	BART1_0-u00006	24.7177	30.7593	21.6513	49.0522	43.9293	49.6379	62.6113	58.3884	67.0785	37.4457	46.4104	44.799	39.0375	44.3743	32.2916	56.2719	39.4742	46.132	25.6605	29.2306	28.0584	28.8388	39.8327	33.8341	140.642	125.763	117.269	144.284	152.759	155.407	65.8749	56.1292	54.0383	46.2828	41.8958	35.5337	77.021	109.105	86.0951	92.9812	65.848	67.8346	40.8371	71.8161	117.929	88.3841	88.9389	90.2326
BART1_0-p00007	BART1_0-u00007	13.6542	15.3925	13.9531	18.782	15.0476	27.3385	13.5367	12.5281	16.1739	12.7001	14.727	14.725	14.9959	21.8532	13.7367	17.8605	10.8874	14.7806	9.90032	9.05704	8.43952	9.80935	13.9839	11.6688	45.6144	47.3976	30.5241	22.8928	39.3675	31.2266	16.9603	15.4185	16.3267	12.0649	10.1645	11.0219	21.957	28.3274	22.9109	22.4773	12.996	13.7268	12.5024	13.5473	26.9309	17.3379	20.0611	21.8012
BART1_0-p00008	BART1_0-u00008	0	0	0	0	0	0	0	0	0	0	0	0	0	0	0	0	0	0	0	0	0	0	0	0	0	0	0	0	0	0	0	0	0	0	0	0	0	0	0	0	0	0	0	0	0	0	0	0
BART1_0-p00009	BART1_0-u00009	25.761	10.5805	22.1533	3.27166	2.00735	1.27528	1.77195	2.52397	2.45678	1.7474	2.30376	0.589211	1.34899	0.436756	0.285348	0.104667	0.112712	0.735344	17.3748	7.59084	10.2511	3.73903	1.83915	5.5942	0	0	0	0	0	0	0.550571	16.4343	1.25094	1.23412	2.87906	0.872782	0.554816	0	0	0	0.601743	0	0.234777	0	3.32077	1.61444	2.69456	2.29991
BART1_0-p00010	BART1_0-u00010	0	0	0	0	0	0	0	0	0	0	0	0	0	0	0	0	0	0	0	0	0	0	0	0	0	0	0	0	0	0	0	0	0	0	0	0	0	0	0	0	0	0	0	0	0	0	0	0
BART1_0-p00011	BART1_0-u00011	0	0	0	0	0	0	0	0	0	0	0	0	0	0	0	0	0	0	0	0	0	0	0	0	0	0	0	0	0	0	0	0	0	0	0	0	0	0	0	0	0	0	0	0	0	0	0	0
BART1_0-p00012	BART1_0-u00012	0.047015	0.031266	0.08465	0.131822	0.066291	0.043811	0.054129	0	0.049967	0.141629	0.02124	0.018077	0.067877	0.017239	0.034959	0.141273	0.020802	0.134824	0	0	0	0.023347	0.159039	0.064724	0.224367	0.132374	0.020564	0.229867	0.225097	0.241456	0	0.086092	0.09841	0.037367	0.121659	0.038826	0.139139	0.363801	0.302607	0.362956	0.21453	0.096585	0.314192	0.137852	0.169028	0.05703	0.196266	0.022752
BART1_0-p00013	BART1_0-u00013	0.10249	0.102975	0.174041	0.094436	0.067194	0.067929	0.11865	0	0.432775	0.32986	0.069441	0.175682	0.1479	0.210544	0.114492	0.569292	0.133466	0	0.066858	0	0.060097	0	0	0.343041	0.319719	0.110523	0	0.403304	0.194647	0.069211	0.198689	0.177161	0.053905	0	0.049644	0.117112	0.065963	0.175543	0	0.225889	0.179146	0.080241	0.209587	0.184027	0	0.174725	0	0
BART1_0-p00014	BART1_0-u00014	0	0	0	0	0	0	0	0	0	0	0	0	0	0	0	0	0	0	0	0	0	0	0	0	0	0	0	0	0	0	0	0	0	0	0	0	0	0	0	0	0	0	0	0	0	0	0	0
BART1_0-p00015	BART1_0-u00015	0	0	0	0	0	0	0	0	0	0	0	0	0	0	0	0	0	0	0	0	0	0	0	0	0	0	0	0	0	0	0	0	0	0	0	0	0	0	0	0	0	0	0	0	0	0	0	0
BART1_0-p00016	BART1_0-u00016	5.14049	6.61729	3.9186	8.72442	8.82041	7.93904	6.97125	5.51152	5.58542	7.67193	7.71352	7.31375	7.98725	6.0066	6.83985	9.38215	6.99129	7.86983	4.31973	5.39127	5.57645	7.00475	9.92409	8.21719	8.33642	6.21106	6.36997	8.32364	12.7965	9.86404	6.15762	8.84904	9.12641	6.92588	7.43296	6.96467	12.69	14.7104	9.3919	7.14452	4.87699	4.89067	5.18976	5.16396	7.55568	8.51386	5.8084	6.42598
BART1_0-p00017	BART1_0-u00017	23.2141	24.543	24.9263	51.7705	56.8802	49.7383	38.3153	30.6828	37.1854	59.6067	53.4222	55.7958	33.5082	34.2503	31.6366	72.598	62.0622	55.2594	21.8936	19.199	22.7723	53.2003	50.3976	47.6261	61.5637	47.0277	47.0398	75.4494	69.2893	63.8543	40.339	42.5687	35.3327	48.4925	44.7726	50.0299	49.4681	67.2486	52.8334	52.6848	70.1732	69.6082	62.3722	68.2765	50.3668	50.1935	58.613	59.5346
BART1_0-p00018	BART1_0-u00018	0.219748	0.262956	0.237359	0.335274	0.456837	0.270625	0.118965	0.191935	0.289837	0.283508	0.436811	0.371733	0.274959	0.284744	0.294105	0.284324	0.397967	0.650465	0.076578	0.160576	0.017214	0.291846	0.074331	0.202577	0.723208	0.527306	0.442037	1.07504	1.19424	0.923103	0.150738	0.032166	0.386177	0.212881	0.525411	0.349463	0.668409	0.59977	0.304484	0.678037	0.456278	0.406022	0.606399	0.334693	0.18425	0.242422	0.142626	0.312143
BART1_0-p00019	BART1_0-u00019	0	0.020584	0	0	0	0.022875	0	0	0	0	0	0	0	0	0	0	0	0	0	0	0	0	0	0	0.045765	0.141159	0	0.102116	0	0	0	0	0	0	0	0	0	0	0	0.026223	0	0.032456	0	0	0	0	0	0
BART1_0-p00020	BART1_0-u00020	0	0	0	0	0	0	0	0	0	0	0	0	0	0	0	0	0	0	0	0	0	0	0	0	0	0	0	0	0	0	0	0	0	0	0	0	0	0	0	0	0	0	0	0	0	0	0	0
BART1_0-p00021	BART1_0-u00021	0	0	0	0	0	0	0	0	0	0	0	0	0	0	0	0	0	0	0	0	0	0	0	0	0	0	0	0	0	0	0	0	0	0	0	0	0	0	0	0	0	0	0	0	0	0	0	0
BART1_0-p00022	BART1_0-u00022	44.8256	55.9561	49.8374	75.222	73.3504	76.4814	68.6481	62.0165	69.1793	79.3319	79.8895	84.8709	53.2066	50.4653	51.0309	75.3097	67.8549	74.5851	46.3948	47.769	48.5317	73.4281	75.8242	68.5843	53.6821	58.8141	60.6605	62.9377	66.7406	68.3231	54.3723	52.1638	58.6366	67.8101	61.417	63.2457	49.9455	56.092	49.4198	51.9314	70.2643	69.3285	78.0335	70.6115	43.57	40.4166	33.9992	36.7829
BART1_0-p00023	BART1_0-u00023	0	0	0	0	0	0	0	0	0	0	0	0.132576	0.055417	0	0	0	0	0	0	0	0	0	0	0	0	0.037243	0	0	0	0	0	0	0	0	0	0	0	0	0	0	0	0	0	0	0	0	0	0
BART1_0-p00024	BART1_0-u00024	0	0	0	0	0	0	0	0	0	0	0	0	0	0	0	0	0	0	0	0	0	0	0	0	0	0	0	0	0	0	0	0	0	0	0	0	0	0	0	0	0	0	0	0	0	0	0	0
BART1_0-p00025	BART1_0-u00025	3.71724	4.50189	3.39082	9.60093	8.47602	7.79612	4.51631	5.10222	6.94388	10.4383	9.54788	7.67591	4.96751	5.0737	4.42254	11.1528	8.10468	10.7048	3.34096	2.72925	2.60534	7.50651	8.20611	7.85904	7.62156	9.47291	7.6005	14.6751	14.4594	15.6635	5.22413	4.93659	4.41271	6.17265	6.69146	5.84205	5.45383	8.46281	6.09889	6.98449	9.06625	9.19833	7.39629	9.33394	4.90956	5.21084	4.33566	4.65653
BART1_0-p00026	BART1_0-u00026	0.028174	0.056185	0.03043	0.050873	0	0	0	0	0	0	0	0	0	0.057861	0.015711	0.104487	0.055701	0.054305	0	0	0	0	0	0	0.087953	0.08223	0.018483	0.035261	0	0.09391	0	0	0	0.015747	0.027311	0.016128	0	0.071324	0	0	0	0	0.037616	0	0.025304	0	0	0
BART1_0-p00027	BART1_0-u00027	14.0701	12.5354	10.1439	23.8513	28.8842	22.3237	26.8054	19.9979	24.6642	28.845	25.9756	29.5003	17.999	21.79	19.0827	38.3773	18.5233	28.3202	15.7681	13.1925	12.2803	27.2371	23.4591	20.4348	30.1764	30.7984	24.2845	47.4964	40.577	38.9674	25.6053	21.4483	23.8931	19.9771	19.7392	19.7638	27.0681	36.4271	26.2172	28.0144	35.3374	33.7604	28.7886	29.8332	18.6392	22.2629	21.8582	20.662
BART1_0-p00028	BART1_0-u00028	0	0	0	0	0	0	0	0	0	0	0	0	0	0	0	0	0	0	0	0	0	0	0	0	0	0	0	0	0	0	0	0	0	0	0	0	0	0	0	0	0	0	0	0	0	0	0	0
BART1_0-p00029	BART1_0-u00029	0	0	0	0	0	0	0	0	0	0	0	0	0	0	0	0	0	0	0	0	0	0	0	0	0	0	0	0	0	0	0	0	0	0	0	0	0	0	0	0	0.53516	0	0	0	0	0	0	0
BART1_0-p00030	BART1_0-u00030	0	0	0	0	0	0	0	0	0	0	0	0	0	0	0	0	0	0	0	0	0	0	0	0	0	0	0	0	0	0	0	0	0	0	0	0	0	0	0	0	0	0	0	0	0	0	0	0
BART1_0-p00031	BART1_0-u00031	0	0	0	0	0	0	0	0	0	0	0	0	0	0	0	0	0	0	0	0	0	0	0	0	0	0	0	0	0	0	0	0	0	0	0	0	0	0	0	0	0	0	0	0	0	0	0	0
BART1_0-p00032	BART1_0-u00032	0	0	0	0	0	0	0.253834	0.49482	0	0	0	0.024879	0.088948	0.060939	0.135172	0.179886	0.057245	0	0.040227	0	0	0	0	0	0	0	0	0	0	0	0	0	0.067186	0	0.232676	0	0	0.201005	0.185064	0.382549	12.0532	0.066628	0.041459	0.038041	0	0.201126	0	0
BART1_0-p00033	BART1_0-u00033	0	0	0	0	0	0	0	0	0	0	0	0	0	0	0	0	0	0	0	0	0	0	0	0	0	0	0	0	0	0	0	0	0	0	0	0	0	0	0	0	0	0	0	0	0	0	0	0
BART1_0-p00034	BART1_0-u00034	0.356441	0.338923	0.050063	0.512277	0	0	0.765803	0.170532	0	0	0.160343	0	0.199833	0	0.285248	0	0.22582	0	0.060211	0.055977	0.054144	0.065584	0	0	0	0	0	0	0	0	0.238517	0	0.145674	0	0.150465	0	0	0	0.768889	0.436257	35.8314	0	0	0	0	0.235619	0	0
BART1_0-p00035	BART1_0-u00035	0	0	0	0	0	0	0	0	0	0	0	0	0	0	0	0	0	0	0	0	0	0	0	0	0	0	0	0	0	0	0	0	0	0	0	0	0	0	0	0	0	0	0	0	0	0	0	0
BART1_0-p00036	BART1_0-u00036	0	0	0	0	0	0	0	0	0	0	0	0	0	0	0	0	0	0	0	0	0	0	0	0	0	0	0	0	0	0	0	0	0	0	0	0	0	0	0	0	0	0	0	0	0	0	0	0
BART1_0-p00037	BART1_0-u00037	1.75991	1.90289	1.62062	2.36818	2.94031	2.98774	3.31752	2.76002	3.51053	3.05551	2.7124	3.11702	2.23923	2.04079	2.44615	4.45329	2.56794	3.03604	1.23476	1.42565	1.49379	3.33616	2.91992	3.00689	4.27198	2.96733	3.37146	3.62569	5.29884	5.04387	3.04268	1.901	2.60608	2.09323	2.76875	2.73117	2.65661	4.15941	3.61075	3.16925	4.64154	3.25362	3.28359	3.16407	1.58364	1.6306	2.05375	1.93616
BART1_0-p00038	BART1_0-u00038	0	0.273614	0.392962	0	0	0.225106	0	0	0.108388	0	0	0.208043	0	0.185045	0	0	0	0.17304	0	0	0	0	0.458444	0	0.112404	0.175757	0	0	0	0	0	0	0	0	0	0	0	0	0	0	0	0	0	0	0.167908	0	0	0
BART1_0-p00039	BART1_0-u00039	0	0	0	0	0	0	0	0	0	0	0	0	0	0	0	0	0	0	0	0	0	0	0	0	0	0	0	0	0	0	0	0	0	0	0	0	0	0	0	0	0	0	0	0	0	0	0	0
BART1_0-p00040	BART1_0-u00040	0.571268	0.531825	0.044227	0.147301	0.214101	0.051034	0.708538	0.194185	0.14778	0	0.276481	0.047089	0.883381	0.041909	0.410061	0	0	0	0.106491	0.198089	0.430923	0	0	0.048831	0	0	0	0	0	0	0.105395	0.278153	0.729882	0.045593	0.276684	0	0	0.417592	0.061358	0.059687	9.8023	0	0	0	0	0.207892	0	0
BART1_0-p00041	BART1_0-u00041	0.415686	0.181257	0.077444	0.129062	0	0	0.722604	0.409795	0.086341	0	0.059141	0	0.361196	0	0	0	0.094951	0	0	0	0	0	0	0.085565	0	0	0	0	0	0	0.230769	0.080681	0.150481	0	0.28924	0	0.091413	0.060854	0	0.104359	14.8698	0.111161	0	0.127032	0	0.424199	0	0
BART1_0-p00042	BART1_0-u00042	0.420581	0.369849	0	0.379499	0.827529	0	2.34982	2.10307	0.190264	0	0.926106	0	0	0	0.214048	0	0.976274	0.101177	0	0.191112	0.06165	0.074682	0.4008	1.13235	0	0	0	0.068957	0	0	0.407681	0.242765	0.323415	0	3.25344	0	0	1.86808	0.702046	0.663805	99.4717	0	0	0.282656	0.09622	2.15135	0	0.07772
BART1_0-p00043	BART1_0-u00043	0.599791	0	0	0	0	0	0	0	0	0	0	0	0	0	0	0	0	0	0	0	0	0	0	0	0	0	0	0	0	0	0	0	0	0	0	0	0	0	0	0	0	0	0	0	0	0	0	0
BART1_0-p00044	BART1_0-u00044	0.040614	0.040717	0	0	0	0	0	0.04832	0	0	0.110076	0	0.175852	0	0.181397	0	0	0	0	0	0	0	0	0.097206	0	0	0	0	0	0	0.314705	0	0.085468	0	0.236051	0	0.260156	0	0.30533	0.118808	23.1171	0.253138	0	0	0	0	0	0
BART1_0-p00046	BART1_0-u00046	7.23644	8.1375	7.07275	11.2222	11.1999	10.7933	14.5416	13.3103	15.1837	12.1151	11.536	11.7192	8.50449	9.408	8.28094	16.7591	12.2196	13.1566	6.26644	7.11015	6.51065	12.0404	10.4482	9.10493	17.4021	14.108	15.1064	16.2224	16.1226	17.9838	9.91692	9.85373	9.42431	9.72087	9.58777	9.52851	20.2053	19.5637	16.3547	16.533	19.6566	16.8043	15.5076	16.9125	12.8883	14.428	8.87598	9.49453
BART1_0-p00047	BART1_0-u00047	137.822	135.918	140.019	159.411	165.857	151.571	103.856	104.313	92.5785	176.19	148.577	163.517	109.125	103.814	119.621	131.88	150.71	148.898	118.332	117.1	128.619	154.642	153.023	163.987	69.3428	61.0343	81.5436	96.283	57.3426	87.4089	106.833	110.402	109.032	179.66	171.161	174.44	90.3612	70.6697	96.625	102.334	203.049	189.048	168.795	183.35	89.5852	106.392	114.488	111.379
BART1_0-p00048	BART1_0-u00048	19.6171	20.9041	19.0028	32.3986	31.7655	30.9562	36.1967	34.4105	35.5141	37.1845	38.3896	35.2566	28.5597	26.3909	24.7937	41.6046	32.1882	37.1986	17.9431	18.6967	16.4085	30.0128	34.6667	28.8644	40.1305	32.6116	31.924	44.7363	52.172	47.6734	26.342	25.0631	25.3634	26.791	24.8067	30.5166	50.2998	62.1222	49.9912	51.6043	51.7275	46.2445	52.3052	46.2308	29.4754	27.0322	22.2338	23.081
BART1_0-p00049	BART1_0-u00049	0.005283	0.008216	0	0	0	0	0.015488	0	0.006131	0.034481	0	0.005144	0	0.00458	0	0	0.017951	0.0043	0	0.01088	0	0	0	0	0.011141	0.004338	0.016818	0	0	0	0	0	0	0	0	0	0.00563	0.007499	0	0	0.007682	0.006837	0	0	0	0.007475	0	0.012254
BART1_0-p00050	BART1_0-u00050	0	0	0	0	0	0	0	0	0	0	0	0	0	0	0	0	0	0	0	0	0	0	0	0	0	0	0	0	0	0	0	0	0	0	0	0	0	0	0	0	0	0	0	0	0	0	0	0
BART1_0-p00051	BART1_0-u00051	0	0	0	0	0	0	0	0	0	0	0	0	0	0	0	0	0	0	0	0	0	0	0	0	0	0	0	0	0	0	0	0	0	0	0	0	0	0	0	0	0	0	0	0	0	0	0	0
BART1_0-p00052	BART1_0-u00052	2.15246	6.32914	3.2929	6.69526	0.906868	3.28627	0.272791	0.130991	1.10135	0.912352	0.510212	3.75281	1.39763	3.99085	0.262872	0.407849	0.417077	1.25673	0.061594	0.019133	0.147692	0.178829	0.578003	0.244474	13.6552	48.7283	10.0591	1.01041	4.85148	2.88665	0.898731	0.518758	0.115801	0.263439	0.10661	0.197861	0.079692	1.03483	0.326732	0.432025	0.027102	0.29047	0.062981	0.165789	6.75076	0.846079	1.07134	0.957797
BART1_0-p00053	BART1_0-u00053	0	0	0	0	0	0	0	0	0	0	0	0	0	0	0	0	0	0	0	0	0	0	0	0	0	0	0	0	0	0	0	0	0	0	0	0	0	0	0	0	0	0	0	0	0	0	0	0
BART1_0-p00054	BART1_0-u00054	1.06261	1.67762	0.72772	2.49281	2.20628	3.04403	1.62766	1.69141	1.92196	4.56949	4.52689	3.26336	1.54759	2.5095	0.949881	2.04299	1.78751	2.14472	0.862417	0.869425	0.600576	1.85142	2.87345	1.98488	2.22228	3.47186	2.50002	4.07915	8.04211	6.02201	0.691873	0.75404	1.15309	1.16019	1.04674	1.59286	2.23731	4.34032	3.3267	2.54656	6.14032	6.30668	8.97894	5.9135	2.79506	2.4513	2.6793	2.75314
BART1_0-p00055	BART1_0-u00055	0	0	0	0	0	0	0	0	0	0	0	0	0	0	0	0	0	0	0	0	0	0	0	0	0	0	0	0	0	0	0	0	0	0	0	0	0	0	0	0	0	0	0	0	0	0	0	0
BART1_0-p00056	BART1_0-u00056	0	0.119078	0	0	0.077604	0	0	0	0	0	0	0	0	0.182316	0.19834	0	0	0	0.077121	0	0	0	0.375977	0	0.590883	0	0.232889	0.077593	0.674198	0.639202	0	0.206763	0	0	0.171842	0.135149	0.152762	0.101654	0	0.261682	0.207369	0	0.161365	0.106391	0.108634	0	0	0.175505
BART1_0-p00057	BART1_0-u00057	0	0	0	0	0	0	0	0	0	0	0	0	0	0	0	0	0	0	0	0	0	0	0	0	0	0	0	0	0	0	0	0	0	0	0	0	0	0	0	0	0	0	0	0	0	0	0	0
BART1_0-p00058	BART1_0-u00058	8.15649	6.76458	6.88094	12.5611	16.8507	11.2424	16.5088	11.3408	14.5014	18.5761	18.6073	15.8948	8.15478	7.57849	5.96272	19.8231	15.9747	16.4208	4.85604	5.53729	6.30061	11.9602	16.7289	16.599	23.0684	24.7858	17.2749	33.9672	38.2564	33.7586	14.3429	13.6421	19.1409	15.3965	17.446	14.9618	28.6852	31.0753	23.5415	23.9488	21.4612	20.3637	17.3003	25.6473	20.5331	18.9715	14.6529	12.5349
BART1_0-p00059	BART1_0-u00059	0	0	0	0	0	0	0	0	0	0	0	0	0	0	0	0	0	0	0	0	0	0	0	0	0	0	0	0	0	0	0	0	0	0	0	0	0	0	0	0	0	0	0	0	0	0	0	0
BART1_0-p00060	BART1_0-u00060	0	0	0	0	0	0	0	0	0	0	0	0	0	0	0	0	0	0	0	0	0	0	0	0.027078	0	0	0	0	0	0	0	0	0	0.126434	0	0	0	0	0	0	0.039124	0	0	0	0	0	0	0
BART1_0-p00061	BART1_0-u00061	0	0	0	0	0	0	0	0	0	0	0	0	0	0	0	0	0	0	0	0	0	0	0	0	0	0	0	0	0	0	0	0	0	0	0	0	0	0	0	0	0	0	0	0	0	0	0	0
BART1_0-p00062	BART1_0-u00062	0	0	0	0	0	0	0	0	0	0	0	0	0	0	0	0	0	0	0	0	0	0	0	0	0	0	0	0	0	0	0	0	0	0	0	0	0	0	0	0	0	0	0	0	0	0	0	0
BART1_0-p00063	BART1_0-u00063	0	0	0	0	0	0	0	0	0	0	0	0	0	0	0	0	0	0	0	0	0	0	0	0	0	0	0	0	0	0	0	0	0	0	0	0	0	0	0	0	0	0	0	0	0	0	0	0
BART1_0-p00064	BART1_0-u00064	0	0	0	0	0	0	0	0	0	0	0	0	0	0	0	0	0	0	0	0	0	0	0	0	0	0	0	0	0	0	0	0	0	0	0	0	0	0	0	0	0	0	0	0	0	0	0	0
BART1_0-p00065	BART1_0-u00065	5.91517	8.9974	7.17392	20.0422	15.3917	15.4855	8.68478	6.95074	10.5018	10.6768	8.68132	14.2705	6.7696	9.05835	5.32068	19.3811	12.7152	19.4495	2.82757	3.46999	3.69538	11.2867	13.5584	10.8837	31.8739	55.8276	25.6184	35.0604	111.784	73.9856	11.7412	11.3725	7.00832	9.10885	11.1873	10.7746	11.5004	21.0798	10.1843	11.2296	11.5715	15.2161	9.19708	14.6313	13.4785	8.22526	5.44257	5.99152
BART1_0-p00066	BART1_0-u00066	5.59631	5.58813	5.22098	10.1189	9.6212	10.265	8.71509	8.57732	8.12411	9.40901	10.1788	11.4955	7.52421	7.30258	6.52005	10.9517	8.35647	10.4501	4.38185	5.05608	4.56345	7.82308	9.12982	7.71519	10.3545	10.3222	7.87347	13.6988	19.0811	14.825	7.68435	5.39586	7.56541	7.7499	6.2472	7.86803	11.6249	13.0743	11.2244	11.7381	10.9859	10.4522	10.8605	10.0339	8.39486	7.77573	6.72605	5.77212
BART1_0-p00067	BART1_0-u00067	0	0	0	0	0	0	0	0	0	0	0	0	0	0	0	0	0	0	0	0	0	0	0	0	0	0	0	0	0	0	0	0	0	0	0	0	0	0	0	0	0	0	0	0	0	0	0	0
BART1_0-p00068	BART1_0-u00068	0	0	0	0	0	0	0	0	0	0	0	0	0	0	0	0	0	0	0	0	0	0	0	0	0	0	0	0	0	0	0	0	0	0	0	0	0	0	0	0	0	0	0	0	0	0	0	0
BART1_0-p00069	BART1_0-u00069	0	0	0	0	0	0	0	0	0	0	0	0	0	0	0	0	0	0	0	0	0	0	0	0	0	0	0	0	0	0	0	0	0	0	0	0	0	0	0	0	0	0	0	0	0	0	0	0
BART1_0-p00070	BART1_0-u00070	0	0	0	0	0	0	0	0	0	0	0	0	0	0	0	0	0	0	0	0	0	0	0	0	0	0	0	0	0	0	0	0	0	0	0	0	0	0	0	0	0	0	0	0	0	0	0	0
BART1_0-p00071	BART1_0-u00071	0	0	0	0	0	0	0	0	0	0	0	0	0	0	0	0	0	0	0	0	0	0	0	0	0	0	0	0	0	0	0	0	0	0	0	0	0	0	0	0	0	0	0	0	0	0	0	0
BART1_0-p00072	BART1_0-u00072	0	0	0	0	0	0	0	0	0	0	0	0	0	0	0	0	0	0	0	0	0	0	0	0	0	0	0	0	0	0	0	0	0	0	0	0	0	0	0	0	0	0	0	0	0	0	0	0
BART1_0-p00073	BART1_0-u00073	0	0	0	0	0	0	0	0	0	0	0	0	0	0	0	0	0	0	0	0	0	0	0	0	0	0	0	0	0	0	0	0	0	0	0	0	0	0	0	0	0	0	0	0	0	0	0	0
BART1_0-p00074	BART1_0-u00074	0	0	0	0	0	0	0	0	0	0	0	0	0	0	0	0.020416	0	0	0	0	0	0	0	0	0	0	0	0	0	0	0	0	0	0	0	0	0	0	0	0	0	0	0	0	0	0	0	0
BART1_0-p00075	BART1_0-u00075	0	0	0	0	0	0	0	0	0	0	0	0	0	0	0	0	0	0	0	0	0	0	0	0	0	0	0	0	0	0	0	0	0	0	0	0	0	0	0	0	0	0	0	0	0	0	0	0
BART1_0-p00076	BART1_0-u00076	0.00851	0.048653	0	0.020488	0.011163	0	0	0.020276	0.020585	0.022021	0.034702	0.009814	0.07372	0.017475	0.018977	0.042091	0.022591	0.09023	0.011124	0	0.010002	0	0.043164	0.010185	0.010626	0.033107	0	0.022338	0.032312	0.045984	0	0.018529	0.008961	0.019026	0.00825	0.019491	0.053791	0	0	0	0	0	0.045327	0	0.01527	0	0.035399	0
BART1_0-p00077	BART1_0-u00077	0	0	0	0	0	0	0	0	0	0	0	0	0	0	0	0	0	0	0	0	0	0	0	0	0	0	0	0	0	0	0	0	0	0	0	0	0	0	0	0	0	0	0	0	0	0	0	0
BART1_0-p00078	BART1_0-u00078	0	0	2.48069	0	0	0	0	1.98039	2.72486	0	0	0	0	0	0	0	0	0	0	0	0	0	0	0	0	0	0	0	4.85101	0	2.50025	0	0	0	3.61634	0	0	0	0	0	0	0	0	0	0	0	0	0
BART1_0-p00079	BART1_0-u00079	1.51885	1.73474	1.64654	2.33526	3.20987	1.8468	2.9304	2.30881	2.3427	2.8804	1.4865	3.45694	2.49651	2.81659	1.60181	3.59282	3.80611	3.98024	1.76158	1.02388	0.594028	2.87803	3.10781	3.73614	4.63548	4.27364	3.21065	8.08081	7.57149	6.83821	1.52577	6.19491	1.99757	2.30986	2.41114	2.17045	7.8424	11.1602	3.93607	4.07555	3.82097	2.63151	2.73965	3.38434	4.30225	2.43735	2.85521	2.97826
BART1_0-p00080	BART1_0-u00080	2.0586	2.48294	2.4783	3.11944	3.9005	2.05025	3.88343	1.99583	2.25542	1.9648	1.75649	3.95918	2.25591	2.9756	2.00041	5.27076	5.41192	4.47795	1.49258	1.34221	1.47639	4.4433	4.59871	4.60776	4.1886	4.19505	3.80134	6.55189	11.1125	6.64244	2.70735	5.56699	2.96847	1.53351	1.88345	2.78982	9.36731	9.54819	3.43493	3.45336	3.38111	2.49201	3.39728	3.72977	3.60257	1.68163	1.66282	1.45471
BART1_0-p00081	BART1_0-u00081	102.856	100.296	114.456	88.3342	90.2294	87.0547	50.6373	53.1694	50.1895	97.0013	77.2547	83.1276	81.5352	75.064	93.4158	77.8415	101.563	94.4373	78.2045	82.9352	85.3579	104.67	100.321	97.5793	43.7796	72.8533	52.1813	48.2414	45.7384	56.601	69.6909	104.747	75.0548	86.3504	90.0452	107.641	47.1276	42.6808	48.0179	46.8086	100.617	94.9199	87.0953	94.8237	84.6034	96.3668	123.136	122.813
BART1_0-p00082	BART1_0-u00082	33.7036	32.9264	33.5496	41.9547	40.0231	39.7301	51.2059	45.1312	49.5268	40.1954	43.0295	41.521	39.874	42.3435	38.5868	45.9901	40.3967	42.2476	31.2448	39.7867	40.128	44.1379	41.2062	38.4448	47.1449	33.0646	41.1413	42.1441	34.7553	45.8599	39.5663	30.5244	42.9814	44.0925	43.6107	38.7851	32.232	29.6329	32.1029	33.4878	36.4577	39.5881	34.8831	41.8028	26.4888	24.2159	21.3862	20.8845
BART1_0-p00083	BART1_0-u00083	16.2199	14.345	14.0214	26.1554	23.4099	25.353	20.8556	21.0789	22.8129	28.8681	24.9988	29.9875	18.1877	19.1968	17.918	34.1288	30.5956	25.923	15.807	18.8847	16.9678	28.974	28.119	20.8948	26.407	18.5296	26.8532	41.3293	33.7237	37.6131	17.5697	13.1524	15.7723	29.9931	28.5257	24.9958	28.4428	30.9907	29.8494	30.7406	39.609	35.7319	35.0015	33.8867	14.1841	12.5719	13.9161	14.1615
BART1_0-p00084	BART1_0-u00084	0	0	0	0	0.031909	0	0	0	0	0	0	0	0	0	0.013563	0.015037	0.064574	0.023445	0	0	0	0	0.015426	0	0	0	0.031912	0.015963	0.011546	0.098583	0	0	0	0	0	0.013926	0	0	0	0	0.062856	0.018707	0	0	0.021788	0	0	0.017622
BART1_0-p00085	BART1_0-u00085	0	0	0	0	0	0	0	0	0	0	0	0	0	0	0	0	0	0	0	0	0	0	0	0	0	0	0	0	0	0	0	0	0	0	0	0	0	0	0	0	0	0	0	0	0	0	0	0
BART1_0-p00086	BART1_0-u00086	2.27351	5.6678	0	2.85761	4.06664	2.45382	6.34259	1.13658	0	3.04969	2.80007	4.89593	4.76911	4.46021	4.0499	5.0836	5.8895	2.87804	2.82204	2.36338	2.05459	4.98107	5.26454	3.33779	7.4816	6.65997	4.34007	9.34583	8.43795	11.9997	0	6.91918	4.6681	2.99942	0	2.23755	14.4087	15.908	7.37545	7.14534	6.25988	4.64243	5.32651	4.94538	6.20782	8.62213	6.31174	5.80094
BART1_0-p00087	BART1_0-u00087	0.209956	0.168445	0.093134	0.11379	0.38811	0.251203	0.280248	0.11631	0.078087	0.132422	0.163272	0.169536	0.186544	0.032054	0.136834	0.018417	0.177087	0.384362	0.055247	0.077256	0	0.048407	0.11061	0.067842	0.290285	0.188291	0.152486	0.535823	0.480435	0.678512	0.064694	0.224473	0.100142	0.135754	0.125234	0.203886	0.208374	0.231066	0	0.361772	0.018192	0.048723	0.070424	0.075055	0.209322	0.053244	0	0.252524
BART1_0-p00088	BART1_0-u00088	0	0	0.196598	0.095447	0	0	0	0	0.094111	0.274513	0	0.212309	0.074957	0.157048	0	0.339664	0	0	0	0	0	0.213434	0.287537	0.079622	0	0.095993	0	0.663969	0	1.01031	0	0.144781	0	0.159699	0.050319	0	0.097353	0	0.077514	0	0	0	0	0	0	0	0.078727	0
BART1_0-p00089	BART1_0-u00089	0	0	0	0	0	0	0	0	0	0	0	0	0	0	0	0	0	0	0	0	0	0	0	0	0	0	0	0	0	0	0	0	0	0	0	0	0	0	0	0	0	0	0	0	0	0	0	0
BART1_0-p00090	BART1_0-u00090	2.25723	1.10349	1.61818	0	0	0.085518	0.237577	0.812817	0.906817	0	0.09268	0.394897	0.098685	0	0.305873	0	0	0	0.178235	0.661677	0.480854	0.29131	0	0	0	0	0	0	0	0	0	0	0	0	0	0	0	0	0	0	0	0	0	0	0	0	0	0
BART1_0-p00091	BART1_0-u00091	0	0	0	0	0	0	0	0	0	0	0	0	0	0	0	0	0.040148	0	0	0	0	0	0	0	0	0	0	0	0	0	0	0	0	0	0	0	0	0	0	0	0	0	0	0	0	0	0	0
BART1_0-p00092	BART1_0-u00092	0	0	0	0	0	0	0	0	0	0	0	0	0	0	0	0	0	0	0	0	0	0	0	0	0	0	0	0	0	0	0	0	0	0	0	0	0	0	0	0	0	0	0	0	0	0	0	0
BART1_0-p00093	BART1_0-u00093	30.547	36.2615	28.9289	24.7616	28.1711	28.0788	23.8099	22.3816	19.7215	19.0366	18.4183	22.4725	30.1885	33.6269	32.6258	24.6495	33.099	33.4673	26.6478	28.4735	25.6028	32.1615	25.5583	31.0823	22.8791	33.1135	16.0889	25.2721	39.9876	32.6125	19.1203	20.7943	23.8303	21.4682	27.9652	24.639	29.4423	19.1714	18.0684	19.1996	18.1274	19.9785	21.2149	21.1265	23.1704	20.2195	24.3282	20.0884
BART1_0-p39355	BART1_0-u39355	4.64671	6.25553	5.93614	15.9236	13.9607	12.37	13.777	9.06422	13.5426	17.957	20.7777	21.3232	7.15418	7.21915	7.35563	26.8416	14.5347	16.4979	3.7524	4.52666	5.08491	13.3688	18.0375	16.2514	9.09683	8.54612	6.30445	19.9017	20.0488	21.3384	8.94751	8.25627	10.9426	13.3157	13.8402	12.2789	20.501	23.0356	25.452	26.6174	34.2721	21.8992	28.6437	23.416	16.8465	21.7496	17.9946	18.5922
BART1_0-p00095	BART1_0-u00095	0	0	0	0	0	0	0	0	0	0	0	0	0	0	0	0	0	0	0	0	0	0	0	0	0	0	0	0	0	0	0	0	0	0	0	0	0	0	0	0	0	0	0	0	0	0	0	0
BART1_0-p00096	BART1_0-u00096	0	0	0	0	0	0	0	0	0	0	0	0	0	0	0	0	0	0	0	0	0	0	0	0	0	0	0	0	0	0	0	0	0	0	0	0	0	0	0	0	0	0	0	0	0	0	0	0
BART1_0-p00097	BART1_0-u00097	0.170258	0.458249	0.27031	0.55458	0.153145	0.468211	0.571495	0.668564	1.13112	1.05357	1.0639	0.894656	2.719	3.83488	1.50519	0.25621	0.0361	0.018766	0.035525	0.198455	0.159723	0.657646	0.129593	0.061134	0	0.018916	0	0.035696	0.073821	0.030699	1.40449	0.495343	1.48675	0.030403	0.198222	0	0.074061	0.172459	0.050611	0.282311	0.322926	0.078736	0.152324	0.274273	0	0	0	0
BART1_0-p00098	BART1_0-u00098	0	0	0	0	0	0	0	0	0	0	0	0	0	0.062872	0.165673	0	0.364033	0	0	0	0	0	0	0	0	0	0.07536	0	0	0	0	0	0	0	0	0	0	0	0	0.094933	0	0	0	0	0	0	0	0
BART1_0-p00099	BART1_0-u00099	0	0	0	0	0	0	0	0	0	0	0	0	0	0	0	0	0	0	0	0	0	0	0	0	0	0	0	0	0	0	0	0	0	0	0	0	0	0	0	0	0	0	0	0	0	0	0	0
BART1_0-p00100	BART1_0-u00100	0.007227	0.014624	0.023822	0	0.009732	0	0.052751	0.008809	0.017948	0.009426	0.008095	0	0	0.022853	0.048349	0.036823	0.010247	0.057883	0.038737	0.011491	0	0	0.028838	0.046117	0	0	0	0.009922	0.042251	0.054908	0.009537	0	0	0.040644	0.021578	0.008497	0	0	0	0.021303	0.038389	0	0.018977	0.06589	0	0	0.010282	0.010724
BART1_0-p00101	BART1_0-u00101	0	0	0	0	0	0	0	0	0	0	0	0	0	0	0	0	0	0	0	0	0	0	0	0	0	0	0	0	0	0	0	0	0	0	0	0	0	0	0	0	0	0	0	0	0	0	0	0
BART1_0-p00102	BART1_0-u00102	0	0	0	0	0	0	0	0	0	0	0	0	0	0	0	0	0	0	0	0	0	0	0	0	0	0	0	0	0	0	0	0	0	0	0	0	0	0	0	0	0	0	0	0	0	0	0	0
BART1_0-p00103	BART1_0-u00103	1.68795	1.51809	1.9314	2.94606	4.39578	2.862	2.16212	1.8146	2.54251	4.88457	3.92365	4.05541	1.29303	1.08728	1.2853	4.48156	1.87169	3.05132	1.40355	1.42613	1.029	2.37416	2.82667	2.94219	2.49381	3.64783	2.54632	7.1321	8.80069	6.7742	2.54568	1.83847	2.6518	2.16252	2.17802	1.51768	2.09281	3.68097	2.20127	3.2097	4.80251	5.8679	3.68278	6.37671	1.99506	2.02851	1.0478	0.637503
BART1_0-p00104	BART1_0-u00104	0	0	0	0	0	0	0	0	0	0	0	0	0	0	0	0	0	0	0	0	0	0	0	0	0	0	0	0	0	0	0	0	0	0	0	0	0	0	0	0	0	0	0	0	0	0	0	0
BART1_0-p00105	BART1_0-u00105	0	0	0	0	0	0	0	0	0	0	0	0	0	0	0	0	0	0	0	0	0	0	0	0	0	0	0	0	0	0	0	0	0	0	0	0	0	0	0	0	0	0	0	0	0	0	0	0
BART1_0-p00106	BART1_0-u00106	0	0	0	0	0	0	0	0	0	0	0	0	0	0	0	0	0	0	0	0	0	0	0	0	0	0	0	0	0	0	0	0	0	0	0	0	0	0	0	0	0	0	0	0	0	0	0	0
BART1_0-p00107	BART1_0-u00107	0	0	0	0	0	0	0	0	0	0	0	0	0	0	0	0	0	0	0	0	0	0	0	0	0	0	0	0	0	0	0	0	0	0	0	0	0	0	0	0	0	0	0	0	0	0	0	0
BART1_0-p00108	BART1_0-u00108	0	0	0	0.022348	0.018263	0.063873	0	0.011059	0.005614	0.02397	0	0.026757	0.006701	0	0	0.05166	0.026344	0.058163	0	0	0	0.013211	0.011768	0.005555	0.047192	0.015508	0.049135	0.091373	0.008811	0.037617	0	0	0.009775	0.020753	0.022498	0.058474	0.02929	0.035792	0.054859	0	0.087701	0.064023	0.148051	0.129849	0	0	0	0.013398
BART1_0-p00109	BART1_0-u00109	0	0	0	0.023856	0	0	0	0	0	0	0	0	0	0	0	0	0	0	0	0	0	0	0	0	0	0	0	0.052227	0	0	0	0	0	0	0	0	0	0	0	0	0	0	0	0	0	0	0	0
BART1_0-p00110	BART1_0-u00110	0	0	0	0	0	0	0	0	0	0	0	0	0	0	0	0	0	0	0	0	0	0	0	0	0	0	0	0	0	0	0	0	0	0	0	0	0	0	0	0	0	0	0	0	0	0	0	0
BART1_0-p00111	BART1_0-u00111	0	0	0	0	0	0	0	0	0	0	0	0	0	0	0	0	0	0	0	0	0	0	0	0	0	0	0	0	0	0	0	0	0	0	0	0	0	0	0	0	0	0	0	0	0	0	0	0
BART1_0-p00112	BART1_0-u00112	0	0	0	0	0	0	0	0	0	0	0	0	0	0	0	0	0	0	0	0	0	0	0	0	0	0	0	0	0	0	0	0	0	0	0	0	0	0	0	0	0	0	0	0	0	0	0	0
BART1_0-p00113	BART1_0-u00113	0.010745	0.005428	0.011769	0.033329	0	0.040853	0	0.019495	0.015151	0	0.014971	0.024866	0.012188	0	0.01216	0.026513	0.014479	0	0	0.022602	0	0	0	0.006529	0.051445	0	0	0	0.014844	0.007418	0	0	0.011487	0.006163	0.00843	0	0.010652	0.056895	0	0	0.027875	0.036773	0.007863	0.05781	0	0.005786	0	0
BART1_0-p00114	BART1_0-u00114	0	0	0	0	0	0	0	0	0	0	0	0	0	0	0	0	0	0	0	0	0	0.01044	0	0	0	0.027762	0.00918	0	0	0	0	0	0	0	0	0	0	0	0	0	0	0	0	0	0	0	0	0.010043
BART1_0-p00115	BART1_0-u00115	0	0	0	0	0	0	0.030761	0	0	0	0	0	0	0.003979	0	0	0	0	0.007661	0	0.004464	0	0	0	0	0	0	0	0	0	0	0	0	0	0	0	0	0	0	0.017005	0	0	0	0	0	0.007519	0.008114	0
BART1_0-p00116	BART1_0-u00116	0	0	0	0	0	0	0	0	0	0	0	0	0	0	0	0	0	0	0	0	0	0	0	0	0	0	0	0	0	0	0	0	0	0	0	0	0	0	0	0	0	0	0	0	0	0	0	0
BART1_0-p00117	BART1_0-u00117	9.37832	18.3751	14.6201	39.1092	12.3919	32.2708	0.648688	1.42217	5.49488	5.96859	8.70608	26.332	4.67709	13.3288	0.82908	9.24973	5.76713	20.781	0.234804	0.241638	0.373428	1.72985	5.93767	6.13424	55.8062	191.696	29.5467	50.7379	214.178	103.634	12.7386	3.45479	1.76265	3.21918	0.594843	0.964175	1.69119	5.64669	0.782146	1.20857	0.586888	4.31053	0.295724	3.78791	40.5526	6.75656	8.32694	10.014
BART1_0-p00118	BART1_0-u00118	0	0	0	0	0	0	0	0.065863	0	0	0.075062	0	0	0	0	0	0	0	0	0	0	0	0	0	0	0	0	0	0	0.149627	0	0	0.058263	0	0	0	0	0	0	0	0.096947	0	0	0	0	0	0	0.082008
BART1_0-p00119	BART1_0-u00119	0	0	0	0	0	0	0	0	0	0	0	0	0	0	0	0	0	0	0	0	0	0	0	0	0	0	0	0	0	0	0	0	0	0	0	0	0	0	0	0	0	0	0	0	0	0	0	0
BART1_0-p00120	BART1_0-u00120	0	0	0	0	0	0	0	0	0	0	0	0	0	0	0	0	0	0	0	0	0	0	0	0	0	0	0	0	0	0	0	0	0	0	0	0	0	0	0	0	0	0	0	0	0	0	0	0
BART1_0-p00121	BART1_0-u00121	0	0	0	0	0	0	0	0	0	0	0	0	0	0	0	0	0	0	0	0	0	0	0	0	0	0	0	0	0	0	0	0	0	0	0	0	0	0	0	0	0	0	0	0	0	0	0	0
BART1_0-p00122	BART1_0-u00122	0	0	0	0	0	0	0	0	0	0	0	0	0	0	0	0	0	0	0	0	0	0	0	0	0	0	0	0	0	0	0	0	0	0	0	0	0	0	0	0	0	0	0	0	0	0	0	0
BART1_0-p00123	BART1_0-u00123	0	0	0	0	0	0	0	0	0	0	0	0	0	0	0	0	0	0	0	0	0	0	0	0	0	0	0	0	0	0	0	0	0	0	0	0	0	0	0	0	0	0	0	0	0	0	0	0
BART1_0-p00124	BART1_0-u00124	0	0	0	0	0	0	0	0	0	0	0	0	0	0	0	0	0	0	0	0	0	0	0	0	0	0	0	0	0	0	0	0	0	0	0	0	0	0	0	0	0	0	0	0	0	0	0	0
BART1_0-p00125	BART1_0-u00125	0	0	0	0	0	0	0	0	0	0	0	0	0	0	0	0	0	0	0	0	0	0	0	0	0	0	0	0	0	0	0	0	0	0	0	0	0	0	0	0	0	0	0	0	0	0	0	0
BART1_0-p00126	BART1_0-u00126	0	0	0	0	0	0	0	0	0	0.016072	0.016805	0	0	0	0.041853	0.030932	0	0	0	0	0	0	0	0	0	0.024339	0	0	0.035627	0.033799	0	0	0	0	0	0	0	0	0	0.018079	0	0	0	0	0	0	0	0
BART1_0-p00127	BART1_0-u00127	0	0	0	0	0	0	0	0	0	0	0	0	0	0	0	0	0	0	0	0	0	0	0	0	0	0	0	0	0	0	0	0	0	0	0	0	0	0	0	0	0	0	0	0	0	0	0	0
BART1_0-p00128	BART1_0-u00128	0	0	0	0	0.024143	0	0	0	0	0	0	0	0	0	0	0	0	0.088673	0.024047	0	0	0.052364	0	0	0	0	0.048292	0.289847	0.104839	0.099451	0	0	0.038754	0.041144	0	0	0	0	0.109495	0.053332	0.031778	0.312282	0	0.226882	0.132515	0	0	0.026749
BART1_0-p00129	BART1_0-u00129	0.524299	0.202136	0.219053	1.41163	1.7782	0.849311	0.698482	0.244202	0.536102	0.66914	2.27335	2.08679	0.79897	0.959512	0.425267	3.10129	1.31177	1.54267	0.235937	0.28171	0.200865	2.00094	1.26144	1.55989	1.25426	0.982499	0.639059	2.86756	2.66657	1.83775	0.47426	0.71959	0.248202	1.83298	1.38642	1.31362	1.10543	1.73033	0.826025	1.1287	2.40726	1.96976	2.53749	1.85067	0.61722	0.057005	0.517122	0.447272
BART1_0-p00130	BART1_0-u00130	0	0	0	0	0	0	0	0	0	0	0	0	0	0	0	0	0	0	0	0	0	0.740161	0	0	0	0	0	0	0	0	0	0	0	0	0	0	0	0	0	0	0	0	0	0	0	0	0	0
BART1_0-p00131	BART1_0-u00131	0	0	0	0	0	0	0	0	0	0	0	0	0	0	0	0	0	0	0	0	0	0	0	0	0	0	0	0	0	0	0	0	0	0	0	0	0	0	0	0	0	0	0	0	0	0	0	0
BART1_0-p00132	BART1_0-u00132	0.507788	0	0.282979	0	0	0	0.589538	0	0.909434	0	0	0	0	0.261703	0	0.310045	0	1.21396	0.983815	0.300141	0.295001	0	0	0	0	0	0	0.66512	0	0	0	0	0.798309	0	0	0.862911	0	0	0.426485	0	0	0	0	0	0	0	0	0
BART1_0-p55820	BART1_0-u55820	11.9148	13.9895	12.6713	31.8382	35.9481	32.8192	14.8959	12.153	15.7843	26.9707	25.399	28.6944	17.4911	19.642	16.0214	51.0042	33.3261	35.1447	7.85535	8.1623	8.1863	24.89	25.4155	24.1124	32.3637	42.3191	21.5145	82.0484	98.3464	77.7507	17.1504	13.4907	13.1442	21.7133	26.2513	23.7318	35.2154	46.0131	34.9835	34.9273	94.1305	100.514	74.4757	109.312	29.8657	26.0884	34.7199	34.3983
BART1_0-p00134	BART1_0-u00134	0	0	0	0	0	0	0	0	0	0	0	0.04232	0	0	0	0	0.145981	0	0.047869	0	0	0	0.093135	0	0	0	0	0	0	0	0	0	0	0	0	0.12582	0	0	0	0	0.19124	0.285221	0.163336	0	0	0	0	0
BART1_0-p00135	BART1_0-u00135	0	0	0	0	0	0	0	0	0	0	0	0	0	0	0	0	0	0	0	0	0	0	0	0	0	0	0	0	0	0	0	0	0	0	0	0	0	0	0	0	0	0	0	0	0	0	0	0
BART1_0-p00136	BART1_0-u00136	0.468323	0.410493	0.719729	1.67657	3.04035	1.10297	0.619556	0.635455	0.894875	1.30943	1.65077	1.46107	0.820829	1.31783	1.05656	1.71184	1.94036	2.02417	0.297628	0.609568	0.078535	2.12987	1.3734	1.4412	0.807928	0.960113	0.95625	3.26697	2.64896	3.17595	0.949975	0.763268	0.776805	0.747623	0.88145	1.03758	1.89108	1.44893	1.37468	0.949444	3.02018	2.06966	2.95845	3.33194	0.727845	0.576631	0.733676	0.585374
BART1_0-p00137	BART1_0-u00137	0	0	0	0	0	0	0	0	0	0	0	0	0	0	0	0	0	0	0	0	0	0	0	0	0	0	0	0	0	0	0	0	0	0	0	0	0	0	0	0	0	0	0	0	0	0	0	0
BART1_0-p00138	BART1_0-u00138	70.4637	76.4556	99.1613	45.9877	56.0383	57.0044	66.5137	90.7998	64.9825	85.8379	60.6153	56.9046	72.7294	99.0397	63.1007	48.52	59.7337	50.5819	90.3196	80.2341	77.7365	62.6606	70.6652	70.1415	58.4011	69.8352	68.0942	22.9279	18.7798	43.8683	82.0952	46.5903	65.7551	75.9866	58.7686	56.2304	60.8709	50.904	62.8366	81.4614	44.0076	35.3718	43.9692	31.8926	65.6638	28.124	77.2363	57.5981
BART1_0-p00139	BART1_0-u00139	0	0	0	0	0	0	0	0	0	0	0	0	0	0	0	0	0	0	0	0	0	0	0	0	0	0	0	0	0	0	0	0	0	0	0	0	0	0	0	0	0	0	0	0	0	0	0	0
BART1_0-p00140	BART1_0-u00140	0	0	0	0	0	0	0	0	0	0	0	0	0	0	0	0	0	0	0	0	0	0	0	0	0	0	0	0	0	0	0	0	0	0	0	0	0	0	0	0	0	0	0	0	0	0	0	0
BART1_0-p00141	BART1_0-u00141	0	0.060861	0.065965	0	0	0	0.105817	0.145074	0	0	0	0.070314	0.087969	0.062587	0.068018	0	0.080867	0.088042	0.039785	0	0.035775	0	0.193398	0.036468	0	0.029665	0.039979	0	0	0.04116	0.078653	0.034143	0	0.034053	0	0	0.155495	0	0	0.044376	0	0	0.040996	0	0	0.360872	0.042712	0
BART1_0-p00142	BART1_0-u00142	0	0	0	0	0	0	0	0	0	0	0	0	0	0	0	0	0	0	0	0	0	0	0	0	0	0	0	0	0	0	0	0	0	0	0	0	0	0	0	0	0	0	0	0	0	0	0	0
BART1_0-p00143	BART1_0-u00143	0.242465	0.370785	0.531196	1.3115	0.318063	0.605933	1.40413	0.287509	0.728328	1.08762	0.656796	0.5606	0.34962	0.747648	0.271723	0.893692	0.970468	0.699334	0	0.14559	0.141657	1.5458	0.375023	0.724993	0	0	0.318261	1.2287	1.03926	0.654713	0.157403	0	0.128081	1.08246	0.379963	0.690179	0.160698	0.213641	0.189313	0.183685	0.434917	0.663086	0.474688	1.35176	1.37803	0	0.533844	0.556967
BART1_0-p00144	BART1_0-u00144	0	0	0	0	0	0	0	0	0	0	0	0	0	0	0	0	0	0	0	0	0	0	0	0	0	0	0	0	0	0	0	0	0	0	0	0	0	0	0	0	0	0	0	0	0	0	0	0
BART1_0-p00145	BART1_0-u00145	0	0	0	0	0	0	0	0	0	0	0	0	0	0	0	0	0	0	0	0	0	0	0	0	0	0	0	0	0	0	0	0	0	0	0	0	0	0	0	0	0	0	0	0	0	0	0	0
BART1_0-p00146	BART1_0-u00146	0	0	0	0	0	0	0	0	0	0	0	0	0	0	0	0	0	0	0	0	0	0	0	0	0	0	0	0	0	0	0	0	0	0	0	0	0	0	0	0	0	0	0	0	0	0	0	0
BART1_0-p00147	BART1_0-u00147	50.5659	59.0578	52.7053	70.9065	56.4335	69.1244	44.3566	39.5017	57.6707	61.019	62.4449	64.4488	28.9167	43.461	22.404	49.0246	28.5393	49.8676	30.5694	31.6241	30.7585	31.7952	39.9024	43.0483	48.067	107.825	56.7702	79.5496	145.157	115.991	38.2994	27.7903	29.7861	35.0661	28.1059	28.6948	20.7763	38.365	23.6079	21.9852	26.51	29.7282	21.9347	35.8244	56.4009	45.734	50.8543	48.2557
BART1_0-p00148	BART1_0-u00148	0.227696	0.14376	0.056176	0.062578	0.171925	0.122762	0.029884	0.061743	0.198427	0.033346	0.070375	0.075309	0.141499	0.100709	0.057839	0.046584	0	0	0	0.063595	0.030273	0.092604	0.065667	0.062302	0.117597	0.095791	0	0	0.216861	0.176367	0.038139	0.146372	0.027293	0.109969	0.050196	0.075228	0.083054	0.165871	0	0.037457	0	0	0	0.091718	0.093462	0.043552	0.036051	0.191142
BART1_0-p00150	BART1_0-u00150	0	0	0	0	0	0	0	0	0	0	0	0	0	0	0	0	0	0	0	0	0	0	0	0	0	0	0	0	0	0	0	0	0	0	0	0	0	0	0	0	0	0	0	0	0	0	0	0
BART1_0-p00151	BART1_0-u00151	0	0	0	0	0	0	0	0	0	0	0	0	0	0	0	0	0	0	0	0	0	0	0	0	0	0	0	0	0	0	0	0	0	0	0	0	0	0	0	0	0	0	0	0	0	0	0	0
BART1_0-p00152	BART1_0-u00152	0	0	0	0	0	0	0	0	0	0	0	0	0	0	0	0	0	0	0	0	0	0	0	0	0	0	0	0	0	0	0	0	0	0	0	0	0	0	0	0	0	0	0	0	0	0	0	0
BART1_0-p00153	BART1_0-u00153	0	0	0	0	0	0	0	0	0	0	0	0	0	0	0	0	0	0	0	0	0	0	0	0.145035	0	0	0	0.105998	0	0	0	0	0	0	0	0	0	0	0	0	0	0	0.546062	0	0	0	0	0
BART1_0-p00154	BART1_0-u00154	0.023989	0	0	0	0.031467	0	0	0	0	0.030938	0.032511	0	0	0	0	0	0	0.115548	0	0	0	0	0	0	0.209672	0	0.031472	0	0.022775	0.064809	0	0.106598	0	0	0	0.02745	1.43451	0.081288	0.035776	0	0	0.037096	0	0.08473	0	0	0	0
BART1_0-p00155	BART1_0-u00155	0	0	0	0	0	0	0	0	0	0	0	0	0	0	0	0.081576	0	0.0318	0	0	0	0	0	0	0	0	0	0	0	0.066868	0	0	0	0	0	0	0	0	0	0	0	0	0.022054	0	0	0	0.022969	0
BART1_0-p00156	BART1_0-u00156	0	0	0	0	0	0	0	0	0	0	0	0	0	0	0	0	0	0	0	0	0	0	0	0	0	0	0	0	0	0	0	0	0	0	0	0	0	0	0	0	0	0	0	0	0	0	0	0
BART1_0-p00157	BART1_0-u00157	0.833694	0	0.130437	3.8654	3.74959	1.78585	1.3794	0.847421	4.15049	1.52668	1.9362	2.20282	0.343474	0.367238	0.400371	1.75614	1.73599	2.28623	0.309498	0.429203	0.556717	0.168747	1.21441	0.142466	0.297322	0	0	0.780363	1.47112	1.7688	0	0.151277	0	0.265859	3.10881	0.678106	0	0.209697	3.91196	5.58875	4.48268	3.85057	0.668799	3.53719	0	0	0	0.182186
BART1_0-p00158	BART1_0-u00158	0	0	0	0	0	0	0	0	0	0	0	0	0	0	0	0	0	0	0	0	0	0	0	0	0	0	0	0	0	0	0	0	0	0	0	0	0	0	0	0	0	0	0	0	0	0	0	0
BART1_0-p00159	BART1_0-u00159	0	0	0	0	0	0	0	0	0	0	0	0	0	0	0	0	0	0	0	0	0	0	0	0	0	0	0	0	0	0	0	0	0	0	0	0	0	0	0	0	0	0	0	0	0	0	0	0
BART1_0-p02104	BART1_0-u02104	19.0817	18.7129	20.4109	55.112	64.336	61.693	17.5479	16.5846	23.4695	60.9156	67.9071	65.1176	24.4822	32.3956	25.1543	96.0902	82.3627	82.5166	13.3539	14.9358	10.189	56.2426	55.3846	54.7237	79.9251	71.7567	68.5337	222.737	233.179	173.514	26.9274	29.2166	20.692	47.476	51.4949	51.9792	84.867	97.3766	68.5431	64.4271	121.429	131.41	102.633	132.541	62.4309	45.9527	76.0378	66.3613
BART1_0-p00161	BART1_0-u00161	0	0	0	0	0	0	0	0	0	0	0	0	0	0	0	0	0	0	0	0	0	0	0	0	0	0	0	0	0	0	0	0	0	0	0	0	0	0	0	0	0	0	0	0	0	0	0	0
BART1_0-p00162	BART1_0-u00162	2.50525	3.53222	3.74443	5.36806	5.95172	6.65636	13.2694	10.1644	14.092	7.57831	7.12808	8.82169	4.74504	6.80023	5.18003	12.1211	5.27188	5.9412	4.42995	3.71377	3.59685	4.66883	5.84137	4.82003	16.7047	8.60846	13.3048	21.0875	16.8525	15.4787	6.80399	6.15824	7.54384	5.59659	7.39207	5.57881	13.0771	22.1668	14.9467	14.3598	14.3975	14.2495	12.9652	18.7535	9.87831	9.75729	7.04768	6.56658
BART1_0-p00163	BART1_0-u00163	0	0	0	0	0	0	0	0	0	0	0	0	0	0	0	0	0	0	0	0	0	0	0	0	0	0	0	0	0	0	0	0.048199	0	0	0	0	0	0	0	0	0	0	0	0	0	0	0	0
BART1_0-p00164	BART1_0-u00164	1.78089	2.67604	2.30309	4.6657	4.8948	4.01523	8.97221	7.60055	11.0792	4.76031	4.26426	5.6799	5.06058	4.82938	4.08103	4.1395	4.91656	5.70483	2.21915	2.37818	2.8721	3.12363	4.24323	3.95873	11.6337	5.50941	9.56432	11.9979	12.7341	11.0042	4.7297	3.79328	4.64598	4.51501	5.63858	4.3543	10.0183	12.9587	10.0559	9.20229	9.36083	9.2458	5.98598	8.76927	6.1738	4.62547	5.4158	4.31117
BART1_0-p00165	BART1_0-u00165	3.44458	5.70532	4.71819	4.99081	3.36587	3.71765	1.73094	2.14016	2.46874	2.41065	3.2468	4.15437	4.78498	4.8891	4.07325	2.65146	3.74492	2.44009	2.78728	1.91436	2.11683	1.94583	2.53139	1.69978	2.09768	2.35695	2.08369	2.58507	1.01905	1.87132	5.08397	4.36314	3.52417	2.08938	2.07378	2.02552	3.05118	2.58678	2.53454	2.25743	2.14283	1.77507	1.32139	1.33153	1.22646	0.68622	0.945009	1.03415
BART1_0-p00166	BART1_0-u00166	0	0	0	0	0	0	0	0	0	0	0	0	0	0	0	0	0	0	0	0	0	0	0	0	0	0	0	0	0	0	0	0	0	0	0	0	0	0	0	0	0	0	0	0	0	0	0	0
BART1_0-p00167	BART1_0-u00167	0	0	0	0	0	0	0	0	0	0	0	0	0	0	0	0	0	0	0	0	0	0	0	0	0	0	0	0	0	0	0	0	0	0	0	0	0	0	0	0	0	0	0	0	0	0	0	0
BART1_0-p00168	BART1_0-u00168	0	0	0	0	0	0	0	0	0	0	0	0	0	0	0	0	0	0	0	0	0	0	0	0	0	0	0	0	0	0	0	0	0	0	0	0	0	0	0	0	0	0	0	0	0	0	0	0
BART1_0-p00169	BART1_0-u00169	4.74429	5.12371	4.0807	9.16684	10.3754	9.95662	7.02343	7.01242	7.45488	9.69992	11.174	11.0078	5.86521	5.57607	6.85462	13.038	9.07614	10.1075	3.8463	4.80617	4.8077	8.91009	9.91307	9.83513	9.56162	6.95648	10.016	13.0174	12.4933	12.2154	6.52939	6.5718	6.50471	9.0595	8.63798	9.18784	9.94021	9.64411	10.423	10.3451	14.3115	12.1848	11.4008	12.478	4.61705	5.46596	4.8778	4.4274
BART1_0-p00170	BART1_0-u00170	4.20306	2.75098	5.08756	8.55532	4.25539	0.80853	1.1287	4.95987	4.62224	5.33776	0	5.65047	1.86637	1.33637	4.76922	7.4859	3.85535	2.47125	4.16772	4.93498	2.62478	4.10589	5.00821	2.32524	19.421	10.8711	16.6263	14.8332	12.6573	15.3047	5.97425	4.40106	3.04992	5.41622	2.49707	2.92614	4.20944	3.72126	3.3722	3.75957	4.38463	8.20357	6.549	4.71129	8.86784	7.36055	4.25328	6.08567
BART1_0-p00171	BART1_0-u00171	0	0	0	0	0	0	0	0	0	0	0	1.13806	2.77263	0	0	0	0	0.956407	0	0	0	0	0	0	6.05459	0	0	0	0.952872	1.30935	0	0	0	2.24893	0	0	0	0	2.36605	0	0	0	0	0	0	0	0	0
BART1_0-p00172	BART1_0-u00172	0.195217	0.536415	0.448658	0.08811	0.096029	0.061051	0.367193	0.319571	0.353848	0	0.198425	0.225206	0	0.150353	0.054455	0.180885	0.45336	0	0.159356	0.118721	0.171952	0.208227	0.0929	0.11682	0.243754	0.095	0.032015	0	0.162172	0.197777	0.031481	0.108494	0.231179	0.136362	0.402013	0.139614	1.08685	0.78567	0.218397	0.354448	0.084448	0.226453	0.294633	0.387936	0.220255	0.164773	0.034102	0.03557
BART1_0-p00173	BART1_0-u00173	0.007774	0.023224	0.033558	0.084229	0.173361	0.009727	0.116969	0.037048	0.065824	0.060219	0.084292	0.125512	0.101022	0.063857	0.069343	0.192273	0.010319	0.014988	0.179561	0.018953	0.018276	0.055318	0.098579	0.01861	0.116491	0.181466	0	0.148214	0.124763	0.042009	0.150275	0.008455	0	0	0.036493	0.035614	0.049127	0.026175	0.023005	0.022425	0.093595	0.0358	0.093139	0.013616	0.013921	0.013044	0.043103	0.112798
BART1_0-p00174	BART1_0-u00174	0	0	0	0	0	0	0	0	0	0	0	0	0	0	0	0	0	0	0	0	0	0	0	0	0	0	0	0	0	0	0	0	0	0	0	0	0	0	0	0	0	0	0	0	0	0	0	0
BART1_0-p00175	BART1_0-u00175	0	0.048569	0	0	0	0	0.084398	0.028936	0.02937	0	0	0	0.070171	0	0	0	0	0	0	0	0	0	0	0	0	0.070965	0	0	0	0	0	0	0	0	0.141321	0	0.030928	0	0	0	7.23332	0.03759	0	0	0.087746	0.041027	0	0.070853
BART1_0-p00176	BART1_0-u00176	0	0	0	0	0	0	0	0	0	0	0	0	0	0	0	0	0	0	0	0	0	0	0	0	0	0	0	0	0	0	0	0	0	0	0	0	0	0	0	0	0	0	0	0	0	0	0	0
BART1_0-p00177	BART1_0-u00177	0.114218	0	0.060157	0	0	0	0	1.11967	0	0	0	0	0	0	0.061893	0	0	0	0.072356	0.067098	0.194847	0	0	0	1.17568	0.166972	0.072685	0	0.263018	0	0.071607	2.95308	0.060064	0	0	0	23.852	13.02	5.70518	7.90931	0.484733	1.82499	0.226227	2.48553	0.406106	2.08078	0.16224	0.082162
BART1_0-p00178	BART1_0-u00178	0.58724	0	0.425703	0	0	0	0	0.155093	0.314616	0.958833	0.952545	0	0.094141	0.134055	0.218803	0.402099	0	0.690297	0.595183	0	0.152925	0.463204	0.558556	0	0	0.063611	0.42809	1.1777	0	0	0	0	0	0.364391	0.377878	0.149004	0	0.224773	0.496551	0	0	0	0.089241	0.907839	0	0	0	0
BART1_0-p00179	BART1_0-u00179	0.070385	0.093754	0	0.084716	0.030776	0.02935	0	0.027934	0.141764	0.060518	0.254373	0.135328	0	0	0	0.028987	0	0	0	0	0	0	0.089316	0	0	0.045668	0.061562	0	0.066824	0.126771	0.121064	0.052092	0	0	0.136423	0.107393	0.149223	0.039743	0.069962	0.340653	0.040583	0.108817	0	0.041423	0	0.039592	0.032773	0.034183
BART1_0-p00180	BART1_0-u00180	0	0.098855	0	1.24211	0.387344	0.17679	0.62672	0	0	0.136845	0.215138	0.890496	0	0	0	0	0.456993	0	0	0	0	0	0.204248	0.253783	0	0	0	0.552572	0.420604	0.711933	0.091488	0.113111	0	0	0.143819	0	0.275174	0	0	0.216753	0.859369	0.384953	0	0.401182	0	0.121406	0	0
BART1_0-p00181	BART1_0-u00181	4.00688	11.4869	13.2327	0.676411	0.737662	2.28502	0.488325	1.00232	0.847126	0.180771	0.380989	0.730538	1.62267	3.24968	0.23578	0.259846	1.02537	0.473165	0.091577	0.25494	0.494128	0.199573	0.893911	0.252319	1.49185	7.60862	4.5199	1.38268	1.33523	2.65804	0	0.582201	0.147815	0.157019	0.27216	0.320976	0.273539	0.36398	0.643572	0.52072	0.123705	0	0.192753	0.127148	1.4277	0.241374	0.201033	0.629137
BART1_0-p00182	BART1_0-u00182	0	0.168193	0.360221	0.40868	0.429098	0.612777	0	0.774379	1.17615	0.209059	1.99375	0	0	0	0.734559	0.400909	0.866249	1.41037	0	0	0.381351	0.231338	0	0.391181	0.816461	0.480361	0.214728	0.214187	1.39909	0.882985	0.638815	0	0	0.182432	0	0.185823	1.10392	0.293315	0	0	0	0	0.469434	0.649746	0.316682	0.290892	0	0
BART1_0-p00183	BART1_0-u00183	0	0	0.101865	0	0	0	0	0.05568	0.056428	0	0	0	0	0	0	0	0	0	0	0	0	0	0	0	0.058379	0	0	0	0	0	0	0	0	0	0	0	0	0	0.141036	0	0	0	0	0	0	0	0	0
BART1_0-p00184	BART1_0-u00184	0	0	0	0	0	0	0	0	0	0	0	0	0	0	0	0	0	0	0	0	0	0	0	0	0	0	0	0	0	0	0	0	0	0	0	0	0	0	0	0	0	0	0	0	0	0	0	0
BART1_0-p00185	BART1_0-u00185	0	0	0	0	0	0	0	0	0	0	0	0	0	0	0	0	0	0	0	0	0	0	0	0	0	0	0	0	0	0	0	0	0	0	0	0	0	0	0	0	0	0	0	0	0	0	0	0
BART1_0-p00186	BART1_0-u00186	5.90491	7.85558	6.60296	11.7863	12.4291	12.594	7.25964	7.29591	9.44654	14.0302	13.8325	11.2527	6.53997	6.53505	5.06113	15.4195	11.6589	11.7196	4.59797	5.9403	5.20864	11.5777	12.0359	11.01	12.0015	7.17902	12.7326	22.5175	15.3867	20.4022	10.8808	8.48163	7.46433	10.8932	12.0146	11.1441	13.6929	15.8807	12.144	15.433	19.3182	17.2301	15.5315	17.0852	9.51888	9.42338	8.46945	7.80717
BART1_0-p00187	BART1_0-u00187	0	0	0	0	0	0	0.882811	0	0	0	0.514659	0	0	0.391996	0	0	0	0	0	0	0	0	0	0.454287	0.948915	0	0	0	0	0	0	0	0	0	0.731283	0.427956	0	0	0	0	0	0	0	0.809956	0	0	0	0
BART1_0-p00188	BART1_0-u00188	0.244616	0.085336	0.342534	0.097774	0.445799	0.439314	0.458557	0.688688	0.596262	0.371001	0.493588	0.530155	0.548539	0.545939	0.118856	0.369826	0.322391	0.286175	0	0.285094	0.134911	0.120329	0.380034	0.186984	0.387971	0.357671	0.430266	0.446026	1.033	1.04993	0.33144	0.389172	0.285449	0.610347	0.418301	0.73267	0.027289	0.925149	0.433105	0.892652	0.761716	0.758908	0.101108	0.602434	0.111705	0.248458	0.087897	0.136259
BART1_0-p00189	BART1_0-u00189	0	0	0	0	0	0	0	0	0	0	0	0	0	0	0	0	0	0	0	0	0	0	0	0	0	0	0	0	0	0	0	0	0	0	0	0	0.332409	0	0	0	0	0	0	0	0	0	0	0
BART1_0-p00190	BART1_0-u00190	67.8715	95.3514	89.1123	256.878	233.268	227.927	129.134	126.323	117.656	190.23	231.086	232.313	151.412	156.952	99.8644	231.873	286.224	183.392	78.8389	79.956	70.2232	247.214	285.061	171.167	143.452	220.691	172.714	347.578	406.421	282.647	133.239	78.2029	130.156	120.016	199.314	107.298	142.376	153.547	160.874	162.902	204.088	110.533	116.538	128.084	81.7385	133.086	115.52	136.52
BART1_0-p00191	BART1_0-u00191	88.2341	86.693	85.7504	89.5334	97.8548	90.184	114.513	114.433	122.278	87.7836	100.123	109.536	101.534	97.9659	94.5784	109.889	88.1041	91.1905	104.042	102.715	97.021	103.867	111.526	103.83	63.5094	51.0717	75.6231	47.6509	33.3731	47.1863	111.816	77.5812	112.351	109.915	102.586	78.0198	77.2915	69.963	92.1535	89.7135	104.899	104.146	103.234	109.393	59.8904	69.0553	63.4808	58.4719
BART1_0-p00192	BART1_0-u00192	0.022608	0.022582	0.048891	0.108845	0.118625	0.028282	0.104675	0.107672	0.191257	0.02916	0.091919	0.05216	0.032637	0.162514	0.050448	0.083802	0.180018	0.217808	0.029531	0.027505	0.079663	0.064311	0.286876	0.081174	0.0337	0	0.088982	0.059335	0	0	0.029163	0.07521	0.190394	0.075804	0.087641	0	0.114994	0.038284	0.101082	0.131255	0.039094	0.104817	0.090914	0.039898	0.163108	0.457678	0.126268	0.032926
BART1_0-p00193	BART1_0-u00193	18.5578	17.0861	6.66985	20.6445	38.5239	35.4952	26.7891	17.3821	21.4835	24.3124	45.4437	33.2905	29.8223	26.6844	23.0784	52.5785	45.1842	33.9074	11.0373	11.9743	17.0446	36.3363	45.0724	47.6871	23.6141	45.2998	21.5969	60.3599	50.5218	53.8291	24.9646	52.8801	28.9506	31.2335	29.1329	36.8727	34.98	32.9049	39.7168	37.5568	20.6048	64.6766	45.3835	59.1682	48.9191	23.8714	35.2124	46.1241
BART1_0-p00194	BART1_0-u00194	66.3624	89.8829	74.7087	87.5464	92.9338	91.9038	134.14	118.861	123.927	109.211	115.463	122.713	83.893	84.4809	74.3024	97.8339	75.0884	91.8254	69.425	75.8346	72.4037	88.459	101.145	88.2412	81.449	107.572	84.0715	67.41	90.3123	80.7861	81.5382	75.555	90.8988	86.2222	77.0937	80.8316	78.0596	95.7828	103.668	100.787	69.311	75.4908	85.6909	75.0273	97.8209	71.3448	64.169	64.7249
BART1_0-p00195	BART1_0-u00195	0.16875	0.730576	0.475367	0.610439	0.534355	0.664772	0.883941	0.557705	0.881581	0.724657	1.4668	1.17512	0.663478	0.644957	0.328383	0.822445	0.899488	0.468813	0.210635	0.249247	0.435019	0.516706	0.754263	0.64561	1.1969	1.47104	0.872943	0.685519	1.17596	1.15196	0.506141	1.18014	0.145536	0.580285	0.432333	0.440124	0.315682	0.751593	0.570119	0.21119	0.234892	0.69618	0.66888	0.55842	1.10282	0.693399	0.27863	0.907034
BART1_0-p00196	BART1_0-u00196	3.24543	5.13346	4.27819	5.59918	7.43525	6.5529	3.33508	4.53988	5.47619	6.65001	5.88139	6.35919	5.41776	5.38021	4.75804	7.1961	5.96515	6.43604	2.86219	3.03781	2.25076	8.61405	6.85311	5.19402	5.22309	8.25015	4.05291	9.3508	12.388	10.5101	4.08987	5.80462	5.10185	5.18562	6.62678	5.58877	8.29247	9.52966	5.59632	6.68686	5.92076	8.94981	5.70462	8.09287	8.24667	5.24238	5.8333	7.54094
BART1_0-p00197	BART1_0-u00197	25.2413	89.6907	61.0376	120.549	167.049	100.269	78.2324	75.9295	92.4752	150.489	135.513	136.001	89.1116	106.668	92.8858	168.901	100.551	142.902	49.733	52.1808	71.4717	129.557	144.682	124.191	130.642	109.053	100.725	168.787	267.859	138.503	47.8294	35.1219	50.8917	123.504	104.345	123.747	82.8261	127.316	93.4738	63.4269	106.122	185.341	82.625	120.574	112.027	78.8541	58.6735	102.425
BART1_0-p00198	BART1_0-u00198	0	0	0	0	0	0	0	0	0	0	0	0	0	0	0	0	0	0	0	0	0	0	0	0	0	0	0	0	0	0.140007	0	0	0	0	0.100286	0	0	0	0	0	0	0	0	0	0	0	0	0
BART1_0-p00199	BART1_0-u00199	0	0.043325	0.018765	0.121382	0.057785	0.065259	0	0	0.010514	0	0.035346	0.031546	0	0.009061	0	0.032268	0.011539	0.033518	0	0	0.010218	0	0	0	0.125225	0.352513	0.057021	0.251019	0.291333	0.140919	0	0.009466	0	0	0.008428	0	0	0.131758	0.025736	0	0.029913	0.066765	0.011577	0.030466	0.109017	0	0.012055	0.012573
BART1_0-p00200	BART1_0-u00200	0	0	0	0	0	0	0	0	0	0	0	0	0	0	0	0	0	0	0	0	0	0	0	0	0	0	0	0	0	0	0	0	0	0	0	0	0	0	0	0	0	0	0	0	0	0	0	0
BART1_0-p00201	BART1_0-u00201	31.9239	35.1346	32.9413	38.5675	40.5394	39.5676	35.767	37.6968	43.0151	51.0652	51.2023	45.4307	29.6223	36.5175	24.0705	42.1783	33.01	39.2023	28.0313	23.1883	26.9537	34.4229	35.8243	39.7325	58.8946	70.7696	52.7692	63.4237	85.3419	66.3469	36.8737	35.5535	38.0667	34.4346	34.6603	36.7643	49.1469	63.6369	48.2713	49.843	33.8833	33.9751	32.6025	33.6764	45.4365	39.1264	31.8702	37.2343
BART1_0-p00202	BART1_0-u00202	8.38376	8.14345	10.4763	6.03602	9.69719	6.95993	2.00888	3.14372	2.7469	27.7756	25.0896	11.2824	3.03328	3.91951	6.03036	3.03401	3.8722	2.19095	6.38571	9.24624	8.85326	6.47179	6.62433	6.66149	3.07445	2.32308	6.35046	13.0128	12.3977	5.67447	16.1671	11.2127	17.167	2.34706	3.46849	3.33111	6.81409	6.83305	5.9049	5.16122	3.40102	3.35287	3.66208	4.34308	2.39017	2.42096	3.03584	2.47874
BART1_0-p00203	BART1_0-u00203	0	0	0	0	0	0	0	0	0	0	0	0	0	0	0	0	0	0	0	0	0	0	0	0	0	0	0	0	0	0	0	0	0	0	0	0	0	0	0	0	0	0	0	0	0	0	0	0
BART1_0-p00204	BART1_0-u00204	0	0	0	0	0	0	0	0	0	0	0	0	0	0	0	0	0	0	0	0	0	0	0	0	0	0	0	0	0	0	0	0	0	0	0	0	0	0	0	0	0	0	0	0	0	0	0	0
BART1_0-p00205	BART1_0-u00205	0	0	0	0	0	0	0	0	0	0	0	0	0	0	0	0	0	0	0	0	0	0	0	0	0	0	0	0	0	0	0	0	0	0	0	0	0	0	0	0	0	0	0	0	0	0	0	0
BART1_0-p00206	BART1_0-u00206	0	0	0	0	0	0	0	0	0	0	0	0	0	0	0	0	0	0	0	0	0	0	0	0.019594	0	0	0	0	0	0	0	0	0	0	0	0	0	0	0	0	0	0	0	0	0	0	0	0
BART1_0-p00207	BART1_0-u00207	0.242742	0.390006	0	0.35047	0.127365	0.424988	1.79847	0.750616	0.761551	0	0.46051	0.28017	0.840732	0.548514	0.596498	0.119789	1.09481	0.700851	0.569904	0.058859	0.113886	0	0.308378	0.174283	3.63674	1.65542	5.03228	8.97926	5.76251	8.19627	0.313647	1.28198	0.459644	0.216955	1.12842	1.33157	0.249604	2.82414	0.293127	0.356256	0.084751	0.987007	0.065875	1.04191	0.709437	0.496097	0.13733	0.286502
BART1_0-p00208	BART1_0-u00208	0	0	0	0	0	0	0	0	0	0	0	0	0	0	0	0	0	0	0	0	0	0	0	0	0	0	0	0	0	0	0	0	0	0	0	0	0	0	0	0	0	0	0	0	0	0	0	0
BART1_0-p00209	BART1_0-u00209	0	0	0	0	0	0	0	0	0	0	0	0	0	0	0	0	0	0	0	0	0	0	0	0	0	0	0	0	0	0	0	0	0	0	0	0	0	0	0.047319	0.046057	0	0	0	0	0	0	0	0
BART1_0-p00210	BART1_0-u00210	5.15888	4.59244	4.68494	10.7995	11.734	9.59724	10.2315	7.36654	11.0603	13.0769	11.7975	13.8483	6.54695	6.31581	5.49548	19.7263	12.2505	12.7562	5.66853	5.69496	4.61625	9.96509	13.2785	10.0491	11.5802	9.71723	9.91307	22.6321	21.1004	19.5029	6.84231	6.55139	6.21828	11.9117	11.7408	11.1112	17.0706	17.7521	14.0015	15.7404	21.0944	18.9777	18.3093	17.1229	6.34529	5.89783	6.43345	7.36559
BART1_0-p00211	BART1_0-u00211	0	0	0	0	0	0	0	0	0	0	0	0	0	0	0	0	0	0	0	0	0	0	0	0	0	0	0	0	0	0	0	0	0	0	0	0	0	0	0	0	0	0	0	0	0	0	0	0
BART1_0-p00212	BART1_0-u00212	0	0	0	0	0	0	0	0	0	0	0	0	0	0	0	0	0	0	0	0	0	0	0	0	0	0	0	0	0	0	0	0	0	0	0	0	0	0	0	0	0	0	0	0	0	0	0	0
BART1_0-p00213	BART1_0-u00213	0	0	0	0	0	0	0	0	0	0	0	0	0	0	0	0	0	0	0	0	0	0	0	0	0	0	0	0	0	0	0	0	0	0	0	0	0	0	0	0	0	0	0	0	0	0	0	0
BART1_0-p00214	BART1_0-u00214	0	0	0	0	0	0	0	0	0	0	0	0	0	0	0	0	0	0	0	0	0	0	0	0	0	0	0	0	0	0	0	0	0	0	0	0	0	0	0	0	0	0	0	0	0	0	0	0
BART1_0-p00215	BART1_0-u00215	0	0	0	0	0	0	0	0	0	0	0	0	0	0	0	0	0	0	0	0	0	0	0	0	0	0	0	0	0	0	0	0	0	0	0	0	0	0	0	0	0	0	0	0	0	0	0	0
BART1_0-p00216	BART1_0-u00216	0	0	0	0	0	0	0	0	0	0	0	0	0	0	0	0	0	0	0	0	0	0	0	0	0	0	0	0	0	0	0	0	0	0	0	0	0	0	0	0	0	0	0	0	0	0	0	0
BART1_0-p00217	BART1_0-u00217	19.9058	21.778	22.3968	30.4614	22.8559	28.792	18.7803	16.6388	23.0175	22.8221	32.1512	30.1873	15.7321	17.103	9.1113	25.4933	14.6876	20.3887	13.0202	13.6407	15.289	17.3099	21.3806	19.7179	18.7858	37.3025	22.6229	35.9818	65.3896	49.3019	18.188	10.5932	12.8355	17.3844	13.6177	12.5987	9.90106	17.5117	11.4973	12.1271	14.7975	13.3685	13.0295	14.2087	21.6484	18.8552	19.8112	20.6938
BART1_0-p00218	BART1_0-u00218	80.2512	94.4345	74.4843	69.0012	54.9227	72.0334	50.8991	56.8716	78.8295	57.8299	64.3939	61.2204	43.7841	68.9313	24.3061	34.6412	25.5753	47.0814	39.4957	36.2272	37.1256	24.3016	33.5151	34.9983	65.0198	153.022	69.9453	62.5801	165.18	125.09	71.0101	44.844	53.1918	25.7945	18.6735	24.2354	20.39	38.5016	21.1156	23.8606	13.6824	20.1335	12.3294	19.1643	64.8911	38.5079	36.2941	40.1131
BART1_0-p00219	BART1_0-u00219	157.355	192.28	174.193	189.2	200.825	198.531	245.994	228.102	243.403	198.724	197.76	208.263	183.355	195.359	167.832	205.25	182.051	189.349	137.578	145.222	144.297	175.543	187.957	194.405	215.583	288.738	183.408	252.768	265.422	249.908	195.705	188.906	190.487	151.297	145.502	139.151	215.783	250.201	194.311	202.122	186.789	187.6	195.844	201.969	251.402	215.715	216.127	216.04
BART1_0-p00220	BART1_0-u00220	3.77859	5.58741	5.27071	3.82162	1.94374	3.07787	3.30279	2.10894	5.68044	1.42034	3.69102	2.93808	1.67916	6.03782	1.45334	3.81468	0.240194	2.42249	2.34426	2.15666	1.51072	0.474859	1.96403	3.50166	5.25008	11.177	4.02374	4.47389	12.1381	3.57722	4.31218	0.913355	4.75468	1.10557	0.617114	0.845841	0.642491	2.75078	2.67196	0.945079	0.453495	1.10425	0.986348	1.9193	4.32562	2.73647	3.44759	3.58075
BART1_0-p00221	BART1_0-u00221	0	0	0	0	0	0	0	0.745318	0	0	0	0	0	0	0	0	0	0	0.620214	0	0.632636	0	0	0	0	0	0	0	0	0	0	0	0	0	0	0	0	0	0	0	0	0	0	0	0	0	0	0
BART1_0-p00222	BART1_0-u00222	0	0.784898	0.487374	0.730977	0.070607	0.627533	0.242314	0.28676	0.081431	0	1.18231	0	0	0.426186	0.19191	0.266544	0.540486	0.110387	0	0	0	0.179637	0.146568	0.072786	0.331328	1.44287	0.305074	0.216974	0.807395	1.02728	0	0.212705	0.205428	0.532977	0.299768	0.10699	0.231006	0	0.208823	0	0.595457	0.245521	0.525025	0.189203	0	0.08674	0.084598	0.075303
BART1_0-p00223	BART1_0-u00223	0	0	0	0	0	0	0	0	0	1.88907	0	0	0	0	0	0	0	0	0	0	0	0	0	0	0	0	0	0	0	0	0	0	0	1.90463	0	0	0	0	2.67269	2.34297	0.769365	0	0	0	0	0	0	0
BART1_0-p00224	BART1_0-u00224	0	0	0	0	0	0	0	0	0	0	0	0	0	0	0	0	0	0	0	0	0	0	0	0	0	0	0	0	0	0	0	0	0	0	0	0	0	0	0	0	0	0	0	0	0	0	0	0
BART1_0-p00225	BART1_0-u00225	0	0	0	0	0	0	0	0	0	0	0	0	0	0	0	0	0	0	0	0	0	0	0	0	0	0	0	0	0	0	0	0	0	0	0	0	0	0	0	0	0	0	0	0	0	0	0	0
BART1_0-p00226	BART1_0-u00226	0	0	0	0	0	0	0	0	0	0	0	0	0	0	0	0	0	0	0	0	0	0	0	0	0	0	0	0	0	0	0	0	0	0	0	0	0	0	0	0	0	0	0	0	0	0	0	0
BART1_0-p00227	BART1_0-u00227	0	0	0	0	0	0	0	0	0	0	0	0	1.50692	0	1.44111	0	0	0	0	0	0	0	0	0	3.9353	0	0	0	0	0	0	1.01208	0	0	0	0	1.87219	0	0	0	0	2.45183	2.95835	0	0	0	0	0
BART1_0-p00228	BART1_0-u00228	3.14745	3.85044	3.34556	5.54354	6.77016	5.8317	4.60679	4.52977	6.05207	4.4248	7.98135	6.90643	3.64856	3.72786	4.40476	6.77256	6.00305	6.70101	2.99355	3.51427	2.78862	5.48264	6.50242	5.77921	7.00093	5.14648	5.16305	9.75433	12.2694	11.5292	4.60557	3.54923	5.1275	5.49959	4.94038	4.55873	5.69998	7.4648	5.81781	6.32105	10.3253	11.7457	11.3041	10.3706	4.25263	4.21874	3.37997	4.03066
BART1_0-p00229	BART1_0-u00229	3.91937	4.66354	4.32252	12.9941	12.6997	9.58591	7.14881	7.42047	10.7285	10.0677	11.5086	12.7317	5.55414	6.90034	6.7442	14.6736	9.14136	12.3716	4.74218	5.3217	3.92544	9.77022	10.2655	8.49373	9.42982	7.46909	9.14105	20.4373	17.8571	14.689	6.70715	7.08534	7.04876	8.07159	8.06509	6.91638	11.9706	13.2933	12.894	10.2177	20.1808	26.0013	20.3707	22.6104	8.96595	8.88265	7.50512	5.70094
BART1_0-p00230	BART1_0-u00230	3.28564	0	0	3.81197	1.94775	6.25846	7.31061	4.21285	2.31762	3.14391	0	6.03501	0	4.12038	0	0	5.44346	0	0	0	0	0	5.57562	5.37948	7.89827	7.03892	1.4919	5.40951	5.00964	11.1075	4.05843	0	4.14647	3.30884	2.07485	0	5.67394	5.40011	0	7.5531	18.421	14.9376	6.4435	8.83423	3.54169	0	0	0
BART1_0-p00231	BART1_0-u00231	0	0	0	0	0	0	0	0	0	0	0	0	0	0	0	0	0	0	0	0	0	0	0	0	0	0	0	0	0	0	0	0	0	0	0	0	0	0	0	0	0	0	0	0	0	0	0	0
BART1_0-p00232	BART1_0-u00232	7.83351	9.68598	8.74585	14.6025	16.0993	15.7393	13.0346	11.4354	12.8358	15.8875	16.8447	16.3658	8.88241	10.1945	7.8296	19.0619	13.6288	15.8716	5.96464	6.21449	6.54087	14.4905	14.1901	11.9351	17.817	19.0664	13.2439	18.6302	29.3496	22.3154	12.2247	7.69881	11.5206	12.1698	11.6059	13.1146	16.3265	18.1637	14.4292	17.3256	18.5595	16.7581	16.3236	15.8602	9.46529	9.73564	7.18756	7.29016
BART1_0-p00233	BART1_0-u00233	0	0	0	0	0	0	0	0	0	0	0	0	0	0	0	0	0	0	0	0	0	0	0	0	0	0	0	0	0	0	0	0	0	0	0	0	0	0	0	0	0	0	0	0	0	0	0	0
BART1_0-p00234	BART1_0-u00234	6.71951	5.85214	6.59858	9.91315	8.04013	9.96705	9.35679	9.10949	9.15723	10.4987	8.79383	7.45491	8.30617	7.47847	7.17497	12.6112	11.3981	7.47129	4.96834	5.36734	6.71351	9.13951	7.94561	6.78502	16.807	14.053	12.2033	15.6853	13.4592	11.266	10.4231	7.64107	7.89025	11.7928	8.44092	9.27683	13.929	16.4384	14.7042	14.7121	16.1728	13.027	18.4016	17.9126	8.07909	7.55269	8.30858	7.62861
BART1_0-p00235	BART1_0-u00235	0	0	0	0	0	3.29791	0	0	0	2.28675	1.07607	0	1.89125	0	0	2.78712	0	0	0	0	2.89584	0	0	0	2.21819	2.32648	0	5.74192	0	4.78399	0	0	0.916849	0	0	0.979421	2.80509	0	0	0	0	1.43697	0	0	0	3.59743	0	0
BART1_0-p00236	BART1_0-u00236	0	0	0	0	0	0	0	0	0	0	0	0	0	0	0	0	0	0	0	0	0	0	0	0	0	0	0	0	0	0	0	0	0	0	0	0	0	0	0	0	0	0	0	0	0	0	0	0
BART1_0-p00237	BART1_0-u00237	13.1737	14.8684	12.6892	21.3868	17.0487	18.4166	11.6141	8.55623	17.4197	14.1519	15.8596	19.8238	7.0832	11.1918	6.40726	17.8365	12.6023	17.3897	6.7595	5.38056	6.82502	12.4934	11.7081	10.9343	14.3777	29.6249	14.6253	20.2242	56.1631	40.1543	12.2356	7.63132	9.62606	12.5119	11.487	8.99193	11.5826	15.0917	9.71033	10.8763	12.7354	13.9735	10.1576	11.9537	12.3336	9.69835	10.0849	8.50534
BART1_0-p00238	BART1_0-u00238	1.65847	2.12209	1.55164	3.05803	1.39542	2.98785	1.18873	2.96923	3.10722	2.89897	2.59888	2.4391	1.00451	1.65565	0.735105	1.13959	0.362603	2.27134	0.236465	0.208277	0.554103	0.76594	0.821854	0.762793	2.88236	8.12576	3.36822	1.29841	9.92901	8.10731	1.96791	0.761349	0.843989	0.205278	0.145987	0.542139	1.09753	2.57946	0.735198	0.523561	0.146676	0.782135	0.055301	0.23506	3.46711	0.918523	0.619216	0.685204
BART1_0-p00239	BART1_0-u00239	0	0	0	0	0	0	0	0	0	0	0	0	0	0	0	0	0	0	0	0	0	0	0	0	0	0	0	0	0	0	0	0	0	0	0	0	0	0	0	0	0	0	0	0	0	0	0	0
BART1_0-p00240	BART1_0-u00240	3.69097	2.50372	5.288	3.63358	9.72095	7.55444	5.46563	5.14795	9.19299	5.11283	8.66047	10.9547	2.42213	2.42867	4.95462	12.2652	11.5625	7.37413	2.16244	1.96802	3.11288	5.68221	14.3114	3.62135	15.5187	5.97896	6.64004	18.0034	19.2348	24.9712	7.98155	9.33927	4.9248	12.3705	9.07243	3.4965	6.33975	11.6415	13.4915	11.2067	14.3622	9.0717	15.7804	16.8744	7.78763	7.03556	1.66141	6.99774
BART1_0-p00241	BART1_0-u00241	1.95969	2.24288	2.61248	5.10951	5.30828	6.38017	4.54912	2.37058	4.52651	3.0942	4.1325	3.69054	3.46991	2.89175	3.08034	7.71794	6.22288	6.71235	1.83491	2.23686	1.37506	4.41456	5.44141	5.1931	6.72636	9.20331	8.91004	10.7404	10.9973	10.4476	4.47401	4.4586	6.14519	4.95487	4.55241	3.88587	5.07158	8.06023	6.805	8.6012	6.817	12.0715	10.1957	13.7073	5.81389	5.56974	4.66886	3.65271
BART1_0-p00242	BART1_0-u00242	0	0	0	0	0.083169	0	0	0	0	0	0	0.255313	0	0	0	0	0	0	0	0	0	0	0	0	0	0	0	0	0	0	0	0	0	0	0	0	0	0	0	0	0	0	0	0	0	0	0	0
BART1_0-p00243	BART1_0-u00243	2.26627	2.6426	3.9235	5.28401	5.93659	4.87267	3.32619	3.13716	4.94134	4.30593	5.23181	3.56461	3.49334	3.67808	3.03184	8.28938	7.62302	7.16225	2.87599	2.22133	2.31483	3.30016	4.7973	4.23858	7.92014	6.4144	6.1042	12.4148	12.8	11.3802	5.53932	5.07871	4.07363	6.34837	5.63568	6.10993	6.64428	8.45276	7.24498	8.54368	13.4656	10.7349	10.1283	12.679	4.09973	4.36967	2.82575	3.80815
BART1_0-p00244	BART1_0-u00244	0	0	0	0	0	0	0	0	0	0	0	0	0	0	0	0	0	0	0	0	0	0	0	0	0	0	0	0	0	0	0	0	0	0	0	0	0	0	0.257722	0	0	0	0	0	0	0	0	0
BART1_0-p00245	BART1_0-u00245	0.212113	0.641922	0.384691	0.340167	0	0	0	0.504064	0.426012	0.727264	0.0958	0.408214	3.9782	4.06754	1.89723	0	0.093756	0	0.368428	0.170938	0.414155	0	0.089912	0	0	0	0	0.092714	0	0	0.182977	0.251107	0.074336	0	0	0.080708	0	0	0	0	0	0	0	0	0	0	0	0
BART1_0-p00246	BART1_0-u00246	0.556082	0	0.204772	0	1.2164	0	0.859557	0	0	0.236731	0	0.644078	0	0	0.208443	0.227015	0	0.177546	0.720266	0	0	0.262108	0	0.887007	0	0	0	0	0	0.250279	0	1.04533	0.194423	0.206807	0.179	0.42096	0.505481	0	0	0.578393	0	0.309597	0.807263	0.356928	0	0	0	0
BART1_0-p00247	BART1_0-u00247	0	0	0	0	0	0	0	0	0	0	0	0	0	0	0	0	0	0	0	0	0	0	0	0	0	0	0	0	0	0	0	0	0	0	0	0	0	0	0	0	0	0	0	0	0	0	0	0
BART1_0-p00248	BART1_0-u00248	0	0	0	0	0	0	0	0	0	0	0	0	0	0	0	0	0	0	0	0	0	0	0	0	0	0	0	0	0	0	0	0	0	0	0	0	0	0	0	0.26071	0	0	0	0	0	0.150897	0	0
BART1_0-p00249	BART1_0-u00249	0.019261	0.115352	0.041635	0	0.227392	0.28915	0.089177	0.114681	0.11641	0	0.026104	0.133305	0.027806	0.178007	0.085946	0.285637	0.332313	0.426849	0.025164	0.023443	0.022627	0.027399	0.146621	0.138317	0.144303	0.037485	0.126346	0.303322	0.621717	0.754548	0.02484	0.08506	0.162221	0.086113	0.168014	0.308644	0.317962	0.716601	0.143294	0.474572	0.066532	0.059442	0.025778	0.135735	0.069367	0	0	0.028005
BART1_0-p00250	BART1_0-u00250	0	0	0	0	0	0	0	0	0	0	0	0	0	0	0	0	0	0	0	0	0	0	0	0	0	0	0	0	0	0	0	0	0	0	0	0	0.058678	0.078111	0.137788	0	0.079706	0	0	0	0.083371	0.07776	0.193659	0.269342
BART1_0-p00251	BART1_0-u00251	0	0	0	0	0	0	0	0	0	0	0	0	0	0	0	0	0	0	0	0	0	0	0	0	0	0	0	0	0	0	0	0	0	0	0	0	0	0	0	0	0	0	0	0	0	0	0	0
BART1_0-p00252	BART1_0-u00252	1.29626	1.7567	1.10292	3.05661	3.32103	4.09537	3.47551	2.57335	2.92908	3.77334	4.02832	4.0019	2.2496	2.18542	2.35099	5.06655	4.43166	4.76413	1.14004	1.26844	0.923212	3.24165	3.05599	2.99859	5.3221	4.01666	4.37938	7.15444	7.30231	7.96316	2.67715	2.2657	2.61346	3.31357	3.57314	3.56782	4.54432	5.44684	4.02071	4.6751	4.94051	5.34745	3.87507	4.88349	3.31478	2.13521	1.60132	1.63224
BART1_0-p00253	BART1_0-u00253	0	0	0	0	0	0	0	0	0	0	0	0	0	0	0	0	0	0	0	0	0	0	0	0	0	0	0	0	0	0	0	0	0	0	0	0	0	0	0	0	0	0	0	0	0	0	0	0
BART1_0-p00254	BART1_0-u00254	0.156809	0.12509	0.159539	0.418004	0.617077	0.403116	0.325525	0.200335	0.32033	0.8298	0.690551	2.36597	0.113161	0	0.08754	0.61338	0.041471	0.099772	0.347758	0.280162	0.033992	0.617617	0.686028	0.562962	0.178242	0.267244	0.1274	0.05143	0.371163	0	0.392975	0	0.136586	0.619195	0.491575	0.759088	0.301156	0.201929	0.422254	0.491627	0.439514	0.405819	0.310748	0.418643	0.142561	0.19961	0.425704	0.172699
BART1_0-p00255	BART1_0-u00255	0	0	0	0	0	0	0	0	0	0	0	0	0	0	0	0	0	0	0	0	0	0	0	0	0	0	0	0	0	0	0	0	0	0	0	0	0	0.11865	0.098331	0	0	0	0	0	0	0	0	0
BART1_0-p00256	BART1_0-u00256	0	0	0	0	0	0	0	0	0	0	0	0	0	0	0	0	0	0	0	0	0	0	0	0	0	0	0	0	0	0	0	0	0	0	0	0	0	0	0	0	0	0	0	0	0	0	0	0
BART1_0-p00257	BART1_0-u00257	0	0	0	0	0	0	0	0	0	0	0	0	0	0	0	0	0	0	0	0	0	0	0	0	0	0	0	0	0	0	0	0	0	0	0	0	0	0	0	0	0	0	0	0	0	0	0	0
BART1_0-p00258	BART1_0-u00258	0	0	0	0.157582	0	0	0.060622	0	0	0	0.248419	0.12084	0	0	0.029221	0.064697	0	0	0	0	0	0	0.066467	0	0.032697	0.025488	0.137422	0	0	0.070745	0	0	0	0.029266	0	0	0	0	0	0	0	0	0	0	0.02264	0	0.036628	0
BART1_0-p00259	BART1_0-u00259	0	0	0	0	0	0	0	0	0	0	0	0	0	0	0	0	0	0	0	0	0	0	0	0	0	0	0	0	0	0	0	0	0	0	0	0	0	0	0	0	0	0	0	0	0	0	0	0
BART1_0-p00260	BART1_0-u00260	0	0	0	0	0	0	0	0	0	0	0	0	0	0	0	0	0	0	0	0	0	0	0	0	0	0	0	0	0	0	0	0	0	0	0	0	0	0	0	0	0	0	0	0	0	0	0	0
BART1_0-p00261	BART1_0-u00261	0.08322	0.013435	0.014554	0	0.017677	0.03372	0.171575	0.032103	0	0.156525	0.036529	0.031086	0	0.027675	0.045088	0.066638	0.10732	0.043974	0.017612	0.016415	0	0.076697	0	0.01613	0.010013	0.039453	0	0.089686	0.025586	0.218459	0.086865	0.029532	0.014189	0.045191	0.03919	0.077147	0.06823	0.045475	0.048087	0.100043	0.041865	0.14518	0.071903	0.028424	0.01453	0	0.018732	0.035192
BART1_0-p00262	BART1_0-u00262	15.8367	16.9245	14.1808	21.4099	21.2861	17.817	40.872	35.9111	39.5677	32.0768	29.0367	32.8334	21.7752	20.3681	20.492	29.3198	22.0508	26.3375	17.8525	20.7449	20.7456	26.1921	25.1752	22.5134	29.1539	29.4883	26.6914	37.2611	37.2333	38.1153	28.272	27.6364	28.3068	29.4853	22.2747	21.5881	33.462	37.41	28.9921	33.8661	46.7905	44.5015	39.5323	44.0784	33.1821	29.0258	21.5137	20.8652
BART1_0-p00263	BART1_0-u00263	0	0	0	0	0	0	0	0	0	0	0	0	0	0	0	0	0	0	0	0	0	0	0	0	0	0	0	0	0	0	0	0	0	0	0	0	0	0	0	0	0	0	0	0	0	0	0	0
BART1_0-p00264	BART1_0-u00264	0.02967	0	0	0.071415	0	0.074225	0.206064	0.105946	0.143366	0.114751	0.201044	0.342314	0.214138	0.121879	0.099339	0	0	0.171456	0	0	0.034835	0.084374	0.112981	0	0.740916	0.08665	0.272485	1.16791	1.32398	1.16224	0.497765	0	0.156136	0	0.057497	0	0.189191	0.806123	0.488084	0.561512	0.360066	0.23	0.119707	0.735702	0.751767	0.150547	0.124716	0.130086
BART1_0-p00265	BART1_0-u00265	0	0	0	0	0	0	0	0	0	0	0	0	0	0	0	0	0	0	0	0	0	0	0	0	0	0	0	0	0	0	0	0	0	0	0	0	0	0	0	0	0	0	0	0	0	0	0	0
BART1_0-p00266	BART1_0-u00266	0	0	0	0	0	0	0	0	0	0	0	0	0	0	0	0	0	0	0	0	0	0	0	0	0	0	0	0	0	0	0	0	0	0	0	0	0	0	0	0	0	0	0	0	0	0	0	0
BART1_0-p00267	BART1_0-u00267	0	0	0	0	0	0	0	0	0	0	0	0	0	0	0	0	0	0	0	0	0	0	0	0	0	0	0	0	0	0	0	0	0	0	0	0	0	0	0	0	0	0	0	0	0	0	0	0
BART1_0-p00268	BART1_0-u00268	0	0	0	0	0	0	0	0	0	0	0	0	0	0	0	0	0	0	0	0	0	0	0	0	0	0	0	0	0	0	0	0	0	0	0	0	0	0	0	0.081312	0	0	0	0	0	0	0	0.081779
BART1_0-p00269	BART1_0-u00269	0	0	0	0	0	0	0	0	0	0	0	0	0	0	0	0	0	0	0	0	0	0	0	0	0	0	0	0	0	0	0	0	0	0	0	0	0	0	0	0	0	0	0	0	0	0	0	0
BART1_0-p00270	BART1_0-u00270	0	0	0	0	0.24238	0	0.080204	0.082499	0.027912	0	0.062604	0.159866	0	0.023718	0.07731	0.171223	0.091954	0.164146	0	0.028098	0	0.09855	0	0.110573	0.086854	0.044957	0.15151	0.147321	0.153497	0.0312	0.029794	0.153772	0.072941	0.103257	0.17907	0.079294	0	0.117357	0.034246	0.067061	0.239681	0.071405	0.092901	0.122314	0	0	0	0.033646
BART1_0-p00271	BART1_0-u00271	4.01223	0.620776	0.485622	1.41382	2.34652	1.96239	1.13913	0.708704	1.20418	1.21158	1.40604	1.14218	0.983255	0.96513	0.729528	1.57536	1.68557	1.73325	0.809611	0.341095	0.340784	1.82562	1.90489	1.82169	1.53913	1.10171	1.20903	3.01067	2.41558	2.40885	1.1928	1.26879	1.17331	1.1998	1.01409	1.37073	2.07028	2.19557	1.47892	1.55141	3.06286	1.95955	2.0066	1.82162	0.663248	0.709813	1.15024	1.1467
BART1_0-p00272	BART1_0-u00272	0.190523	0.096588	0	0.229089	0	0	0	0	0	0.489149	0.129058	0	0	0	0	0	0	0	0	0	0.111453	0.135087	0	0	0	0	0.500061	0	0	0	0	0	0	0	0	0	0	0	0	0	0	0.443086	0	0.174578	0	0	0	0.144531
BART1_0-p00273	BART1_0-u00273	0.742154	2.50055	0	1.83886	1.00805	2.86136	3.57796	5.36821	1.79753	1.91601	5.19666	2.69834	1.10007	0	0.879008	0.920676	6.04423	0	0	1.7375	0	3.21814	1.99435	4.57118	2.8766	0.766637	2.02405	4.99525	0.734204	2.0715	0	0	0.798269	0	3.67748	3.42045	2.30079	3.08053	0	5.39047	4.6009	7.49373	3.88275	3.49222	5.23821	7.74814	0	0
BART1_0-p00274	BART1_0-u00274	0.066832	0.266995	0.168607	0.214506	0.584445	0.167208	0.335214	0.079574	0.296154	0.086201	0.090574	0.256983	0.257276	0.297393	0.099418	0.110103	0.798229	0.257548	0	0.108413	0.104664	0.443593	0.226139	0.47992	0.083449	0.2168	0.146133	0.55544	1.67083	0.993062	0.028736	0	0.21106	0.174288	0.259078	0.535379	0.453182	0.339467	0.165977	0.096987	0.693316	0.860558	0.477706	0.786158	0.160695	0.300617	0.1866	0.032438
BART1_0-p00275	BART1_0-u00275	0	0	0	0	0	0	0	0	0	0	0	0	0	0	0	0	0	0	0	0	0	0	0	0	0	0	0	0	0	0	0	0	0	0	0	0	0	0	0	0	0	0	0	0	0	0	0	0
BART1_0-p00276	BART1_0-u00276	0	0	0	0	0	0	0	0	0	0	0	0	0	0	0	0	0	0	0	0	0	0	0	0	0	0	0	0	0	0	0	0	0	0	0	0	0	0	0	0	0	0	0	0	0	0	0	0
BART1_0-p00277	BART1_0-u00277	0.589378	0.425867	0	0.303752	0.33132	0.210492	0.266954	0.799879	2.06631	0.540805	0.912588	1.1144	1.94319	2.07613	3.14248	0.518295	0.669738	0.647333	0.627791	0.10042	1.08562	0.69699	0.321403	0.402915	1.62938	1.74045	0.994403	2.51118	3.93961	3.28714	0.654255	0.49746	0.08849	0.752116	0.162929	0.480206	2.71533	2.5374	2.06986	2.25893	2.49164	3.07903	1.22942	3.42769	1.05135	1.23564	0.484975	0.632418
BART1_0-p00278	BART1_0-u00278	0	0	0	0	0	0	0	0	0	0	0	0	0	0	0	0	0	0	0	0	0	0	0	0	0	0	0	0	0	0	0	0	0	0	0	0	0	0	0	0	0	0	0	0	0	0	0	0
BART1_0-p00279	BART1_0-u00279	0	0	0.139578	0	0	0	0	0	0	0	0	0	0	0	0	0	0	0	0	0	0	0	0	0	0	0	0	0	0	0	0	0	0	0	0	0	0	0	0	0	0	0	0	0	0	0	0	0
BART1_0-p00280	BART1_0-u00280	0	0	0	0	0	0	0	0	0	0	0	0	0	0	0	0	0	0	0	0	0	0	0	0	0	0	0	0	0	0	0	0	0	0	0	0	0	0	0	0	0	0	0	0	0	0	0	0
BART1_0-p00281	BART1_0-u00281	0	0	0	0	0	0	0	0	0	0	0	0	0	0	0	0	0	0	0	0	0	0	0	0	0	0	0	0	0	0	0	0	0	0	0	0	0	0	0	0	0	0	0	0	0	0	0	0
BART1_0-p00282	BART1_0-u00282	0	0	0	0	0	0	0	0	0	0	0	0	0	0	0	0	0	0	0	0	0	0	0	0	0	0	0	0	0	0	0	0	0	0	0	0	0	0	0	0	0	0	0	0	0	0	0	0
BART1_0-p00283	BART1_0-u00283	0	0	0	0	0	0	0	0	0	0	0	0	0	0	0	0	0	0	0	0	0	0	0	0	0	0	0	0	0	0	0	0	0	0	0	0	0	0	0	0	0.0215	0	0	0	0	0	0	0
BART1_0-p00284	BART1_0-u00284	0	0	0	0	0	0	0	0	0	0	0	0	0	0	0	0	0	0	0	0	0	0	0	0	0	0	0	0	0	0	0	0	0	0	0	0	0	0	0	0	0	0	0	0	0	0	0	0
BART1_0-p00285	BART1_0-u00285	0	0	0	0	0	0	0	0	0	0	0	0.259473	0	0	0	0	0	0	0	0	0	0	0	0	0	0	0	0	0	0	0	0	0	0	0	0	0	0	0	0	0	0	0	0	0	0	0	0
BART1_0-p00286	BART1_0-u00286	0	0	0	0	0	0	0	0	0	0	0	0	0	0	0	0	0	0	0	0	0	0	0	0	0	0	0	0	0	0	0	0	0	0	0	0	0	0	0	0	0	0	0	0	0	0	0	0
BART1_0-p00287	BART1_0-u00287	3.75381	1.19317	0.615574	2.79774	1.45018	1.62555	1.01724	0.339929	0.517762	0.572796	0.693969	1.7694	0.413976	1.41069	1.79776	2.75384	1.67606	1.93133	0.614176	0.236305	0.921814	1.15064	1.97258	0.794044	1.84657	1.07886	1.67049	5.36694	1.74864	2.63374	0.963548	0.790339	1.1666	1.02958	1.62246	0.983009	1.36325	2.72306	1.35789	1.43963	3.72391	2.62207	2.60526	2.50564	1.76411	1.13113	1.69644	3.15416
BART1_0-p00288	BART1_0-u00288	0	0	0	0	0	0	0	0	0	0	0	0	0	0	0	0	0	0	0	0	0	0	0	0	0	0	0	0	0	0	0	0	0	0	0	0	0	0.020761	0	0	0	0	0	0	0	0	0	0
BART1_0-p00289	BART1_0-u00289	0	0	0	0	0	0	0	0	0	0	0	0	0	0	0	0	0	0	0	0	0	0	0	0	0	0	0	0	0	0	0	0	0	0	0	0	0	0	0	0	0	0	0	0	0	0	0	0
BART1_0-p00290	BART1_0-u00290	0	0	0	0	0	0	0	0	0	0	0	0	0	0	0	0	0	0	0	0	0	0	0	0	0	0	0	0	0	0	0	0	0	0	0	0	0	0	0	0	0	0	0	0	0	0	0	0
BART1_0-p00291	BART1_0-u00291	0	0	0	0	0	0	0	0	0	0	0	0	0	0	0	0	0	0	0	0	0	0	0	0	0	0	0	0	0	0	0	0	0	0	0	0	0	0	0	0	0	0	0	0	0	0	0	0
BART1_0-p00292	BART1_0-u00292	17.4948	20.2658	19.5122	25.7253	24.2208	27.2674	19.3087	19.2462	23.3984	34.3841	33.5071	28.6181	17.4087	18.1884	17.3623	26.9862	23.2639	27.1754	17.4439	16.4091	18.5385	24.2149	23.4604	26.7555	29.8776	27.5659	24.336	40.5633	38.5043	42.9118	18.7361	17.7481	22.2261	26.6982	25.0924	26.3118	26.5935	24.7545	22.848	28.0751	26.8882	20.9675	24.6676	20.0417	27.88	26.0702	25.8287	24.5985
BART1_0-p00293	BART1_0-u00293	0	0	0	0	0	0	0	0	0	0	0	0	0	0	0	0	0	0	0	0	0	0	0	0	0	0	0	0	0	0	0	0	0	0	0	0	0	0	0	0	0	0	0	0	0	0	0	0
BART1_0-p00294	BART1_0-u00294	0	0	0	0	0	0	0	0	0	0	0	0	0	0	0	0	0	0	0	0	0	0	0	0	0	0	0	0	0	0	0	0	0	0	0	0	0	0	0	0	0	0	0	0	0	0	0	0
BART1_0-p00295	BART1_0-u00295	4.17986	3.79514	4.25122	7.86449	8.99411	9.748	6.11492	5.16334	6.7165	7.09967	6.75706	8.44705	5.85719	7.53657	4.85682	13.0589	10.3847	9.10975	3.93043	3.92292	4.30951	6.31779	7.28274	7.38332	9.36761	10.4241	9.24469	16.6314	17.1829	13.2121	7.09352	5.96676	5.83935	8.16452	9.31493	7.86289	8.47229	13.1224	11.5509	11.7765	18.2884	16.6626	13.2934	20.2018	7.37382	6.01161	5.01554	4.86814
BART1_0-p00296	BART1_0-u00296	132.473	150.904	141.355	171.297	191.408	170.772	148.913	155.217	175.329	225.047	223.001	200.957	154.182	164.867	141.904	210.854	164.532	169.012	135.568	123.023	125.915	160.719	152.513	156.772	290.003	306.117	235.895	311.248	400.85	313.854	176.648	154.983	163.974	130.937	132.984	122.814	169.663	212.677	173.913	169.073	164.633	181.006	157.184	171.845	178.018	136.292	127.338	120.456
BART1_0-p00297	BART1_0-u00297	0	0	0	0	0	0	0	0	0	0	0	0	0	0	0	0	0	0	0	0	0	0	0	0	0	0	0	0	0	0	0	0	0	0	0	0	0	0	0	0	0	0	0	0	0	0	0	0
BART1_0-p00298	BART1_0-u00298	0	0	0	0	0.115905	0	0	0	0	0	0	0	0	0	0	0	0	0	0	0	0	0	0	0	0	0	0	0	0	0	0	0	0	0	0	0	0	0	0	0	0	0	0	0	0	0	0	0
BART1_0-p00299	BART1_0-u00299	0	0	0	0	0	0	0	0	0	0	0	0	0	0	0	0	0	0	0	0	0	0	0	0	0	0	0	0	0	0	0	0	0	0	0	0	0	0	0	0	0	0	0	0	0	0	0	0
BART1_0-p00300	BART1_0-u00300	0	0	0	0	0	0	0	0	0	0	0	0	0	0	0	0	0	0	0	0	0	0	0	0	0	0	0	0	0	0	0	0	0	0	0	0	0	0	0	0	0.029903	0	0	0	0	0	0	0
BART1_0-p30964	BART1_0-u30964	7.79085	6.59743	8.76463	35.0534	39.2125	31.5349	37.71	24.8239	35.7525	35.8597	38.2409	33.3177	13.8996	14.1423	13.7493	57.4755	28.3359	33.826	10.2661	12.408	12.2708	28.2457	36.5628	31.2233	11.5977	7.97651	12.1821	40.6977	31.8405	26.7466	24.1225	18.8056	22.1502	33.695	29.156	21.6412	69.6083	71.4425	66.7075	66.0444	73.9931	59.3062	51.4666	60.5136	25.8117	29.6696	26.101	27.6508
BART1_0-p00302	BART1_0-u00302	0	0	0	0	0	0	0	0	0	0	0	0	0	0	0	0	0	0	0	0	0	0	0	0	0	0	0	0	0	0	0	0	0	0	0	0	0	0	0	0	0	0	0	0	0	0	0	0
BART1_0-p00303	BART1_0-u00303	0	0	0	0.308012	0	0.053357	0	0	0	0	0	0	0	0	0	0.052652	0.339596	0	0	0	0	0.18189	0	0	0	0	0	0.391777	0.16204	0.288119	0	0	0	0	0	0.146315	0	0.072823	0.064212	0	1.86959	0.576983	0.606857	0.999346	0	0	0	0.062757
BART1_0-p00304	BART1_0-u00304	0	0	0	0	0	0	0	0	0	0	0	0	0	0	0	0	0	0	0	0	0	0	0	0	0	0	0	0	0	0	0	0	0	0	0	0	0	0	0	0	0	0	0	0	0	0	0	0
BART1_0-p00305	BART1_0-u00305	0.874457	1.26846	1.31679	2.966	2.8059	2.79314	1.54825	0.979564	1.74884	1.63911	1.78581	2.1638	1.54765	1.81177	1.50757	4.95151	4.48615	4.72379	0.555057	0.781515	0.774601	3.57116	2.68633	1.94653	2.92669	2.89376	2.39853	8.77887	10.2217	8.25948	1.96908	1.13844	2.40838	4.00577	4.15427	3.07944	6.16849	5.55874	3.99987	5.29808	9.06724	8.54281	7.32404	8.00544	3.93236	3.05114	4.73815	3.51921
BART1_0-p00306	BART1_0-u00306	0.142234	0.071747	0	0	0	0	0	0	0	0	0.192718	0	0	0.219177	0.159029	0	0	0	0	0	0	0	0	0	0	0	0	0	0	0	0	0	0	0	0	0	0	0	0	0.105398	0	0	0	0	0	0	0	0
BART1_0-p00307	BART1_0-u00307	0	0	0	0	0	0	0	0	0	0	0	0	0.05689	0	0	0.146096	0.078449	0.227817	0	0	0	0	0.049998	0.070747	0.172221	0.038347	0.0517	0.756085	0.672763	0.898379	0	0.087064	0	0.088091	0.076388	0.067656	0.295623	0.266616	0.234588	0.314191	0.978371	1.35069	0.64737	1.57106	0	0	0.054944	0
BART1_0-p00308	BART1_0-u00308	0	0	0	0	0	0	0	0	1.7954	0	0	0	0	0	0.897848	0	0	0	0	0	0	0	0	0	0	0	0	0	0	0	0	0	0	0	0	0	0	0	0	0	0	0	0	4.67063	0	0	0	0
BART1_0-p00309	BART1_0-u00309	0	0	0.077673	0	0	0	0.124514	0	0	0	0	0	0	0	0.040027	0	0	0	0	0	0.042083	0	0	0	0	0	0	0	0	0	0	0	0	0	0	0	0	0	0	0	0	0.055747	0	0	0	0	0	0
BART1_0-p00310	BART1_0-u00310	0.614969	0.421839	0.746308	0.343427	0.554026	0.191478	0.885926	1.41964	0.923561	0.197219	0.051905	0.486552	0.938949	0.353703	0.341784	0.47194	0.660921	0.950854	0.19976	0.371657	0.359247	0.326344	0.211583	0.644527	0.71618	0.19916	0.798897	0.47148	0.581337	0.556628	0.49432	2.14717	0.767914	0.728193	0.667251	1.41544	1.27766	1.35338	1.88276	1.60301	1.54738	1.21162	1.18851	0.974557	0.764896	0.846526	0.370588	0.618365
BART1_0-p00311	BART1_0-u00311	0.16923	0.381864	0.045865	0.763612	0.277482	0.846595	0	0	0	0.381484	0.286661	0.439422	0.305299	0.086905	0	0.783214	0.561277	0.651638	0.055202	0.154007	0.198558	0.12025	0.376125	0.405029	0.422578	0.206036	0.11102	1.72055	1.12482	0.571434	0.054644	0.247526	0.089027	0.47271	0.532744	0.677124	0.325431	0.938666	0.38199	0.495404	1.98957	2.17715	1.6599	1.28216	0.308175	0	0.417567	0.124446
BART1_0-p00312	BART1_0-u00312	0	0.254461	0	0	0.163591	0	0.144441	0.147855	0.898869	0	0.168946	0.432537	0.179814	0.384551	0.139778	0.306377	0.165235	0.359007	0.323974	0	0	0	0.158991	0	0.155659	0.12189	0	0.326819	0.355494	0.673464	0.971712	0.159746	0.261889	0.417539	0	0.141968	0.328623	0	0.586854	0.189244	0.223988	0.202137	0.175557	0	0.236677	0	0	0
BART1_0-p00313	BART1_0-u00313	0.917222	1.47809	0.921812	0.763816	1.24163	0.748808	0.665184	1.15051	1.59127	0.704765	2.03922	1.91504	1.59487	1.92485	1.26573	2.1993	0.95239	1.31306	0.732846	1.24735	1.15227	2.26181	0.995861	0.962065	1.02768	1.397	0.919675	1.38492	1.4133	1.08864	0.488703	0.99151	1.36252	0.565043	0.938012	1.84341	0.485596	0.357653	0.368639	0.583093	0.160233	0.206811	0.086423	0.341668	0.748066	0	0.270279	0.21873
BART1_0-p00314	BART1_0-u00314	0	0	0	0	0	0	0	0	0	0	0	0	0	0	0	0	0	0	0	0	0	0	0	0	0	0	0	0	0	0	0	0	0	0	0	0	0	0	0	0	0	0	0	0	0	0	0	0
BART1_0-p00315	BART1_0-u00315	0	0	0	0	0	0	0	0	0	0	0	0	0	0	0	0	0	0	0	0	0	0	0	0	0	0	0	0	0	0	0	0	0.028418	0	0	0	0	0	0	0	0	0	0	0	0	0	0	0
BART1_0-p00316	BART1_0-u00316	0	0	0	0	0	0	0	0	0	0	0	0	0	0	0	0	0	0	0	0	0	0	0	0	0	0	0	0	0	0	0	0	0	0	0	0	0	0	0	0	0	0	0	0	0	0	0	0
BART1_0-p00317	BART1_0-u00317	0	0	0	0	0	0	0	0	0	0	0	0	0	0	0	0	0	0	0	0	0	0	0	0	0	0	0	0	0	0	0	0.038584	0	0	0	0	0	0	0	0	0	0	0	0	0	0	0	0
BART1_0-p00318	BART1_0-u00318	0	0	0	0	0	0	0	0	0	0	0	0	0	0	0	0	0	0	0	0	0	0	0	0	0	0	0	0	0	0	0	0	0	0	0	0	0	0	0	0	0	0	0	0	0	0	0	0
BART1_0-p00319	BART1_0-u00319	0	0	0	0	0	0	0	0	0	0	0	0	0	0	0	0	0	0	0	0	0.415071	0	0	0	0	0	0	0	0	0	0	0	0	0	0	0	0	0	0	0	0	0	0	0	0	0	0	0
BART1_0-p00320	BART1_0-u00320	0	0	0	0	0	0	0	0	0	0	0	0	0	0	0	0	0	0	0	0	0	0	0	0	0	0	0	0	0	0	0	0	0	0	0	0	0	0	0	0	0	0	0	0	0	0	0	0
BART1_0-p00321	BART1_0-u00321	0.030889	0.092716	0	0	0	0	0	0	0	0	0	0	0	0	0	0	0	0	0	0	0	0	0	0	0	0	0	0	0	0	0	0	0	0	0	0	0	0	0	0	0	0	0	0	0	0	0	0
BART1_0-p00322	BART1_0-u00322	0	0	0	0	0	0	0	0	0	0	0	0	0	0	0	0	0	0	0	0	0	0	0	0	0	0	0.214255	0	0	0	0	0	0	0	0	0	0	0	0.265285	0	0.18082	0	0	0	0	0	0	0
BART1_0-p00323	BART1_0-u00323	0.940428	0	0.351944	0	0.387332	0	0	0	0	0	0.425532	0	0.452296	1.29904	1.06635	0	0.830535	0	0	0	0	0	0.404369	0.751301	0.784361	0.619573	0.413172	2.46504	2.80717	0	0	0	0	0.349999	0	0.354681	0.903442	0	0	0.518549	0	0	0.486093	0	0	0	0	0
BART1_0-p00324	BART1_0-u00324	11.9969	11.9069	11.4586	12.6825	14.0891	11.686	18.8626	15.8314	17.78	18.1553	18.8913	17.768	13.8387	14.5463	12.267	12.6418	13.7849	14.1183	12.8285	10.4824	12.5007	13.0153	13.5722	10.0781	19.5051	18.3062	20.8889	19.2208	20.5327	16.2043	13.2702	12.13	14.096	12.9039	14.0475	12.5645	16.6871	17.3152	16.0457	14.7387	13.5151	14.5952	11.3501	12.7596	14.1221	12.4245	10.5133	13.9819
BART1_0-p00325	BART1_0-u00325	0	1.20909	0	0	0	0	0	0	0	0	0	0	0	0.575331	0	0	0	0	0	0	0	0	0	0	1.39067	0	0	0	0	1.50093	0	0	0	0	0	0	0	0	0	0	0	1.07247	0	0	0	0	0	0
BART1_0-p00326	BART1_0-u00326	9.20415	9.62522	8.89748	14.2021	14.1782	13.941	20.0979	18.4922	20.3598	17.6386	18.3596	16.5349	14.4181	15.5312	11.0141	18.7016	13.4185	17.5014	8.03113	8.94981	7.58652	11.8954	13.5538	11.7478	25.683	20.7152	17.9438	25.5683	27.9187	26.1877	14.9117	12.901	15.7325	11.8071	12.1557	13.1595	26.2631	28.9424	23.6498	22.5024	19.6953	15.0425	16.9371	14.4505	14.3865	12.785	9.52503	10.4287
BART1_0-p08215	BART1_0-u08215	8.60638	10.0039	8.46019	20.1053	20.9276	18.5533	4.37171	2.03204	4.17218	11.5782	10.0398	9.70189	9.93266	9.15168	8.11831	17.2594	20.039	17.7485	3.00699	3.42036	3.05739	9.97289	8.79124	8.89618	8.81019	8.39981	11.2277	26.8496	24.433	22.4047	4.0976	6.17304	4.37873	5.30304	8.51645	10.0115	10.8678	14.0214	11.8185	10.5876	20.1343	19.6056	15.4278	20.3407	2.91173	2.4758	3.95966	3.05672
BART1_0-p00328	BART1_0-u00328	0	0	0	0	0	0	0	0	0	0	0	0	0	0	0	0	0	0	0	0	0	0	0	0	0	0	0	0	0	0	0	0	0	0	0	0	0	0	0	0	0	0	0	0	0	0	0	0
BART1_0-p00329	BART1_0-u00329	0.569821	0.424031	0.648952	0.304565	0.630941	0.617306	0.614891	0.180635	0.300826	0.392698	0.453961	0.502414	0.408403	0.426154	0.679811	0.704564	0.360367	0.464527	0.705744	0.423089	0.108931	0.689281	0.508082	1.38001	0.461558	0.129185	0.42712	0.510138	0.443213	0.472933	0.225098	0.287927	0.361037	0.320165	0.550015	0.372623	0.316489	0.686864	0.453991	0.300943	0.437284	0.460403	0.238922	0.452147	0.09817	0.097881	0.25602	0.172881
BART1_0-p00330	BART1_0-u00330	12.9262	12.6499	14.5602	15.6956	19.0674	16.3383	9.44325	11.0679	10.9035	18.2985	16.6228	15.724	15.2744	14.2579	15.2894	17.1729	18.734	18.9928	11.1049	12.1464	12.7651	18.5392	19.0979	17.9317	11.1512	13.6977	11.78	12.8795	13.3771	13.9349	14.0234	14.2099	12.3799	18.6252	17.6269	17.7555	13.7728	12.8705	11.8952	12.4479	20.5185	18.2407	18.08	19.9546	11.7174	11.9188	13.4187	14.7172
BART1_0-p00331	BART1_0-u00331	0	0	0	0	0	0	0	0	0	0	0.590241	0.464058	0	0	0	0	0	0	0	0	0	0	0	0	0	0	0	0	0	0	0	0	0	0	0	0	0	0	0	0	0	0	0	0	0.868502	0	0	0
BART1_0-p00332	BART1_0-u00332	0	0	0	0	0	0	0	0	0	0	0	0	0	0	0	0	0	0	0	0	0	0	0	0	0	0	0	0	0	0	0	0	0	0	0	0	0	0	0	0	0	0	0	0	0	0	0	0
BART1_0-p00333	BART1_0-u00333	0	0	0	0	0	0	0	0	0	0	0	0	0	0	0	0	0	0	0	0	0	0.138837	0	0	0	0	0	0	0	0	0	0	0	0	0	0	0	0	0	0	0	0	0	0	0	0	0	0
BART1_0-p00334	BART1_0-u00334	0.127059	0	0.200425	0.476951	0.096712	0.528777	0.328577	0	0	0	0	0	0.279768	0	0.239259	0	0	0.070925	0	0.345824	0.156374	0	0.17085	0.087654	0.297238	0.520799	0.397515	0.349484	0	0.180609	0	0.181838	0.300341	0	0	0.062397	0	0.184838	0.552469	0.221324	0	0.549498	0.30179	0.235875	0.137126	0	0.305721	0.651487
BART1_0-p00335	BART1_0-u00335	0	0	0	0	0	0	0	0	0	0	0	0	0	0	0	0	0.061719	0	0	0	0	0	0	0	0	0	0	0	0	0	0	0	0	0.053981	0	0.055219	0	0	0	0	0	0	0	0	0	0	0	0
BART1_0-p00336	BART1_0-u00336	0	0	0.770222	1.37529	0	0	0	0	1.63389	0	0	0	1.78435	0.465302	0	1.25362	0	1.86561	0	0	0	0	0	0	1.00812	2.26691	0	9.50768	9.20309	8.41301	1.05211	0.59305	0	0	0	0	1.50204	2.6128	0.663563	1.90118	3.947	5.11376	2.82618	7.45383	0	1.97269	1.14056	1.18594
BART1_0-p00337	BART1_0-u00337	0	0	0	0	0	0	0	0	0	0	0	0	0	0	0	0	0	0	0	0	0	0	0	0	0	0	0	0	0	0	0	0	0	0	0	0	0	0	0	0	0	0	0	0	0	0	0	0
BART1_0-p00338	BART1_0-u00338	0	0.831741	0	1.4377	0	0	0	0	0	0.894716	0	3.51413	0	0	0	0	0	0	0	0	0.329847	1.59671	1.21084	0	1.00231	0	0	0	3.21699	1.89625	0	0.460768	1.6614	0	1.10084	2.38733	1.80694	0	0	2.10234	1.25679	2.16093	0.730071	0	0	0	0.888339	0
BART1_0-p00339	BART1_0-u00339	0.940961	2.00477	0	3.57035	2.62762	0	2.3122	2.30805	0	0	4.03208	2.33052	0	3.08959	7.96452	0	1.29862	2.14527	3.75253	0	0	5.5469	0	0	3.71987	0	7.85724	3.87757	6.71612	8.04418	0	1.30231	0	0	0	0	0	11.6093	4.73133	0	7.68879	1.90105	1.78599	2.20288	0	0	0	3.19995
BART1_0-p00340	BART1_0-u00340	1.01311	0.819434	0.961072	1.56822	1.66351	1.90175	2.10982	1.23506	1.13681	2.6135	3.10082	3.13869	0.972097	0.941348	0.646291	2.44979	1.32866	1.64366	0.630212	0.61644	0.679916	1.40665	1.37825	1.80693	2.23031	2.21439	2.20263	3.92434	3.85397	3.71498	0.404541	0.696144	1.0413	1.86037	1.5424	1.40773	3.50922	3.87263	2.77018	3.3146	3.58072	4.19792	3.93173	3.36642	1.26291	0.877918	1.1797	0.934571
BART1_0-p00341	BART1_0-u00341	1.03797	0.200086	0.605713	0.480386	0.209468	0.798881	0.508349	0.997448	1.63868	0.56576	0.865598	1.01353	0.460948	0.49202	0.624047	0.344938	0.158895	0.269041	0.156289	0.339195	0.515312	0.737626	0.709756	0.859942	0.897197	0.272158	0.785689	1.93784	0.871845	1.45589	1.23731	0.407716	0.966143	0.6245	0.502735	0.775956	0.306777	0.952964	0.720055	0.75886	2.2231	0.497487	0.431597	0.568649	0.072615	0.271104	0.224888	0.351867
BART1_0-p00342	BART1_0-u00342	1.1016	1.57511	0.414771	4.42222	0.968366	1.83888	1.2846	1.30025	1.74882	2.33036	0.499358	1.28697	1.59193	1.52106	2.50914	0.894553	0.973964	2.80741	0	0.42971	0.425672	1.03672	0.475703	2.64478	1.38105	1.88051	3.39579	2.40966	1.05408	2.98427	4.03099	2.58064	2.31083	4.10586	2.12902	1.52885	3.92008	7.15936	1.30234	1.86278	0.721653	2.01536	0.584095	2.91384	0.791765	2.12499	0.61606	0.64263
BART1_0-p00343	BART1_0-u00343	0	0	0.54073	0	0	0	0	0	0	0	0	0	0	0	0	0	0	0	0	0	0.549859	0	0	0	0	0	0	1.2494	0	0.645121	0	0	0	0	0.459701	0	0	0.953864	0	0	0	0	0	0	0	0	0	0.867925
BART1_0-p00344	BART1_0-u00344	0	0	0	0.171476	0	0	0	0	0	0	0	0	0	0	0.079701	0.087827	0.094524	0.205626	0	0	0	0	0	0	0	0	0.187078	0	0.2031	0	0	0	0	0	0	0	0.277497	0	0	0	0	0	0	0	0	0	0.203959	0
BART1_0-p00345	BART1_0-u00345	0	0	0	0	0	0	0	0	0	0	0	0	0	0	0	0	0	0	0	0	0	0	0	0	0	0	0	0	0	0	0	0	0	0	0	0	0	0	0	0	0	0	0	0	0	0	0	0
BART1_0-p00346	BART1_0-u00346	7.02492	7.67218	6.60476	7.74807	7.31514	7.59732	6.83633	6.9835	7.88215	6.48109	5.88338	7.63924	7.48088	9.96275	6.64253	8.22459	6.32657	8.07748	6.52814	4.80786	4.64909	5.18659	6.00781	6.7441	28.5239	47.0905	20.3216	18.4421	29.5717	20.597	9.38028	8.37555	7.45663	5.46562	5.77226	6.35289	13.2873	16.4689	12.4956	13.703	8.62562	9.60029	6.80324	9.07728	20.9693	13.0207	13.0452	13.0162
BART1_0-p00347	BART1_0-u00347	1.97588	2.46608	1.83317	3.50979	4.52346	4.01006	3.064	2.56103	3.22448	4.87442	3.52384	4.55646	3.64236	3.32815	2.8316	5.97996	6.34002	5.02121	2.16131	1.74276	1.57904	4.00062	4.61818	3.58591	3.46028	4.12561	2.73298	7.04042	6.91107	8.20582	2.95336	2.74455	2.48193	3.58275	4.09832	4.09476	3.27165	4.92958	3.29478	3.77895	5.21751	5.33487	5.50781	5.7244	2.16141	2.42744	3.14448	2.85854
BART1_0-p00348	BART1_0-u00348	0.086346	0	0	0.103843	0	0	0	0.241119	0.354782	0	0.099411	0	0.123593	0	0.19175	0	0	0	0	0.208041	0	0.122489	0.534841	0.103298	0	0.335898	0	0	0	0	0	0	0.090744	0	0	0.256047	0	0	0	0	0	0	0	0	0	0	0	0
BART1_0-p00349	BART1_0-u00349	0	0	0	0	0	0	0	0	0	0	0	0	0	1.49362	0	0	0	0	0	0	0	0	0	0	0	0	0	0.939724	0.689971	0	0	0	0	0	0	0	0	0	0	1.26979	0	1.40898	0	0	0	0	0	0
BART1_0-p00350	BART1_0-u00350	0.084264	0.211258	0	1.52089	0.939521	1.05385	0.048772	0	0.305148	0.379905	0.228376	0.437596	0.121613	0.562538	0.517516	0.831968	0.561019	0.28391	0	0.051124	0.098868	0.119752	0.37456	1.46214	0.683839	0.861751	0.331676	2.7083	1.24017	0.967406	0	0.047952	0.044329	0.329524	0	0.385325	0.540094	1.0066	0.253581	0.678302	1.24741	1.2482	0.683946	0.675912	0.306869	0.214758	0.356397	0.433715
BART1_0-p00351	BART1_0-u00351	0	0	0	0	0	0	0	0	0	0	0	0	0	0	0	0	0	0	0	0	0	0	0	0	0	0	0	0	0	0	0	0	0	0	0	0	0	0	0	0	0	0	0	0	0	0	0	0
BART1_0-p00352	BART1_0-u00352	0	0	0	0	0	0	0	0	0	0	0	0	0	0	0	0	0	0	0	0	0	0	0	0	0	0	0	0	0	0	0	0	0	0	0	0	0	0	0	0	0	0	0	0	0	0	0	0
BART1_0-p00353	BART1_0-u00353	0	0	0	0	0	0	0	0	0	0	0	0	0	0	0	0	0	0	0	0	0	0	0	0	0	0	0	0	0	0	0	0	0	0	0	0	0	0	0	0	0	0	0	0	0	0	0	0
BART1_0-p00354	BART1_0-u00354	0	0	0	0	0	0	0	0	0	0	0	0	0	0	0	0	0	0	0	0	0	0	0	0	0	0	0	0	0	0	0	0	0	0	0	0	0	0	0	0	0	0	0	0	0	0	0	0
BART1_0-p00355	BART1_0-u00355	0.534296	1.2147	0.184661	2.18769	1.19659	0.47171	1.93124	0.740767	0.427969	1.31072	2.35651	1.17648	0.389366	0.798486	0.13462	1.08529	0.816699	0.994698	0.602342	0.38431	0.438293	0.38939	0.567574	2.44369	0	1.93544	0.878476	1.54009	2.19056	2.2244	1.05932	0.52841	1.67096	0.911859	0.37086	0.762159	1.40526	1.00511	1.95924	1.12521	0.948243	0.731359	0.680093	0.732103	0	0.582896	0	0.286761
BART1_0-p00357	BART1_0-u00357	0.0706	0.018754	0.040643	0.02833	0.012348	0.04346	0.038133	0.016821	0.02277	0.066834	0.031896	0.103133	0.040774	0.038662	0.08922	0.04074	0.056228	0.013611	0.061525	0.057362	0.033193	0.118397	0.035813	0.022534	0.06465	0.059561	0.055571	0.142086	0.178722	0.146244	0.006066	0.076952	0.069389	0.031569	0.036504	0.04851	0.095243	0.174432	0.097576	0.047552	0.0567	0.028921	0.055545	0.049505	0.025306	0.079022	0.084881	0.095341
BART1_0-p00358	BART1_0-u00358	0.0706	0.018754	0.040643	0.02833	0.012348	0.04346	0.038133	0.016821	0.02277	0.066834	0.031896	0.103133	0.040774	0.038662	0.08922	0.04074	0.056228	0.013611	0.061525	0.057362	0.033193	0	0.035813	0.022534	0.06465	0.059561	0.055571	0.142086	0.178722	0.146244	0.006066	0.076952	0.069389	0.031569	0.036504	0.04851	0.095243	0.174432	0.097576	0.047552	0.0567	0.028921	0	0.049505	0.025306	0.079022	0.084881	0.095341
BART1_0-p00359	BART1_0-u00359	1.09007	1.78858	1.24271	2.54311	2.30965	2.20031	1.87439	2.80303	2.44456	3.37465	3.34476	2.66033	1.6317	1.43181	1.29671	2.99339	2.20826	2.1534	0.957452	1.12448	1.10705	2.33832	2.16487	2.27395	3.52979	3.0614	3.12092	4.877	3.92456	4.50054	1.87662	1.59092	2.113	2.2579	2.19844	2.3446	3.63563	4.42131	3.91729	3.83731	3.1654	1.98356	2.02325	2.32266	2.52667	1.84764	1.27384	1.08028
BART1_0-p00360	BART1_0-u00360	0	0	0	0	0	0	0	0	0	0	0	0	0	0	0	0	0	0	0	0	0	0	0	0	0	0	0	0	0	0	0	0	0	0	0	0	0	0	0	0	0	0	0	0	0	0	0	0
BART1_0-p00361	BART1_0-u00361	0	0.068678	0	0	0	0	0	0	0	0	0	0	0	0	0	0	0	0	0	0	0	0	0	0	0	0	0	0	0	0	0	0	0	0	0	0	0.043668	0	0	0	0	0	0	0	0	0	0	0.049991
BART1_0-p00362	BART1_0-u00362	0	0	0	0	0.120062	0	0	0	0	0	0	0	0	0	0	0	0.024295	0	0	0	0	0	0.022907	0	0	0	0	0.487996	0.085707	0	0	0	0	0.040519	0.035485	0.041907	0	0	0	0.02652	0.840844	1.33464	0.934027	1.74104	0.032948	0.030833	0.025505	0.026603
BART1_0-p00363	BART1_0-u00363	4.38305	4.89657	5.11393	6.12015	4.55781	6.75207	4.75957	5.31504	6.35896	3.84586	3.3698	5.53338	6.53496	7.10294	4.26655	3.29002	3.46936	3.5787	6.01914	3.86212	3.95141	3.24256	5.9644	2.74701	7.38361	10.0237	7.06751	5.10387	6.88461	6.17938	6.28844	5.46633	6.1083	3.38493	2.50277	2.31726	2.2435	3.87625	3.59884	2.49288	2.30951	2.82644	2.06591	2.60703	5.50165	4.13072	4.74681	4.14127
BART1_0-p00364	BART1_0-u00364	0	0	0	0	0	0	0	0	0	0	0	0	0	0	0	0	0	0	0	0	0	0	0	0	0	0	0	0	0	0	0	0	0	0	0	0	0	0	0	0	0	0	0	0	0	0	0	0
BART1_0-p00365	BART1_0-u00365	0	0	0	0	0	0	0	0	0	0	0	0	0	0	0	0	0	0	0	0	0	0	0	0	0	0	0	0	0	0	0	0	0	0	0	0	0	0	0	0	0	0	0	0	0	0	0	0
BART1_0-p00366	BART1_0-u00366	0	0	0	0	0	0	0	0	0	0	0	0	0	0	0	0	0	0	0	0	0	0	0	0	0	0	0	0	0	0	0	0	0	0	0	0	0	0	0	0	0	0	0	0	0	0	0	0
BART1_0-p00367	BART1_0-u00367	0.709957	0.702789	0.840088	1.83932	1.6427	1.63849	0.899002	0.496894	0.808795	1.29851	0.551639	1.05439	0.503058	0.737016	0.710509	1.06915	1.61433	1.48209	0.43102	0.449881	0.515303	1.64443	0.713577	2.13593	1.14092	0.520087	0.869196	1.92101	2.79751	1.71882	1.44029	0.439806	0.481412	2.77478	2.70581	2.01986	1.36937	1.30211	1.45079	0.633691	2.19347	1.66729	2.36349	1.50771	0.473359	0.437631	0.313741	0.242469
BART1_0-p00368	BART1_0-u00368	0	0	0	0	0	0	0	0	0	0	0	0	0	0	0	0	0	0	0	0	0	0	0	0	0	0	0	0	0	0	0	0	0	0	0	0	0	0	0	0	0	0	0	0	0	0	0	0
BART1_0-p00369	BART1_0-u00369	0	0	0	0	0	0	0	0	0	0	0	0	0	0	0	0	0	0	0	0	0	0	0	0	0	0	0	0	0	0	0	0	0	0	0	0	0	0	0	0	0	0	0	0	0	0	0	0
BART1_0-p00370	BART1_0-u00370	0	0	0	0	0	0.648374	0	0	0	0	0	0	0	0	0	0	0.255658	0	0	0	0	0.645944	0	0.655038	0.245435	0	0	0	0.298719	0.515364	0	0	0	0	0	0.335498	0	0	0	0	0	0	0	0	0	0	0	0
BART1_0-p00371	BART1_0-u00371	0.769036	0.766766	0.208805	0.584845	0	2.26917	0.943222	0.218659	0	1.19342	1.32452	0.584211	0	0.392272	0	1.77823	1.32851	3.35229	0.907072	0.348355	0	0.455786	1.19037	3.10356	1.91772	0.424213	1.65229	0.96941	0.79399	3.276	0	0.269098	0.94204	1.82413	0.540643	0.772991	0.929983	0	0.726601	1.45913	1.97427	0	0.268974	0.994174	0.904819	1.2007	0.280676	0
BART1_0-p00372	BART1_0-u00372	0	0	0	0	0	0	0	0	0	0	0	0	0	0	0	0	0	0	0	0	0	0	0	0	0	0	0	0	0	0	0	0	0	0	0	0	0	0	0	0	0	0	0	0	0	0	0	0
BART1_0-p00373	BART1_0-u00373	0	0	0	0	0	0	0	0	0	0	0	0	0	0	0	0	0	0	0	0	0	0	0	0	0	0	0	0	0	0	0	0	0	0	0	0	0	0	0	0	0	0	0	0	0	0	0	0
BART1_0-p00374	BART1_0-u00374	0.114643	3.9458	0.265517	0.137427	0.125535	0.143717	6.77685	0.332001	1.88268	0.024692	4.69581	0.022078	0.64265	0.050555	0.149458	0	0	0	0	0	0.022485	0	0.06207	0	0.237444	0.065468	0.02511	0	0	0	0.634815	1.22447	1.27787	0	0.092755	0	0.55864	32.7526	6.67952	7.40836	7.04538	0	0	0	0.948788	0.990696	0.793702	0.762192
BART1_0-p00375	BART1_0-u00375	0.653618	0.888111	0.748104	0.893025	1.36246	1.40254	0.30621	0.708803	0.684355	0.574359	1.1172	1.33112	0.887693	1.2189	0.86725	1.89489	1.90186	1.77935	0.315925	0.521913	0.572369	1.22393	1.08753	0.769563	0.580452	0.927805	0.821897	2.07712	3.41201	2.1834	0.617494	0.50224	0.538093	0.514156	0.395951	0.835047	1.5948	3.08943	1.55755	1.51067	1.20329	2.08343	0.793297	1.71359	0.563305	0.444012	0.390155	0.263314
BART1_0-p00376	BART1_0-u00376	0.147202	0.323918	0.063723	0.425174	0.540656	0.66286	0.988268	0.245298	0.67573	1.51819	1.11714	1.22279	0.254978	0.362807	0.295708	0.58178	0.703179	0.737236	0.230644	0.322056	0.172831	1.17211	0.747372	0.528504	0.183796	0.286595	0.347628	0.733957	0.419276	0.079534	0.227957	0.592967	0.712675	0.822516	0.48495	0.808296	0.075084	0.199953	0.132069	0.128565	0.051036	0	0.079179	0.20855	0.106553	0.149369	0.164983	0.25813
BART1_0-p00377	BART1_0-u00377	0	0	0	0	0	0	0	0	0	0	0	0	0	0	0	0	0	0	0	0.138534	0	0.163341	0	0	0	0	0	0	0	0	0	0	0	0	0	0	0	0	0	0	0	0	0	0	0	0	0	0
BART1_0-p00378	BART1_0-u00378	0	0	0	0	0	0	0	0	0	0	0.120222	0	0	0.091173	0	0	0	0	0	0.535056	0	0	0	0	0	0	0	0	0	0	0	0	0.373001	0	0	0	0	0	0	0	0	0	0	0	0	0.153396	0	0
BART1_0-p00379	BART1_0-u00379	0.093506	0.189548	0	0	0	0	0.216545	0.187323	0.225052	0.120047	0.126681	0.108023	0	0	0.104649	0	0.495781	0.089829	0	0	0.437639	0.397821	0.11903	0	0.116717	0.730119	0.122711	0.245141	0.08882	0.631273	0.121172	0.457414	0	0	0.180899	0.106608	0	0	0.241673	0	0.829874	0.895928	0.388904	0.342404	0	0	0	0.423416
BART1_0-p00380	BART1_0-u00380	0	0	0	0	0	0	0.261548	0.133939	0.407222	0	0	0.261023	0	0	0	0.277593	0	0	0.146766	0	0	0	0.287759	0	0	0	0	0	0	0	0	0	0	0	0	0	0	0	0	0	0	0	0	0	0	0	0	0
BART1_0-p00381	BART1_0-u00381	0	0	0	0	0	0	0	0	0	0	0	0	0	0	0	0	0	0	0	0	0	0	0	0	0	0	0	0	0	0	0	0	0	0	0	0	0	0	0	0	0	0	0	0	0	0	0	0
BART1_0-p00382	BART1_0-u00382	11.7403	6.28673	6.67583	6.05131	3.51881	4.3092	8.89043	7.53324	8.42962	3.52017	4.13438	4.44682	8.89479	9.47677	9.31001	6.06374	5.53417	5.00246	8.38674	8.14499	7.56161	5.59374	4.51473	3.71174	12.4675	8.4426	10.5099	5.47483	7.7235	6.68944	7.8592	8.33582	7.22571	5.44006	5.46204	4.30868	10.7797	12.3114	9.4731	11.1315	4.83678	7.5221	7.76715	6.72773	6.92294	6.97641	10.1118	9.19905
BART1_0-p00383	BART1_0-u00383	0	0	0	0	0	0	0	0	0	0	0	0	0	0	0	0	0	0	0	0	0	0	0	0	0	0	0	0	0	0	0	0	0	0	0	0	0	0	0	0	0	0	0	0	0	0	0	0
BART1_0-p00384	BART1_0-u00384	708.698	675.315	642.591	726.317	635.721	639.463	658.315	663.731	598.178	654.392	569.717	602.037	682.655	616.493	664.307	538.578	550.798	568.899	760.695	758.363	810.265	765.527	742.312	739.798	384.165	234.298	393.429	235.089	173.248	258.741	677.969	630.134	764.528	990.842	860.369	896.025	393.115	269.357	426.103	456.196	471.818	505.791	488.133	511.862	450.252	569.591	491.834	501.231
BART1_0-p00385	BART1_0-u00385	0	0	0	0	0	0	0	0	0.142954	0	0	0	0	0	0	0	0	0	0	0	0	0	0.075136	0	0	0	0	0	0	0	0	0.129355	0	0	0	0	0	0	0	0.08489	0	0	0	0.218101	0	0	0	0
BART1_0-p00386	BART1_0-u00386	65.6198	63.5394	74.6678	107.496	138.242	111.714	65.8241	64.2057	58.7779	136.479	115.163	128.149	71.7959	69.8051	78.0561	100.659	124.585	113.864	74.0492	69.8967	68.1591	120.658	126.698	107.459	55.2994	52.6378	81.1866	82.374	57.0895	68.2559	75.0982	88.7123	77.0612	103.51	103.649	116.278	55.5839	65.3712	72.6763	73.3223	131.183	126.434	116.048	126.808	70.9533	78.6818	92.3035	90.9089
BART1_0-p00387	BART1_0-u00387	0.644065	2.23269	0	1.54771	3.81961	1.3855	1.72802	0.953628	2.31086	0.547801	2.81072	1.4387	0.309489	1.32632	1.20918	1.705	3.12707	2.22623	0	0.764756	0.499642	1.82422	2.00748	2.40405	5.32595	0.843537	2.13836	1.96838	3.27253	1.77444	0.842138	2.6918	1.12654	0	0.829018	1.46111	1.48563	2.36322	1.32631	1.15797	0.798669	1.09189	1.26575	1.57548	0.85487	1.95134	0.662997	1.0379
BART1_0-p00388	BART1_0-u00388	0	0	0.117523	0	0.931428	0.536047	0.620339	0.636989	1.18173	1.19291	0.153423	0.63713	0.774413	0.281096	0	2.09829	0.390587	0.144487	0.55899	0.387433	0.277307	1.4606	0.58331	1.29564	3.12002	0.640381	1.79632	2.59823	2.55228	1.74002	1.88594	0.687181	0.255268	0.359943	0.540819	0.856622	1.57852	2.53964	0.969938	0.808214	1.97771	1.16939	0.643124	1.21466	1.21208	1.21314	1.1742	0.348318
BART1_0-p00389	BART1_0-u00389	3.25984	2.83258	3.30201	2.18824	2.78432	3.31704	9.04074	6.39411	5.57097	4.28738	1.43802	2.80153	5.79631	6.0789	6.4432	5.4756	4.12125	3.84218	3.94922	3.57158	3.90668	2.47456	2.02497	4.98853	6.71922	5.47153	7.36157	5.06945	8.85617	7.62712	4.02324	2.89266	4.30344	4.741	3.96178	4.67171	2.26688	2.75384	3.01588	9.45698	5.62865	5.52299	5.00502	5.08817	2.65022	2.60841	2.60889	3.06177
BART1_0-p00390	BART1_0-u00390	0	0	0	0	0	0.216897	0.302153	0.334084	0.149964	1.3832	0	0.845013	0.190455	0	0.149031	0.747152	0.648201	0.107538	0	0.790832	0.550844	0	0.437353	0.124265	0	0.431408	0	0.16251	0	0	0	0.11917	0	0.29375	0	0	0.85686	0	0	0.176643	0.157223	0.172488	0.363914	0.682011	0	0	0.300072	0
BART1_0-p00391	BART1_0-u00391	2.23543	1.43255	4.54462	2.28907	0	0.356881	0.440482	0.963143	0.746128	0.183737	0.257805	0	0.411834	0.701282	1.43433	0	0.883309	0.640868	1.37173	1.03809	1.17606	0.675785	0	0.569149	1.83982	0	0.358332	0	0.045163	0	1.10613	1.03609	2.25162	2.3362	2.39665	1.57641	7.2759	0.08189	0.574025	0.98103	1.079	0.223044	0.129014	0	0	0.080974	0	0.210408
BART1_0-p00392	BART1_0-u00392	17.1668	19.3116	16.5581	32.5953	34.5418	32.2101	24.2094	21.3918	29.9263	31.5683	32.9093	31.8062	20.417	27.2131	21.7258	42.6242	31.6723	29.6795	13.3941	14.2297	15.6331	25.9173	31.7861	31.7666	49.3149	61.1131	40.5598	64.6587	70.934	65.2196	25.1214	26.4431	22.5052	24.0718	26.8308	17.8787	54.7569	57.7801	48.5965	52.0002	68.5673	68.387	64.4767	72.8602	46.4136	33.8867	32.1673	35.1314
BART1_0-p00393	BART1_0-u00393	2.67918	4.01668	4.18813	6.48542	7.8312	7.05559	5.63357	4.05025	6.54776	6.25457	7.68428	8.89703	5.46889	5.11641	4.59211	11.1867	9.14966	8.83503	2.07278	2.27447	2.0576	7.35773	6.10028	5.29886	8.81124	10.0934	4.90534	17.4355	22.8175	17.7872	4.86339	3.93417	4.61732	6.92852	6.87768	6.47806	12.4445	15.3885	11.6066	9.81632	13.6194	12.0299	10.5458	14.0565	6.93222	5.84318	7.37135	5.9331
BART1_0-p08302	BART1_0-u08302	7.16286	4.99951	4.09874	11.8923	4.85998	18.2531	3.30813	3.61378	3.75368	2.02586	3.01275	3.23564	10.5193	15.1996	8.91482	7.02121	2.17761	3.84206	4.88689	1.93301	4.16622	2.18352	3.12426	3.463	24.2547	14.4369	18.3545	7.10809	8.79325	5.48154	4.36807	10.8563	4.38357	3.39179	3.14645	2.97652	12.6495	14.9978	18.4452	21.362	2.43622	3.29162	4.43566	3.9442	16.6023	15.4804	14.9788	13.815
BART1_0-p00395	BART1_0-u00395	0	0	0.411367	0.379145	0	0	0	1.49987	2.95606	0	0	0	0.605382	0	0	0	3.32554	1.99365	1.18105	1.45718	0	0	0	0	0	3.43048	0	6.95745	3.38764	1.54014	0	0	0.445728	0	1.35944	0	0.625014	1.65942	0.7441	0.631869	0.837329	0	1.34167	0	0	0.820828	0	0.753441
BART1_0-p41285	BART1_0-u41285	0.035897	0.143812	0.077765	1.46873	1.31846	1.39186	0.083107	0	0.086696	0.693894	1.55669	2.11249	0.051812	0.147467	0.160295	2.34892	1.14308	1.41717	0.234273	0.174378	0.210664	1.83703	1.27617	0.945103	0.2241	0	0.047098	0.565162	0.136335	0.533357	0.278069	0.283605	0.151101	1.16326	1.3563	1.4368	0.091796	0.061108	0.215394	0	3.05642	2.56742	2.37252	2.74267	0	0	0	0.052626
BART1_0-p00397	BART1_0-u00397	4.3332	4.37992	4.13318	6.29583	6.87202	6.17061	7.78056	8.72275	7.34508	7.68403	7.58881	7.08264	5.53702	5.99876	5.29294	10.3577	9.56967	9.09577	4.25811	5.11216	4.75109	6.92225	7.40366	5.62602	7.90575	6.77338	9.05127	13.8196	11.7761	11.5012	8.30496	5.14153	7.51546	8.04857	8.18845	6.30936	12.1431	13.2172	11.9003	11.3285	15.5698	14.7156	14.0495	15.9155	7.03239	6.76248	4.25817	4.73647
BART1_0-p00398	BART1_0-u00398	0.097178	0.14635	0.839339	0.467639	0	0.182283	0	0.114076	0	0	0	0.168236	0.210351	0.082078	0.05427	0	0.193355	0.140282	0.499987	0	0.280359	0.069032	0.061725	0.058141	0.061693	0	0.143951	0	0	0	0	0.167396	0.255539	0.38189	0.23391	0.444183	0.620434	0.165703	0.073384	0.067029	0	0	0.065929	0	0	0	0	0
BART1_0-p56796	BART1_0-u56796	2.10304	1.01054	0.640347	5.04293	4.24292	4.99617	1.9135	1.30701	2.67976	2.58154	3.20066	3.41967	1.71744	1.7726	1.06007	5.90276	2.62402	3.58222	0.477376	0.59329	0.558932	3.23359	3.58992	4.31816	0.611774	0.418998	0.141187	1.30618	3.05812	2.24505	1.99369	1.67253	2.25644	2.08148	1.61636	1.06169	1.6793	2.19049	1.93978	1.1736	12.6129	3.3327	4.8432	2.59415	0.580629	0.470968	0.286053	0.248184
BART1_0-p00400	BART1_0-u00400	11.5461	10.0645	3.31759	20.743	18.8342	13.1956	14.5552	16.3143	15.1998	26.6056	16.6194	17.4585	15.3728	14.672	8.80827	24.4509	15.7222	18.6656	3.28266	13.3275	10.2984	28.1506	12.6392	21.453	26.498	14.2485	32.716	32.167	47.9573	30.6876	12.1083	24.916	14.2776	13.4505	26.7087	16.5336	15.7754	32.2744	8.198	20.6061	16.5571	18.6655	8.44742	22.07	23.7713	16.2419	11.4189	15.0644
BART1_0-p00401	BART1_0-u00401	2.49845	2.71192	3.56088	5.24418	6.16175	5.19001	4.99519	4.84329	5.8932	5.2365	5.24342	5.85181	3.64298	3.7634	4.73323	6.75153	7.12572	8.07433	1.2243	2.95738	2.118	7.91915	6.82351	6.26823	9.8058	9.01837	6.2126	9.89261	11.7218	10.7946	6.50439	6.24068	5.7521	7.44682	6.8933	5.86779	9.43476	10.0948	7.18719	9.19703	9.78107	8.40791	6.71149	7.87235	7.57961	7.06785	4.647	5.14224
BART1_0-p00402	BART1_0-u00402	0.420916	0.210533	0.260327	0.398015	0.473259	0.376072	0.940271	0.894642	0.653733	0.46511	0.285214	0.450945	0.433983	0.384503	0.60399	1.59667	0.656716	0.810785	0.117767	0.292326	0.458888	0.256493	0.572447	0.539724	0.900952	0.151721	0.150678	1.02568	1.23487	1.01528	0.302341	0.43771	0.158216	0.470385	0.640897	0.4815	0.958726	1.42975	1.34915	1.3133	1.77246	1.35203	1.01105	0.905446	0.816361	0.254293	0.294941	0.307641
BART1_0-p00403	BART1_0-u00403	1.11551	0.966337	1.04169	1.14989	1.35869	2.78893	0.830302	1.13566	0.863697	2.04776	1.83525	2.30058	1.03446	0.98233	0	2.35496	1.47899	3.21674	0.622481	0.769628	0.839704	1.92206	2.33142	1.71589	1.59144	1.08816	0.313678	1.56702	0.908138	2.58229	0.103162	1.24192	1.25628	2.22441	1.61916	1.27274	0.622556	1.2424	0.977219	0.474115	0.984947	2.14916	1.20707	1.73796	0.147804	0.411823	0.57238	1.07479
BART1_0-p00404	BART1_0-u00404	54.1861	87.7783	57.7234	50.4979	75.864	53	68.6234	55.6117	48.5339	82.665	82.2293	82.5199	71.8126	73.8179	80.5443	63.4073	75.0833	71.606	64.3753	88.0854	86.9429	104.81	89.043	108.514	42.9474	28.9853	52.9918	40.5005	35.6582	53.3644	46.3659	66.5139	82.0987	33.9633	46.7309	52.6437	19.8042	36.2757	17.2025	18.6247	27.8834	38.4638	43.7469	41.3213	23.7714	16.3824	14.3235	19.1891
BART1_0-p00405	BART1_0-u00405	1.24877	1.04675	1.11288	0.732515	0	1.56004	1.98907	0.590027	1.46053	0.317988	0	0.440823	0.720188	1.81775	0.845817	3.05037	0.965671	1.8691	0.645273	0	0	0	2.56584	0.42363	1.83935	1.47465	1.64269	0	3.0519	3.03629	0.982539	0	0.26177	0.495915	0.511572	0	2.00188	3.16514	1.91843	0	3.9593	2.39296	0.885398	0.843418	0	0	0.393264	0
BART1_0-p00406	BART1_0-u00406	25.9734	43.1453	28.6109	39.701	56.8015	44.4089	42.8513	37.2213	41.9516	30.1664	36.2317	41.111	44.3455	47.4743	41.2199	75.397	64.0341	62.827	26.4085	35.5126	30.2731	46.4436	47.7324	38.5517	28.7018	25.9363	26.9963	34.8084	32.418	33.7461	24.4351	34.8182	35.2909	20.9508	27.9872	27.4598	60.7996	71.1338	39.3701	40.4601	29.8397	24.4185	33.5391	24.7032	26.336	26.1521	24.1758	23.5613
BART1_0-p00407	BART1_0-u00407	103.362	162.82	101.802	146.584	202.956	135.056	153.328	136.978	159.349	125.396	135.955	163.167	156.184	176.875	145.247	208.061	232.555	229.131	99.5958	134.248	114.961	180.885	176.052	147.845	112.03	87.8426	109.847	86.0998	121.517	109.678	83.0981	110.848	115.644	63.3429	89.601	92.2029	209.201	243.162	142.481	157.96	107.267	79.9247	110.692	86.0459	103.314	73.0044	70.9458	73.8121
BART1_0-p00408	BART1_0-u00408	0	0	0	0	0	0	0	0	0	0	0	0	0	0	0	0	0	0	0	0	0	0	0	0	0	0	0	0	0	0	0	0	0	0	0	0	0	0	0	0	0	0	0	0	0	0	0	0
BART1_0-p00409	BART1_0-u00409	7.34743	4.4484	7.23265	9.92771	15.4187	7.80977	9.74269	10.3417	9.21696	5.40048	4.24488	22.2774	8.03217	11.7923	8.41256	41.2264	12.8052	13.9675	7.2675	3.15372	4.61263	15.8166	9.57911	15.39	34.9871	14.4124	10.8844	34.8578	32.0462	31.2284	17.3277	20.972	16.726	17.9888	14.2957	14.7296	27.5517	30.4015	33.3738	28.4491	22.6697	46.9824	19.3959	29.9461	14.8814	19.9901	14.7745	14.5266
BART1_0-p00410	BART1_0-u00410	1.562	1.29497	1.49524	3.0411	2.72717	2.61878	2.30224	2.4824	2.9052	2.67049	3.13376	2.34418	1.29976	1.23064	1.74263	3.39585	3.7311	3.41081	1.5268	1.02201	1.09874	3.25617	4.17651	2.69542	5.67136	3.65769	4.83078	6.25395	4.40512	6.25523	3.37767	3.57097	3.95135	3.06013	3.53442	3.08349	5.2292	5.01633	4.39426	4.13094	4.24284	3.0839	3.90835	3.11105	3.88712	1.98083	2.07864	2.15433
BART1_0-p00411	BART1_0-u00411	7.19753	10.1776	9.50257	16.1037	11.3785	10.7997	12.4881	11.3988	13.9744	14.7781	14.892	12.9423	8.12952	4.7483	8.66647	21.4349	15.5541	13.7537	5.81665	6.52296	9.2704	14.1461	15.4918	12.5517	24.105	21.7982	24.4068	27.4652	20.1621	25.1321	15.1127	12.2149	14.317	15.7823	15.6492	11.0666	32.3456	33.7651	21.1964	24.5657	24.5583	21.2349	23.7033	22.6796	19.6884	26.292	18.3879	14.2268
BART1_0-p00412	BART1_0-u00412	0	0	0	0	0	0	0	0	0	0.081553	0	0	0	0	0	0	0	0	0	0	0	0	0	0	0	0	0	0	0	0	0	0	0	0	0	0	0	0	0	0	0	0	0	0	0	0	0	0
BART1_0-p00413	BART1_0-u00413	0	0	0	0	0	0	0	0	0	0	0	0	0	0	0	0	0.845447	0	0	0	0	0	0	0	0	0	0	0	0	0	0.812369	0	0	0	0	0	0	0	0	0	0	0	0	0	0	0	0	0
BART1_0-p00414	BART1_0-u00414	0	0	0	0	0	0	0	0	0	0	0	0	0	0	0	0	0	0	0	0	0	0	0	0	0	0	0	0	0	0	0	0	0	0	0	0	0	0	0	0	0	0	0	0	0	0	0	0
BART1_0-p00415	BART1_0-u00415	0	0	0	0	0	0	0	0	0	0	0	0	0	0	0	0	0	0	0	0	0	0	0	0	0	0	0	0	0	0	0	0	0	0	0	0	0	0	0	0	0	0	0	0	0	0	0	0
BART1_0-p00416	BART1_0-u00416	0	0	0	0	0	0	0	0	0	0	0	0	0	0	0	0	0	0	0	0	0	0	0	0	0	0	0	0	0	0	0	0	0	0	0	0	0	0	0	0	0	0	0	0	0	0	0	0
BART1_0-p00417	BART1_0-u00417	0	0	0	0	0	0	0	0	0	0	0	0	0	0	0	0	0	0	0	0	0	0	0	0	0	0	0	0	0	0	0	0	0	0	0	0	0	0	0	0	0	0	0	0	0	0	0	0
BART1_0-p00418	BART1_0-u00418	0	0	0	0	0	0	0	0	0	0	0	0	0	0	0	0	0	0	0	0	0	0	0	0	0	0	0	0	0	0	0	0	0	0	0	0	0	0	0	0	0	0	0	0	0	0	0	0
BART1_0-p00419	BART1_0-u00419	0	0	0	0	0	0	0	0	0	0	0	0	0	0	0	0	0	0	0	0	0	0	0	0	0	0	0	0	0	0	0	0	0	0	0	0	0	0	0	0	0	0	0	0	0	0	0	0
BART1_0-p00420	BART1_0-u00420	0	0	0	0	0	0	0	0	0	0	0	0	0	0	0	0	0	0	0	0	0	0	0	0	0	0	0	0	0	0	0	0.066207	0	0	0	0	0	0	0	0	0	0	0	0	0	0	0	0
BART1_0-p00421	BART1_0-u00421	0.195288	0.554306	0.04868	0.669062	0.551754	0.488642	0.382522	0.339943	0.145303	0.930479	1.24193	0.537122	0.325322	0.339356	0.184301	0.779907	0.89722	0.883085	0.098152	0.237825	0.194165	0.619805	0.705044	0.503438	0.694043	0.599219	0.413861	1.65609	2.59552	1.88728	0.503569	0.197921	0.347968	0.402996	0.40772	0.378357	0.78075	1.95331	0.803001	0.54333	1.26935	0.971693	0.902929	1.29403	0.647885	0.30327	0.689595	0.523098
BART1_0-p00422	BART1_0-u00422	0	0	0	0	0	0.300576	0	0	0	0	0	0	0	0	0	0.147781	0.318745	0	0	0.288916	0	0	0	0	0	0	0	0	0	0	0	0	0	0.268481	0.116275	0	0	0	0	0	0	0	0	0	0	0	0	0
BART1_0-p00423	BART1_0-u00423	0.510945	0.157569	0.127774	0.8986	0.464003	1.17976	0.318482	0.187052	0.047452	0.658293	0.692405	0.317485	0.283631	0.605493	0.307181	0.630697	0.573593	0.946	0.153873	0.095419	0.322856	0.502765	0.748651	0.658484	0.932372	1.22485	1.5986	1.59846	2.42573	1.80495	0.55829	0.267377	0.413561	1.054	0.685322	0.629143	0.050324	0.60298	0.295285	0.172363	0.47866	0.734462	1.22126	0.349788	0.714681	0.73382	0.387338	0.057718
BART1_0-p00424	BART1_0-u00424	0	0	0	0	0	0	0	0	0	0	0	0	0	0	0	0	0	0	0	0	0	0	0	0	0	0	0	0	0	0	0	0	0	0	0	0	0	0	0	0	0	0	0	0	0	0	0	0
BART1_0-p00425	BART1_0-u00425	0	0	0	0	0	0	0	0	0	0	0	0	0	0	0	0	0	0	0	0	0	0	0	0	0	0	0	0	0	0	0	0	0	0	0	0	0	0	0	0	0	0	0	0	0	0	0	0
BART1_0-p00426	BART1_0-u00426	0	0	0	0	0	0	0	0	0	0	0	0	0	0	0	0	0	0	0	0	0	0	0	0	0	0	0	0	0	0	0	0	0	0	0	0	0	0	0	0	0	0	0	0	0	0	0	0
BART1_0-p00427	BART1_0-u00427	0	0	0	0	0	0	0	0	0	0	0	0	0	0	0	0	0	0	0	0	0	0	0	0	0	0	0	0	0	0	0	0	0	0	0	0	0	0	0	0	0	0	0	0	0	0	0	0
BART1_0-p00428	BART1_0-u00428	0	0	0	0	0	0	0	0	0	0	0	0	0	0	0	0	0	0	0	0	0	0	0	0	0	0	0	0	0	0	0	0	0	0	0	0	0	0	0	0	0	0	0	0	0	0	0	0
BART1_0-p00429	BART1_0-u00429	0	0	0	0	0	0	0	0	0	0	0	0	0	0	0	0	0	0	0	0	0	0	0	0	0	0	0	0	0	0	0	0	0	0	0	0	0	0	0	0	0	0	0	0	0	0	0	0
BART1_0-p00430	BART1_0-u00430	4.72846	6.93264	6.32513	30.5034	10.5559	43.827	1.59781	1.95766	4.54133	5.83097	4.69659	3.89671	20.6034	32.604	11.0131	14.1105	2.26034	2.80041	12.9233	23.0609	22.1036	4.84419	6.44916	6.60795	27.943	23.93	24.6991	3.46826	13.9422	10.6716	3.10788	2.72738	2.00923	6.9253	6.71602	5.74524	4.79365	9.37488	12.3402	12.3548	2.34192	11.2454	28.4742	11.7022	10.8949	24.2381	34.3147	36.436
BART1_0-p00431	BART1_0-u00431	0	0	0	0	0	0	0	0	0	0	0	0	0	0	0	0	0	0	0	0	0	0	0	0	0	0	0	0	0	0	0	0	0	0	0	0	0	0	0	0	0	0	0	0	0	0	0	0
BART1_0-p00432	BART1_0-u00432	0	0	0	0	0	0	0	0	0	0	0	0	0	0	0	0	0	0	0	0	0	0	0	0	0	0	0	0	0	0	0	0	0	0	0	0	0	0	0	0	0	0	0	0	0	0	0	0
BART1_0-p00433	BART1_0-u00433	0	0	0	0	0	0	0	0	0	0	0	0	0	0	0	0	0	0	0	0	0	0	0	0	0	0	0	0	0	0	0	0	0	0	0	0	0	0	0	0	0	0	0	0	0	0	0	0
BART1_0-p00434	BART1_0-u00434	0	0	0	0	0	0	0	0	0	0	0	0	0	0	0	0	0	0	0	0	0	0	0	0	0	0	0	0	0	0	0	0	0	0	0	0	0	0	0	0	0	0	0	0	0	0	0	0
BART1_0-p00435	BART1_0-u00435	0	0	0	0	0	0	0	0	0	0	0	0	0	0	0	0	0	0	0	0	0	0	0	0	0	0	0	0	0	0	0	0	0	0	0	0	0	0	0	0	0	0	0	0	0	0	0	0
BART1_0-p00436	BART1_0-u00436	0	0	0	0	0	0	0	0	0	0	0	0	0	0	0	0	0	0	0	0	0	0	0	0	0	0	0	0	0	0	0	0	0	0	0	0	0	0	0	0	0	0	0	0	0	0	0	0
BART1_0-p00437	BART1_0-u00437	0	0	0	0	0	0	0	0	0	0	0	0	0	0	0	0	0	0	0	0	0	0	0	0	0	0	0	0	0	0	0	0	0	0	0	0	0	0	0	0	0	0	0	0	0	0	0	0
BART1_0-p00438	BART1_0-u00438	0	0	0	0	0	0	0	0	0	0	0	0	0	0	0	0	0	0	0	0	0	0	0	0	0	0	0	0	0	0	0	0	0	0	0	0	0	0	0	0	0	0	0	0	0	0	0	0
BART1_0-p00439	BART1_0-u00439	9.63463	13.078	10.5936	23.2982	27.82	25.768	13.9461	13.3161	14.607	32.4939	31.7989	31.6178	13.7425	13.5204	12.7671	32.4107	24.2499	25.1262	11.3837	11.9869	10.3373	25.8866	26.5814	26.1382	26.1111	23.8229	19.4171	41.3226	45.8741	37.1453	15.3056	13.8448	16.2393	17.0187	16.8098	15.8079	22.1659	25.9262	20.6963	20.0379	25.0469	22.9528	19.6443	23.0662	20.0691	14.3907	11.9895	12.9701
BART1_0-p00440	BART1_0-u00440	14.6861	17.909	14.0118	27.3577	31.8472	33.6781	16.4565	14.4778	18.3176	22.5482	27.6348	27.1591	14.8506	16.1117	15.2996	36.0845	25.5565	32.5335	12.6758	14.944	15.4983	25.937	27.0666	21.5876	24.4679	26.1719	23.2582	50.1173	51.3357	44.933	16.4048	14.9065	17.603	20.2813	25.9319	21.6613	26.0174	25.1935	24.0342	26.9975	30.0681	33.7509	33.3115	35.6465	20.2751	15.1537	13.6382	14.5057
BART1_0-p00441	BART1_0-u00441	0	0	0	0	0.092959	0	0	0	0	0	0	0	0	0	0	0	0.187948	0	0	0	0	0	0	0	0	0.207316	0	0	0	0.095703	0	0	0	0	0.068593	0	0	0	0	0	0.12474	0	0	0.128223	0	0	0	0
BART1_0-p00442	BART1_0-u00442	0	0	0	0	0	0	0	0	0	0	0	0	0	0	0	0	0	0	0	0	0	0	0	0	0	0	0	0	0	0	0	0	0	0	0	0	0	0	0	0	0	0	0	0	0	0	0	0
BART1_0-p00443	BART1_0-u00443	0	0	0	0	0	0	0	0	0	0	0	0	0	0	0	0	0	0	0	0	0	0	0	0	0	0	0	0	0	0	0	0	0	0	0	0	0	0	0	0	0	0	0	0	0	0	0	0
BART1_0-p00444	BART1_0-u00444	0	0	0	0	0	0	0	0	0	0	0	0	0	0	0	0	0	0	0	0	0	0	0	0	0	0	0	0	0	0	0	0	0	0	0	0	0	0	0	0	0	0	0	0	0	0	0	0
BART1_0-p00445	BART1_0-u00445	0	0	0	0	0	0	0	0	0	0	0	0	0	0	0	0	0	0	0	0	0	0	0	0	0	0	0	0	0	0	0	0	0	0	0	0	0	0	0	0	0	0	0	0	0	0	0	0
BART1_0-p00446	BART1_0-u00446	0	0	0	0	0	0	0	0	0	0	0	0	0	0	0	0	0	0	0	0	0	0	0	0	0	0	0	0	0	0	0	0	0	0	0	0	0	0	0	0	0	0	0	0	0	0	0	0
BART1_0-p00447	BART1_0-u00447	0	0	0	0	0	0	0	0	0	0	0	0	0	0	0	0	0	0	0	0	0	0	0	0	0	0	0	0	0	0	0	0	0	0	0	0	0	0	0	0	0	0	0	0	0	0	0	0
BART1_0-p00448	BART1_0-u00448	0.036361	0.024711	0.03374	0.05107	0.043467	0.006216	0.013584	0.017898	0.036577	0.006512	0.01989	0.005733	0.007992	0	0.035981	0.025153	0	0.020571	0.018238	0.019345	0.032993	0.016735	0.006342	0.029619	0	0	0.026058	0.013327	0.028665	0	0.005258	0.038151	0.068931	0.02327	0.029816	0.0423	0.078935	0.041678	0.046722	0.049801	0.02655	0.090192	0.096365	0.053051	0.016894	0.034006	0	0.008877
BART1_0-p00449	BART1_0-u00449	0	0	0	0	0	0	0	0	0	0	0	0	0	0	0	0	0	0	0	0	0	0	0	0	0	0	0	0	0	0	0	0	0	0	0	0	0	0	0	0	0	0	0	0	0	0	0	0
BART1_0-p00450	BART1_0-u00450	0	0	0	0	0	0	0	0	0	0	0	0	0	0	0	0	0	0	0	0	0	0	0	0	0	0	0	0	0	0	0	0	0	0	0	0	0	0	0	0	0	0	0	0	0	0	0	0
BART1_0-p00451	BART1_0-u00451	0	0	0	0	0	0	0	0	0	0	0	0	0	0	0	0	0	0	0	0	0	0	0	0	0	0	0	0	0	0	0	0	0	0	0	0	0	0	0	0	0	0	0	0	0	0	0	0
BART1_0-p00452	BART1_0-u00452	0	0	0	0	0	0	0	0	0	0	0	0	0	0	0	0	0	0	0	0	0	0	0	0	0	0	0	0	0	0	0	0	0	0	0	0	0	0	0	0	0	0	0	0	0	0	0	0
BART1_0-p00453	BART1_0-u00453	0	0	0	0	0	0	0	0	0	0	0	0	0	0	0	0	0	0	0	0	0	0	0	0	0	0	0	0	0	0	0	0	0	0	0	0	0	0	0	0	0	0	0	0	0	0	0	0
BART1_0-p00454	BART1_0-u00454	0.146212	0.467966	0.158233	0.844633	1.07404	0.365781	0.473886	0.835374	0.600542	0.452401	0.594444	1.14709	0.63316	0.750765	0.652705	1.4808	0.582045	0.76045	0.57274	0.284354	0.274674	0.457379	1.22486	0.349968	0.365121	0.398531	0.153462	0.230218	0.832913	0.434498	0.188684	0.032713	0.553998	0.163398	0.70837	0.501794	0.372865	0.248242	0.262337	0.127689	0.811022	1.49584	0.747071	1.1392	0.264565	0.049451	0.122893	0.128184
BART1_0-p00455	BART1_0-u00455	0	0	0	0	0	0	0	0	0	0	0	0	0	0	0	0	0	0	0	0	0	0	0	0	0	0	0	0	0	0	0	0	0	0	0	0	0	0	0	0	0	0	0	0	0	0	0	0
BART1_0-p00456	BART1_0-u00456	0	0.186894	0	0.391472	1.03104	0	0	0	0	0	0	0.267351	0.946662	0.577721	0.637999	0	0	0	0	0.825032	0	0	0	0	0	0	0	0.885239	0	0.356496	0	0	0.215391	0	0	0	0.568239	0.541378	0.962919	0.968111	0.130673	0.893184	0	0.59141	0	0	0	0.135773
BART1_0-p00457	BART1_0-u00457	7.9722	6.0357	4.18525	1.46614	1.11293	0.927552	6.71319	7.66076	4.5116	1.05859	0.610125	0.824901	4.05373	5.6023	4.31451	1.86468	7.73614	6.65891	5.98307	2.96253	2.95434	1.54405	0.571364	1.74318	54.3997	26.4581	14.2812	10.1469	8.64914	47.9707	1.29842	3.33541	2.50873	0.859568	1.59107	2.8482	1.18051	2.7397	3.44396	4.00406	0.186631	4.75583	2.63316	6.1345	9.76235	27.2287	25.232	28.4424
BART1_0-p00458	BART1_0-u00458	4.78647	4.95641	4.13199	16.4604	7.62812	22.4782	5.41648	4.02771	6.46417	6.29588	7.60249	5.98568	10.3824	18.3616	10.057	15.4145	4.24353	4.83549	5.27034	11.5858	14.2823	4.0693	6.10311	5.32652	22.3858	10.7549	15.3734	6.63258	9.51669	8.33165	8.75817	5.29378	6.84083	5.67612	3.37615	3.15978	11.6405	16.0005	18.2416	20.4466	9.80589	12.6992	13.1762	12.5809	20.1877	18.7213	18.7804	17.7287
BART1_0-p00459	BART1_0-u00459	0	0	0	0	0	0	0	0	0	0	0	0	0	0	0	0	0	0	0	0	0	0	0	0	0	0	0	0	0	0	0	0	0	0	0	0	0	0	0	0	0	5.26809	0	0	0	0	0	0
BART1_0-p00460	BART1_0-u00460	81.162	62.1818	78.5856	47.0154	47.9049	44.3403	28.2871	35.6954	31.7044	70.742	57.6514	41.5557	35.7694	35.3916	42.0865	39.8471	45.8272	41.7823	77.6118	50.3771	50.6769	48.8401	41.9653	52.501	28.4712	26.785	42.5583	32.2303	17.4765	19.3672	38.5532	37.6925	33.3457	34.7759	43.0005	44.5697	34.1166	24.2285	18.0268	19.7772	45.4161	36.761	40.8172	39.0702	29.4993	36.3018	40.5681	41.7135
BART1_0-p00461	BART1_0-u00461	0	0	0	0	0	0	0	0	0	0	0	0	0	0	0	0	0	0	0	0	0	0	0	0	0	0	0	0	0	0	0	0	0	0	0	0	0	0	0	0	0	0	0	0	0	0	0	0
BART1_0-p00462	BART1_0-u00462	0	0	0	0	0	0	0	0	0	0	0	0	0	0	0	0	0	0	0	0	0	0	0	0	0	0	0	0	0	0	0	0	0	0	0	0	0	0	0	0	0	0	0	0	0	0	0	0
BART1_0-p00463	BART1_0-u00463	0.272056	0.66657	0.298535	1.36938	1.32801	0.802552	1.55814	1.83233	2.64385	1.00555	1.65607	0.472437	1.30294	0.719924	0.16054	2.11658	0.972486	0.916477	1.05305	0.475993	0.514231	0.458155	1.61332	0.436945	1.38658	0.928249	1.51078	2.05098	2.3496	2.96236	1.35872	0.800026	0.59933	1.90778	1.84426	1.21197	1.81543	0.934441	0.710792	1.70104	1.15505	2.66438	2.2037	0.437219	0.15132	1.46966	0.836743	0.787129
BART1_0-p00464	BART1_0-u00464	0	0	0	0	0	0	0	0	0	0	0	0	0	0	0	0	0	0	0	0	0	0	0	0	0	0	0	0	0	0	0	0	0	0	0	0	0	0	0	0	0	0	0	0	0	0	0	0
BART1_0-p00465	BART1_0-u00465	4.54307	3.98357	4.65332	6.56269	6.22006	8.32394	7.46389	6.86687	7.9437	10.3289	9.88305	11.3289	4.69935	6.40426	5.78652	9.71579	6.94342	8.13621	4.31898	4.18577	3.09749	7.17447	7.45111	7.62686	7.46352	7.95933	7.55915	12.6928	13.9429	11.2939	5.58176	5.06234	6.26968	8.86951	7.65644	7.82772	8.34472	11.1968	9.37168	9.39866	10.0573	9.43802	9.50066	7.77966	3.60991	3.04449	2.40648	3.07399
BART1_0-p00466	BART1_0-u00466	0	0	0	0	0	0	0	0	0	0	0	0	0	0	0	0	0	0	0	0	0	0	0	0	0	0	0	0	0	0	0	0	0	0	0	0	0	0	0	0	0	0	0	0	0	0	0	0
BART1_0-p00467	BART1_0-u00467	1.89696	2.00018	2.07153	4.03565	2.51859	5.63409	0.700113	0.883302	0.981939	1.27098	1.47559	2.81068	1.37225	2.57318	1.11807	1.85831	2.13312	2.32654	1.24194	0.694318	0.42639	0.934247	2.37575	1.42722	4.29432	7.81301	3.6406	5.87421	8.86581	5.92983	1.02511	0.64704	0.828213	0.927208	0.787295	0.811097	0.657831	1.60617	1.6955	0.800852	3.54935	3.67676	2.88849	2.69632	1.41507	0.32008	0.50541	0.77818
BART1_0-p00469	BART1_0-u00469	0	0	0.414771	0	0	0	0	0	0	0	0	0	0	0	0	0	0	0	0	0	0	0	0	0	0	0	0	0	0	0	0	0.645057	0	0	0	0	1.58914	0	1.22961	0	0	0	0	0	0	0	0	0
BART1_0-p00470	BART1_0-u00470	0	0	0	0	0	0	0	0	0	0	0	0	0	0	0	0	0	0	0	0	0	0	0	0	0	0	0	0	0	0	0	0	0	0	0	0	0	0	0	0	0	0	0	0	0	0	0	0
BART1_0-p00471	BART1_0-u00471	0	0	0	0	0	0	0	0	0	0	0	0	0	0	0	0	0	0	0	0	0	0	0	0	0	0	0	0	0	0	0	0	0	0	0	0	0	0	0	0	0	0	0	0	0	0	0	0
BART1_0-p00472	BART1_0-u00472	0.536361	0.608239	0.364605	1.29032	1.67093	1.84413	1.78531	0.956103	1.05054	2.32804	1.54434	1.16118	0.580384	0.895356	0.449688	1.40463	1.60037	2.06327	0.611506	0.648679	0.707036	1.04703	0.681956	1.04284	1.42287	1.17661	0.79178	3.07721	2.41956	1.72029	1.56119	1.02654	0.281981	1.42277	2.01186	2.37292	0.694752	1.84902	1.12349	1.48781	3.29958	1.58626	2.01908	2.78444	1.23589	1.83947	1.8185	2.09668
BART1_0-p00473	BART1_0-u00473	0	0	0	0	0	0	0	0	0	0	0	0	0	0	0	0	0	0	0	0	0	0	0	0	0	0	0	0	0	0	0	0	0	0	0	0	0	0	0	0	0	0	0	0	0	0	0	0
BART1_0-p00474	BART1_0-u00474	0.763179	0.590744	0.510245	0.211868	0	0.146812	0.203894	0.06979	0	0.151081	0.159095	0.609946	0	0.361818	0	0	0	0.056476	0	0	0	0	0	0.070245	0.293163	0.343304	0.231092	0.307979	0.222998	0.079284	0	0	0	0	0	0.335273	0	0	0	0	0	0	0	0.105546	0	0	0	0
BART1_0-p00475	BART1_0-u00475	5.28538	10.2632	9.48442	4.8258	1.41999	4.14022	0.737242	0.756863	1.53538	0.901044	1.1217	3.60251	1.10254	4.1211	0.925276	0.392463	0.084451	1.16372	0.497928	0.231146	0.298517	0.452091	0.728575	1.0667	5.80334	6.76642	3.42588	3.67448	3.8099	2.23595	0.90597	0.97044	0.334811	0.497888	0.246585	0.509013	1.56499	1.5346	1.45268	0.564424	0	0.100285	0.435147	0.459134	1.99221	0.872476	1.08902	1.13602
BART1_0-p00476	BART1_0-u00476	2.10388	1.91583	2.28852	1.06122	0.089022	0.509107	0	0	0.163595	0.087276	0.367828	0.470173	0	1.25493	0.151739	0	0	0.456859	0	0	0.318077	0	0.258879	0.162403	1.52504	4.36728	0.534327	0.533983	0.322268	1.28312	0	0	0.142716	0.227399	0.131386	0.387405	0	0	0.620581	0.401758	0	0	0	0	0.125155	0.58206	0.387697	0.909974
BART1_0-p00477	BART1_0-u00477	3.77776	6.67259	8.616	0.744982	0.243705	1.62613	0.286795	0.147226	1.4187	0.796726	1.42657	1.28698	1.34036	2.54467	0.346075	0.458068	0	0.238283	0.565018	0	0	0.087941	0.157447	0.592811	1.15973	2.23362	1.3002	0	0.294065	0.585461	1.20135	2.75207	0.651263	0.484227	0.359737	0.212177	1.84109	1.38487	1.22335	1.73694	0	0	0.591981	0	0.569361	0.317988	0.529091	0.735896
BART1_0-p00478	BART1_0-u00478	1.79686	2.29336	2.36588	2.7983	1.66377	3.12879	1.91685	2.09633	1.95717	1.8162	2.00533	1.70746	1.5256	2.09867	1.61256	2.47952	3.17879	3.2569	1.56361	1.36932	1.94364	2.35399	1.96822	2.99364	1.97956	2.29851	2.1726	3.88292	2.84346	4.14027	1.45551	2.38377	1.85382	2.32284	1.74081	1.93405	1.57625	3.35781	2.58887	1.9023	5.0801	5.80491	3.32552	5.1316	2.30178	2.92588	2.57412	2.58173
BART1_0-p00479	BART1_0-u00479	1.144	1.50839	1.92975	1.76246	1.20052	2.63321	2.46296	2.47897	3.15216	1.35745	1.67444	1.61003	2.14691	3.21888	1.81245	2.00713	1.03236	1.78544	1.73337	1.55872	1.37053	0.715917	1.04519	1.36917	7.0565	7.48175	7.02407	6.57534	6.60351	5.4087	1.50522	2.15736	1.9509	0.971727	1.35259	1.17824	4.5683	5.23101	3.13753	4.98183	1.66187	0.990174	1.31894	1.29228	5.11781	3.43561	2.81168	2.86604
BART1_0-p00480	BART1_0-u00480	2.15072	2.64963	2.04212	3.42444	3.68926	2.81428	2.25978	1.41762	2.83734	3.3265	3.04915	3.74142	2.0059	3.09227	1.8836	4.4535	4.74155	4.36536	2.24613	1.00495	0.932197	4.42183	3.94852	3.60344	2.93323	4.18798	1.56282	4.2979	8.1053	6.70402	1.92196	1.56259	0.870544	2.25548	3.14167	3.82231	4.69062	6.35777	3.27137	3.42503	5.22664	3.64796	3.74395	4.75526	3.53905	2.91375	2.7864	2.9064
BART1_0-p00481	BART1_0-u00481	11.6481	8.57655	10.0468	0.570482	0.399751	0.847055	20.0292	16.4008	21.1832	1.52745	1.14719	2.81305	6.74468	5.59877	7.59725	1.42155	2.06669	2.38032	10.6526	16.2063	13.1165	2.84014	1.84849	2.06667	0.718725	0.461563	1.46605	0	0	0.32016	1.35501	0.190564	2.63694	2.61084	2.91973	1.93635	0.389323	0.748739	0.405945	0.296298	0.176381	0	0.456285	0	0.552672	0.229434	0.380343	0.446315
BART1_0-p00482	BART1_0-u00482	0	0	0	0	0	0	0	0	0	0	0	0	0	0	0	0	0	0	0	0	0	0	0	0	0	0	0	0	0	0	0	0	0	0	0	0	0	0	0	0	0	0	0	0	0	0	0	0
BART1_0-p00483	BART1_0-u00483	0	0	0	0	0	0	0	0	0	0	0	0	0	0	0	0	0	0	0	0	0	0	0	0	0	0	0	0	0	0	0	0	0	0	0	0	0	0	0	0	0	0	0	0	0	0	0	0
BART1_0-p00484	BART1_0-u00484	2.75583	4.64969	2.85116	3.17281	3.39799	2.27938	4.45235	4.36679	2.51306	2.26618	2.15341	3.14708	3.01482	4.11581	3.31223	2.93613	3.06469	2.90433	1.63904	3.22567	2.50744	5.94391	3.63937	3.98828	2.94577	2.21141	1.7225	3.38605	2.95278	3.98972	2.41965	2.36767	4.16772	2.61435	3.92007	3.48791	3.98543	3.70431	1.65557	2.72217	1.31171	1.59816	2.07151	2.60815	2.4861	3.0795	2.37095	2.59737
BART1_0-p00485	BART1_0-u00485	0.444681	1.21579	0.578951	0.681019	1.27266	1.52364	0.795544	0.288574	0.634441	1.45823	1.80781	1.35288	1.05423	1.04253	0.451381	1.39712	1.34627	1.44343	1.00229	0.490644	0.189745	1.09165	1.18076	1.01592	1.33241	1.14176	0.742562	1.59943	2.64854	2.29329	1.01975	0.504949	0.726197	1.26475	0.978981	0.831943	0.80334	1.10306	0.729319	0.886846	2.74408	1.19671	1.47826	1.07995	0.514842	0.686437	1.18585	1.30678
BART1_0-p00486	BART1_0-u00486	0	0	0	0	0	0	0	0	0	0	0	0	0	0	0	0	0	0	0	0	0	0	0	0	0	0	0	0	0	0	0	0	0	0	0	0	0	0	0	0	0	0	0	0	0	0	0	0
BART1_0-p00487	BART1_0-u00487	0	0	0	0	0.109083	0	0	0	0	0	0	0	0	0	0	0.204782	0	0	0	0	0	0	0	0	0	0	0	0	0	0	0	0	0	0	0	0	0	0	0	0	0	0	0	0	0	0	0	0
BART1_0-p00488	BART1_0-u00488	0	0.102232	0	0	0	0	0	0	0	0	0	0	0	0	0	0	0	0	0	0	0.054136	0	0	0	0	0	0.065697	0	0	0	0	0	0	0	0	0	0	0	0	0	0	0.079691	0	0	0	0	0	0
BART1_0-p00489	BART1_0-u00489	0	0	0	0	0	0	0	0	0	0	0	0	0	0	0	0	0	0	0	0	0	0	0	0	0	0	0	0	0	0	0	0	0	0	0	0	0	0	0	0	0	0	0	0	0	0	0	0
BART1_0-p00490	BART1_0-u00490	0	0	0	0	0	0	0.925541	0	0	0.50264	0	0	0	0	0	0	0	0	0	0	0	0	0	0	0	0	0	0	0	0	0	0	0	0	0	0	0	0	0	0	0	0	0	0	0	0	0.562857	0
BART1_0-p00491	BART1_0-u00491	0	0	0	0	0	0	0	0	0	0	0	0	0	0	0	0	0	0	0	0	0	0	0	0	0	0	0	0	0	0	0	0	0	0	0	0	0	0	0	0	0	0	0	0	0	0	0	0
BART1_0-p00492	BART1_0-u00492	0	0	0	0	0	0	0	0	0	0	0	0	0	0	0.478557	0	0	0	0	0	0	0	0	0	0	0	0.554262	0	0.802967	0	0	0	0	0	0	0	0	0	0	0	0	0	0	0	0	1.6432	0	0
BART1_0-p00493	BART1_0-u00493	0	0	0	0	0	0	0	0	0	0	0	0	0	0	0	0	0	0	0	0	0	0	0	0	0	0	0	0	0	0	0	0	0	0	0	0	0	0	0	0	0	0	0	0	0	0	0	0
BART1_0-p00494	BART1_0-u00494	0	0	0	0	0	0	0	0	0	0	0	0	0	0	0	0	0	0	0	0	0	0	0	0	0	0	0	0	0	0	0	0	0	0	0	0	0	0	0	0	0	0	0	0	0	0	0	0
BART1_0-p00495	BART1_0-u00495	11.1348	16.9355	14.9622	29.8575	33.6383	33.8918	22.1842	18.5621	21.1838	41.3597	39.2781	32.0536	15.0511	18.8158	14.0303	36.3328	22.5168	29.3764	10.0068	11.9625	11.7214	24.4182	25.6266	24.4837	40.3854	41.9916	34.1168	57.8094	64.1744	56.6833	16.1163	16.4847	16.8828	18.8272	19.2062	21.6267	33.4415	45.9578	32.8984	35.2333	52.7273	50.5808	46.9832	51.4467	28.9487	23.6783	19.4048	18.9786
BART1_0-p00496	BART1_0-u00496	0	0	0	0	0	0	0	0	0	0	0	0	0	0	0	0	0	0	0	0	0	0	0	0	0	0	0	0	0	0	0	0	0	0	0	0	0	0	0	0	0	0	0	0	0	0	0	0
BART1_0-p00497	BART1_0-u00497	0	0	0.312337	0	0	0	0	0.329785	0	0	0	0	0	0	0	0	0	0	0	0	0	0	0	0	0	0.275406	0	0	0.53261	0	0	0	0	0	0	0	0	0	0	0	0	0	1.27737	0	0	0	0	0
BART1_0-p00498	BART1_0-u00498	0.409766	0.838246	0.574675	1.23473	1.48873	0.38887	0.720257	0.244878	1.48873	0.263038	0.838565	0.71343	1.07368	0.324379	0.819334	0.886197	1.36586	0.701065	0.136695	0	0.250625	0.877545	0.392701	0.370238	0.695756	0.722639	0.956539	2.17107	0.542297	0.975096	0.818023	1.71764	1.08565	0.603853	0.501285	0.271148	1.89071	0.745334	0.979505	1.3931	1.67062	0.750985	0.720577	0.621628	0.387297	1.07591	0.627709	0.156502
BART1_0-p00499	BART1_0-u00499	12.1064	14.8909	12.9153	9.51601	10.0515	9.27792	11.7458	14.0736	12.127	8.70287	7.49186	11.3045	12.9287	15.5596	14.4518	10.109	13.6953	9.70368	14.204	12.1968	13.9636	13.0816	11.7277	13.0645	14.504	21.3617	12.5325	13.7261	15.7803	11.2954	14.0028	32.0274	14.6916	8.71903	11.1865	9.12351	16.1442	14.7663	16.0014	13.325	11.5479	13.3774	13.8693	19.9473	24.8245	18.8598	19.7603	20.3246
BART1_0-p00500	BART1_0-u00500	0.638346	1.03281	0.80159	1.37062	1.06367	1.14394	0.49923	0.904039	1.14713	1.64724	1.91735	1.2338	1.09593	2.03733	0.923724	1.91912	1.0304	1.21361	1.1722	0.861174	1.03376	1.00629	1.13811	0.784671	2.1112	1.52758	1.56175	1.29058	1.86719	1.35175	1.11235	1.23484	0.908205	1.23418	1.05352	0.908466	0.853716	1.83665	2.64147	2.67326	1.07192	1.40967	1.31489	0.971656	1.92429	1.48147	1.36947	1.52863
BART1_0-p00501	BART1_0-u00501	0	0	0	0	0	0	0	0	0	0	0	0	0	0	0	0	0	0	0	0	0	0	0	0	0	0	0	0	0	0	0	0	0	0	0	0	0	0	0	0	0	0	0	0	0	0	0	0
BART1_0-p00502	BART1_0-u00502	0.023044	0.02302	0	0.027736	0.060457	0.086483	0	0	0	0	0	0.026584	0	0.047329	0	0	0.061164	0.066602	0.0301	0.056068	0	0.032775	0.14621	0	0.086323	0.462694	0.030233	0.423363	0.196905	0.560324	0.713441	0.255687	0.121292	0.154534	0.044666	0	0.085287	0.039029	0.171758	0.234174	0.119566	0.391824	0.123584	0.122033	0.374155	0.116647	0.128733	0.033568
BART1_0-p00503	BART1_0-u00503	1.71267	2.34768	2.24165	5.03703	3.44237	4.83758	2.04641	2.59775	4.17174	3.7398	4.82929	4.17002	3.86789	5.27187	2.52779	5.42529	2.23603	2.42129	2.5202	2.98899	3.10167	1.84621	2.31396	2.41338	5.81572	5.66174	5.24297	4.23529	4.9044	4.2911	2.53075	1.63429	2.09343	2.25362	1.17778	1.54859	2.73223	4.88454	7.41386	7.19213	2.10562	3.1663	4.26823	3.7508	5.77887	4.52861	5.37457	4.19439
BART1_0-p00504	BART1_0-u00504	0	0	0	0	0	0	0	0	0	0	0	0	0	0	0	0	0	0	0	0	0	0	0	0	0	0	0	2.26258	0	0	0	0	0	0	0	0	0	0	0	0	0	0	0	0	1.30671	0	0	0
BART1_0-p00505	BART1_0-u00505	0	0	0	0	0	0	0	0	0	0	0	0	0	0	0	0	0	0	0	0	0	0	0	0	0	0	0	0	0	0	0	0	0	0	0	0	0	0	0	0	0	0	0	0	0	0	0	0
BART1_0-p00506	BART1_0-u00506	0.218545	0	0	0	0.573353	0	0	0	0	0.140156	0.444118	0.631433	0	0.112299	0	0.268684	0.144816	0.104917	0	0.131429	0.127758	0.774393	0	0	0.136397	0	0.286837	0.143212	0.103814	0.442616	0	0.27354	0.344332	0.243952	0	0.248981	0.2882	0	0	0.164683	1.56096	0.703262	0.152666	0.201766	0	0	0.159396	0.498885
BART1_0-p00507	BART1_0-u00507	0	0	0	0	0	0	0	0	0	0	0	0	0	0	0	0	0	0	0	0	0	0	0	0	0	0	0	0	0	0	0	0	0	0	0	0	0	0	0	0	0	0	0	0	0	0	0	0
BART1_0-p29974	BART1_0-u29974	45.6815	48.3255	40.191	121.249	119.104	103.639	30.04	27.6805	40.0053	109.638	104.427	104.733	21.8521	23.3445	25.8944	176.183	96.2218	114.015	28.4385	38.7699	32.7526	138.961	133.702	128.216	71.3505	78.179	62.0321	102.198	130.47	87.5001	24.5888	27.9369	23.712	119.787	133.567	101.551	42.1807	67.7925	41.1771	39.9878	52.8484	65.0478	46.5318	66.322	27.8676	30.8411	26.5914	26.3971
BART1_0-p00509	BART1_0-u00509	0	0	0	0	0	0	0	0	0	0	0	0	0.199383	0	0	0	0	0	0	0	0	0	0	0	0	0	0	0	0	0	0	0	0	0	0	0	0	0	0	0	0	0	0	0	0	0	0	0
BART1_0-p00510	BART1_0-u00510	0	0	0.760438	0	0	0	0	0	0	2.52592	1.8233	2.36379	2.8982	0	0	0	0	0	0	0	0	0.941745	0.874809	0.803907	0	0	0.887468	12.2849	4.50519	0.907991	0	0	0	0	0	1.50349	0	0	0	0	0	5.25413	0	1.53244	0	0	0	0
BART1_0-p00511	BART1_0-u00511	0	0	0	0	0	0	0	0	0	0	0	0	0	0	0	0	0	0	0	0	0	0	0	0	0	0	0	0	0	0	0	0	0	0	0	0	0	0	0	0	0	0	0	0	0	0	0	0
BART1_0-p00512	BART1_0-u00512	0	0	0	0	0	0	0	0	0	0	0	0	0	0	0	0	0	0	0	0	0	0	0	0	0	0	0	0	0	0	0	0	0	0	0	0	0	0	0	0	0	0	0	0	0	0	0	0
BART1_0-p00513	BART1_0-u00513	0	0	0	0	0	0	0	0	0	0	0	0	0	0	0	0	0	0	0	0	0	0	0	0	0	0	0	0	0	0	0	0	0	0	0	0	0	0	0	0	0	0	0	0	0	0	0	0
BART1_0-p00514	BART1_0-u00514	0	0	0	0	0	0	0	0	0	0	0	0	0	0	0	0	0	0	0	0	0	0	0	0	0	0	0	0	0	0	0	0	0	0	0	0	0	0	0	0	0	0	0	0	0	0	0	0
BART1_0-p00515	BART1_0-u00515	0.94571	0.746977	1.43385	0.489663	0.365414	0.566312	0.665014	0.527804	0.806922	0.628976	0.448328	0.722958	1.00542	1.14419	0.646477	0.494925	0.554574	0.824242	1.06918	0.84784	0.879569	0.487322	0.211751	0.520954	2.17499	2.03284	2.18254	1.16529	1.61068	1.63486	1.63432	1.51244	1.63942	0.440885	0.405011	0.648759	1.1052	1.50051	1.19057	0.907706	0.725907	0.536857	0.419059	0.968631	1.22161	0.615634	0.460704	0.632271
BART1_0-p00516	BART1_0-u00516	40.2618	39.6297	40.2721	43.9677	51.1144	43.7053	63.2759	58.3245	64.2306	50.7454	60.492	71.8056	55.5003	55.6082	52.7043	77.655	63.6817	63.7348	46.1083	42.0262	41.3317	59.8276	54.8958	48.092	91.1821	54.819	92.7756	76.668	46.3153	63.401	64.555	47.5058	49.72	64.0926	56.658	53.4437	60.3363	51.1499	56.0007	52.6095	43.7768	47.5084	48.8485	49.1983	39.8983	33.3628	28.1822	29.2365
BART1_0-p00517	BART1_0-u00517	0.662642	0	0	0	0.892983	0	0	1.58762	4.78515	1.70006	0.920586	0.795684	1.95088	0	0	4.08303	4.46899	1.92738	0	1.54513	0	2.85253	0	0	0	0.678196	0.896157	2.65786	1.29981	0	4.54771	0	2.82955	1.51262	0	4.5538	2.0533	0	0	5.99026	2.73623	5.30695	14.8887	3.09518	0	0	3.67762	2.5411
BART1_0-p00518	BART1_0-u00518	0	0	0	0.066221	0.144405	0	0	0	0	0	0.074587	0	0	0	0	0	0	0	0	0	0	0.078185	0	0	0	0	0.072225	1.37172	0.365894	0.743403	0	0	0.057895	0.122979	0	0.251536	1.77355	0.755374	0.250063	0.567077	1.54113	1.38145	0.074919	0.296322	0.403466	0.469851	0.781059	0.977695
BART1_0-p00133	BART1_0-u00133	0	0.447174	0.11339	2.99515	3.9237	3.79957	1.5478	0.872299	3.06609	1.88922	3.04168	2.90367	1.70526	2.56342	2.19596	10.1684	4.16953	7.60926	0.413655	0.454399	0.366	3.89504	6.19174	3.19999	1.83626	0.049895	1.69582	3.34456	7.10442	5.4791	4.08761	2.98542	4.48475	5.56042	6.97157	6.15377	7.27802	10.1651	6.62002	8.12548	36.0791	24.8036	20.8094	25.5388	1.12029	2.12221	1.13239	1.50931
BART1_0-p00520	BART1_0-u00520	0	0	0	0	0	0	0	0	0	0	0	0	0	0	0	0	0	0	0	0	0	0	0	0	0	0	0	0	0	0	0	0	0	0	0	0	0	0	0	0	0	0	0	0	0	0	0	0
BART1_0-p00521	BART1_0-u00521	0	0.197166	0	0	0	0	0	0	0	0.729945	0.258233	0	0	0	0	0	0	0.18251	0	0	0	0	0	0.455983	0	0	0	0	0	0	0	0.54189	0.199871	0	0.184017	0	0	0	0	0	0.351148	0	0	0.368044	0	0	0	0
BART1_0-p00522	BART1_0-u00522	0	0.079093	0.042758	0.047479	0	0	0.045674	0	0.142907	0	0.267345	0	0	0	0.044054	0.048703	0	0	0.05149	0.047894	0.138904	0.168239	0	0.236087	0	0	0	0	0	0	0	0	0	0.176349	0.038221	0.090226	0	0	0	0	0	0	0	0	0	0	0	0
BART1_0-p00523	BART1_0-u00523	0	0	1.76018	0	2.51536	2.58344	0	4.66738	7.25737	0	7.50071	4.42323	1.19887	5.01918	4.78421	5.99594	0	3.86618	0	2.65425	0	0	0	1.38789	0	4.87636	0	1.07632	7.34924	9.55141	0	0	2.80222	0.875895	0	0	0	5.66545	3.73791	5.62558	2.05616	6.06161	0	4.52531	4.72508	1.6013	0	0
BART1_0-p00524	BART1_0-u00524	33.6209	34.3678	34.3363	45.5002	44.9283	48.9493	31.8821	30.3191	37.9716	50.3219	55.584	41.5348	28.2941	37.8155	26.9895	42.7604	41.9048	44.1508	24.7342	20.5887	24.8873	37.7803	32.6742	37.7194	58.6949	63.6303	39.216	78.9951	106.47	75.6867	47.6669	32.523	37.0683	41.9008	40.0694	36.5965	50.4565	66.0195	47.6806	50.777	55.2247	51.1998	41.5479	58.2039	35.0578	31.8794	32.8457	30.773
BART1_0-p00525	BART1_0-u00525	0.351433	0.950472	0.724038	1.11895	1.44074	1.47806	1.95936	1.39264	1.67184	1.67264	1.17252	1.62958	1.18144	0	0.773498	2.67109	1.28834	4.1753	0.637957	0.437785	0.530312	1.12647	0.810568	0.374834	1.99628	2.45272	3.42179	0.569002	2.18775	3.51696	0	1.7602	1.723	0.433954	1.52099	1.50985	1.30897	2.2241	2.03209	2.43224	0.929431	3.21478	0	1.54468	1.05791	1.1832	0.355212	2.91433
BART1_0-p00526	BART1_0-u00526	5.04134	6.01127	5.2068	8.96688	12.2087	12.4602	18.2618	12.4434	15.3691	12.5588	10.705	11.8425	7.13057	6.41344	5.14593	10.5679	9.07424	10.1472	4.85276	5.88664	4.21972	11.5548	11.8605	9.94224	8.61407	8.08368	6.64071	13.5262	12.3238	13.2342	6.84429	8.07924	8.78813	6.13654	7.75435	7.63873	4.71931	5.07621	8.44725	8.19814	7.29999	7.65713	7.24263	9.39209	9.74502	8.91093	6.51905	7.30436
BART1_0-p00527	BART1_0-u00527	0	0	0	0	0	0	0	0	0	0	0	0	0	0	0	0	0	0	0	0	0	0	0	0	0	0	0	0	0	0	0	0	0	0	0	0	0	0	0	0	0	0	0	0	0	0	0	0
BART1_0-p00528	BART1_0-u00528	1.96994	2.56036	1.38167	0.382201	0.500127	0.23836	0.294281	0.302115	0.766095	2.2888	2.23872	2.20101	3.48411	2.34999	2.27283	1.72324	1.0113	1.10018	1.40786	2.1529	2.0108	1.35345	0.4847	0.836374	2.45929	4.08852	1.25075	0	0.36209	0.514912	1.72595	1.48959	0.868695	2.34229	5.72117	2.4672	0.328766	0.875035	6.37804	8.26046	0	0.400279	0.260526	0.287699	0	6.52959	1.4489	0.377857
BART1_0-p00529	BART1_0-u00529	0	0	0	0	0.173801	0.03196	0.029573	0	0	0	0	0	0	0	0	0	0	0	0	0	0	0	0	0	0	0	0	0	0	0.034512	0	0	0	0	0.024758	0	0.354591	0.056325	0	0.037129	0.057499	0	0	0	0	0	0	0
BART1_0-p00530	BART1_0-u00530	3.27843	2.75578	2.70043	7.06432	8.64439	7.43365	6.0445	5.03838	5.9442	6.46717	8.21772	11.7979	4.24649	5.40163	3.88645	8.06195	8.5931	9.26196	2.02468	3.01141	1.62976	7.56441	7.43069	6.61618	9.57446	8.19878	7.55591	16.4409	15.6853	15.5952	6.41081	4.02478	4.6731	9.26527	8.0842	5.75759	10.432	10.6013	9.73735	9.45586	11.8736	14.2146	11.8077	13.0097	5.60706	4.88731	4.19736	3.84255
BART1_0-p00531	BART1_0-u00531	0	0	0	0	0	0	0	0	0	0	0	0	0	0	0	0	0	0	0	0	0	0	0	0	0	0	0	0	0	0	0	0	0	0	0	0	0	0	0	0	0	0	0	0	0	0	0	0
BART1_0-p00532	BART1_0-u00532	1.25628	1.12219	1.27193	2.40526	2.82835	2.45165	1.57015	1.25444	1.1338	2.854	2.37596	3.09819	1.28265	1.51646	1.20296	3.94764	3.44624	2.87294	1.50706	0.812813	0.947978	2.96111	2.95378	2.14041	2.23894	1.38869	1.14404	3.25146	4.21122	3.87032	1.23398	1.78908	1.86371	2.42325	2.57168	2.49139	2.22769	2.83694	2.60269	2.5397	5.05547	4.46493	4.21919	4.65703	1.04639	1.49178	1.80733	1.45264
BART1_0-p00533	BART1_0-u00533	0.600291	1.1557	0.760003	0.240744	0.524945	0.375342	1.38986	0.475929	0.724276	0.515243	0.931489	0.577391	2.16568	5.13814	1.73225	0.67881	0.19907	0.673973	0.391454	0.242547	0.352015	0.426415	0.889764	0.538739	0.374727	2.43692	0	0.131234	0.23751	0	0.711068	0.057548	0.315732	0.111773	0.242224	0.285822	0.128675	0.51383	5.59177	3.37934	0	0	0.067925	0	0	5.37029	0.424828	0.369288
BART1_0-p00534	BART1_0-u00534	0	0	0	0	0	0	0	0	0	0	0.095949	0	0	0	0	0	0	0	0	0	0	0	0	0	0	0	0	0	0	0	0	0.065284	0	0	0	0	0	0	0	0	0	0	0	0	0	0	0	0
BART1_0-p00535	BART1_0-u00535	0.186462	0.327539	0.404513	0	0	0	0.161892	0.221782	0.056255	0.300151	0.189506	0.053801	0	0.143637	0.208255	0	0	0.044867	0.182425	0.107145	0	0	0.23686	0.167347	0	0.045411	0.061163	0	0.265585	0	0.060225	0.907438	0.196163	0	0	0.053279	0.838159	0.637555	0.957033	0.888649	0	0	0	0	0.51041	0.634678	0.592811	0.206122
BART1_0-p00536	BART1_0-u00536	0.270659	0.297722	0.38494	0.311034	0.476081	0.484892	0.654998	0.828199	1.02691	0.341526	0.425203	0.312122	0.375304	0.32843	0.499676	0.532544	0.432778	0.652316	0.339808	0.487507	0.426655	0.411483	0.483584	0.427051	0.422477	0.137597	0.145255	0.185708	0.502183	0.398893	0.428025	0.411496	0.446998	0.295703	0.495574	0.454785	0.800653	0.848624	0.536581	0.602891	0.747483	0.386864	0.752795	0.641581	0.142353	0.11347	0.059639	0.168836
BART1_0-p00537	BART1_0-u00537	0	0	0	0	0	0	0	0	0	0	0	0	0	0	0	0	0	0	0	0	0	0	0	0	0	0	0	0	0	0	0	0	0	0	0	0	0	0	0	0	0	0	0	0	0	0	0	0
BART1_0-p00538	BART1_0-u00538	0	0	0	0	0	0	0	0	0	0	0	0	0	0	0	0	0	0	0	0	0	0	0	0	0	0	0	0	0	0	0	0	0	0	0	0	0	0	0	0	0	0	0	0	0	0	0	0
BART1_0-p00539	BART1_0-u00539	0	0	0	0	0	0	0	0	0	0	0	0	0	0	0	0	0	0	0	0	0	0	0	0	0	0	0	0	0	0	0	0	0	0	0	0	0	0	0	0	0	0	1.31548	0	0	0	0	0
BART1_0-p00540	BART1_0-u00540	0.592651	0.191531	0.296896	0.082306	0.209396	0.086007	0	0.298067	0.165508	0.090456	0.061761	0	0.164529	0.163853	0.228982	0	0.090744	0.04392	1.0105	0.194117	0.222181	0.129683	0.028924	0.111563	0.177217	0.221626	0.029905	0.033829	0.064923	0.153957	0.43638	0.050703	0.295197	0.203838	0.110458	0.104341	0.116561	0.120388	0.169872	0.066176	0	0.070459	0.061153	0	0.164568	0.076665	0.123877	0.099852
BART1_0-p00541	BART1_0-u00541	0	0	0	0	0	0	0	0	0	0	0	0	0	0.092499	0	0	0.119473	0	0	0	0	0	0	0	0	0	0	0	0.042758	0	0.05817	0	0	0	0	0	0	0.076934	0	0	0	0	0	0	0	0.153182	0	0
BART1_0-p00542	BART1_0-u00542	10.5318	8.05221	11.0498	10.399	8.54426	8.39465	21.8108	18.4365	19.8583	9.53068	11.6102	10.9663	14.7983	16.9745	12.7816	12.9535	8.83835	11.1922	9.54265	12.2796	10.7503	8.60901	11.5427	7.02213	10.5943	6.3301	7.531	12.051	10.6776	10.1721	12.3132	17.342	11.8917	9.6614	10.0223	9.50322	11.3834	14.133	8.81373	12.0237	17.0941	9.84639	8.89899	10.0858	3.7459	8.01721	7.94759	7.51445
BART1_0-p00543	BART1_0-u00543	1.17598	1.18071	1.24795	1.34613	0.907914	1.65222	2.73143	1.99095	2.30441	1.14858	1.0296	1.55034	1.27702	1.17781	1.60701	1.66863	1.73799	0.888304	1.06935	1.47299	0.887524	1.67708	1.21228	0.666682	0.977936	0.510444	1.4617	0.733007	1.43316	1.15695	1.23495	0.914648	1.17248	1.82685	1.20776	1.2368	3.19833	2.75672	1.22706	1.32767	2.56027	1.41954	2.29486	1.44903	1.0696	0.943233	0.883606	1.58213
BART1_0-p00544	BART1_0-u00544	4.26347	1.6688	6.14267	6.54	2.04641	2.39983	7.69289	9.1526	9.6908	3.93507	3.16537	1.36035	5.04438	2.81309	4.86407	9.44241	2.57161	8.15221	3.4955	4.98287	3.59433	2.73684	1.50901	2.32824	4.92273	2.69745	5.77955	5.59982	4.8272	4.72549	2.57463	0	4.47364	3.46982	3.37268	7.0164	12.6291	9.13378	5.53985	7.92655	9.52758	4.29372	5.4816	4.16788	2.53073	1.50757	1.31386	4.79488
BART1_0-p00545	BART1_0-u00545	0	0	0	0	0	0	0	0	0	0	0	0	0	0	0	0	0	0	0	0	0	0	0	0	0	0	0	0	0	0	0	0	0	0	0	0	0	0	0	0	0	0	0	0	0	0	0	0
BART1_0-p00546	BART1_0-u00546	0	0	0	0	0	0	0	0	0	0	0	0	0	0	0	0	0	0	0	0	0	0	0	0	0	0	0	0	0	0	0	0	0	0	0	0	0	0	0	0	0	0	0	0	0	0	0	0
BART1_0-p00547	BART1_0-u00547	0.976748	2.89772	2.53015	8.53999	2.90374	4.9874	4.16725	1.05099	1.05899	2.25739	7.28252	5.74545	0.644423	3.70064	1.01946	3.79239	2.36405	4.61497	0	1.55395	0	2.51495	2.89886	9.63928	5.59548	7.1524	3.07628	7.6007	3.84582	12.6908	5.942	1.59281	4.20754	4.48877	6.34233	3.52352	2.67508	5.60084	7.8792	6.52417	10.7048	1.79971	5.10897	3.92362	5.93945	0.880747	2.31875	2.41574
BART1_0-p00548	BART1_0-u00548	0	0	0	0	0	0	0	0	0	0	0	0	0.044429	0	0	0	0	0	0	0	0	0	0	0.036836	0	0	0	0	0	0	0	0	0	0	0	0	0	0	0.138169	0	0	0	0.041417	0	0	0	0.043151	0.045009
BART1_0-p00549	BART1_0-u00549	0	0	0	0	0	0	0	0	0	0	0	0	0	0	0	0	0	0	0	0	0	0	0	0	0	0	0	0	0	0	0	0	0	0	0	0	0	0	0	0	0	0	0	0	0	0	0	0
BART1_0-p00550	BART1_0-u00550	0	0	0	0	0	0	0	0	0	0	0	0	0	0	0	0	0	0	0	0	0	0	0	0	0	0	0	0	0	0	0	0	0	0	0	0	0	0	0	0	0	0	0	0	0	0	0	0
BART1_0-p00551	BART1_0-u00551	0	0.021514	0	0	0	0	0	0	0	0	0	0	0	0	0	0	0	0	0	0	0	0	0	0	0	0	0	0	0.081815	0	0	0	0	0	0	0	0	0	0	0	0	0.033278	0	0	0	0	0	0
BART1_0-p00552	BART1_0-u00552	0	0	0	0	0	0	0	0	0	0	0	0	0	0	0	0	0	0	0	0	0	0	0	0	0	0	0	0	0	0	0	0	0	0	0	0	0	0	0	0	0	0	0	0	0	0	0	0
BART1_0-p00553	BART1_0-u00553	0	0	0	0	0	0	0	0.335867	0	0	0	0	0	0	0	0	0	0	0	0	0	0	0	0	0	0	0	0	0	0	0	0	0	0	0.549157	0	1.21561	0	0	0	0	0.499876	0	0	0	0	0	0
BART1_0-p00554	BART1_0-u00554	0.234567	0.301307	0.154132	0.488799	0.572576	0.635022	0.281974	0.266037	0.341015	0.318078	0.359385	0.482236	0.616687	0.854682	0.770747	0.767461	0.538961	0.596846	0.864508	0.451024	0.381785	0.548912	0.424824	0.522451	0.742936	0.444633	0.32072	0.575588	0.735798	0.863936	0.512652	0.287946	0.580452	0.459436	0.492046	0.466861	0.423789	0.497669	0.166187	0.16197	0.070225	0.12538	0.36766	0.267019	0.219414	0.377058	0.648165	0.367319
BART1_0-p00555	BART1_0-u00555	0	0	0	0	0	0	0.02325	0	0	0	0	0	0	0	0	0	0	0	0	0	0	0	0	0	0	0	0	0	0	0	0	0	0	0.022451	0	0	0	0	0	0	0	0	0	0	0	0	0	0
BART1_0-p00556	BART1_0-u00556	0	0	0	0	0	0	0	0	0	0	0	0	0	0	0	0	0	0	0	0	0	0	0	0	0	0	0	0	0	0	0	0	0	0	0	0	0	0	0	0	0	0	0	0	0	0	0	0
BART1_0-p00557	BART1_0-u00557	0	0	0	0	0	0	0	0	0	0	0	0	0	0	0	0	0	0	0	0	0	0	0	0	0	0	0	0	0	0	0	0	0	0	0	0	0	0	0	0	0	0	0	0	0	0	0	0
BART1_0-p00558	BART1_0-u00558	0	0	0	0	0	0	0	0	0	0	0	0	0	0	0	0	0	0	0	0	0	0	0	0	0	0	0	0	0	0	0	0	0	0	0	0	0	0	0	0	0	0	0	0	0	0	0	0
BART1_0-p00559	BART1_0-u00559	0	0	0	0	0	0	0	0	0	0	0	0	0	0	0	0	0	0	0	0	0	0	0	0	0	0	0	0	0	0	0	0	0	0	0	0	0	0	0	0	0	0	0	0	0	0	0	0
BART1_0-p00560	BART1_0-u00560	0	0	0	0	0	0	0	0	0	0	0	0	0	0	0	0	0	0	0	0	0	0	0	0	0	0	0	0	0	0	0	0	0	0	0	0	0	0	0	0	0	0	0	0	0	0	0	0
BART1_0-p00561	BART1_0-u00561	0	0	0	0	0	0	0	0	0	0	0	0	0	0	0	0	0	0	0	0	0	0	0	0	0	0	0	0	0	0	0	0	0	0	0	0	0	0	0	0	0	0	0	0	0	0	0	0
BART1_0-p00562	BART1_0-u00562	0	0	0	0	0	0	0	0	0	0	0	0	0	0	0	0	0	0	0	0	0	0	0	0	0	0	0	0	0	0	0	0	0	0	0	0	0	0	0	0	0	0	0	0	0	0	0	0
BART1_0-p00563	BART1_0-u00563	0	0	0	0	0	0	0	0	0	0	0	0	0	0	0	0	0	0	0	0	0	0	0	0	0	0	0	0	0	0	0	0	0	0	0	0	0	0	0	0	0	0	0	0	0	0	0	0
BART1_0-p00564	BART1_0-u00564	5.49566	4.1756	5.06532	4.90175	7.33688	5.81214	11.4192	11.9814	9.95082	2.48306	7.89249	5.23818	6.22355	5.8938	6.02459	5.85055	4.75761	5.10134	5.10806	6.52903	5.84218	4.09692	6.38514	3.82378	3.92192	3.24194	5.35059	4.81838	7.15377	6.85422	6.62113	6.39765	8.18811	6.09951	6.65797	4.27227	7.12428	11.4181	4.77954	7.63542	5.31033	6.16493	7.56254	2.98633	3.35516	3.50928	3.46861	4.30305
BART1_0-p00565	BART1_0-u00565	0.242686	0.089533	0.083293	0.096419	0.275549	0.447417	0.268449	0.723273	0.156287	0.137134	0.028384	0.226338	0.556453	0.313539	0.155039	0.610074	0.080321	0.211517	0.054863	0.32568	0.240264	0.120544	0.189526	0.120947	0.205969	0.123084	0.047304	0.362346	0.088559	0.463223	0.050158	0.479805	0.300364	0.260342	0.093232	0.159115	0.17348	0.269162	0.096854	0.265502	0.294696	0.038502	0.199999	0.067548	0.11195	0.306973	0	0.282295
BART1_0-p00566	BART1_0-u00566	0	0.471787	1.84554	2.05585	2.41934	2.37368	2.66705	2.11156	3.46211	1.26753	3.40822	0.501313	1.97128	0.720855	0	0	1.5019	0.734808	0.642422	1.61583	1.39669	2.9279	0.808749	1.31463	0	0.406208	0	1.02172	2.50281	3.81597	1.85477	0	2.03373	1.17196	1.42327	0.422295	3.01184	1.31081	2.59214	0	1.94749	0.537146	0.627147	2.37842	0	0.690594	0	0
BART1_0-p00567	BART1_0-u00567	0	0	0	0	0	0	0	0	0	0	0	0	0	0	0	0	0	0	0	0	0	0	0	0	0	0	0	0	0	0	0	0	0	0	0	0	0	0	0	0	0	0	0	0	0	0	0	0
BART1_0-p00568	BART1_0-u00568	0	0	0	0	0	0	0	0	0	0	0	0	0	0	0	0	0	0	0	0	0	0	0	0	0	0	0	0	0	0	0	0	0	0	0	0	0	0	0	0	0	0	0	0	0	0	0	0
BART1_0-p00569	BART1_0-u00569	0	0	0	0	0	0	0	0	0	0	0	0	0	0	0	0	0	0	0	0	0	0	0	0	0	0	0	0	0	0	0	0	0	0	0	0	0	0	0	0	0	0	0	0	0	0	0	0
BART1_0-p00570	BART1_0-u00570	0	0	0	0	0	0	0	0	0	0	0	0	0	0	0	0	0	0	0	0	0	0	0	0	0	0	0	0	0	0	0	0	0	0	0	0	0	0	0	0	0	0	0	0	0	0	0	0
BART1_0-p00571	BART1_0-u00571	9.54887	9.23833	11.5192	10.3208	9.94557	8.87064	22.2725	19.1173	22.1743	9.81128	10.2378	9.93032	14.1609	13.6215	12.5467	14.7185	9.33606	11.8193	11.7018	12.9888	11.5149	9.9763	10.8474	7.68917	11.9102	7.86498	10.7231	14.3072	13.1535	13.4147	12.3066	10.9782	15.133	9.79982	10.3852	11.0305	13.5965	16.6902	13.134	14.3306	17.9596	11.6803	13.2129	12.3904	6.21795	9.1237	8.61769	8.26067
BART1_0-p00572	BART1_0-u00572	0	0	0	0	0	0	0	0	0	0	0	0	0	0	0	0	0	0	0	0	0	0	0	0	0	0	0	0	0	0	0	0	0	0	0	0	0	0	0	0	0	0	0	0	0	0	0	0
BART1_0-p00573	BART1_0-u00573	0	0	0	0	0	0	0	0	0	0	0	0	0	0	0	0	0	0	0	0	0	0	0	0	0	0	0	0	0	0	0	0	0	0	0	0	0	0	0	0	0	0	0	0	0	0	0	0
BART1_0-p00574	BART1_0-u00574	0	0	0	0	0	0	0	0	0	0	0	0	0	0	0	0	0	0	0	0	0	0	0	0	0	0	0	0	0	0	0	0	0	0	0	0	0	0	0	0	0	0	0	0	0	0	0	0
BART1_0-p00575	BART1_0-u00575	0	0	0	0	0	0	0	0	0	0	0	0	0	0	0	0	0	0	0	0	0	0	0	0	0	0	0	0	0	0	0	0	0	0	0	0	0	0	0	0	0	0	0	0	0	0	0	0
BART1_0-p00576	BART1_0-u00576	0	0	0	0	0	0	0	0	0	0	0	0	0	0	0	0	0	0	0	0	0	0	0	0	0	0	0	0	0	0	0	0	0	0	0	0	0	0	0	0	0	0	0	0	0	0	0	0
BART1_0-p00577	BART1_0-u00577	0	0	0	0	0	0	0	0	0	0	0	0	0	0	0	0	0	0	0	0	0	0	0	0	0	0	0	0	0	0	0	0	0	0	0	0	0	0	0	0	0	0	0	0	0	0	0	0
BART1_0-p00578	BART1_0-u00578	0	0	0	0	0	0	0	0	0	0	0	0	0	0	0	0	0	0	0	0	0	0	0	0	0	0	0	0	0	0	0	0	0	0	0	0	0	0	0	0	0	0	0	0	0	0	0	0
BART1_0-p00579	BART1_0-u00579	0	0	0.009994	0	0	0	0	0.02206	0.011198	0	0.012549	0.010678	0	0	0	0	0	0.026774	0	0	0	0	0	0	0.011562	0	0.036439	0	0.063342	0	0	0	0.0585	0	0.008976	0	0	0.046788	0.027419	0.013362	0.031866	0	0	0	0	0	0	0
BART1_0-p00580	BART1_0-u00580	0	0	0	0	0	0	0	0	0	0	0	0	0	0	0	0	0	0	0	0	0	0	0	0	0	0	0	0	0	0	0	0	0	0	0	0	0	0	0	0	0	0	0	0	0	0	0	0
BART1_0-p00581	BART1_0-u00581	0	0	0	0	0	0	0.030288	0.010392	0	0	0	0	0	0	0	0	0.011579	0.042042	0	0	0	0	0.011062	0	0.032677	0.008484	0.022887	0	0	0.023568	0.011242	0	0	0	0	0	0	0	0	0	0	0	0	0.015286	0.015628	0	0	0
BART1_0-p00582	BART1_0-u00582	0	0	0	0	0	0	0	0	0	0	0	0	0	0	0	0	0	0	0	0	0	0	0	0	0	0	0	0	0	0	0	0	0	0	0	0	0	0	0	0	0	0	0	0	0	0	0	0
BART1_0-p00583	BART1_0-u00583	0	0	0.410139	0	1.08664	0	0	0.578208	2.4271	0	0	0	0	0	0	0	0	3.28044	0	1.00179	0	0.568749	0	0	0	2.3738	0	4.55438	0	0	0	0	0	0.937161	0	0	2.72515	3.45204	2.76547	0	0	0	2.47882	0	0	1.86748	0	0
BART1_0-p00584	BART1_0-u00584	0	0	0	0	0	0	0	0	0	0	0	0	0	0	0	0	0	0	0	0	0	0	0	0	0	0	0	0	0	0	0	0	0	0	0	0	0	0	0	0	0	0	0	0	0	0	0	0
BART1_0-p00585	BART1_0-u00585	0	0	0	0	0	0	0	0	0	0	0	0	0	0	0	0	0	0	0	0	0	0	0	0	0	0	0	0	0	0	0	0	0	0	0	0	0	0	0	0	0	0	0	0	0	0	0	0
BART1_0-p00586	BART1_0-u00586	0.768941	1.23243	1.31532	1.70727	1.64606	1.62608	1.22213	1.0482	1.09022	1.67935	1.65308	1.79505	1.45145	1.57611	1.43649	3.54959	3.38241	2.00673	0.406904	0.740228	0.774069	1.38114	1.83404	1.61943	3.32949	2.30431	2.09026	4.86499	4.92508	4.30263	0.976126	1.42378	1.40946	1.11049	2.19392	1.76591	3.19367	4.85295	3.07052	2.70026	4.53759	4.09933	2.7176	4.49067	1.92733	1.26991	1.51411	1.35745
BART1_0-p00587	BART1_0-u00587	0	0	0	0	0	0	0	0	0	0	0	0	0	0	0	0	0	0	0	0	0	0	0	0	0	0	0	0	0	0	0.022567	0	0	0	0	0	0	0	0	0	0	0	0	0	0	0	0	0
BART1_0-p00588	BART1_0-u00588	0	0	0	0	0	0	0	0	0	0	0	0	0	0	0	0	0	0	0	0	0	0	0	0	0	0	0	0	0	0	0	0	0	0	0	0	0	0	0	0	0	0	0	0	0	0	0	0
BART1_0-p00589	BART1_0-u00589	6.59105	6.74249	6.73224	9.20526	9.7387	10.3347	8.11286	7.37206	8.14659	8.1453	8.16978	9.74645	6.91284	7.19887	6.80637	12.6769	11.2387	10.6872	6.02409	5.32402	4.38236	9.46681	9.73197	10.4452	8.04812	9.5308	6.1699	17.1796	16.6835	14.6071	7.30495	4.72814	7.21321	8.59392	9.56455	7.65526	11.0736	12.1467	8.39941	8.62489	14.4466	10.9477	10.5269	12.8904	7.72667	7.77794	6.32115	7.37785
BART1_0-p00590	BART1_0-u00590	1.23609	1.33627	1.68118	2.5608	2.42708	2.56894	1.55995	1.50003	2.08919	2.71439	3.03648	3.3808	1.9616	1.68772	1.24731	4.33069	3.6249	3.96877	0.668272	0.586238	0.76624	3.46259	2.68297	2.81947	2.93712	3.4444	2.44149	4.5389	7.0392	6.19262	1.3871	1.43562	1.48878	2.53378	2.87661	2.31479	3.99497	5.58985	3.37642	3.66429	4.93054	6.10886	4.26899	5.67493	2.99656	2.37232	3.10298	2.3937
BART1_0-p00591	BART1_0-u00591	0	0	0	0	0	0	0	0	0	0	0	0	0	0	0	0	0	0	0	0	0	0	0	0	0	0	0	0	0	0	0	0	0	0	0	0	0	0	0	0	0	0	0	0	0	0	0	0
BART1_0-p00592	BART1_0-u00592	0	0	0	0	0	0	0	0	0	0	0	0	0	0	0	0	0	0	0	0.104256	0	0	0	0	0	0	0	0	0	0	0	0	0	0	0	0	0	0	0	0	0	0	0	0	0	0	0	0
BART1_0-p00593	BART1_0-u00593	0	0	0	0	0	0	0	0	0	0	0	0	0	0	0	0	0	0	0	0	0	0	0	0	0	0	0	0	0	0	0	0	0	0	0	0	0	0	0	0	0	0	0	0	0	0	0.135559	0
BART1_0-p00594	BART1_0-u00594	21.1807	39.7014	37.7576	44.1712	65.1754	66.1934	25.9761	22.5481	47.5588	42.2551	39.384	59.1791	29.1126	31.811	32.6713	73.0403	48.955	50.1762	15.8861	27.2725	31.9947	45.89	52.7531	52.0655	53.2804	70.7162	28.1355	55.3916	96.5995	87.7263	83.0033	32.2157	25.1798	25.8694	52.9294	39.812	25.2044	45.5106	39.3035	12.5836	69.4501	62.2533	74.2059	103.662	57.5443	38.5457	27.1479	56.6252
BART1_0-p00595	BART1_0-u00595	5.6394	6.70661	6.61558	10.5201	12.5135	12.2502	10.1137	9.95329	12.6236	15.2721	16.2031	14.1941	9.69058	10.4348	8.29728	14.1554	12.511	13.4771	5.07296	6.73945	5.58287	11.3563	11.5097	9.64489	17.0602	13.5371	13.828	17.5745	18.4751	17.9337	8.31148	8.51187	9.43191	9.14991	10.328	10.3024	16.3423	23.0564	15.9867	15.2442	18.0451	16.7836	14.0238	15.7016	10.7815	10.295	8.43954	7.30987
BART1_0-p00596	BART1_0-u00596	9.97502	9.62703	7.71815	17.2343	18.2458	17.5348	10.6984	7.55785	12.3706	17.867	16.579	19.5111	8.80723	15.0546	12.2605	24.1547	16.8306	19.0273	6.18343	6.2541	6.56608	19.4644	16.8536	14.7873	12.7991	23.441	9.39763	27.2572	33.3521	31.9494	10.9018	9.4117	8.48917	19.4404	20.3134	16.8951	15.2044	15.9022	12.955	12.1829	14.4634	16.3882	14.5043	18.1606	13.8573	9.19465	13.8863	13.7228
BART1_0-p00597	BART1_0-u00597	0	0	0	0	0	0	0	0	0	0	0	0	0	0	0	0	0	0	0	0	0	0	0	0	0	0	0	0	0	0	0	0	0	0	0	0	0	0	0	0	0	0	0	0	0	0	0	0
BART1_0-p00598	BART1_0-u00598	117.899	120.366	126.896	91.0464	88.0484	85.1905	84.4391	94.4863	80.9915	94.6244	90.2781	94.6562	110.83	102.785	109.772	79.9703	100.843	101.728	112.383	115.239	111.731	111.597	99.5004	106.154	82.7743	72.7372	82.2695	59.5691	55.8996	59.5142	86.0637	96.4597	101.771	92.4205	93.2374	106.918	76.0246	80.5883	89.7185	90.8189	67.507	70.0859	70.4689	67.2462	75.5742	81.0035	81.8877	81.1684
BART1_0-p00599	BART1_0-u00599	0	0	0.066293	0	0	0	0	0	0	0	0	0	0	0	0	0	0	0	0	0	0	0	0	0	0	0	0	0	0	0	0	0	0	0	0.17717	0	0	0	0	0	0	0	0	0	0	0	0	0
BART1_0-p00600	BART1_0-u00600	0	0	0	0	0	0	0	0	0	0	0	0	0	0	0	0	0	0	0	0	0	0	0	0	0	0	0	0	0	0	0	0	0	0	0	0	0	0	0	0	0	0	0	0	0	0	0	0
BART1_0-p00601	BART1_0-u00601	0	0	0	0	0	0	0	0	0	0	0	0	0	0	0	0	0	0	0	0	0	0	0	0	0	0	0	0	0	0	0	0	0	0	0	0	0	0	0	0	0	0	0	0	0	0	0	0
BART1_0-p00602	BART1_0-u00602	0	0	0	0	0	0	0.03064	0	0	0	0	0	0	0	0	0	0	0	0	0	0	0	0	0	0	0	0	0	0	0	0	0	0	0	0	0	0	0	0	0	0	0	0	0	0	0.044719	0	0
BART1_0-p00603	BART1_0-u00603	0	0	0	0	0	0	0	0	0	0	0	0	0	0	0	0	0	0	0	0	0	0	0	0	0	0	0	0	0	0	0	0	0	0	0	0	0	0	0	0	0	0	0	0	0	0	0	0
BART1_0-p00604	BART1_0-u00604	0.105745	0	0	0	0	0	0	0	0.137132	0	0	0	0	0.116972	0	0	0	0.106455	0	0	0.200791	0	0	0	0	0	0	0	0	0	0	0	0	0	0	0	0	0	0	0	0	0	0	0	0	0	0	0
BART1_0-p00605	BART1_0-u00605	0	0	0	0	0	0	0	0	0	0	0	0	0	0	0	0	0	0	0	0	0	0	0	0	0	0	0	0	0	0	0	0	0	0	0	0	0	0	0	0	0	0	0	0	0	0	0	0
BART1_0-p00606	BART1_0-u00606	0	0	0	0	0	0	0	0	0	0	0	0	0	0	0	0	0.040224	0.029206	0	0	0	0	0	0.036273	0	0	0	0	0.028771	0	0	0	0	0	0	0	0.01921	0	0	0.021924	0	0.070015	0	0	0	0	0.04216	0
BART1_0-p00607	BART1_0-u00607	0	0	0	0	0	0	0	0	0	0	0	0	0	0	0	0	0	0	0	0	0.384968	0	0	0	0	0	0	0	0	0	0	0	0	0	0	0	0	0	0	0	0	0	0	0	0	0	0	0
BART1_0-p00608	BART1_0-u00608	0	0	0	0	0	0	0	0	0	0	0	0	0	0	0	0	0	0	0	0	0	0	0	0	0	0	0	0	0	0	0	0	0	0	0	0	0	0	0	0	0	0	0	0	0	0	0	0
BART1_0-p00609	BART1_0-u00609	0	0	0	0	0	0	0	0	0	0	0	0	0	0	0	0	0	0	0	0	0	0	0	0	0	0	0	0	0	0	0	0	0	0	0	0	0	0	0	0	0	0	0	0	0	0	0	0
BART1_0-p00610	BART1_0-u00610	0	0	0	0	0.26287	0	0	0	0	0	0	0	0	0.164655	0	0	0	0	0	0	0	0	0	0	0	0	0	0	0	0	0	0	0	0	0	0	0	0	0	0	0	0	0	0	0	0	0	0
BART1_0-p00611	BART1_0-u00611	0	0	0	0	0	0	0	0	0	0	0	0	0	0	0	0	0	0	0	0	0	0	0	0	0	0	0	0	0	0	0	0	0	0	0	0	0	0	0	0	0	0	0	0	0	0	0	0
BART1_0-p00612	BART1_0-u00612	0	0	0	0	0	0	0	0	0	0	0	0	0	0	0	0	0	0	0	0	0	0	0	0	0	0	0	0	0	0	0	0	0	0	0	0	0	0	0	0	0	0	0	0	0	0	0	0
BART1_0-p00613	BART1_0-u00613	1.52452	1.82923	1.42362	6.25768	5.68555	5.43936	2.24961	1.64907	1.95901	3.83855	3.70567	2.95778	1.39033	1.81716	2.46817	6.4102	5.03398	5.11094	1.30863	0.948663	0.863293	4.15222	2.69059	2.89278	4.07942	3.56206	5.45416	6.8484	6.85108	6.63599	1.17802	2.67428	2.19876	3.40899	4.71304	3.42703	6.74113	6.13647	6.10152	5.93993	7.2193	8.17988	7.57189	9.34009	3.76529	3.28975	3.20407	3.18267
BART1_0-p00614	BART1_0-u00614	0	0	0	0	0	0	0	0	0	0	0	0	0.115168	0	0	1.06117	0.594212	0.11496	0	0	0	0	0.546699	0	0	0.631665	0	0	0.366556	0	0.347171	0.507273	0.137734	0.835831	0	0	0	0.925749	0.541938	0	0	0	0	0	0	0.453382	0	0
BART1_0-p00615	BART1_0-u00615	0	0	0	0	0	0	0	0	0	0	0	0	0	0	0	0	0	0	0	0	0	0	0	0	0	0	0	0	0	0	0	0	0	0	0	0	0	0	0	0	0	0	0	0	0	0	0	0
BART1_0-p19940	BART1_0-u19940	20.4466	27.639	23.3367	60.9039	74.1084	64.0965	26.9381	19.2409	38.2044	55.7351	61.1082	61.0361	32.8273	38.9283	30.0564	87.9927	72.3429	64.3317	14.9419	14.8554	13.5043	52.6793	60.8302	54.4459	61.6957	67.4734	41.037	124.037	166.055	129.668	33.8824	31.1339	32.7732	41.8836	54.5949	45.1977	70.8167	91.6733	72.8322	70.859	107.214	132.056	93.2428	144.996	54.6338	36.1198	49.3443	51.0749
BART1_0-p00617	BART1_0-u00617	0.095905	0.141627	0.094513	0.65814	0.79435	0.744785	0.159594	0.219759	0.233964	1.13647	1.19632	1.11699	0.127696	0.129607	0.133878	1.06154	0.978052	0.664128	0.055136	0.113929	0.044953	0.834901	0.810298	0.818579	0.218231	0.259981	0.295891	1.00933	1.91027	1.29121	0.081725	0.167878	0.078614	0.261353	0.264132	0.362279	0.246849	0.490218	0.231658	0.29584	0.743538	1.21256	0.853748	1.11377	0.217005	0.06489	0.134654	0.10536
BART1_0-p00618	BART1_0-u00618	0	0	0	0	0	0	0	0	0	0	0	0	0	0	0	0	0	0	0	0	0	0	0	0	0	0	0	0	0	0	0	0	0	0	0	0	0	0	0	0	0	0	0	0	0	0	0	0
BART1_0-p00619	BART1_0-u00619	0	0	0	0	0	0	0	0	0	0	0	0	0	0	0	0	0	0	0	0	0	0	0	0	0	0	0	0	0	0	0	0	0	0	0	0	0	0	0	0	0	0	0	0	0	0	0	0
BART1_0-p00620	BART1_0-u00620	3.97274	1.01297	0.828955	1.67051	0	0	0	0.816866	0.821004	0	0	3.27789	1.00443	0	4.00763	0	2.76016	0.493306	0.8874	0.794864	1.59966	0	1.81968	0.75081	1.28427	2.08727	8.24316	0	1.354	4.9388	0	2.22885	0	0	0.638969	1.56001	1.05602	0	0	0	0	0	0	1.59438	1.59726	0	1.26357	0
BART1_0-p00621	BART1_0-u00621	30.5849	35.8494	33.9606	34.1188	34.4142	62.4625	19.556	17.704	20.7626	16.9887	17.8349	19.474	37.5541	48.5434	38.7124	24.3489	20.1456	26.2295	49.0262	44.3284	42.3161	21.0554	20.884	22.2636	54.7156	67.8469	44.5997	30.705	61.5028	46.5348	34.1994	28.1962	32.8935	13.5229	12.302	15.3096	26.3792	37.0156	22.9097	24.3319	11.5963	17.3234	16.8426	17.1403	24.306	17.436	15.8831	17.4956
BART1_0-p00622	BART1_0-u00622	0	0	0	0	0	0	0	0	0	0	0	0	0	0	0	0	0	0	0	0	0	0	0	0	0	0	0	0	0	0	0	0	0	0	0	0	0	0	0	0	0	0	0	0	0	0	0	0
BART1_0-p00623	BART1_0-u00623	0	0.312732	0.166858	0.364624	0.7962	0	0	0.179698	0	0.388206	0	0	0.218719	0	0.170284	0	0	0.145455	0	0	0	0.214723	0	0	0	0.296957	0	0.596254	0.433919	0.409642	0	0.419558	0	0	0.439728	0.345004	0	0.811934	0	0	0.275334	0.740623	1.29889	2.00672	0	0	0	0.236137
BART1_0-p00624	BART1_0-u00624	0	0	0	0	0	0	0	0	0	0	0	0	0	0	0	0	0	0	0	0	0	0	0	0	0	0	0	0	0	0	0	0	0	0	0	0	0	0	0	0	0	0	0	0	0	0	0	0
BART1_0-p00625	BART1_0-u00625	0.172683	0	0	0	0.167505	0	0	0	0	0.672108	0	0.352849	0	0	0	0	0	0	0	0	0	0	0	0	0	0.370473	0.121215	0	0.356473	0	0	0.290892	0	0	0.413674	0	0.189699	0.491122	0.169661	0	1.03268	0.666842	0.574256	0.885904	0.188307	0	0.566667	0
BART1_0-p00626	BART1_0-u00626	0	0	0	0	0	0	0	0	0	0	0	0	0	0	0	0	0	0	0	0	0	0	0	0	0	0	0	0	0	0	0	0	0	0	0	0	0	0	0	0	0	0	0	0	0	0	0	0
BART1_0-p00627	BART1_0-u00627	0.241185	0	0.374951	0.202288	0.287687	0	0	0.26049	0.565961	0.394273	0.918168	1.39747	0.602517	0	0.496347	0.68662	2.0143	0.926392	0.810083	0	0.575578	0.318472	1.1665	0.855095	0.472613	2.06672	0.564217	0.413737	1.02642	0.164624	0.864013	0.468124	0.398142	0.128042	0.641096	0.559236	0.329555	0.814036	0.244871	0.534857	1.42951	0.680144	0.527994	0.509018	0	0.935183	0.690757	0.180241
BART1_0-p00628	BART1_0-u00628	0	0	0	0	0	0	0	0	0	0	0	0	0	0	0	0	0	0	0	0	0	0	0	0	0	0	0	0	0	0	0	0	0	0	0	0	0	0	0	0	0	0	0	0	0	0	0	0
BART1_0-p00629	BART1_0-u00629	0	0	0	0	0	0	0	0	0	0	0	0	0	0	0	0	0	0	0	0	0	0	0	0	0	0	0	0	0	0	0	0	0	0	0	0	0	0	0	0	0	0	0	0	0	0	0	0
BART1_0-p00630	BART1_0-u00630	0	0	0	0	0	0	0	0	0	0	0	0	0	0	0	0	0	0	0	0	0	0	0	0	0	0	0	0	0	0	0	0	0	0	0	0	0	0	0	0	0	0	0	0	0	0	0	0
BART1_0-p00631	BART1_0-u00631	0	0	0	0	0	0.055738	0.206374	0.053015	0.107582	0	0	0	0	0.091551	0.149318	0.054997	0	0	0.174433	0.054063	0.209143	0	0	0	0.166933	0.043413	0	0.467723	0.84639	0.782548	0	0.152678	0.140668	0.09959	0	0.050944	1.14381	0.913584	0.872843	1.04477	0.155379	0	0.181082	0.079544	0.650005	0.90952	1.95023	1.11558
BART1_0-p00632	BART1_0-u00632	0	0	0	0	0	0	0	0	0	0	0	0	0	0	0	0	0	0	0	0	0	0	0	0	0	0	0	0	0	0	0	0	0	0	0	0	0	0	0	0	0	0	0	0	0	0	0	0
BART1_0-p00633	BART1_0-u00633	0	0	0	0	0	0	0	0	0	0	0	0	0	0	0	0	0	0	0	0	0	0	0	0	0	0	0	0	0	0	0	0	0	0	0	0	0	0	0	0	0	0	0	0	0	0	0	0
BART1_0-p00634	BART1_0-u00634	0	0	0	0	0	0	0	0	0	0	0	0	0	0	0	0	0	0	0	0	0	0	0	0	0	0	0	0	0	0	0	0	0	0	0	0	0	0	0.032288	0.094339	0	0	0	0	0	0	0	0
BART1_0-p00635	BART1_0-u00635	1.06205	0.735929	0.784782	1.59137	1.87649	2.0878	0.526848	0.258076	0.602499	1.67743	1.38061	2.17524	1.57868	0.917895	0.982523	2.03413	1.27203	1.84751	0.169878	0.58634	0.152754	1.63392	1.4026	1.21923	1.42054	1.63311	1.23665	4.28013	7.24327	3.87751	0.7888	0.840189	0.883169	0.530828	1.11332	1.26507	1.01147	1.43088	1.3238	1.60376	2.43537	2.10936	2.06189	1.90013	0.664281	0.328972	0.544493	0.820337
BART1_0-p00636	BART1_0-u00636	0	0	0	0	0	0	0	0	0	0	0	0	0	0	0	0	0	0	0	0	0	0	0	0	0	0	0	0	0	0	0	0	0	0	0	0	0	0	0	0	0	0	0	0	0	0	0	0
BART1_0-p00637	BART1_0-u00637	0.039443	0.072956	0.095915	0.04779	0.024094	0.114447	0.290352	0.153795	0.321931	0.074111	0.096935	0.09725	0.044503	0.099694	0.06223	0.258393	0.100194	0.158095	0.209902	0.092956	0.134517	0.090403	0.12328	0.143508	0.070813	0.084769	0.090798	0.129611	0.348136	0.063149	0	0.105674	0.098591	0.065897	0.304796	0.153869	0.137589	0.064176	0.111103	0.121467	0.235462	0.234686	0.298521	0.157593	0.053612	0.026852	0.229019	0.033364
BART1_0-p00638	BART1_0-u00638	0	0	0	0	0	0	0	0	0	0	0	0	0	0	0	0	0	0	0	0	0	0	0	0	0	0	0	0	0	0	0	0	0	0	0	0	0	0	0	0	0	0	0	0	0	0	0	0
BART1_0-p00639	BART1_0-u00639	1.01139	0	1.1271	0	0	0	1.46772	0.298648	0	0	0.342823	0	1.09368	0	2.56941	0	0	0	0.653194	0.873346	0	0.356992	0	0	0	0	0	0	0	0	0	1.18743	1.59004	0.282132	0	0.859374	0	0	0	0	0	0	0.380171	0.506025	0	1.39899	1.19647	1.24881
BART1_0-p00640	BART1_0-u00640	0.129951	0	0	0	0	0	0	0	0	0	0	0	0	0.033364	0	0	0	0	0	0.078944	0	0	0	0	0	0	0	0	0	0	0	0	0	0	0.031477	0	0	0	0	0	0	0	0.04375	0	0	0	0	0
BART1_0-p00641	BART1_0-u00641	0	0	0	0	0	0	0	0	0	0	0	0	0	0	0	0	0	0	0	0	0	0	0	0	0	0	0	0	0	0	0	0	0	0	0	0	0	0	0	0	0	0	0	0	0	0	0	0
BART1_0-p00642	BART1_0-u00642	0	0	0	0	0	0	0	0	0	0	0	0	0	0	0	0	0	0	0	0	0	0	0	0	0	0	0	0	0	0	0	0	0	0	0	0	0	0	0	0	0	0	0	0	0	0	0	0
BART1_0-p00643	BART1_0-u00643	0	0	0	0	0	0	0	0	0	0	0	0	0	0	0	0	0	0	0	0	0	0	0	0	0	0	0	0	0	0	0	0	0	0	0	0	0	0	0	0	0	0	0	0	0	0	0	0
BART1_0-p00644	BART1_0-u00644	0	0	0	0	0	0	0	0	0	0	0	0	0	0	0	0	0	0	0	0	0	0	0	0	0	0	0	0	0	0	0	0	0	0	0	0	0	0	0	0	0	0	0	0	0	0	0	0
BART1_0-p00645	BART1_0-u00645	0	0	0	0	0	0	0	0	0	0	0	0	0	0	0	0	0	0	0	0	0	0	0	0	0	0.101254	0	0	0	0	0	0	0	0	0	0	0	0	0	0	0	0	0	0	0	0	0	0
BART1_0-p00646	BART1_0-u00646	0	0	0	0	0	0	0	0	0	0	0	0	0	0	0	0	0	0	0	0	0	0	0	0	0	0	0	0	0	0	0	0.039094	0	0	0	0	0	0	0	0	0	0	0	0	0	0	0	0
BART1_0-p00647	BART1_0-u00647	0	0	0	0	0	0	0	0	0	0	0	0	0	0	0	0.040225	0	0	0	0	0	0	0	0	0	0	0	0	0	0	0	0	0.068564	0	0	0	0	0.332275	0.536633	0.379848	0.113068	0	0	0	0	0.165462	0	0
BART1_0-p00648	BART1_0-u00648	0	0	0	0	0	0	0	0	0	0	0	0	0.211113	0	0	0.090139	0	0.140697	0	0.088418	0	0	0	0	0.36536	0.071355	0	0	0	0	0	0	0.307685	0	0.141629	0	0.190039	0	0.111805	0	0.128897	0	0.100452	0.132542	0.135287	0	0.104775	0.327899
BART1_0-p00649	BART1_0-u00649	0	0	0	0	0	0	0	0	0	0	0	0	0	0	0	0	0	0	0	0	0	0	0	0	0	0	0	0	0	0	0	0	0	0	0	0	0	0	0	0	0	0	0	0	0	0	0	0
BART1_0-p00650	BART1_0-u00650	2.27151	2.59695	2.15774	4.25647	5.03221	3.73171	5.73684	4.58583	5.22134	6.0075	5.7423	3.79376	2.98485	2.73942	3.35662	7.24097	4.15387	4.73589	2.65302	1.88193	2.33483	4.50859	3.84369	3.2455	8.66503	6.28425	6.86597	8.15328	8.39527	8.79565	5.1177	4.24025	4.64598	3.84528	4.10792	4.43712	5.76361	8.46959	6.30416	6.92891	6.95022	5.89213	5.55356	6.25587	2.93925	3.33073	2.36595	2.47673
BART1_0-p00651	BART1_0-u00651	0	0	0	0	0	0	0	0	0	0	0	0	0	0	0	0	0	0	0	0	0	0	0	0	0	0	0	0	0	0	0	0	0	0	0	0	0	0	0	0	0	0	0	0	0	0	0	0
BART1_0-p00652	BART1_0-u00652	0.827201	0.132482	0.21496	0.079638	0	0	1.76186	1.57513	1.11895	0.085295	0.089681	0.114533	0.286557	0.237867	0.406267	0	0	0.063728	1.38223	0.884359	1.94208	0.188163	0.168022	0.039598	0	0	0	0	0	0	1.58028	1.04173	2.33306	0.184875	0.384694	0.264912	1.09869	0.393844	0.693926	0.289439	1.72307	0	0.534851	0.352242	0.239935	0.78447	0.510839	0.14532
BART1_0-p00653	BART1_0-u00653	0.099698	0.133064	0.143935	0.079986	0	0	1.50027	1.3447	0.762598	0.085666	0.180145	0.115034	0.047968	0	0.296759	0	0	0	0.086766	0.363356	0.429119	0.047246	0.379703	0.278397	0.207468	0.097068	0.087203	0	0.031553	0	2.01617	1.49497	1.8536	0.037136	0	0	1.06111	0.621636	0.398289	0.82371	8.36498	7.12184	3.67102	6.66335	0.1205	0.225125	0.093292	0.145965
BART1_0-p00654	BART1_0-u00654	0	0	0	0	0	0	0	0	0	0	0	0	0	0	0	0	0	0	0	0	0	0	0	0	0	0	0	0	0	0	0	0	0	0	0	0	0	0	0	0	0	0	0.472248	0	0	0	0	0
BART1_0-p00655	BART1_0-u00655	25.594	30.7165	27.6846	24.8406	18.3155	17.443	29.7763	25.7637	22.4942	19.6067	16.4286	21.0984	23.7818	21.0087	24.5036	13.7345	14.5652	15.9454	18.732	25.1869	31.9503	18.5567	21.4314	23.2095	14.5722	10.7836	15.0777	10.8633	5.95155	9.78363	32.3673	33.1068	29.8566	23.908	20.7254	22.9731	23.9791	16.5858	19.4676	19.4835	35.8641	37.331	33.8131	35.0994	21.8378	33.2195	31.6634	29.8486
BART1_0-p00656	BART1_0-u00656	2.75161	3.85069	3.06698	0.779278	0.217809	0.712701	2.00009	2.77913	3.14964	0	2.18222	0.445588	0.154138	0.339577	0	0.092454	0.377058	0.714837	3.94644	3.3732	1.8937	1.28244	1.38394	0.472179	0.957719	0.130521	3.36884	1.0544	0.267118	0.287996	3.49926	2.27714	5.10964	0.096886	2.12703	1.46717	1.67422	2.58868	1.93063	1.66569	2.17553	2.07107	3.33499	5.25694	3.00041	6.91418	1.37815	2.89641
BART1_0-p00657	BART1_0-u00657	0.022156	0.044255	0	0	0	0	0	0	0	0	0	0	0	0	0.049437	0	0	0	0	0	0	0	0	0	0	0	0	0	0	0	0	0	0	0	0	0	0.084504	0	0.462171	0.546565	0.038306	0	0	0	0.039952	0.074741	0.030928	0
BART1_0-p00658	BART1_0-u00658	0	0	0	0	0	0	0	0	0	0	0	0	0	0	0	0	0	0	0	0	0	0	0	0	0	0	0	0	0	0	0	0	0	0	0	0	0	0	0	0	0	0	0	0	0	0	0	0
BART1_0-p00659	BART1_0-u00659	0	0.047298	0	0	0	0	0.055556	0	0	0	0	0	0.034172	0	0	0	0	0	0	0	0	0	0	0.028722	0.029965	0	0	0	0	0.064834	0	0	0	0	0	0	0.511939	0.12198	3.38853	3.4028	0.081899	0.256201	0.064378	0.042382	0	0.040505	0	0
BART1_0-p00660	BART1_0-u00660	0	0	0	0	0	0	0	0	0	0	0	0	0	0	0	0	0	0	0	0	0	0	0	0	0	0	0	0	0	0	0	0	0.021566	0	0	0	0	0	0	0	0	0	0	0	0	0	0	0
BART1_0-p00661	BART1_0-u00661	14.6706	16.7766	15.2491	30.8541	31.7123	29.0871	33.4092	28.1187	34.9273	34.8274	35.9324	33.5012	23.2448	22.0948	19.3737	32.9581	29.8324	33.1652	14.0431	13.3794	13.2551	25.9391	30.5435	27.1659	50.5535	38.556	38.1221	57.2747	58.2622	57.5354	24.4556	22.4081	25.4962	28.4828	25.4772	25.9044	45.3951	58.2637	47.3914	48.7547	44.9926	39.6916	36.7396	37.455	28.5639	22.9972	21.7822	20.4641
BART1_0-p00662	BART1_0-u00662	0	0.325744	0	0	0	0	0	0.362596	0	0	0	0.357664	0	0	0	0	0	0	0	0	0	0	0	0	0	0	0	0	0	0	0	0	0	0	0	0	0	0	0	0	0	0	0	0	0	0	0	0
BART1_0-p00663	BART1_0-u00663	0.026668	0	0	0	0	0	0	0	0.070315	0.034387	0.157761	0.153831	0	0	0	0	0.035388	0	0	0.035375	0	0.075847	0	0	0.099894	0	0.069975	0	0.151914	0	0.075112	0.049138	0.030631	0	0.056399	0.030512	0.271743	0.045231	0	0.038773	0.092366	0.082579	0	0.047161	0.052656	0.045056	0	0.11675
BART1_0-p00664	BART1_0-u00664	0	0	0	0	0	0	0	0	0	0	0	0	0	0	0	0	0	0	0	0	0	0	0	0	0	0	0	0	0	0	0	0	0	0	0	0	0	0	0	0	0	0	0	0	0	0	0	0
BART1_0-p00665	BART1_0-u00665	0	0	0	0	0	0	0	0	0	0	0	0	0	0	0	0	0	0	0	0	0	0	0	0	0	0	0	0	0	0	0	0	0	0	0	0	0	0	0	0	0	0	0	0	0	0	0	0
BART1_0-p00666	BART1_0-u00666	0	0	0	0	0	0	0.014041	0	0.01467	0	0	0	0	0.037369	0	0	0	0	0	0	0	0	0	0	0	0	0	0	0.057581	0	0	0	0.012774	0	0	0	0	0	0.017342	0	0.020897	0.018658	0	0.04259	0.021769	0	0	0
BART1_0-p00667	BART1_0-u00667	0	0	0	0	0	0	0	0	0	0	0	0	0	0	0	0	0	0	0	0	0	0	0	0	0	0	0	0	0	0	0	0	0	0	0	0	0	0	0	0	0	0	0	0	0	0	0	0
BART1_0-p39905	BART1_0-u39905	7.79819	11.0033	8.1859	27.1669	36.3537	30.2537	12.3266	11.7336	12.5628	32.6774	32.0376	34.5665	13.2956	17.4536	12.78	42.1068	33.8305	32.0708	5.00531	6.49897	5.28675	29.547	30.0552	27.2022	30.831	36.6082	18.1337	56.7918	79.2096	65.8642	12.7286	14.9953	11.7286	23.7497	24.8716	24.9699	29.4629	38.7973	20.829	23.7426	35.9055	44.4608	36.5211	44.1231	28.2475	23.2765	28.2758	29.9334
BART1_0-p00669	BART1_0-u00669	4.27003	4.26772	4.55899	3.76214	2.64384	3.36855	6.73611	6.59584	7.51784	3.05955	3.01462	3.29355	4.16723	4.02596	3.42435	6.18514	5.50925	5.91664	5.26295	3.54368	2.37134	5.14823	3.95567	3.91692	7.3022	5.24598	5.95907	5.11273	4.96976	6.11852	3.78406	4.73025	4.28093	4.37423	5.20132	4.51422	7.72875	5.72783	3.72118	3.38467	3.77827	4.85016	3.11463	4.33424	3.22626	2.50015	2.26462	2.61947
BART1_0-p00670	BART1_0-u00670	0	0	0	0	0	0	0	0	0	0	0	0	0	0	0	0	0	0	0	0	0	0	0	0	0	0	0	0	0	0	0	0	0	0	0	0	0	0	0	0	0	0	0	0	0	0	0	0
BART1_0-p00671	BART1_0-u00671	0	0	0	0	0	0	0	0	0	0	0	0	0	0	0	0	0	0	0	0	0	0	0	0	0	0	0	0	0	0	0	0	0	0	0	0	0	0	0	0	0	0	0	0	0	0	0	0
BART1_0-p00672	BART1_0-u00672	0	0	0	0	0	0	0	0	0	0	0	0	0	0	0	0	0	0	0	0	0	0	0	0	0	0	0	0	0	0	0	0	0	0	0	0	0	0	0	0	0	0	0	0	0	0	0	0
BART1_0-p00673	BART1_0-u00673	0	0	0	0	0	0	0	0.013612	0	0	0	0	0.032998	0	0	0	0	0	0	0	0.02686	0.016261	0	0	0	0	0.029983	0.029997	0	0	0	0	0	0	0	0	0	0	0	0	0	0	0	0	0	0	0	0
BART1_0-p00674	BART1_0-u00674	0	0	0	0	0	0	0	0	0	0	0	0	0	0	0	0	0	0	0	0	0	0	0	0	0	0	0	0	0	0	0	0	0	0	0	0	0	0	0	0	0	0	0	0	0	0	0	0
BART1_0-p00675	BART1_0-u00675	0	0	0	0	0	0	0	0	0	0	0	0	0	0	0	0	0	0	0	0	0	0	0	0	0	0	0	0	0	0	0	0	0	0	0	0	0	0	0	0	0	0	0	0	0	0	0	0
BART1_0-p00676	BART1_0-u00676	0	0	0	0	0	0	0	0	0	0	0	0	0	0	0	0	0	0	0	0	0	0	0	0	0	0	0	0	0	0	0	0	0	0	0	0	0	0	0.04411	0	0	0	0	0	0	0	0	0
BART1_0-p00677	BART1_0-u00677	0.150891	0.150483	0.24449	0.446888	0.50647	0.520198	0.567205	0.371423	0.269322	1.24559	1.06669	0.411068	0.065355	0.045745	0.067318	0.550696	0.354775	0.479865	0.232868	0.180849	0.07092	0.422555	0.470917	0.657632	0.111257	0.01468	0.217752	0.799064	0.37824	0.26499	0.076583	0.265095	0.297075	0.265585	0.328646	0.561035	0.420819	0.350971	0.291276	0.322238	0.768194	1.12056	1.26524	0.887528	0.480304	0.499624	0.439207	0.430882
BART1_0-p00678	BART1_0-u00678	45.0719	55.0572	48.1767	77.1431	77.6877	76.7904	81.322	63.0137	84.3555	77.1217	75.1204	87.0163	61.1473	55.552	58.3128	81.8757	85.8169	89.7908	50.6451	47.2742	54.896	70.7483	74.8584	73.2811	118.844	99.4922	96.522	98.4096	146.994	127.37	49.4526	64.6347	63.2692	68.5702	82.7384	83.7373	86.3812	87.4393	69.101	69.9507	59.0119	60.1549	63.1264	57.692	84.2017	67.1759	61.7476	61.6076
BART1_0-p00679	BART1_0-u00679	0	0	0	0	0	0	0	0	0	0	0	0	0	0	0	0	0	0	0	0	0	0	0	0	0	0	0	0	0	0	0	0	0	0	0	0	0	0	0	0	0	0.389846	0	0.14889	0.151939	0	0	0
BART1_0-p00680	BART1_0-u00680	0	0	0	0	7.86328	0	0	0	0	0	2.2276	0	0	0	0	1.23105	0	0.949381	2.42253	0	0	0	1.32988	0	0	0	0	0	0	0	0	0	0	0	0	0	0	0	0	0	0	0	0	0	0	0	0	0
BART1_0-p00681	BART1_0-u00681	0.927134	0.241929	1.54559	0.557001	1.21759	0.28953	1.61369	0	0	0.886006	0	0.53781	0.334147	0.238754	1.3068	0	1.22762	0.221747	0	0	0.808568	0	0	0	0	0	0	0.910721	0.662013	1.87826	1.51742	0.351711	0.728923	0.517203	0	0.262758	0.322669	0.856292	1.15454	0.739029	1.73606	1.58556	1.0341	0.458311	0	1.69527	0.361316	1.88554
BART1_0-p00682	BART1_0-u00682	0	0	0	0	0	0	0	0	0	0	0	0	0	0	0	0	0	0	0	0	0	0	0	0	0	0	0	0	0	0	0	0	0	0	0	0	0	0	0	0	0	0	0	0	0	0	0	0
BART1_0-p00683	BART1_0-u00683	0	0	0	0	0	0	0	0	0	0	0	0	0	0	0	0	0	0	0	0	0	0	0	0	0	0	0	0	0	0	0	0	0	0	0	0	0	0	0	0	0	0	0	0	0	0	0	0
BART1_0-p00684	BART1_0-u00684	0	0	0	0	0	0	0	0	0	0	0	0	0	0	0	0	0	0	0	0	0	0	0	0	0	0	0	0	0	0	0	0	0	0	0	0	0	0	0	0	0	0	0	0	0	0	0	0
BART1_0-p00685	BART1_0-u00685	136.448	223.753	169.664	200.702	287.626	211.632	325.836	272.767	277.494	245.057	260.87	242.764	268.891	284.818	270.282	251.567	250.845	280.667	218.841	215.442	201.348	249.822	254.018	234.11	245.632	201.455	243.215	196.599	228.314	232.222	196.134	304.707	283.283	151.752	169.551	186.592	316.586	346.654	211.695	202.662	212.766	216.739	274.797	215.616	265.307	227.699	249.949	237.88
BART1_0-p00686	BART1_0-u00686	1.52128	3.11156	2.27743	5.35342	4.32374	5.27616	3.3409	2.0456	2.03158	4.97758	4.07025	3.90796	2.93118	2.5434	1.97668	5.72248	4.51493	5.6407	1.06576	0.907825	1.78904	2.94383	3.85943	5.54673	5.79642	8.5888	2.62348	7.12988	11.6076	10.7966	5.17151	3.19994	3.59647	3.4145	2.96684	2.44381	6.82699	8.48162	6.55114	5.93951	4.75084	5.04369	5.21268	6.08851	6.0441	4.68379	6.14799	4.97594
BART1_0-p00687	BART1_0-u00687	5.38993	7.31464	4.86816	10.4395	12.2808	10.4519	6.31859	6.92712	9.62144	12.1047	10.8378	11.9112	4.89964	5.10881	4.32061	11.6614	9.03652	11.8521	3.90657	2.94319	2.88313	7.6048	11.5828	7.32106	13.4417	14.0916	9.69623	19.4719	23.4407	17.4157	7.27027	6.97999	8.12107	7.82665	8.31375	9.90852	19.1812	23.6922	20.7068	27.6691	18.153	13.8481	13.611	11.073	14.8383	12.5207	9.41764	9.36744
BART1_0-p00688	BART1_0-u00688	1.14092	1.17133	1.32137	1.65064	1.76159	2.37326	1.39901	1.74407	2.26752	3.05368	2.6767	2.38593	1.66014	1.53148	1.55326	3.63253	1.72036	2.50817	0.921086	0.749799	0.678422	1.85964	2.93386	2.19384	2.71221	2.13648	2.89838	4.2965	4.91516	2.96996	1.92031	1.05007	1.48063	2.26564	1.59989	2.54466	3.029	2.11894	2.47007	1.78171	3.75345	2.83739	2.65713	2.57223	2.00295	1.8909	1.55516	1.96034
BART1_0-p00689	BART1_0-u00689	0	0	0	0	0	0	0	0	0	0	0	0	0	0	0	0	0	0	0	0	0	0	0	0	0	0	0	0	0	0	0	0	0	0	0	0	0	0	0	0	0	0	0	0	0	0	0	0
BART1_0-p00690	BART1_0-u00690	0	0	0	0	0	0	0	0	0	0	0	0	0	0	0	0	0	0	0	0	0	0	0	0	0	0	0	0	0	0	0	0	0	0	0	0	0	0	0	0	0	0	0	0	0	0	0	0
BART1_0-p00692	BART1_0-u00692	0	0	0	0	0	0	0	0	0	0	0	0	0	0	0	0	0	0	0	0	0	0	0	0	0	0	0	0	0	0	0	0	0	0	0	0	0	0	0	0	0	0	0	0	0	0	0	0
BART1_0-p00693	BART1_0-u00693	0.428577	2.09916	3.21045	0.770266	0.422318	0.941608	0.337737	0.213802	0.423839	0.629182	0.717291	0.36528	0	0.045642	0.054097	0.119504	0	0.173006	1.11488	1.10212	1.13452	0.514185	0.099872	0.405691	0	0	0	0.063531	0.154943	0.070867	0.033845	0.246925	0.165665	0.30663	0.413596	0.296767	0.147447	0	0.026906	0.406259	0.090839	0	0	0	0.265389	0	0.068497	0
BART1_0-p00694	BART1_0-u00694	0	0	0	0	0	0	0	0	0	0	0	0	0	0	0	0	0	0	0	0	0	0	0	0	0	0	0	0	0	0	0	0	0	0	0	0	0	0	0	0	0	0	0	0	0	0	0	0
BART1_0-p00695	BART1_0-u00695	0	0	0	0	0	0	0	0	0	0	0	0	0	0	0	0	0	0	0	0	0	0	0	0	0	0	0	0	0	0	0	0	0	0	0	0	0	0	0	0	0	0	0	0	0	0	0	0
BART1_0-p00696	BART1_0-u00696	0	0	0	0	0	0	0	0	0	0	0	0	0	0	0	0	0	0	0	0	0	0	0	0	0	0	0	0	0	0	0	0	0	0.197866	0	0	0	0	0	0	0	0	0	0.161815	0	0	0	0
BART1_0-p00697	BART1_0-u00697	0	0	0.461895	0	0	0	0	0	0	0	0	0	0	0	0	0	0	0	0	0	0	0	0	0	0	0	0	0	0	0	0	0	0	0	0	0	0	0	0	0	0	0	0.198896	0	0	0	0	0
BART1_0-p00698	BART1_0-u00698	0	0.055048	0.044722	0.066462	0.036213	0.069076	0	0.016441	0.01669	0.053439	0.018707	0.127359	0.059785	0.04252	0.07697	0.204761	0	0	0.018039	0.016812	0.03244	0.137473	0.035016	0.082604	0.051707	0	0.036216	0.235503	0.078621	0.018646	0	0.030262	0	0.030858	0.107041	0	0.034977	0	0.040966	0.079836	0.214129	0.148723	0.110557	0	0.049579	0.046422	0	0
BART1_0-p00699	BART1_0-u00699	0	0	0	0	0	0	0	0	0	0	0	0	0	0	0	0.484674	0	0.379152	0	0	0	0	0	0	0	0	0	0.777979	0	0	0	0	0	0	0	0	0	0	0	0	0	0	0	0	0	0	0	0
BART1_0-p00700	BART1_0-u00700	0	0	0.032557	0.144804	0	0.150503	0	0	0	0.077556	0	0	0	0	0	0.074301	0.039914	0.028971	0.039275	0	0.105949	0	0	0	0	0	0	0.236812	0	0	0.155281	0.067375	0	0	0	0	0.153473	0	0.044994	0	0	0.046645	0.040462	0	0	0	0	0
BART1_0-p00701	BART1_0-u00701	0	0	0	0	0	0	0	0	0	0	0	0	0	0	0	0	0	0	0	0	0	0	0	0	0	0	0	0	0	0	0	0	0	0	0	0	0	0	0	0	0	0	0	0	0	0	0	0
BART1_0-p00702	BART1_0-u00702	0	0	0	0	0	0	0	0	0	0	0	0	0	0	0	0	0	0	0	0	0	0	0	0	0	0	0	0	0	0	0	0	0	0	0	0	0	0	0	0	0	0	0	0	0	0	0	0
BART1_0-p00703	BART1_0-u00703	0	0	0	0	0	0	0	0	0	0	0	0	0	0	0	0	0	0	0	0	0	0	0	0	0	0	0	0	0	0	0	0	0	0	0	0	0	0	0	0	0	0	0	0	0	0	0	0
BART1_0-p00704	BART1_0-u00704	0	0	0	0	0	0	0	0	0	0	0	0	0	0	0	0	0	0	0	0	0	0	0	0	0	0	0	0	0	0	0	0	0	0	0	0	0	0	0	0	0	0	0	0	0	0	0	0
BART1_0-p00705	BART1_0-u00705	0.233721	0	0	0.798847	0	0	0.237552	0.28436	0	0	0	0	0	0	0	0	0.754151	0.292327	0	0.505299	0	0.383549	0.793018	0.257787	0	0.632968	0	0	0.194671	0.662519	0	0	0.296347	0.56787	0.895981	1.21635	0.365936	0.477829	0	0.355606	0.849102	0.899324	0.668603	0	0	0	0	0
BART1_0-p00706	BART1_0-u00706	0	0	0	0	0	0	0	0	0	0	0	0	0	0	0	0	0	0	0	0	0	0	0	0	0	0	0	0	0	0	0	0	0	0	0	0	0	0	0	0	0	0	0	0	0	0	0	0
BART1_0-p00707	BART1_0-u00707	0	0	0	0	0	0	0	0	0	0	0	0	0	0	0	0	0	0	0	0	0	0	0	0	0	0	0	0	0	0	0	0	0	0	0	0	0	0	0	0	0	0	0	0	0	0	0	0
BART1_0-p00708	BART1_0-u00708	0.621895	0.975556	0.977286	1.16359	0	0.863906	0	0	0.166553	0.177708	0.187253	0.398936	0	0	0	0	0.091631	0	0	0	0	0	0.087865	0.248026	0	0	0	0	0	0	0	0	0	0.077174	0	0.315531	0	0	0	0	0	0	0	0	0	0	0	0
BART1_0-p00709	BART1_0-u00709	0	0	0	0	0	0	0	0	0	0	0	0	0	0	0	0	0	0	0	0	0	0	0	0	0	0	0	0	0	0	0	0	0	0	0	0	0	0	0	0	0	0	0	0	0	0	0	0
BART1_0-p00710	BART1_0-u00710	0	0.289764	0.254482	0	0	0	0	0	0	0	0	0	0.274782	0	0	0	0	0	0	0	0.445811	0.810521	0.242548	0	0	0	0.30481	0	0.180977	0	0	0	0	0	0	0	0	0	0.883143	0	0	0	0	0	0.359251	0	0	0
BART1_0-p00711	BART1_0-u00711	27.461	27.0393	27.8308	36.2855	35.7951	34.8707	26.045	28.0095	33.2541	45.7779	40.2503	36.6011	25.5628	24.1361	24.3428	35.8509	31.2838	31.3395	25.438	28.5525	27.7682	33.7332	36.7688	34.8741	39.4412	29.4003	38.5851	44.5005	46.2066	47.454	27.6956	30.5178	32.8967	34.3454	33.8483	32.8764	35.3696	40.9032	31.674	32.3354	45.2126	39.8871	36.1427	41.4572	29.2863	24.7058	20.7753	18.9741
BART1_0-p00712	BART1_0-u00712	2.63488	4.45824	3.24788	4.17155	4.88232	4.44029	7.18883	7.31345	7.29343	6.64546	5.67726	5.57402	4.30656	6.36594	5.37532	9.12775	5.03578	6.3342	3.08915	4.84043	2.75058	4.40572	5.22875	3.47637	10.8348	7.52121	7.07384	10.6827	8.81908	9.88606	3.90664	3.79633	4.28481	3.9884	5.52594	3.42795	10.87	8.48838	10.3692	9.35061	5.57125	6.83664	8.13505	5.17453	5.77615	5.58438	3.90471	3.94031
BART1_0-p00713	BART1_0-u00713	24.3602	27.2916	25.892	24.0589	26.47	22.8417	35.7775	34.9211	40.1739	36.8505	34.5863	28.7363	27.2983	30.2416	26.0886	27.4415	22.0879	26.9187	25.0212	22.7442	22.8418	20.6341	23.4214	21.588	57.2899	51.3188	47.758	41.7546	51.2994	38.9016	34.0809	31.599	33.3887	20.5788	21.2354	20.4137	41.8774	48.9362	42.9457	43.0612	42.6962	37.3289	32.8456	33.9217	28.5547	23.4319	24.2051	22.3123
BART1_0-p00714	BART1_0-u00714	1.77611	0.613423	1.31014	0.474232	0.777146	1.23258	2.28833	0.466835	2.36209	0	0.802287	1.37202	0	1.0156	0.888288	0.966245	0.522658	0.5669	0.766443	0	0.229806	0.557929	0.252613	0.708313	3.44985	1.93613	0.777949	0.775465	3.00395	0.532947	1.28842	1.98556	1.24176	2.64207	0.381088	1.34393	1.35266	2.15513	1.93012	0	2.18759	0.994846	0.288265	0	0.389225	0.355868	1.20723	0.314961
BART1_0-p00715	BART1_0-u00715	5.8169	7.67053	7.05499	4.26581	2.83675	0.73804	7.2426	4.56818	3.17758	2.92826	0	5.00507	3.94101	3.51943	3.95983	7.89157	4.91741	3.22579	2.75835	1.78085	3.29512	5.97196	4.49413	4.00755	20.1273	21.8599	11.5891	12.1466	15.1252	9.95937	2.90045	2.60645	3.26522	7.9173	6.60768	3.1673	10.0221	18.571	6.92903	8.08743	7.35388	3.39359	1.72487	2.11307	9.54569	9.28986	5.57679	3.46786
BART1_0-p00716	BART1_0-u00716	0	0	0.147204	0	0	0	0	0	0	0	0	0.353625	0	0	0	0.886731	0	0	0	0	0.419471	1.05026	0	0	0	0.108996	0.290118	0	0	0	0	0.292208	0	0.147864	0	0	0	0.369835	0	0	2.06139	0	0	0	0	0	0	0.641277
BART1_0-p00717	BART1_0-u00717	0	0	0	0	0	0	0	0	0	0	0	0	0	0	0	0	0	0	0	0	0	0	0	0	0	0	0	0	0	0	0	0	0	0	0	0	0	0	0	0	0	0	0	0	0	0	0	0
BART1_0-p00718	BART1_0-u00718	0.195257	0	0.065719	0.375933	0.153676	0.439576	0.361645	0	0.188592	0.25157	0	0.135192	0	0.080214	0	0.048205	0	0.225586	0.050963	0	0	0	0	0.233665	0.243788	0	0.080023	0.102465	0	0	0	0.22131	0.205456	0.26181	0	0.178605	0.649954	0.332807	0	0.285398	0.271741	0.121611	0	0	0.14078	0.397661	0.384805	0.630747
BART1_0-p00719	BART1_0-u00719	19.4096	21.0962	21.4246	35.188	35.9442	32.7412	30.9824	29.0533	31.1004	35.965	35.9281	36.7808	23.1051	21.975	20.8398	39.8478	30.4271	34.3938	18.6997	17.003	17.9896	28.577	30.4916	30.5813	35.6291	33.5513	28.4857	43.624	44.3914	39.1864	25.0823	22.6342	27.5246	32.8176	28.8042	29.1587	46.3054	52.7755	41.846	43.1754	42.3624	33.0278	30.3183	34.2078	24.4449	24.869	22.7153	22.1932
BART1_0-p00720	BART1_0-u00720	0	0	0	0	0	0	0	0	0	0	0	0	0	0	0	0	0	0	0	0	0	0	0	0	0	0	0	0	0	0	0	0	0	0	0	0	0	0	0	0	0	0	0	0	0	0	0	0
BART1_0-p00721	BART1_0-u00721	0	0	0	0	0	0	0	0	0	0	0	0	0	0	0	0	0	0	0	0	0	0	0	0	0	0	0	0	0	0	0	0	0	0	0	0	0	0	0	0	0	0	0	0	0	0	0	0
BART1_0-p00722	BART1_0-u00722	0	0	0	0	0	0	0	0	0	0	0	0	0	0	0	0	0	0	0	0	0	0	0	0	0	0	0	0	0	0	0	0	0	0	0	0	0	0	0	0	0	0	0	0	0	0	0	0
BART1_0-p00723	BART1_0-u00723	87.7949	99.5572	90.7066	126.54	117.739	119.14	129.353	116.638	136.657	109.037	125.725	125.882	109.805	103.881	100.559	145.894	116.816	131.385	92.7773	86.6586	91.5636	119.66	113.591	113.065	141.372	129.25	128.338	191.399	175.248	166.499	117.554	91.5567	109.899	132.401	116.773	102.892	153.434	161.67	152.214	152.281	170.013	157.903	150.534	159.989	95.8505	79.2213	81.5335	80.7462
BART1_0-p00724	BART1_0-u00724	0	0	0	0	0	0	0	0	0	0	0	0	0	0	0	0	0	0	0	0	0	0	0	0	0	0	0	0	0	0	0	0	0	0	0	0	0	0	0	0	0	0	0	0	0	0	0	0
BART1_0-p00725	BART1_0-u00725	0	0	0	0	0	0	0	0	0	0	0	0	0	0	0	0	0	0	0	0	0	0	0	0	0	0	0	0	0	0	0	0	0	0	0	0	0	0	0	0	0	0	0	0	0	0	0	0
BART1_0-p00726	BART1_0-u00726	0.193896	0.266384	0.157275	0.758451	0.85841	0.909569	1.09412	0.663677	0.820067	1.50035	1.31388	1.11841	0.419854	0.298672	0.270432	1.94635	0.514621	1.30752	0.253247	0.05896	0.313115	0.689397	0.522866	0.319081	2.75394	1.69842	1.84428	3.97556	2.30107	3.43767	0.594081	0.96963	0.688847	0.568846	0.328831	0.443747	0.462608	0.698165	0.542254	0.563239	0.335488	0.524776	0.520208	0.684939	0.787489	0.695506	0.575767	0.494571
BART1_0-p00727	BART1_0-u00727	0	0	0	0	0	0	0	0	0	0	0	0	0	0	0	0	0	0	0	0	0	0	0	0	0	0	0	0	0	0	0	0	0	0	0	0	0	0	0	0	0	0	0	0	0	0	0	0
BART1_0-p00728	BART1_0-u00728	0	0	0.05037	0	0	0	0	0	0	0	0	0	0	0	0	0	0	0	0	0	0	0	0	0	0	0	0	0	0	0	0	0	0	0	0	0	0	0	0	0	0	0	0	0	0	0	0	0
BART1_0-p00729	BART1_0-u00729	0	0	0	0	0	0	0	0	0	0	0	0	0	0	0	0	0	0	0	0	0	0	0	0	0	0	0	0	0	0	0	0	0	0	0	0	0	0	0	0	0	0	0	0	0	0	0	0
BART1_0-p00730	BART1_0-u00730	0	0	0	0	0	0	0	0	0	0	0	0	0	0	0	0	0	0	0	0	0	0	0	0	0	0	0	0	0	0	0	0	0	0	0	0	0	0	0	0	0	0	0	0	0	0	0	0
BART1_0-p00731	BART1_0-u00731	0	0	0	0	0	0	0	0	0	0	0	0	0	0	0	0	0	0	0	0	0	0	0	0	0	0	0	0	0	0	0	0	0	0	0	0	0	0	0	0	0	0	0	0	0	0	0	0
BART1_0-p00732	BART1_0-u00732	0	0	0	0	0	0	0	0	0	0	0	0	0	0	0	0	0	0	0	0	0	0	0	0	0	0	0	0	0	0	0	0	0	0	0	0	0	0	0	0	0	0	0	0	0	0	0	0
BART1_0-p00733	BART1_0-u00733	1.06448	1.30241	1.34324	0.189512	1.50084	1.61887	3.19681	2.99729	2.44093	1.23721	0.718511	2.25133	1.24321	2.55055	0.975704	4.56512	2.078	0.466036	1.03611	1.16831	0.376304	1.11136	2.95588	0.380471	2.59965	2.44327	0.878169	5.40691	5.3415	7.79892	0.396041	0.421961	0.599291	1.14121	1.20621	0.292248	4.33064	7.16848	0	2.9313	2.70818	6.04577	2.32447	3.95149	1.38576	0	0	0.163347
BART1_0-p00734	BART1_0-u00734	0	0	0	2.66967	1.99093	0	0	0	1.59487	1.90762	1.84028	0	0.601205	0	1.26909	0	0.93251	3.26688	0	0	0.677489	2.2506	0	1.85393	5.97299	2.53589	4.17196	5.13152	4.40527	0	2.25281	2.15887	1.44492	2.33512	1.76258	2.45071	0.931733	0	3.14175	0.801212	1.53635	0	0	2.55984	1.3132	0.889245	0.853591	0.868321
BART1_0-p00735	BART1_0-u00735	0	0	0	0	0	0	0	0	0	0	0	0	0	0	0	0	0	0	0	0	0	0	0	0	0	0	0	0	0	0	0	0	0	0	0	0	0	0	0	0	0	0	0	0	0	0	0	0
BART1_0-p00736	BART1_0-u00736	143.19	173.405	167.523	254.817	307.878	226.874	340.634	286.046	355.725	331.951	336.813	343.503	241.691	237.074	271.292	453.156	268.993	262.351	148.131	181.12	163.24	299.739	286.938	240.771	243.784	138.369	296.52	278.932	200.323	228.437	238.909	222.985	286.303	208.073	218.566	211.976	250.42	291.241	164.371	176.793	202.657	132.574	159.139	127.32	139.035	123.624	97.1638	99.1023
BART1_0-p00737	BART1_0-u00737	0	0	0	0	0	0	0	0	0	0	0	0	0	0	0	0	0	0	0	0	0	0	0	0	0	0	0	0	0	0	0	0	0	0	0	0	0	1.03199	0	0	0	0	0	0	0	0	0	0
BART1_0-p00738	BART1_0-u00738	0.071116	0.344138	0.241277	1.54157	1.65253	2.21921	0.987732	1.23447	1.13041	4.56373	3.74529	4.0154	0.190691	0.135611	0.022657	2.26118	0.332042	0.851938	0.280734	0.259988	0.382103	3.23564	2.93737	3.21028	0	0.009882	0	0.258114	0.19289	0.068624	0.327361	0.354694	0.246831	1.13569	1.54541	1.01216	0.29747	0	0.090298	0.102675	3.79503	3.29381	1.17792	2.88621	0	0	0	0.014705
BART1_0-p00739	BART1_0-u00739	0	0	0	0	0	0	0	0	0	0	0	0	0	0	0	0	0	0	0	0	0	0	0	0	0	0	0	0	0	0	0	0	0	0	0	0	0	0	0	0	0	0	0	0	0	0	0	0
BART1_0-p00740	BART1_0-u00740	0	0	0	0	0	0	0	0	0	0	0	0	0	0	0	0	0	0	0	0	0	0	0	0	0	0	0	0	0	0	0	0	0	0	0	0	0	0	0	0	0	0	0	0	0	0	0	0
BART1_0-p00741	BART1_0-u00741	0	0	0	0	0	0	0	0	0	0	0	0	0	0	0	0	0	0	0	0	0	0	0	0	0	0	0	0	0	0	0	0	0	0	0	0	0	0	0	0	0	0	0	0	0	0	0	0
BART1_0-p00742	BART1_0-u00742	0	0	0	0	0	0	0	0	0	0	0	0	0	0	0	0	0	0	0	0	0	0	0	0	0	0	0	0	0	0	0	0	0	0	0	0	0	0	0	0	0	0	0	0	0	0	0	0
BART1_0-p00743	BART1_0-u00743	0.599529	0.634691	0.336009	0.720794	0	0.374667	2.09102	1.4152	2.144	0.38094	0.406378	1.74419	0.432428	2.16621	0	0	1.58817	3.43747	0.77324	1.76361	0	0.846019	0.386291	0.718202	0	1.1838	2.76429	0	1.42982	1.21559	0.394793	1.99256	0	0.334632	0.578647	2.03541	3.43679	5.12742	2.06165	1.47874	3.45463	2.12298	4.61689	4.31197	1.24962	2.81715	0	1.51953
BART1_0-p00744	BART1_0-u00744	1.34815	0.983634	1.31914	1.50603	3.28616	1.58364	1.60569	1.97257	2.08367	4.58089	4.19612	3.86783	1.61145	1.1281	1.85049	3.329	1.41334	3.78088	1.79734	1.68482	2.02485	3.36774	3.11582	3.28203	1.09801	1.02089	1.55318	1.42051	1.94428	1.55334	1.96477	1.77282	1.96118	1.51185	1.95096	1.92876	3.8213	3.27955	3.4478	2.79034	4.43051	3.23283	2.1775	2.94298	1.47463	0.975645	0.759827	0.793898
BART1_0-p00745	BART1_0-u00745	0.395473	0.421077	0.405125	0.942318	1.00657	0.596765	0.917506	0.655486	0.832733	1.22021	1.08795	1.90373	0.214872	1.08746	0.528631	1.21896	0.522325	1.3242	0.988813	0.973364	0.545504	0.822306	1.10729	0.542853	1.15477	0.416103	0.097067	0.447596	0.604567	0.599123	0.387721	0.336765	0.415969	0.860224	0.872537	0.539093	0.449414	0.362124	0.122044	0.571917	0.596111	0.966462	0.178288	0.587591	0.277838	1.00204	0.330396	0.540813
BART1_0-p00746	BART1_0-u00746	0	0	0	0	0	0	0	0	0	0	0	0	0	0	0	0	0	0	0	0	0	0	0	0	0	0	0	0	0	0	0	0	0	0	0	0	0	0	0	0	0	0	0	0	0	0	0	0
BART1_0-p00747	BART1_0-u00747	0	0	0	0	0	0	0	0	0	0	0	0	0	0	0	0	0	0	0	0	0	0	0	0	0	0	0	0	0	0	0	0	0	0	0	0	0	0	0	0	0	0	0	0	0	0	0	0
BART1_0-p00748	BART1_0-u00748	0	0	0	0	0	0	0	0	0	0	0	0	0	0	0	0	0	0	0	0	0	0	0	0	0	0	0	0	0	0	0	0	0	0	0	0	0	0	0	0	0	0	0	0	0	0	0	0
BART1_0-p00749	BART1_0-u00749	0	0	0	0	0	0	0	0	0	0	0	0	0	0	0	0	0	0	0	0	0	0	0	0	0	0	0	0	0	0	0	0	0	0	0	0	0	0	0	0	0	0	0	0	0	0	0	0
BART1_0-p00750	BART1_0-u00750	0	0	0	0	0	0	0	0	0	0	0	0	0	0	0	0	0.073373	0	0	0	0	0	0	0	0	0	0	0	0	0	0	0	0	0	0	0.060783	0	0	0	0	0	0	0	0	0	0	0	0
BART1_0-p00751	BART1_0-u00751	0	0	0	0	0	0	0	0	0	0.488013	0	0	0	0	0	0	0	0	0	0	0	0	0	0	0	0	0	0	0	0	0	0	0	0	0	0	0.173786	0	0	0	0	0	0	0	0	0	0	0
BART1_0-p00752	BART1_0-u00752	0.014649	0	0.004683	0.061863	0.005683	0	0	0	0	0	0	0.015166	0	0.013283	0	0.013591	0.092575	0	0	0	0.005042	0	0.048948	0.04138	0.005872	0.004205	0.052018	0.022741	0	0	0.015246	0	0.013771	0.009612	0.012777	0.029792	0	0.010083	0	0.006176	0.014739	0.026409	0.022905	0.018054	0	0	0	0.008754
BART1_0-p00753	BART1_0-u00753	0	0	0.034931	0	0	0	0	0	0	0	0	0	0	0	0	0	0	0	0	0	0	0	0	0	0	0	0.04233	0	0	0	0	0	0	0	0	0	0	0	0.048312	0	0	0	0	0	0	0	0	0.028505
BART1_0-p00754	BART1_0-u00754	1.76732	1.54378	1.87612	4.36526	4.34556	4.16609	5.17091	3.28956	4.56954	4.4688	3.3811	5.21324	2.88465	1.63546	2.98723	6.59075	4.60643	5.49833	1.10392	1.908	1.49327	4.44628	4.85581	3.19816	3.46219	2.52156	3.96125	6.35492	6.73753	6.19132	2.13833	2.16228	3.46559	4.01528	4.43748	4.41854	5.47273	7.08419	5.39817	5.211	8.65047	7.04846	6.39516	6.04865	1.82875	2.31921	2.04993	1.48605
BART1_0-p00755	BART1_0-u00755	0	0	0	0	0	0	0	0	0	0	0	0	0	0	0	0	0	0	0.403424	0.093539	0.0907	0	0.098519	0	0	0	0	0	0	0.209172	0	0	0	0	0.074949	0	0.503805	0.26812	0	0.805699	0.136656	0.24551	0.106548	0	0	0	0	0
BART1_0-p00756	BART1_0-u00756	0	0	0	0	0	0	0	0	0	0	0	0	0	0	0	0	0	0	0	0	0	0	0	0	0	0	0	0	0.513736	0	0	0	0	0	0	0	0	0	0	0	0	0	0	0	0	0	0	0
BART1_0-p00757	BART1_0-u00757	0.198367	0.335626	0.534018	0.039729	0.072602	0.148037	0	0	0	0.066104	0	0.298696	0	0.074286	0.018404	0	0	0.100849	0	0	0.038772	0.105519	0	0	0.636593	2.91431	0.432719	0.215788	0.276695	0.401243	0.045021	0.02098	0	0	0	0.037797	0.066899	0.250601	0.133888	0.071928	0	0	0	0	0.819584	0.060213	0.022409	0.04975
BART1_0-p00758	BART1_0-u00758	0.161434	0.161259	0.024938	0.166544	0	0.115398	0	0	0	0	0.031255	0.13302	0	0.023682	0	0	0	0.044435	0	0	0	0	0	0	0	0.022444	0.030256	0	0.04379	0.155763	0	0	0	0	0	0	0	0	0.068756	0	0	0	0	0	0.166418	0	0	0
BART1_0-p00759	BART1_0-u00759	6.40641	7.46176	7.48046	1.45777	0.952885	1.14433	2.88946	4.76715	3.68305	2.78925	2.7336	4.01957	3.35864	2.68498	5.5685	2.82246	8.34921	5.13042	8.71062	6.72726	6.53903	4.48816	4.55459	3.41469	18.2336	29.5495	12.7036	3.0777	2.05868	2.86503	3.64647	6.12112	3.13253	8.49837	7.96377	6.65027	19.0508	8.0812	5.5757	5.78301	6.20026	8.53292	3.58357	7.02749	6.24821	5.68824	3.1196	3.38525
BART1_0-p00760	BART1_0-u00760	0.055988	0.058605	0.063479	0.106115	0.082026	0.036763	0.119039	0.087496	0	0.075839	0.07965	0.08473	0.10606	0.04526	0.016387	0.036324	0	0.169909	0	0.035787	0.007404	0.020904	0.149092	0.017585	0.185899	0.085764	0.099082	0.134977	0.253574	0.297716	0	0.016124	0	0.032846	0.006063	0.033641	0.037244	0.021041	0.15465	0.063759	0.050666	0.161953	0.258067	0.183098	0.026398	0	0	0
BART1_0-p00761	BART1_0-u00761	0	0	0	0	0	0	0	0	0	0	0	0	0	0	0	0	0	0	0	0	0	0	0	0	0.086283	0	0	0	0	0	0	0	0	0	0	0	0.044154	0	0	0	0	0	0	0	0	0	0	0
BART1_0-p00762	BART1_0-u00762	0.035417	0	0	0.212474	0.231885	0.398113	0	0	0	0.365137	0	0.040867	0	0	0.236807	0.655914	0.422187	0.204265	0	0	0	0.553815	0.179553	0.127154	2.11889	0.65409	1.20605	1.29954	1.81338	1.43451	0	0.119842	0.03727	0.237043	0.102936	0	2.71125	1.68567	0.954846	1.85893	2.70257	4.12179	1.764	3.83464	0.449951	0.180086	0.199064	0.155453
BART1_0-p00763	BART1_0-u00763	0	0	0	0	0	0	0	0	0	0	0	0	0	0	0	0	0	0	0	0	0	0	0	0	0	0	0	0	0	0	0	0	0	0	0	0	0	0	0	0	0	0	0	0	0	0	0	0
BART1_0-p00764	BART1_0-u00764	0	0	0	0	0	0	0	0	0	0	0	0	0	0	0	0	0	0	0	0	0	0	0	0	0	0	0	0	0	0	0	0	0	0	0	0	0	0	0	0	0	0	0	0	0	0	0	0
BART1_0-p00765	BART1_0-u00765	0	0.115155	0.031151	0.103933	0.377602	0.180038	0.099963	0.137059	0.173879	0.185565	0.156046	0	0.041552	0.059124	0.096376	0.959975	0.878551	0.637696	0	0	0	0.040932	0.182686	0.103353	0.682908	0.924722	0.755338	1.96411	5.11081	3.46065	0.111441	0.032183	0	0	0.027893	0	2.64225	4.15351	1.89336	2.304	1.59647	1.29374	1.8188	2.70098	0.312455	0.486718	0.362845	0.294364
BART1_0-p00766	BART1_0-u00766	10.6186	24.7908	23.1757	26.9994	10.0427	26.938	2.35043	1.74305	5.86956	4.03291	6.81162	15.1326	8.16792	15.3493	4.45869	4.27472	2.69419	7.94971	4.30195	1.53668	2.26633	2.74475	4.90199	5.85593	60.1396	128.276	38.039	14.7182	70.9213	43.4784	13.1911	9.13493	5.21962	5.31922	2.64454	2.85539	2.2958	4.81165	8.0788	10.4834	1.61799	5.06596	2.82512	4.01649	50.9961	5.91934	9.85873	10.4325
BART1_0-p00767	BART1_0-u00767	0.791528	1.05075	0.942508	1.5236	1.98242	1.35732	1.41784	1.38059	1.47199	1.71457	1.5687	2.48853	0.835396	1.59977	1.09035	2.45635	2.06383	1.46043	1.04012	0.571085	0.883927	2.98233	1.56001	1.68834	2.03247	1.58506	1.51263	3.41769	2.70772	2.29649	0.980775	0.816862	1.67494	2.18459	1.71722	1.94096	1.24896	1.4165	1.6829	2.11078	2.69598	2.19382	3.15815	1.47053	1.11652	0.981272	1.72881	0.63648
BART1_0-p00768	BART1_0-u00768	0	0	0	0.080912	0	0	0	0	0	0	0	0	0.097051	0	0	0	0	0	0	0	0	0	0	0	0	0.131169	0	0.088211	0.255535	0.454208	0.261065	0	0.141457	0.225391	0.260454	0	0.34856	0.46383	0	0.099526	0.118242	0.318337	0	0	0	0	0.096039	0
BART1_0-p00769	BART1_0-u00769	0	0.26298	0	0	0	0	0	0.250583	0	0	0	0	0	0.388417	0	0	0	0	0	0.280525	0	0	0	0	0	0	0	0	0	0	0	0	0	0	0.178918	0.25077	0	0	0	0	0.983221	0.530792	0.342302	0	0	0	0	0
BART1_0-p00770	BART1_0-u00770	0	0.285682	0	1.57273	0.843005	0	0	0	0	0	0.590569	0.757227	0	0	0	0	0	1.05102	0	0.284541	0	0	0	0	0	4.73206	0.980239	0	2.58914	1.044	0	0	0	0	0	0	0	0	0	0	0	0	0	0.974197	2.00735	0	0	0
BART1_0-p00771	BART1_0-u00771	0.266639	0.444517	0.192384	0.748759	0.660663	0.185292	0.171469	0.282112	0.286314	0.267361	0.401501	0.273451	0.17106	0.152126	0.066129	1.46363	1.33662	0.827498	0.038683	0.108028	0.208708	0.210628	0.714501	0.248195	0.554876	0.374932	0.388696	1.4772	2.10964	1.36064	0.305869	0.198955	0.467726	0.165543	0.574135	0.711726	2.07803	1.71048	0.974722	0.474424	1.12997	0.688979	1.67342	1.36428	0.268091	0.200433	0.332083	0.303084
BART1_0-p00772	BART1_0-u00772	0	0	0	0	0	0	0	0	0	0	0	0	0	0	0	0	0	0	0	0	0	0	0	0	0	0	0	0	0.048336	0	0	0	0	0	0	0	0	0	0	0	0	0	0	0	0	0	0	0
BART1_0-p00773	BART1_0-u00773	0.327497	0.545421	0.538878	1.39984	1.80927	0.542971	0.88061	0.581152	0.891578	1.38693	0.659425	1.57329	0.545342	0.217892	1.14667	0.717194	2.2536	2.34042	0.64613	0.614593	0.764137	2.55909	1.11811	0.91953	1.00002	0.419323	0.406978	0.89506	1.48791	1.17347	0.898783	0.684794	0.553938	0.980812	1.01516	1.00306	1.12281	2.34829	1.58357	1.1657	2.99096	4.28861	2.92478	2.8648	0.489307	1.10946	0.456082	0.835896
BART1_0-p00774	BART1_0-u00774	0	0	0	0	0	0	0	0	0	0	0	0	0	0	0	0	0	0	0	0	0	0	0	0	0	0	0	0	0	0	0	0	0	0	0	0	0	0	0	0	0	0	0	0	0	0	0	0
BART1_0-p00775	BART1_0-u00775	0	0	0	0	0	0	0	0	0	0	0	0	0	0	0	0	0	0	0	0	0	0	0	0	0	0	0	0	0	0	0	0	0	0	0	0	0	0	0	0	0	0	0	0	0	0	0	0
BART1_0-p00776	BART1_0-u00776	0	1.88307	0	0	0.776938	0	2.87691	0	0	1.79082	0.801007	0	0.509423	0	0	0.890644	0	0	0	0	1.22664	0	0	0.8463	0	0	1.86243	0.900904	0	2.13223	0	0	0.701041	0	0	0	0	0	0	2.372	4.70025	0	0	1.76198	0	0	0	0
BART1_0-p00777	BART1_0-u00777	0	0	0	0	0	0	0	0	0	0	0	0	0	0	0	0	0	0	0	0	0	0	0	0	0	0	0	0	0	0	0	0	0	0	0	0	0	0	0	0	0	0	0	0	0	0	0	0
BART1_0-p00778	BART1_0-u00778	2.42494	4.22892	2.64327	5.12838	5.04536	3.55382	2.13001	4.26993	3.02062	3.54494	3.39872	5.5051	1.92986	1.37457	3.74173	6.4859	4.87773	3.21452	2.61245	2.42177	2.05574	4.98259	3.40467	3.60135	2.08761	2.03953	1.86542	3.83692	1.35017	2.8228	4.3316	2.11721	2.72439	4.76185	5.42071	4.10154	2.39954	2.3216	2.05513	1.86904	7.54185	2.65831	3.4613	3.95993	2.17584	1.15418	2.76865	2.51156
BART1_0-p00779	BART1_0-u00779	0	0	0	0	0	0	0	0	0.189541	0	0	0	0	0	0.114111	0.424236	0	0	0	0	0.080596	0.09775	0	0	0	0	0	0	0	0	0	0	0.198549	0.384564	0.133315	0	0	0.181553	0.514619	0	0	0.108813	0	0.124628	0	0	0	0
BART1_0-p00780	BART1_0-u00780	0	0	0	0	0	0.342413	0	0	0	0	0	0	0	0	0	0	0	0.132303	0	0.164252	0	0	0	0	0	0	0	0	0	0	0	0	0	0	0	0	0	0	0.21919	0	0	0	0	0	0	0	0	0
BART1_0-p00781	BART1_0-u00781	0	0	0	0	0	0	0	0	0	0	0	0	0	0	0	0	0	0	0	0	0	0	0	0	0	0	0	0	0	0	0	0	0	0	0	0	0	0	0	0	0	0	0	0	0	0	0	0
BART1_0-p00783	BART1_0-u00783	6.11857	5.91947	9.58485	10.1189	10.2237	13.1519	8.80952	7.22343	6.30893	11.0331	12.2953	9.78339	3.04144	2.60661	9.02905	21.6797	15.3656	15.7522	4.91353	3.75936	3.68315	12.4651	15.1363	11.1306	10.2806	7.87152	18.8566	21.8286	17.8689	15.0999	4.43487	3.71922	7.52151	9.88621	12.2188	7.8816	20.952	17.7681	10.7399	11.9917	19.9853	24.2749	15.829	12.3637	9.22259	9.56355	8.45262	5.76792
BART1_0-p00784	BART1_0-u00784	0	0	0	0	0	0	0	0	0	0	0	0	0	0	0	0	0	0	0	0	0	0	0	0	0	0	0	0	0	0	0	0	0	0	0	0	0	0	0	0	0	0	0	0	0	0	0	0
BART1_0-p00785	BART1_0-u00785	0.117661	0.267008	0.125449	0.730155	0.733097	0.549802	0.299204	0.229696	0.537077	0.292824	0.30637	0.588456	0.242156	0.355072	0.179742	0.80908	0.452585	0.492009	0.21236	0.160922	0.253084	0.473706	0.628869	0.284164	0.705536	1.00711	0.34293	0.687185	1.29187	1.15315	0.134949	0.245003	0.228751	0.436784	0.153399	0.289358	0.733782	0.924066	0.498829	0.540239	0.905996	0.524988	0.461432	0.579035	0.393414	0.320142	0.216392	0.205495
BART1_0-p00786	BART1_0-u00786	0.271224	0.288319	0.287714	0.640483	0.739467	0.470944	0	0	0.205925	0.318645	0.192456	0.519828	0.333142	0.483863	0.231731	0.476607	0.413279	0.27302	0.185539	0	0.054168	0.303018	0.310442	0.42824	0.427169	1.2964	0.493442	0.748635	0.842702	0.899542	0.480686	0.178067	0.218818	0.293911	0.051548	0.26112	0.7464	0.217878	0.331494	0.61312	0	0.10238	0.245923	0.267849	0.764364	0.135419	0.090401	0.207293
BART1_0-p00787	BART1_0-u00787	0	0	0	0	0	0	0	0	0	0	0	0	0	0	0	0	0	0	0	0	0	0	0	0	0	0	0	0	0	0	0	0	0	0	0	0	0	0	0	0	0	0	0	0	0	0	0	0
BART1_0-p00788	BART1_0-u00788	0	0.14842	0	0	0	0	0	0	0	0.378542	0	0	0	0	0	0	0	0	0	0	0	0	0.093506	0	0	0.86041	0	0	0.768881	0.595929	0	0	0	0	0	0	0.095493	0.254118	0	0	0	0.232633	0.100954	0.266414	0	0	0	0
BART1_0-p00789	BART1_0-u00789	0	0	0	0	0	0	0	0.054163	0.054955	0.117285	0.123409	0	0	0	0.050854	0.056187	0.362436	0	0	0.055228	0	0.064703	0.115679	0	0	0	0	0	0	0	0	0	0	0	0	0	0	0	0	0	0.31761	0.142224	0.185094	0.08131	0	0	0	0
BART1_0-p00790	BART1_0-u00790	0	0	0	0	0	0	0	0	0	0	0	0	0	0	0	0	0	0	0	0	0	0	0	0	0	0	0	0	0	0	0	0	0	0	0	0	0	0	0	0	0	0	0	0	0	0	0	0
BART1_0-p00791	BART1_0-u00791	0	0	0	0	0	0	0	0	0	0	0	0	0	0	0	0.172437	0	0	0	0	0	0	0	0	0	0	0	0	0	0	0	0	0	0	0	0	0	0	0	0	0	0	0	0	0	0	0	0
BART1_0-p00792	BART1_0-u00792	0	0	0	0	0	0	0	0	0	0	0	0	0	0	0	0	0	0	0	0	0	0	0	0	0	0	0	0	0	0	0	0	0	0	0	0	0	0	0	0	0	0	0	0	0	0	0	0
BART1_0-p00793	BART1_0-u00793	0	0	0	0	0	0	0	0	0	0	0	0	0	0	0	0	0	0	0	0	0	0	0	0	0	0	0	0	0	0	0	0	0	0	0	0	0	0	0	0	0	0	0	0	0	0	0	0
BART1_0-p00794	BART1_0-u00794	1.69433	1.45624	1.40725	1.25746	1.14505	1.29741	1.40808	1.65237	2.11836	1.45168	2.24933	1.04342	1.43088	1.43202	1.42716	2.23863	1.99748	2.1734	0.719012	0.89518	1.3098	2.06611	2.38233	1.45793	5.65469	7.05265	2.91507	3.79053	3.65707	3.15008	1.2818	1.29097	1.50057	1.52999	1.66241	1.76552	3.24217	4.66464	3.5441	2.74958	1.4056	1.08543	1.03738	1.17613	0.972211	1.01179	1.26741	1.03019
BART1_0-p00795	BART1_0-u00795	8.3747	7.07954	8.5973	6.28599	6.27096	6.35284	6.72299	6.6891	7.67856	6.79978	8.83311	9.45838	6.00175	7.16112	6.67926	11.6996	9.83498	7.05432	6.70478	7.13029	5.11739	7.67593	8.84767	9.26281	6.9239	3.89841	8.91041	9.64063	6.37305	6.20485	6.81501	5.01912	7.82267	4.77723	6.40844	4.59855	5.80577	6.88118	5.57779	6.44398	10.7319	5.26894	4.25695	6.66319	2.82899	3.0263	2.20307	3.00915
BART1_0-p00796	BART1_0-u00796	0	0	0	0	0	0	0	0	0	0	0	0	0	0	0	0	0	0	0	0	0	0	0	0	0	0	0	0	0	0	0	0	0	0	0	0	0	0	0	0	0	0	0	0	0	0	0	0
BART1_0-p00797	BART1_0-u00797	1.51315	1.86769	2.78389	3.39116	4.10902	4.2131	3.54388	1.8944	3.38333	3.54925	3.13875	4.26179	1.52496	1.45856	1.85063	5.616	4.62991	5.65583	0.899622	1.88405	1.80072	4.66765	4.11447	3.47332	3.90313	2.01115	3.57196	6.23824	5.0899	5.28975	2.18409	1.55699	2.51715	4.8019	4.43416	4.89771	4.01426	3.43102	4.4328	3.53591	6.81696	5.8515	5.64156	6.23848	1.76893	2.87541	2.17711	2.28746
BART1_0-p00798	BART1_0-u00798	0.050231	0.151372	0.054511	0	0.26375	0.314074	0	0	0	0	0.068066	0	0	0.103187	0	0.310241	0.436676	0.048339	0	0	0	0.06786	0	0.059884	0.250848	0.407241	0.395444	0.066097	0.381621	0.272463	0.585437	0.115604	0	0.216996	0.096919	0.114799	0.064608	0.258046	0	0	0.087759	0.15729	0	0.179824	0	0.085601	0.213312	0.171467
BART1_0-p00799	BART1_0-u00799	0	0	0	0	0	0	0	0	0	0	0	0	0	0	0	0	0	0	0	0	0	0	0	0	0	0	0	0	0	0	0	0	0	0	0	0	0	0	0	0	0	0	0	0	0	0	0	0
BART1_0-p00800	BART1_0-u00800	1.45304	1.78564	1.14287	1.75503	1.21032	1.20142	2.01667	2.09883	2.13613	3.74917	3.12706	2.27488	1.03351	3.07591	0.857882	2.13499	0.825808	1.25499	1.10034	1.80316	1.52794	2.17362	2.73435	2.57199	0.479148	0.563444	1.91397	3.6231	1.36906	1.24404	1.29456	2.74978	1.53559	0.647743	1.32846	2.32759	1.42346	1.9926	0.822649	1.3686	2.43406	1.09467	1.51235	1.11457	2.1329	1.84951	1.43189	2.21728
BART1_0-p00801	BART1_0-u00801	0	0.416179	0.224499	0	0	0.688004	0	0.163479	0	0.353817	0.093203	0	0.099242	0	0	0	0.091217	0.132296	0	0	0.080593	0.09765	0.087466	0.246905	0.34349	0.670706	0.180524	0.090202	0.195983	0	0.088997	0.406071	0.144648	0	0.266328	0.157055	0.178332	0	0.209761	0	0	0	0	0	0.25382	0.118031	0	0.102527
BART1_0-p00802	BART1_0-u00802	18.0245	18.322	18.8895	24.0101	25.5727	16.9302	24.6242	18.0362	35.2421	23.2481	25.563	25.6682	18.986	15.8302	19.9327	25.2838	22.3693	18.0053	20.207	18.2741	13.7263	30.2404	24.4341	23.7016	17.8403	10.4499	26.88	22.1549	13.7782	13.1591	17.9515	13.6785	20.6692	26.6922	26.6596	17.5565	14.4984	16.6435	18.195	12.7384	25.2963	22.8372	18.4918	17.7422	13.5981	7.22334	10.7597	10.6401
BART1_0-p00803	BART1_0-u00803	0	0	0	0	0	0	0	0	0	0	0	0	0	0	0	0	0	0	0	0	0	0	0	0	0	0	0	0	0	0	0	0	0	0	0	0	0	0	0	0	0	0	0	0	0	0	0	0
BART1_0-p00804	BART1_0-u00804	0	0	0	0	0	0	0	0	0	0	0	0	0	0	0	0	0	0.063733	0	0	0	0	0	0	0	0	0	0	0	0	0	0	0	0	0	0	0	0	0	0	0	0	0	0.119564	0	0	0	0
BART1_0-p00805	BART1_0-u00805	0	0	0	0	0	0	0	0	0	0	0	0	0	0	0	0	0	0	0	0	0	0	0	0	0	0	0	0	0	0	0	0	0	0	0	0	0	0	0	0	0.052288	0.046762	0	0	0	0	0	0
BART1_0-p00806	BART1_0-u00806	0.821707	1.26337	0.925258	0.969348	0.47637	0.689041	0.077676	0.199806	0.283958	0.495616	0.477499	0.741262	0.266436	0.803077	0.074854	0.124419	0.267204	0.463303	0	0	0.137982	0.107519	0.170266	0.341365	2.26456	8.66026	0.990678	0.897875	1.29547	1.26915	0.278722	0.163285	0.247294	0.225033	0.065048	0.076802	0.187363	0.453772	0.412367	0.242873	0	0.125393	0	0.02952	4.02466	0.249444	0.140719	0.4854
BART1_0-p00807	BART1_0-u00807	0	0	0	0	0	0	0	0	0	0	0	0	0	0	0	0	0	0	0	0	0	0	0	0	0	0	0	0	0	0	0	0	0	0	0	0	0	0	0	0	0	0	0	0	0	0	0	0
BART1_0-p00808	BART1_0-u00808	0	0	0	0	0	0	0	0	0	0	0	0	0	0	0	0	0	0	0	0	0	0	0	0	0	0	0	0	0	0	0	0	0	0	0	0	0	0	0	0	0	0	0	0	0	0	0	0
BART1_0-p00809	BART1_0-u00809	0	0	0	0	0	0	0	0	0	0	0	0	0	0	0	0	0	0	0	0	0	0	0	0	0	0	0	0	0	0	0	0	0	0	0	0	0	0	0	0	0	0	0	0	0	0	0	0
BART1_0-p00810	BART1_0-u00810	0	0	0	0	0	0	0	0	0	0	0	0	0	0	0	0	0	0	0	0	0	0	0	0	0	0	0	0	0	0	0	0	0	0	0	0	0	0	0	0	0	0	0	0	0	0	0	0
BART1_0-p00811	BART1_0-u00811	0	0	0.101865	0	0	0.078468	0	0.074664	0	0	0	0	0.135827	0.032212	0	0	0	0.031916	0	0.190577	0.073648	0.044596	0	0	0.234983	0.061074	0.082305	0.041155	0.357371	0.084737	0	0	0	0	0.030391	0.179394	0.04003	0	0.046948	0.045696	0	0	0.126653	0.444827	0	0.159254	0	0
BART1_0-p00812	BART1_0-u00812	0	0	0	0	0	0	0	0	0	0	0	0	0	0	0	0	0	0	0	0	0	0	0	0	0	0	0	0	0	0	0.086829	0	0	0	0	0	0.086942	0	0	0	0	0	0	0	0.12373	0	0	0
BART1_0-p00813	BART1_0-u00813	0	0	0	0.0319	0	0	0	0	0	0	0	0	0	0	0	0	0	0	0	0	0	0	0	0	0	0	0	0	0	0.035803	0	0	0	0	0	0	0	0	0	0	0.045899	0.041035	0	0	0	0	0	0
BART1_0-p00814	BART1_0-u00814	0	0	0.019576	0	0	0	0	0.028393	0	0	0.064639	0	0	0	0	0	0	0	0	0	0	0	0	0	0	0	0	0	0	0	0	0	0	0	0	0	0	0.061241	0	0	0.041257	0	0	0	0	0	0	0
BART1_0-p00815	BART1_0-u00815	0	0	0	0	0	0	0	0	0	0	0	0	0	0	0	0	0	0	0	0	0	0	0	0	0	0	0	0	0	0	0	0	0	0	0	0	0	0	0	0	0	0	0	0	0	0	0	0
BART1_0-p00816	BART1_0-u00816	0	0	0	0	0	0	0	0	0	0	0	0	0	0	0	0	0	0	0	0	0	0	0	0	0	0	0	0	0	0	0	0	0	0	0	0	0	0	0	0	0	0	0	0	0	0	0	0
BART1_0-p00817	BART1_0-u00817	0	0	0	0	0	0	0	0	0	0	0	0	0	0	0	0	0	0	0	0	0	0	0	0	0	0	0	0	0	0	0	0	0	0	0	0	0	0	0	0	0	0	0	0	0	0	0	0
BART1_0-p00818	BART1_0-u00818	0	0	0	0	0.015175	0	0	0	0	0	0	0	0	0	0	0	0	0	0	0	0	0	0	0	0	0	0	0	0	0	0	0	0	0	0.011215	0	0	0	0	0	0	0	0.007714	0	0	0	0	0
BART1_0-p00819	BART1_0-u00819	0	0	0	0	0.015175	0	0	0	0	0	0	0	0	0	0	0	0	0	0	0	0	0	0	0	0	0	0	0	0	0	0	0	0	0	0	0	0	0	0	0	0	0	0.007714	0	0	0	0	0
BART1_0-p00820	BART1_0-u00820	0	0	0	0	0	0	0	0	0	0	0	0	0	0	0	0	0	0	0	0	0	0	0	0	0	0	0	0	0	0	0	0	0	0	0	0	0	0	0	0	0	0.040468	0.030522	0	0	0	0	0
BART1_0-p00821	BART1_0-u00821	0	0	0	0	0	0	0	0	0	0	0	0	0	0	0	0	0	0.04845	0	0	0	0	0	0.030097	0.0314	0.122383	0	0.098998	0.095503	0.06794	0	0	0	0	0	0	0	0.042627	0	0.03654	0.13058	0.077818	0.101248	0	0	0.084928	0	0
BART1_0-p00822	BART1_0-u00822	0	0.072379	0.117413	0	0	0	0	0	0.04363	0	0	0.041692	0	0.037108	0	0	0	0.034791	0	0	0	0	0	0	0	0	0	0.047404	0	0.292821	0	0	0	0	0	0	0	0	0	0	0	0	0	0	0	0	0	0
BART1_0-p00823	BART1_0-u00823	0	0	0	0	0	0	0	0	0	0	0	0	0	0	0	0	0	0	0	0	0	0	0	0	0	0	0	0	0	0	0	0	0	0	0	0	0	0	0	0	0	0	0	0	0	0	0	0
BART1_0-p00824	BART1_0-u00824	0	0	0	0	0	0	0	0	0	0	0	0	0	0	0	0	0	0	0	0	0	0	0	0	0	0	0	0	0	0	0	0	0	0	0	0	0	0	0	0.183312	0	0	0	0	0	0	0	0
BART1_0-p00825	BART1_0-u00825	0	0	0	0	0	0	0	0	0	0	0	0	0	0	0	0	0	0	0	0	0	0	0	0	0	0	0	0	0	0	0	0	0	0	0	0	0	0	0	0	0	0	0	0	0	0	0	0
BART1_0-p00826	BART1_0-u00826	0	0	0	0	0	0	0	0	0	0	0	0	0	0	0	0	0	0	0	0	0	0	0	0	0	0	0	0	0	0	0	0	0	0	0	0	0	0	0	0	0	0	0	0	0	0	0	0
BART1_0-p00827	BART1_0-u00827	0	0	0	0	0	0	0	0	0	0	0	0	0	0	0	0	0	0	0	0	0	0	0	0	0	0	0	0	0	0	0	0	0	0	0	0	0	0	0	0	0.532433	0	0	0	0	0	0	0
BART1_0-p00828	BART1_0-u00828	0	0	0	0	0	0	0	0	0	0	0	0	0	0	0	0	0	0	0	0	0	0	0	0	0	0	0	0	0	0	0	0	0	0	0	0	0	0	0	0	0	0	0	0	0	0	0	0
BART1_0-p00829	BART1_0-u00829	0	0	0	0	0	0	0	0	0	0	0	0	0	0	0	0	0	0	0	0	0	0	0	0	0	0	0	0	0	0	0	0	0	0	0	0	0	0	0	0	0	0	0	0	0	0	0	0
BART1_0-p00830	BART1_0-u00830	0	0	0	0	0	0	0	0	0	0	0	0	0	0	0	0	0	0	0	0	0	0	0	0	0	0	0	0	0	0	0	0	0	0	0	0	0	0	0	0.33061	0	0	0	0	0	0	0	0
BART1_0-p00831	BART1_0-u00831	0	0	0	0	0	0	0	0	0	0	0	0	0	0	0	0	0	0	0	0	0	0	0	0	0	0	0	0	0	0	0	0	0	0	0	0	0	0	0	0	0	0	0	0	0	0	0	0
BART1_0-p00832	BART1_0-u00832	0	0	0	0.378114	0.189787	0.706987	0	0	0	1.32256	1.6637	1.34383	0	0	0.535598	0	0	0.275979	0	0	0	0	0.57094	0.877485	0	0	0	1.05066	1.40169	0	0	0.273847	0.178934	0.252382	0.118171	0	0	1.20357	0.770328	0.217052	0.55821	0.274013	0	0	0.616006	0	0	0
BART1_0-p00833	BART1_0-u00833	0	0.118612	0.128059	0	0	0	0	0	0.071068	0.833755	0	0	0	0	0	0	0	0.226778	0	0	0	0	0.074903	0	0	0.344637	0.231987	0	0.670955	0.636548	0	0	0	0	0	0	0	0.202502	0	0	0	0.277822	0	0.105967	0	0	0	0
BART1_0-p00834	BART1_0-u00834	0	0	0	0	0	0	0	0	0	0	0	0	0	0	0	0	0	0	0	0	0	0	0	0	0	0	0	0	0	0	0	0	0	0	0	0	0	0	0	0	0	0	0	0	0	0	0	0
BART1_0-p00835	BART1_0-u00835	0	0	0	0	0	0	0	0	0.119863	0	0	0	0.143734	0	0	0	0	0	0	0	0	0.282685	0	0	0	0	0	0	0	0.134347	0	0	0	0	0	0	0	0	0	0	0	0	0	0	0	0	0	0
BART1_0-p00836	BART1_0-u00836	0	0	0	0	0	0	0	0	0	0	0	0	0	0	0	0	0	0	0	0	0	0	0	0	0	0	0	0	0	0	0	0	0	0	0	0	0	0	0	0	0	0	0	0	0	0	0	0
BART1_0-p00837	BART1_0-u00837	0	0	0	0	0	0	0	0	0	0	0	0	0	0	0	0	0	0	0	0	0	0	0	0	0	0	0	0	0	0	0	0	0	0	0	0	0	0	0	0	0	0	0	0	0	0	0	0
BART1_0-p00838	BART1_0-u00838	0	0	0	0	0	0	0	0	0	0	0	0	0	0	0	0	0	0	0	0	0	0	0	0	0	0	0	0	0	0	0	0	0	0	0	0	0	0	0	0	0	0	0	0	0	0	0	0
BART1_0-p00839	BART1_0-u00839	0	0	0	0	0	0	0	0	0	0	0	0	0	0	0	0	0	0	0	0	0	0	0.082422	0	0	0	0	0	0	0	0	0.228368	0.02498	0	0	0	0	0	0.017586	0	0	0.307022	0	0	0	0	0	0
BART1_0-p00840	BART1_0-u00840	0	0	0	0	0	0	0	0	0	0	0	0	0	0	0	0	0	0	0	0	0	0	0	0	0	0	0	0	0	0	0	0	0	0	0	0	0	0	0	0	0	0	0	0	0	0	0	0
BART1_0-p00841	BART1_0-u00841	2.03717	1.3875	1.35177	1.67177	1.57906	1.30316	4.55526	3.30747	3.58092	1.97056	2.00791	1.62902	2.53981	2.56742	2.4279	1.02968	3.04141	2.2302	1.17926	1.68969	1.79451	0.823121	0.998768	1.13595	5.00065	3.46959	5.25422	3.31121	2.3077	3.15838	9.55601	14.9767	8.35854	1.75937	1.68261	3.17897	51.9681	29.3284	19.4982	20.467	4.68452	5.43925	4.25228	6.25241	39.4675	28.9052	25.9948	29.2719
BART1_0-p00842	BART1_0-u00842	0	0	0	0	0	0	0	0	0	0	0	0	0	0	0	0	0	0	0	0	0	0	0	0	0	0	0	0	0	0	0	0	0	0	0	0	0	0	0	0	0	0	0	0	0	0	0	0
BART1_0-p00843	BART1_0-u00843	0	0	0	0	0	0	0	0	0	0	0	0.31046	0	0	0	0	0	0	0	0	0	0	0	0	0	0	0	0	0	0	0	0	0	0	0.085104	0	0	0	0	0	0	0	0	0	0	0	0	0
BART1_0-p00844	BART1_0-u00844	0.114295	0.114555	0.122851	0.135276	0.147194	0.282854	0.663779	0.688008	0.280811	0.436073	0	0.131646	0.325216	0.710755	0.125683	0	0.768606	0.107397	0.150276	0	0	0	0.294001	0.407789	0.99984	0.783154	0.599574	1.21445	0.21472	0	0.295995	0.431528	1.07976	0.902789	0	0.258993	0.448216	1.4266	0.912189	0.511142	0.201642	0	0.156075	0.421386	0	0.194661	0.163828	0
BART1_0-p00845	BART1_0-u00845	0	0	0	0	0	0	0	0	0	0	0	0	0	0	0	0	0	0	0	0	0	0	0	0	0	0	0	0	0	0	0	0	0	0	0	0	0	0	0	0	0	0	0	0	0	0	0	0
BART1_0-p52320	BART1_0-u52320	53.6243	64.0187	51.5988	205.134	234.795	213.672	56.5699	49.0587	60.6361	250.727	229.69	227.449	58.469	68.3049	53.3132	209.11	144.183	177.658	35.5499	36.97	32.6271	213.75	205.789	228.069	77.5759	94.4793	57.5452	186.563	378.169	226.99	54.1624	46.821	47.9485	96.5773	102.71	97.21	72.991	104.429	67.0556	63.4223	78.8319	77.4566	75.4489	79.0715	44.3158	34.463	35.5661	34.5245
BART1_0-p00847	BART1_0-u00847	0	0	0	0	0	0	0	0	0	0	0	0	0	0	0	0	0	0	0	0	0	0	0	0	0	0	0	0	0	0	0	0.197998	0	0	0	0	0	0	0	0	0	0	0	0	0	0	0	0
BART1_0-p00848	BART1_0-u00848	0	0	0	0	0	0	0	0	0	0	0	0	0	0	0	0	0	0	0	0	0	0	0	0	0	0	0	0	0	0	0	0	0	0	0	0	0	0	0	0	0	0	0	0	0	0.33817	0	0
BART1_0-p00849	BART1_0-u00849	0	0.660727	0	0	0	0	0	0	0	0	0	0	0	1.25624	0	0	0	0	0	0	0	0	0	0	0	0	0	0	0	0	0	0	0	0	0	0	0	0	0	0	0	1.17903	0	0	0	0	0	0
BART1_0-p00850	BART1_0-u00850	0	0	0	0	0	0	0	0	0	0	0	0	0	0	0	0	0	0	0	0	0	0	0	0	0	0	0	0	0	0	0	0	0	0	0	0	0	0	0	0	0	0	0	0	0	0	0	0
BART1_0-p00851	BART1_0-u00851	0	0	0.335925	0.285264	0	0	0.274469	0	0.13788	0	0.10994	0	0	0	0	0.586675	0	0	0	0	0.120621	0	0	0.658198	0.500445	0	0.120424	0	0.083996	0.484812	0	0	0	0	0.107486	0	0.110127	0	0.521893	0.236782	0	0	0.514103	0	0	0.127559	0	0.409114
BART1_0-p00852	BART1_0-u00852	0	0	0	0	0	0	0.127926	0	0	0	0	0	0	0	0	0.407384	0	0	0	0	0	0	0	0	0.137881	0	0	0	0	0	0	0	0	0.616507	0	0	0	0	0	0	0	0.40888	0	0	0	0	0	0
BART1_0-p00853	BART1_0-u00853	5.95275	6.31659	10.4785	15.3168	3.0534	8.66393	13.5332	9.51571	8.93613	18.9066	9.44223	16.9768	10.8488	10.8133	10.901	13.9893	12.2418	12.6537	18.3909	16.6122	9.46107	13.02	7.53712	6.24724	29.7898	19.7946	23.8202	28.5309	21.2577	16.4552	16.2149	5.6492	18.3941	10.9914	7.16256	7.15376	8.80199	9.66594	7.8052	9.35232	15.4214	19.0253	24.3236	13.1589	8.57777	10.6027	22.8092	11.6594
BART1_0-p00854	BART1_0-u00854	0	0	0	0	0	0	0	0	0	0	0	0.02888	0	0	0	0	0	0	0	0	0	0	0	0	0	0	0	0	0	0	0	0	0	0	0	0	0	0	0	0	0	0	0	0	0	0	0	0
BART1_0-p00855	BART1_0-u00855	0	0	0	0	0	0	0	0	0	0	0	0	0	0	0	0	0	0	0	0	0	0	0	0	0	0	0	0	0	0	0	0	0	0	0	0	0	0	0	0	0	0	0	0	0	0	0	0
BART1_0-p00856	BART1_0-u00856	33.819	34.5505	33.6505	58.0618	58.5115	51.0281	41.4324	35.9832	44.7192	67.3656	65.8117	61.3741	31.6612	32.036	30.1959	72.2521	46.4643	53.035	22.8454	25.2265	23.7919	54.5256	58.7115	47.1475	62.8178	57.9911	59.2342	87.2036	101.586	70.6473	38.6744	32.5043	32.7794	52.516	44.8567	41.8978	62.3584	75.263	58.3914	55.4044	78.1868	66.4266	56.5185	72.6731	44.1523	37.8483	37.2988	38.2507
BART1_0-p00857	BART1_0-u00857	56.8661	49.4627	55.1769	86.3735	88.9449	89.2619	87.6003	71.3645	91.2859	92.286	99.0364	94.6243	65.8897	74.8748	64.0655	111.638	77.2118	89.9356	56.8927	53.4015	52.4828	72.3518	83.3672	72.0045	117.469	97.3955	102.994	157.074	141.441	120.832	74.109	71.1876	69.7069	79.7844	81.6206	67.0535	95.8108	130.481	103.581	107.748	136.053	129.756	113.181	129.258	68.1835	61.1036	63.4404	64.9887
BART1_0-p00858	BART1_0-u00858	0	0	1.31622	0	0	0	0	0	0	0	0	0	0	0	0	0	0	0	0.905853	0	0	0	0	0.860744	0	0	0	0	0	0.657511	0	0.210589	0	0.266555	0	0	2.52036	0	0	0	0	0	0	0	0	0	0	0.707848
BART1_0-p00859	BART1_0-u00859	20.2279	26.0569	25.5708	21.0582	16.7436	21.5332	22.4674	19.99	23.3907	18.4274	20.5651	19.4383	25.8201	21.42	23.8986	22.0536	28.9154	26.4373	18.2545	17.9822	19.2384	29.3791	24.107	21.8381	106.68	119.622	89.6567	83.6404	89.9981	71.4887	26.211	31.1132	24.8429	46.1764	53.3403	31.1393	63.6909	78.5349	74.1514	80.2474	33.3437	42.5247	19.6779	39.7348	61.1411	48.0205	41.9965	44.7579
BART1_0-p00860	BART1_0-u00860	0	0	0	0	0	0	0	0	0	0	0	0	0	0	0	0	0	0	0	0	0	0	0	0	0	0	0	0	0	0	0	0	0	0	0	0	0	0	0	0	0	0	0	0	0	0	0	0
BART1_0-p00861	BART1_0-u00861	0.208041	0	0.224553	1.32354	0	0	0	0	0	0	0	0	1.50234	0.452083	0.99813	0	0.403747	0	0.400597	0	0	0	0	0	0.363317	0	0	0.47977	0	2.30598	0	0.350031	0.266954	0	0	0	0.415506	0.409636	0	0	0.708017	0	0	1.98983	0	0.340541	1.44881	1.69721
BART1_0-p00862	BART1_0-u00862	0.033305	0.033339	0	0	0.087376	0	0	0	0.040224	0	0	0.038429	0.096146	0	0	0.164502	0	0.416946	0	0	0	0	0	0	1.41387	7.29607	0.830237	0	2.11868	1.79947	0	0	0	0	0	0	0	0	0.099794	0	0	0.155166	0	0	3.0192	0.056406	0	0
BART1_0-p00863	BART1_0-u00863	0.160742	0	0.130657	0	0	0	0	0.04781	0.048514	0	0	0	0.057999	0.082545	0.314086	0	0.053314	0	0	0.048774	0	0	0	0	1.35468	0.352231	0.052725	0	0.076313	0.108556	0.103791	0.319319	0.042283	0	0	0	0.463253	0.342626	0.120817	0.117532	0	0	0	0	0	0	0	0
BART1_0-p00864	BART1_0-u00864	0.298955	0	0.164356	0.89817	0	0	0.346373	0	0	0.191271	0	0	0	0	0.167759	0	0.594014	0	0	0	0	0	0	0.178805	0	0	0	0	0	0	0	0.994853	0	0	0.288851	0	0	0	0	0.45879	0	0	0.213057	0	0	0	0	0.232384
BART1_0-p46836	BART1_0-u46836	0.395552	0.296947	0.084146	3.13564	1.59983	1.31935	0.648654	0.353064	0.636983	1.95436	2.32287	1.21706	0.618521	0.710896	0.551898	1.75024	1.44332	0.959498	0.473345	0.560651	0.386946	0.984117	1.22918	0.907308	0.658506	0.770232	0.951438	8.99573	6.00899	10.7748	1.31899	0.667032	0.832558	0.222307	0.479047	0.980238	3.57807	4.76403	3.70323	4.27685	23.0578	13.727	12.6982	13.626	1.31456	1.06055	0.601394	1.15808
BART1_0-p00866	BART1_0-u00866	0.439776	0.848453	0.546344	0.581507	0.247225	0.864076	1.17371	0.074674	1.21189	0.323275	0.766147	0.362665	0.815825	0.073014	0.717149	2.32023	1.08315	1.8733	0.409394	0.380119	0	1.15971	0.718775	0.603779	2.66668	1.49236	2.74398	1.56544	1.85988	2.12497	0.893768	0.07356	0.528524	0.460167	1.3079	1.19785	0.568639	2.16213	1.33708	0.927745	1.21278	0.989009	1.45906	0.452774	1.04011	0.537813	0.268488	0.560148
BART1_0-p00867	BART1_0-u00867	0	0	0	0	0	0	0	0	0	0	0	0	0	0	0	0	0	0	0	0	0	0	0	0	0	0	0	0	0	0	0	0	0	0	0	0	0	0	0	0	0	0	0	0	0	0	0	0
BART1_0-p00868	BART1_0-u00868	0	0	0	0	0	0	0	0	0	0	0	0	0	0	0	0	0	0	0	0	0	0	0	0	0	0	0	0	0	0	0	0	0	0	0	0	0	0	0	0	0	0	0	0	0	0	0	0
BART1_0-p00869	BART1_0-u00869	0	0	0	0	0	0	0	0	0	0	0	0	0	0	0	0	0	0	0	0	0	0	0	0	0	0	0	0	0	0	0	0	0	0	0	0	0	0	0	0	0	0	0	0	0	0	0	0
BART1_0-p00870	BART1_0-u00870	0	0	0	0	0	0	0	0	0	0	0	0	0	0	0	0	0	0	0	0	0	0	0	0	0	0	0	0	0	0	0	0	0	0	0	0	0	0	0	0	0	0	0	0	0	0	0	0
BART1_0-p00871	BART1_0-u00871	0	0	0	0	0	0	0	0	0	0	0	0	0	0	0	0	0	0	0	0	0	0	0	0	0	0	0	0	0	0	0	0	0	0	0	0	0	0	0	0	0	0	0	0	0	0	0	0
BART1_0-p00872	BART1_0-u00872	22.0224	15.6091	19.5505	4.46265	5.87195	5.64687	1.88807	3.39964	1.86932	15.1465	12.1666	3.88456	6.10944	4.02551	13.3637	2.41843	4.16995	2.60737	12.984	15.2584	16.6697	8.96486	5.34911	5.82841	1.39265	0.956536	1.39699	0.968199	1.02074	1.15125	8.37582	5.86871	9.22389	2.29926	3.67145	2.88881	1.77294	2.01858	2.44511	2.91495	0.883387	1.79636	1.23941	1.1838	3.27949	3.42014	3.59414	2.87316
BART1_0-p00873	BART1_0-u00873	0	0	0	0	0	0	0	0	0	0	0	0	0	0	0	0	0	0	0	0	0	0	0	0	0	0	0	0	0	0	0	0	0	0	0	0	0	0	0	0	0	0	0	0	0	0	0	0
BART1_0-p00874	BART1_0-u00874	1.09467	1.39333	1.14105	2.63438	2.15388	2.31687	2.04703	1.55271	2.13456	1.84398	1.99691	1.50623	2.30904	2.33508	2.58579	1.87064	1.67569	2.22918	0.604289	0.766329	0.987997	1.61554	1.55068	1.96496	2.9963	3.19857	1.98868	1.87793	3.83786	3.41201	2.33827	1.24585	1.55044	1.2231	1.10112	1.6365	1.67311	1.93994	1.07696	2.03347	0.80658	1.31297	1.13911	0.525338	1.99324	1.14457	0.949722	1.42406
BART1_0-p00875	BART1_0-u00875	0	0	0.079261	0	0	0.091036	0	0.086515	0	0	0.098663	0.084088	0	0	0	0	0	0	0	0.088	0	0	0	0.261368	0	0	0	0	0.207475	0.469706	0.094237	0	0	0.081323	0	0	0	0.251616	0	0	0	0	0	0.65942	0	0.125134	0	0
BART1_0-p00876	BART1_0-u00876	0.16357	0.173761	0.140799	0.139927	0.060991	0.159972	0.134537	0.254179	0.206866	0.198909	0.048201	0.027344	0.102694	0.17903	0.168511	0.073282	0.061714	0.068554	0.061173	0.173314	0.15325	0.168682	0.103196	0.183244	0.044409	0.046128	0.015552	0.046677	0	0.12913	0	0.155545	0.074896	0.053006	0.10211	0.146408	0	0.099945	0.017575	0.034255	0	0	0	0	0.147909	0.039841	0.06586	0.034119
BART1_0-p00877	BART1_0-u00877	36.3581	47.6001	30.4152	47.4675	61.6278	45.5464	59.6899	46.0701	48.3299	44.5463	44.7719	64.057	56.7961	68.9114	47.8949	52.5717	57.9597	73.4063	45.2854	42.6589	38.8811	60.8279	54.8178	64.2319	70.84	52.108	58.8784	68.7548	88.2633	72.8854	44.7478	45.7049	48.0449	26.5883	46.2099	45.068	61.643	67.9843	37.6068	49.6309	30.8543	31.7101	26.4115	33.5245	60.1356	41.8675	39.2644	36.8584
BART1_0-p00878	BART1_0-u00878	0.484449	0.337822	0.376511	0.559867	0.317743	0.63037	0.61678	0.761802	0.726542	0.650378	0.538406	0.435788	0.503617	0.328302	0.280902	0.299512	0.347244	0.541676	0.189976	0.448697	0.273314	0.427425	0.380907	0.347913	0.447654	0.471219	0.470299	0.495964	0.551866	0.405765	0.524483	0.390886	0.714203	0.389918	0.272402	0.288484	1.17651	0.914116	0.803569	0.853135	0.667037	0.297719	0.438923	0.356882	0.538365	0.764629	0.537712	0.532794
BART1_0-p00879	BART1_0-u00879	0.175462	0.131129	0.272308	0.290432	0.330863	0.452777	0.36809	0.444159	0.265247	0.438807	0.609386	0.505903	0.237502	0.304028	0.12229	0.705068	0.349348	0.32767	0.057335	0.387507	0.103109	0.296493	0.29207	0.577542	0.246488	0.213349	0.30212	0.834815	1.40542	2.13333	0.339246	0.227565	0.219406	0.134847	0.297674	0.213478	0.707795	0.702426	0.276273	0.538502	0.585381	0.657473	0.83355	0.673371	0.255689	0.202643	0.152246	0.158794
BART1_0-p00880	BART1_0-u00880	9.03373	6.88635	8.61729	9.10529	9.52043	8.30495	6.74813	7.25759	4.84757	7.70989	7.01041	9.48897	6.90924	6.2646	8.06019	10.6272	10.9098	8.2144	10.7314	11.9511	10.2843	11.3038	9.6084	6.46797	9.54383	5.15063	13.6254	7.74918	2.23603	4.06728	4.18743	7.70168	5.84966	8.23922	9.57394	9.26995	7.709	7.30269	7.1326	8.18052	10.6798	14.2435	11.1055	14.2877	7.93006	8.18872	8.6389	8.27434
BART1_0-p00881	BART1_0-u00881	21.9517	19.3494	18.3633	24.7644	20.381	24.3077	19.9595	16.5911	20.2748	23.4135	25.7428	27.4975	22.5855	21.9235	22.2896	36.9258	33.1772	28.614	17.663	18.1509	16.6481	25.9123	23.2838	24.0047	28.2341	30.1686	26.1769	33.3457	33.5209	36.1284	20.2133	16.1549	19.2815	25.56	25.5925	19.9962	23.2578	23.6739	20.8366	19.4622	18.289	24.1144	18.2748	18.5084	17.0246	11.4981	14.4033	13.0149
BART1_0-p00882	BART1_0-u00882	0	0	0.412082	1.41611	0	0	0	0	1.41036	0.507483	0	0	0	0	0.913352	0	0	0	0	0	0	0.564869	0	0	0	0	0	0	0	0	0	0	0	0	0	0	0	0	0	0	0.718188	0.742231	0	2.59468	0	0	0	0
BART1_0-p00883	BART1_0-u00883	35.6472	37.6823	31.441	44.7328	65.5544	50.5836	52.034	55.8627	56.4141	37.725	49.7136	41.1687	44.8398	46.8453	53.2793	95.3753	66.7422	56.3912	44.0568	45.6758	41.5471	64.6012	62.8564	54.042	58.3845	77.6601	55.0572	73.409	48.5831	77.503	29.3981	61.0224	61.7116	38.0159	39.3561	47.362	88.6752	77.4812	53.8366	37.7551	42.9335	33.8988	44.3884	46.3232	65.7371	68.6991	70.3639	73.6526
BART1_0-p00884	BART1_0-u00884	0	0	0	0	0	0	0	0	0	0	0	0	0	0	0	0	0	0	0	0	0	0	0	0	0	0	0	0	0	0	0	0	0	0	0	0	0	0	0	0	0	0	0	0.444935	0	0	0	0
BART1_0-p00885	BART1_0-u00885	0	0	0	0	0	0	0	0	0	0	0	0	0	0	0	0	0	0	0	0	0	0	0	0	0	0	0	0	0	0	0	0	0	0	0	0	0	0	0	0	0	0	0	0	0	0	0	0
BART1_0-p00886	BART1_0-u00886	389.681	409.292	297.053	249.135	241.119	288.843	386.689	394.41	382.043	245.257	266.334	279.968	477.387	606.055	438.229	315.944	278.539	281.715	547.146	426.596	442.571	250.461	240.537	248.089	559.181	622.669	486.391	313.096	402.033	327.642	313.724	362.135	402.347	122.935	157.834	149.017	576.041	706.494	542.389	560.662	134.279	233.859	275.38	236.17	543.447	512.835	617.512	592.442
BART1_0-p00887	BART1_0-u00887	0	0	0	0	0	0	0	0	0	0	0	0	0	0	0	0	0	0	0	0	0	0	0	0	0	0	0	0	0	0	0	0	0	0	0	0	0	0	0	0	0	0	0	0	0	0	0	0
BART1_0-p00888	BART1_0-u00888	0	0	0	0	0	0	0	0	0	0	0	0	0	0	0	0	0	0	0	0	0	0	0	0	0	0	0	0	0	0	0	0	0	0	0	0	0	0	0	0	0	0	0	0	0	0	0	0
BART1_0-p00889	BART1_0-u00889	0	0	0	0	0	0	0	0	0	0	0	0	0	0	0	0	0	0	0	0	0	0	0	0	0	0.226094	0	0	0	0	0	0	0	0	0	0	0	0	0	0	0	0	0	0	0	0	0	0
BART1_0-p00890	BART1_0-u00890	0	0	0	0	0	0	0	0	0	0	0	0	0	0	0	0	0	0	0	0	0	0	0	0	0	0	0	0	0	0	0	0	0	0	0	0	0	0	0	0	0	0	0	0	0	0	0	0
BART1_0-p00891	BART1_0-u00891	1.77149	1.84677	1.6056	2.3493	2.13405	1.62786	1.92509	1.46269	1.78991	2.32942	1.81275	2.46129	1.82635	1.85648	1.53367	2.27636	2.30244	2.08867	1.65157	1.49273	1.52757	1.74731	1.92792	1.77388	2.66322	2.78109	1.75504	2.13445	3.29536	2.00213	1.26025	1.3878	1.25546	1.05035	1.47103	2.1912	2.63511	2.7082	1.78988	1.95277	1.13087	2.19249	1.41432	1.02793	2.7568	1.22585	1.27047	1.27219
BART1_0-p00892	BART1_0-u00892	9.30377	6.3681	9.21953	8.64508	6.56651	7.2067	8.72782	8.84026	10.3457	12.399	12.6557	9.07771	9.37443	6.83623	7.85141	7.21129	6.64488	7.00783	7.54634	6.44176	7.00478	7.87515	8.20666	7.51157	11.4568	7.33821	7.92033	2.84088	3.64479	7.10261	8.70302	10.3879	8.7536	12.4642	9.4369	10.8019	11.0175	7.99623	10.5492	12.7797	1.24599	2.2455	2.33385	1.70174	7.3159	6.15893	8.07194	8.13366
BART1_0-p00893	BART1_0-u00893	0	0	0	0	0	0	0	0	0	0	0	0	0	0	0	0	0	0	0	0	0	0	0	0	0	0	0	0	0	0	0	0	0	0	0	0	0	0	0	0	0	0	0	0	0	0	0	0
BART1_0-p02141	BART1_0-u02141	18.8015	23.3783	18.835	55.2636	56.8014	54.2714	47.3633	33.5152	50.6924	52.2116	62.9488	61.1966	29.601	25.5512	24.5698	81.3148	48.8962	49.4737	17.5551	15.7337	17.3916	38.3892	52.2713	44.876	53.3959	55.6256	45.1706	126.747	116.248	102.23	38.722	28.5041	33.8157	39.3295	39.204	29.4867	72.4641	83.2561	64.6926	66.4881	103.012	82.3268	78.576	78.9219	41.3783	34.695	32.0712	31.2151
BART1_0-p00895	BART1_0-u00895	2.74461	3.26021	2.54278	5.78586	5.00343	6.93965	4.54719	3.41909	3.93596	7.0794	6.15168	6.52545	3.70529	4.31971	3.50141	7.04781	6.4638	7.40663	2.31256	1.91962	2.177	6.22236	6.95035	6.17756	5.31306	7.0474	5.20175	9.37887	13.723	13.0566	4.55455	4.23768	4.2632	5.65499	3.69715	5.81909	4.41336	6.13266	5.3241	4.08925	7.02044	7.88859	7.67058	8.08723	6.85567	5.46061	4.4687	4.95786
BART1_0-p43612	BART1_0-u43612	0.061493	0	0.133666	1.41103	1.75829	0.591721	0	0.265621	0	1.17188	0.378407	1.22482	0	0.063167	0	3.23716	1.85215	1.021	0	0	0	0.794128	0.851728	1.13613	0.153537	0.11988	0.14657	2.49066	0.795582	1.44665	0	0.194305	0	0.998265	1.08222	1.09527	0	0.105757	0	0	3.89306	2.27865	1.67306	5.01329	0.113043	0	0	0.091316
BART1_0-p00897	BART1_0-u00897	0	0	0	0	0	0	0	0	0	0	0	0	0	0	0	0	0	0	0	0	0	0	0	0	0	0	0	0	0	0	0	0	0	0	0	0	0	0	0	0	0	0	0	0	0	0	0	0
BART1_0-p00898	BART1_0-u00898	0.2573	0.184304	0.296872	0.348934	0.623683	0.322619	0.865691	0.821795	0.800713	0.691679	0.658231	0.539712	0.56142	0.370773	0.439163	0.315527	0.586226	0.750056	0.253949	0.224672	0.255923	0.49322	0.973557	0.285301	0.433889	0.196569	0.474913	0.770288	0.73934	0.982749	0.311893	0.203868	0.304822	0.218392	0.174137	0.283208	0.34176	0.538054	0.487405	0.308695	0.317971	0.327032	0.622643	0.504292	0.264782	0.492206	0.254278	0.111135
BART1_0-p00899	BART1_0-u00899	0.190875	0	0	0	0	0	0	0	0.231875	0	0	0	0	0.296747	0	0	0	0	0.125293	0.588355	0	0	0	0	0	0	0.142934	0	0	0	0	0	0	0	0	0	0	0	0	0	0	0	0	0	0	0	0	0
BART1_0-p00900	BART1_0-u00900	5.36184	4.79466	4.88012	1.83173	2.24779	2.78896	3.55655	4.49907	3.13413	5.28883	6.83797	3.10996	3.38528	2.69983	2.95067	1.07762	1.99202	1.38902	3.80822	3.13729	3.57461	3.69553	1.92311	3.39429	4.68152	2.11732	1.96422	1.68374	2.73076	2.18298	1.62746	5.63375	2.14622	2.04007	1.95406	2.42674	2.28322	2.51528	2.4127	2.09178	0.710918	0.519129	0.423281	0.446049	1.90787	2.50773	1.76334	1.49435
BART1_0-p00901	BART1_0-u00901	0	0	0	0	0	0	0	0	0	0	0	0	0	0	0	0	0	0	0	0	0	0	0	0	0	0	0	0	0	0	0	0	0	0	0	0	0	0	0	0	0	0	0	0	0	0	0	0
BART1_0-p00902	BART1_0-u00902	0	0.099936	0	0	0	0	0	0.350687	0.118305	0	0	0.1138	0	0	0	0	0	0	0	0	0	0	0	0.117826	0	0	0	0.258207	0	0	0	0	0	0	0	0	0	0	0	0.295465	0	0	0	0	0	0	0	0
BART1_0-p00903	BART1_0-u00903	0	0	0	1.44559	3.24428	1.89742	2.92484	0	2.82122	0	2.52656	3.31344	0	1.8179	0	0	0.938925	2.34095	2.13619	0.847542	0	0	0	0	0	2.07765	0	0	0	3.20755	0	0	0	0	0	0	0	0	0	0	1.89927	0	2.63895	0	0	0	1.81139	0
BART1_0-p00904	BART1_0-u00904	0.141062	0.109145	0.104954	0.564341	0.56299	0.921498	0.326962	0.366923	0.18193	0.848168	0.561734	0.504537	0.161643	0.300134	0.262374	0.684965	0.410475	0.927117	0.135656	0.147307	0.049863	0.700723	0.47234	0.397456	0.299745	0.403718	0.371423	0.864682	1.04357	1.76465	0.15414	0.156407	0.223651	0.165193	0.455311	0.625897	0.488894	0.712986	0.49597	0.30685	0.713721	0.777204	0.774503	0.918206	0.227313	0.372757	0.49222	0.106198
BART1_0-p00905	BART1_0-u00905	0	0	0	0	0	0	0	0	0	0	0	0	0	0	0	0	0.807311	0	0	0	0.737828	0.697718	0	0	0	0	0	0	0	0	0	0	0	0	0	0	0	0	0	0	0.762613	0	0	0	0	0	0	0
BART1_0-p00906	BART1_0-u00906	34.4909	33.6754	36.2199	30.8798	30.9991	30.566	28.0699	33.2072	28.2076	37.4791	33.8372	33.9946	35.0144	31.15	34.0525	34.036	34.3292	32.9766	33.4602	35.0955	30.3725	37.3185	35.6022	33.1255	27.4558	26.5553	27.1844	21.7696	17.064	22.877	28.1997	39.1472	31.7415	35.501	33.6605	36.5227	25.0287	24.686	27.85	27.2778	36.2184	30.2054	30.7511	30.2313	36.0302	39.3951	42.0321	40.3861
BART1_0-p00907	BART1_0-u00907	0.623683	0.99106	0.501601	1.74025	1.25707	1.23743	1.48178	1.2415	1.11892	1.4617	1.54278	2.11757	0.697834	0.691103	0.687939	2.61499	1.16537	1.97429	0.689402	0.648057	0.781183	2.104	1.67152	1.11265	1.241	1.2073	1.03823	1.67518	1.44497	2.52603	0.375433	0.8118	0.587326	1.06665	1.39266	1.29263	0.654214	1.22057	1.44713	0.826946	1.78869	1.53987	1.67717	1.33385	0.725939	0.924087	0.826307	0.802833
BART1_0-p00908	BART1_0-u00908	0.701918	0	0.792536	0	1.14108	0	0	0	0	0.600139	1.8132	1.74294	0	0	1.49266	0	0.903222	0	0	0.483242	0	0	1.95521	0	3.33721	0.855634	0	1.39599	2.31919	0	1.65335	0	0	0	0	1.1719	1.13485	0.69803	0	0	3.85568	0	0	2.29854	0	0	0	0
BART1_0-p00909	BART1_0-u00909	0	0	0.749353	0	1.30066	0	0	0	0	0.523594	0	0	0	0	0	0	0	0	0	0	0	0	0	0	0	0	0	0	0	0	1.04507	0	0	0	0	0	0	0	0	0	0	0	0	0	0	0	0	0.763864
BART1_0-p00910	BART1_0-u00910	0	0	0.109679	0.771489	1.40799	0.487995	0.386319	0.208496	0.357831	0.184525	0.239308	0.342608	0	0	0.124074	0.956703	0.992867	0.893915	0.238195	0.220533	0.09437	0.078553	0.487184	0.140985	0.839528	0.299773	0.166172	1.58504	0.422951	0.839125	0	0	0.259406	0.052427	0	0.173876	0.301385	0.624547	0.131622	0.074921	1.64	1.16918	0.758133	0.776988	0.303464	0.441579	0.276046	0.848083
BART1_0-p00911	BART1_0-u00911	0.077637	0.484211	0.569932	0.921908	0.124711	0.341979	0.589843	0.431121	0.627307	0.260807	0.437269	0.872078	0.427021	0.617829	0.413506	1.37812	1.16629	0.413203	0	0.237459	0	0.827941	0.43339	0.546291	0.164969	0.345045	0.892925	0.660977	1.27449	0.513434	0.618273	0	0.448461	1.05876	0.685408	0.719665	0.80142	1.09126	0	0	1.38337	1.10718	0.643213	0.746338	0.381579	0	0.350521	0
BART1_0-p00912	BART1_0-u00912	0	0	0	0	0	0	0	0	0	0	0	0	0	0	0	0	0	0	0.388318	0	0.312704	0	0	0	1.25754	0	0	0.622419	0	0	0	0.555595	0	0	0	0	0.829678	0	1.47899	1.28669	0	0	0	0	0	0.416779	0	0
BART1_0-p00913	BART1_0-u00913	0.855039	1.17153	0.749529	2.16137	2.02539	1.78122	1.29392	1.21968	1.3643	1.46718	1.39151	1.34043	0.963288	1.15839	0.803327	2.18532	1.39594	1.80511	0.668465	0.887163	0.892087	2.42873	1.55494	1.40377	0.982925	0.686463	1.4064	2.08839	1.8684	2.01566	0.78214	0.477245	0.860867	1.00846	1.57686	1.86706	0.894066	0.929657	0.850341	0.808859	1.77836	1.35157	2.47606	1.63352	0.906249	0.651166	0.755315	0.989459
BART1_0-p00914	BART1_0-u00914	0	0.097837	0	0	0	0	0	0.114498	0.232331	0	0	0	0	0	0	0	0	0	0	0	0.112858	0	0	0	0	0	0	0	0	0	0	0	0	0	0	0	0	0	0	0	0	0	0	0	0	0	0	0
BART1_0-p00915	BART1_0-u00915	0.863665	0	0.488033	0	0	0	1.54706	1.45328	0	1.95237	0.570669	0.662285	0	0	0.889191	0	2.63707	0.614576	0.349792	0	1.33384	0	0	0	0	0.671644	1.28761	0.83829	0	0.547069	1.4161	0	0.804972	2.57859	0.745922	1.7365	0	1.86308	1.19067	1.77478	0.68683	0.827802	0	2.00501	1.72114	0.460683	0	1.09948
BART1_0-p00916	BART1_0-u00916	1.04509	0.977604	0.473952	1.20421	0.661066	1.48449	2.02045	0.882823	1.36183	1.06058	0.988199	1.49962	0.322794	1.14482	1.73315	1.45385	0.321995	1.61932	0.863539	0.982488	0.632756	0.780843	0.995439	1.35539	1.46995	0.239444	1.80422	0.347889	2.39988	3.1813	0.648917	0.481278	0.460812	1.1759	0.486342	1.6875	0.809376	1.37592	0.684756	1.06381	0.812538	1.68527	1.22109	1.17189	0.499181	0.609355	0.63509	0
BART1_0-p00917	BART1_0-u00917	0	4.1043	0	0	0	0	0	0	2.95562	0	0	2.09874	0	0	0	1.65244	0	3.28869	0	0	0	0	2.77303	0	0	8.02965	0	0	0	0	0	0	0	0	0	0	1.94789	0	0	0	0	3.30228	0	0	0	0	0	0
BART1_0-p00918	BART1_0-u00918	0	0	0	0	0	0	0.329826	0	0	0	1.06843	1.39585	0	0	0	0	0	0	0	0	0	0	0	0.623496	0	0	0	0	0	0	1.14829	0.459004	0	0	0	0	0	0	0	0	0	0	0	0	0	0	0	0
BART1_0-p00919	BART1_0-u00919	0.146516	0	0	0.083409	0	0	0	0	0	0.194022	0.111648	0.196017	0.759579	0.348889	0	0	0	0.134558	0	0	0	0	0	0	0	0.248921	0.141505	0.181788	0.356836	0.749711	0	0	0	0	0.181359	0	0	0.220663	0	0	0.303014	0.134991	0.179761	0	0.550978	0.337064	0	0
BART1_0-p00920	BART1_0-u00920	11.4816	11.1133	12.4491	8.19795	16.8429	12.7438	7.96954	0	7.00026	13.8532	13.8916	14.0403	9.79265	5.31526	4.8984	7.17523	3.36286	6.4434	2.1596	6.75411	2.92276	3.58407	3.32924	3.06113	10.679	0.854588	2.25568	0	0	2.30853	3.44266	1.22424	9.77704	8.55646	6.55243	6.65633	3.79956	3.40071	1.53794	5.95989	1.69054	0	0	0	5.78379	0	0	1.58546
BART1_0-p00921	BART1_0-u00921	1.35254	0.94561	0.550017	1.79706	2.17827	0.254024	1.36998	0	1.02468	0.945724	1.20098	0.619421	0.851514	0.184921	0.233159	1.62093	1.21504	1.06186	0.400524	0.711659	0.512916	0.826283	1.51572	1.22166	0.879006	1.32756	2.29694	1.63333	2.04206	0.975479	2.8326	2.60866	1.47297	0.629264	1.43312	1.27089	1.00825	0	0.947988	0.211309	3.23117	1.10996	2.21757	0.242807	1.19846	1.16865	0.614065	1.41052
BART1_0-p00922	BART1_0-u00922	0.735683	0.834314	1.1302	1.40111	1.60834	0.996529	1.49051	1.38461	3.1766	2.91832	1.41222	2.12334	1.85063	0.757745	1.23619	1.35536	1.53194	1.29739	1.1187	2.00344	1.58088	2.43763	1.32479	1.61382	0.99498	0.836694	1.76977	1.56922	1.86306	1.32473	2.06129	0.716335	1.67626	1.84896	2.49285	2.13426	1.34675	2.10859	1.11753	2.49316	2.90326	1.44664	1.00495	2.20742	0.788872	1.25885	0.087267	0.546192
BART1_0-p00923	BART1_0-u00923	0.852348	0.917512	1.06713	2.1651	1.90499	2.01332	1.62168	2.15756	2.07482	1.41122	1.49392	2.55068	1.29448	1.25214	1.15021	2.97446	2.17737	2.23191	1.13856	1.01689	1.19037	1.71484	1.85308	1.39011	2.1361	1.31218	1.53006	3.33357	2.24965	2.92422	1.60198	1.11903	1.42559	1.75145	1.77953	1.33242	1.68042	1.64675	1.7897	1.78507	2.22213	1.90535	2.6441	1.90839	0.899426	0.708104	0.865117	1.16885
BART1_0-p00924	BART1_0-u00924	5.08153	5.53132	5.50222	9.28411	10.4798	9.74746	10.1576	10.5167	8.87009	8.45147	9.03816	8.35283	7.74276	7.86097	7.63061	11.7231	10.002	10.8105	5.5429	6.09229	5.8931	8.53959	9.49035	8.18932	12.0577	10.1595	9.85097	12.7959	11.8243	14.0356	8.01239	7.84641	8.89135	9.19864	8.44257	7.83381	13.7866	13.5015	11.279	12.2633	10.3207	12.3356	10.5024	12.6037	11.7346	11.4364	9.86211	10.2884
BART1_0-p00925	BART1_0-u00925	4.64588	5.84965	7.06607	6.24492	6.10405	6.10779	5.14811	6.5447	4.85316	11.4434	9.8563	6.59401	5.00947	4.55717	4.41107	2.47992	5.07184	4.05234	3.71622	5.53749	4.90644	6.86425	4.60999	6.24773	8.27228	4.14613	6.5655	2.48694	4.66556	5.6192	4.35208	5.62565	5.20152	4.64338	4.54886	6.62057	4.79078	5.4962	3.80805	4.6652	0.425674	0.617791	0.589165	0.529899	2.56721	2.12596	1.47339	1.46981
BART1_0-p00926	BART1_0-u00926	2.2727	2.36407	2.23897	1.72025	2.11371	1.80077	3.09439	3.19794	2.41818	2.92763	1.90038	1.72695	1.16542	2.2914	2.24505	2.98701	2.2132	2.7891	1.5616	1.4461	1.55201	2.88462	2.29535	1.89882	2.29441	1.58294	1.8759	1.48541	3.0046	1.5418	2.46325	2.45637	2.55154	2.36564	3.13798	1.35567	1.44732	2.56203	1.47291	3.32525	3.08826	2.29849	2.71691	3.03458	2.17494	2.41731	1.27201	1.28557
BART1_0-p00927	BART1_0-u00927	7.51245	8.05846	6.16422	9.57335	9.56225	9.81141	5.41153	6.02083	7.18171	6.66059	6.56022	7.7727	8.11018	10.5746	9.01555	10.7055	7.97139	7.60278	6.7475	5.99885	6.00252	7.6669	7.84959	11.7858	10.4905	5.58568	7.30168	11.0211	12.0485	12.2503	4.53194	5.29008	6.02848	4.22712	7.65135	5.84859	25.8974	26.3526	15.7629	15.1553	8.66849	8.20729	7.87932	10.0888	2.14207	2.09048	2.36959	1.97744
BART1_0-p00928	BART1_0-u00928	0	0	0	1.4957	0	0.659552	2.12519	0.976112	0	0	4.06171	0	0	1.34592	1.50665	0.773347	2.14149	0	0	2.47633	0	0	0.687024	0	0	0.813962	3.82072	0	4.30682	4.54885	0	0	0	0	0	1.74448	0	4.2528	1.45254	0	4.36928	0	0	0	0	2.11517	0	0
BART1_0-p00929	BART1_0-u00929	0	0	0	0	0	0	0	0	0	0	0	0	0	0	0	0	0	0	0	0	0	0	0	0	0	0	0	0	0	0	0	0	0	0	0	0	0	0	0	0	0	0	0	0	0	0	0	0
BART1_0-p00930	BART1_0-u00930	7.62556	12.5639	8.08686	30.0072	34.3877	27.7348	21.806	20.0076	20.5007	32.8686	28.5432	28.16	11.8385	13.3777	14.0839	28.6422	21.3817	24.4834	9.4124	10.2046	7.88356	22.8466	25.1791	22.0983	27.636	28.0616	24.7153	51.7496	40.7823	39.5841	13.6812	16.6338	15.3963	19.0671	17.4083	17.9073	30.8465	38.3228	30.935	31.3582	29.9971	35.2704	31.3241	34.5167	31.2841	25.9744	22.9441	25.4475
BART1_0-p00931	BART1_0-u00931	0	0	0.071027	0.628563	0.599756	0.326671	0.302492	0.310518	0	0.336053	0	0	0	0	0	0.161012	0.519736	0.125643	0	0.158031	0.076544	0	0.083043	0.312615	0	0.12736	0.25713	1.11356	0.186097	0.088211	0	0.230239	0.137367	0.218869	0.379385	0.372909	0.507281	1.1251	0.695941	0.386245	1.14735	1.02946	0.893399	0.707036	0	0.111935	0	0
BART1_0-p00932	BART1_0-u00932	0.687534	0.95631	2.61013	0	0.300961	0.286275	1.59545	1.89584	3.35944	2.3364	0.621276	3.47081	1.98231	2.36056	0.258382	2.57561	1.82073	1.53419	0.592576	0.815002	0.799561	0.647424	0.88176	0	2.84659	0.45049	3.31453	0.300163	2.61813	0	1.49855	2.42467	0.480502	0	1.32725	0.519652	0.318672	3.38291	0.379993	3.64913	2.57221	0.782813	2.04218	1.35745	2.75938	1.25583	1.7837	2.96448
BART1_0-p00933	BART1_0-u00933	0	0	0	0	0	0	0	0	0	0	0	0	0	0	0	0	0	0	0	0	0	0	0	0	0	0	0	0	0	0	0	0	0	0	0	0	0	0	0	0	0	0	0	0	0	0	0	0
BART1_0-p00934	BART1_0-u00934	0	0	0.085341	0	0	0	0.091895	0.09427	0.095593	0.100684	0	0	0	0	0.087625	0	0	0.075023	0.103343	0	0	0.111177	0.100968	0	0.293406	0.917055	0	0.41089	0.372058	0.105796	0.202855	0	0.247062	0.262469	0	0.089396	0.203933	0	0	0	0	0	0	0	0.435705	0	0.228021	0.118936
BART1_0-p00935	BART1_0-u00935	0	0	0	0	0	0	0	0.0592	0	0	0	0	0	0	0	0	0	0	0	0	0	0	0	0	0	0	0	0	0	0	0	0	0	0	0	0	0	0	0	0	0	0	0	0	0	0	0	0
BART1_0-p00936	BART1_0-u00936	20.3074	22.6128	19.2447	37.8521	36.2009	41.1832	34.9544	30.1952	39.2357	38.1408	42.6132	42.1649	22.46	27.2245	19.8992	45.6373	31.39	32.7946	14.6637	13.1511	14.5758	28.2198	30.3108	28.5751	63.2	75.3697	58.5873	74.2469	86.3413	89.6055	38.4798	27.2981	28.4734	29.6796	29.176	24.8888	60.4502	64.0429	50.7096	54.5573	23.6651	26.4444	17.4537	24.6532	40.414	31.2931	20.4636	20.4303
BART1_0-p00937	BART1_0-u00937	0.526665	0.228054	0.760474	0.401004	0.84831	1.169	0.773932	1.19082	0.884145	1.14708	1.41135	0.670668	0.661289	0.720026	0.42287	3.51451	1.27896	1.56643	0.259369	0.904342	0.379837	1.45432	1.35281	1.14534	1.03256	0.804227	0.989676	0.820635	3.26298	2.18893	0.633164	0.450694	0.069982	0.787546	0.988063	0.622563	2.03635	2.21013	1.46927	1.0806	2.43999	1.43151	1.02656	1.24262	1.00647	0.534212	0.387461	0.095117
BART1_0-p00938	BART1_0-u00938	55.437	53.4312	55.5451	45.4556	37.6689	42.7956	40.5657	42.9987	37.1758	30.2016	19.5388	32.8889	50.8464	47.7919	60.6726	37.369	50.295	46.3373	45.9994	54.4607	51.8212	51.6008	43.0168	49.4316	34.5782	27.6635	46.4047	34.9396	22.0557	38.9248	40.4091	49.2741	41.8682	61.9444	58.8152	59.5845	36.3836	23.0387	29.8107	38.6599	37.9038	38.2168	38.1199	31.9418	42.6844	52.9546	43.7999	49.7464
BART1_0-p00939	BART1_0-u00939	163.216	144.064	147.247	94.2521	99.2904	84.9879	88.0084	100.354	81.1264	76.5523	48.1206	74.0364	157.855	121.252	151.881	89.6085	125.489	113.127	132.776	134.108	136.789	122.516	106.193	115.456	85.9702	77.1663	117.098	75.0801	49.8939	91.2685	99.3822	141.64	103.865	163.997	144.734	166.633	120.937	66.4867	102.309	99.0144	112.846	104.295	115.443	112.172	136.311	182.097	178.913	167.559
BART1_0-p00940	BART1_0-u00940	0.673121	0.27527	0.295468	0.647197	0	0	1.55945	1.27643	0.32328	0.517229	0.182382	0.155686	0.194103	0.553594	0.15097	0.661142	0.535067	0.129143	1.0487	0.322797	0.314407	0	0.171722	0	0	0.131645	0.176732	0.529163	0	0.727017	0	0.52527	0	0.300467	0.260217	0.153189	0.179488	0.477137	0.636799	0.820834	0.485441	0.219265	0	0.504015	0.256814	0	0.199003	0.415262
BART1_0-p00941	BART1_0-u00941	0	0	0.07731	0	0	0	0.103865	0	0	0	0	0.082444	0	0	0	0	0	0	0	0	0.027987	0	0	0	0	0	0	0	0.13574	0	0	0.074611	0	0.079897	0	0	0	0	0	0	0	0	0	0.079172	0	0	0	0
BART1_0-p00942	BART1_0-u00942	0	0	0	0.059818	0	0	0	0	0.180169	0.064094	0.033678	0	0	0.102077	0	0.153502	0.065955	0.023939	0	0.09067	0	0	0	0	0.031029	0	0	0.065218	0	0.033568	0	0	0.078474	0	0	0.028435	0.031629	0	0	0	0.043007	0.11533	0	0	0.04487	0	0.069472	0
BART1_0-p00944	BART1_0-u00944	0	0	0	0.082802	0	0.028687	0	0	0	0	0	0	0	0	0	0.137378	0	0	0	0	0	0	0	0	0	0	0	0.060184	0.065313	0	0	0	0	0	0	0	0	0	0	0	0	0	0	0	0	0	0	0
BART1_0-p00945	BART1_0-u00945	10.6204	9.40561	11.5639	12.5969	11.109	10.8184	10.524	9.54244	10.7924	15.1609	12.7186	13.8383	11.0884	10.3669	10.1318	13.4158	12.2979	10.6033	8.69443	10.364	8.37889	13.3993	12.322	12.8776	12.9482	12.6692	13.7208	11.4609	9.31189	10.5779	12.0351	10.4407	11.393	13.2214	12.1645	10.238	10.0897	12.0309	11.7435	12.0228	11.3938	8.89792	8.77536	10.9078	10.0562	9.79488	9.36644	8.43247
BART1_0-p00946	BART1_0-u00946	33.915	29.2453	29.7713	46.5169	47.936	47.6252	49.5105	42.9928	52.6125	48.4679	56.0244	56.6446	33.12	40.531	33.6352	55.4468	43.0981	47.2805	29.2231	27.5994	25.5435	38.9552	43.1234	42.878	71.0905	67.0288	66.015	94.8885	93.6653	85.3242	41.2757	38.1164	40.3654	40.8261	43.754	35.209	53.9425	66.2412	64.6701	63.5061	61.801	61.2819	50.455	59.0293	42.1152	36.6734	34.4057	36.4772
BART1_0-p00947	BART1_0-u00947	0	0	0	0	0	0	0	0	0	0	0	0	0	0	0	0	0	0	0.097198	0	0	0	0	0	0	0	0	0	0	0	0	0	0	0	0	0	0	0	0	0	0	0	0	0	0	0	0	0
BART1_0-p00948	BART1_0-u00948	3.26947	3.76653	2.44337	4.14168	4.94842	4.07674	5.45329	4.867	3.54708	6.26608	6.32842	4.07623	3.28064	4.6645	3.67022	5.2887	3.86555	4.34348	2.20932	2.87913	2.88962	3.94884	4.74551	3.62578	6.83212	7.25294	6.11254	6.35818	7.72766	7.43809	4.49057	2.97519	4.1758	4.56943	3.29121	3.44946	6.14917	6.77757	5.41079	5.56478	4.40489	4.04439	2.89417	4.2774	4.20092	4.25735	3.06699	3.60012
BART1_0-p00949	BART1_0-u00949	0.027174	0.100594	0	0	0	0	0.030314	0.074822	0.224433	0.036246	0	0	0	0	0	0	0	0.177071	0.115437	0	0.076429	0	0	0	0	0	0	0.034662	0	0	0	0.163018	0	0	0.030546	0.357433	0	0.044584	0	0.043917	0.12093	0	0	0.232929	0	0.064189	0	0.155432
BART1_0-p00950	BART1_0-u00950	0.843428	1.27004	0.927627	1.82092	1.90177	2.02791	1.94858	1.80071	2.14503	2.47284	1.86396	2.18624	1.18104	1.44428	1.18842	3.04394	2.28552	2.25626	1.10606	1.24317	1.08773	1.66725	1.90851	1.60608	2.10298	1.33836	1.97543	1.90961	3.15316	3.54457	1.45004	1.39722	1.43298	1.69227	2.07975	1.89354	2.30205	2.28807	1.87112	1.76837	3.60392	2.35176	2.51147	3.03456	0.980785	0.987927	0.802523	1.11705
BART1_0-p00951	BART1_0-u00951	0.633411	0.721704	0.601924	1.05701	0.599629	0.601416	0.983461	0.658928	1.42716	0.600072	1.13766	0.815951	0.519078	0.519571	0.892283	0.798993	1.13779	0.656392	0.530127	0.569329	0.949542	1.21928	0.577401	0.59382	1.65039	1.24661	1.72954	2.46387	2.06773	1.78241	0.560607	0.639281	0.476821	0.814404	1.30948	0.58707	1.22104	1.58072	1.32141	1.4342	0.966081	1.12419	0.716072	1.15965	0.529143	0.761127	0.344908	0.273723
BART1_0-p00952	BART1_0-u00952	0	0	0	0	0	0	0	0	0	0	0	0	0	0	0	0	0	0	0	0	0	0	0	0	0	0	0	0	0	0	0	0	0	0	0	0	0	0	0	0	0	0	0	0	0	0	0	0
BART1_0-p00953	BART1_0-u00953	3.85738	5.02262	3.58666	8.85746	7.08364	5.52403	6.17119	7.58351	6.33887	7.93569	5.79669	5.83082	5.76746	4.46702	6.97866	7.43182	6.41708	7.68812	2.37555	2.79794	2.46497	7.56634	5.79699	5.37041	8.84291	14.2246	8.19069	10.8521	13.3215	12.2178	4.99111	7.79835	4.94041	3.99477	7.60295	6.80508	7.73188	8.10963	6.42038	6.12991	11.971	8.86258	9.13395	12.5576	7.12148	9.51175	9.22545	8.6823
BART1_0-p00954	BART1_0-u00954	0	0	0	0	0	0	0	0	0	0	0	0	0	0	0	0	0	0	0	0	0	0	0	0	0	0	0	0	0	0	0	0	0	0	0	0	0	0	0	0	0	0	0	0	0	0	0	0
BART1_0-p00955	BART1_0-u00955	0	0	0	0	0	0	0	0	0	0	0	0	0	0	0	0	0	0	0	0	0	0	0	0	0	0	0	0	0	0	0	0	0	0	0	0	0	0	0	0	0	0	0	0	0	0	0	0
BART1_0-p00956	BART1_0-u00956	0.412665	0.419111	0.676486	1.24034	1.21793	0.773579	1.43362	1.22417	5.21154	0.794232	0.419299	0.953685	0.743912	0.318046	0.346543	3.55253	2.8714	0.891678	1.07325	0.620902	0.965236	0.438765	0.788336	1.23412	0.643873	0.302211	0.676987	1.35218	0.88205	2.36802	2.0067	0.511856	0.758638	1.38201	1.29704	0.352702	1.89967	0.360907	0.9603	2.79105	13.6005	7.94432	3.59259	6.07574	1.16189	0.358623	0.750057	0.156502
BART1_0-p00957	BART1_0-u00957	0	0	0	0	0	0	0	0	0	0.156619	0	0	0	0	0.136958	0	0	0	0	0.146739	0	0	0	0	0	0	0	0	0.116118	0	0	0	0	0	0	0	0	0	0	0	0	0	0	0	0	0	0	0
BART1_0-p00958	BART1_0-u00958	0	0	0	0	0	0	0	0	0	0	0	0	0	0	0	0	0	0	0	0	0	0	0	0	0	0	0	0	0	0	0	0	0	0	0	0	0	0	0	0	0	0	0	0	0	0	0	0
BART1_0-p00959	BART1_0-u00959	0	0	0	0	0	0	0	0.055787	0	0	0	0	0	0	0	0	0	0	0	0	0	0	0.059581	0	0	0	0	0	0	0.126697	0	0	0	0	0	0.053606	0	0.080195	0	0	0	0	0	0	0	0.079832	0	0
BART1_0-p00960	BART1_0-u00960	0	0	0	0	0	0	0	0	0	0	0	0	0	0	0	0	0	0	0	0	0	0	0	0	0	0	0	0	0	0	0	0	0	0	0	0	0	0	0	0	0	0	0	0	0	0	0	0
BART1_0-p00961	BART1_0-u00961	0.416549	0.66784	0.74493	1.61157	1.25379	0.94999	1.17477	1.11712	1.14402	1.68398	2.04334	3.2604	1.08433	0.662461	0.692686	2.61016	2.14452	2.20891	0.718325	0.476194	0.805189	2.07016	2.23906	2.11078	1.62551	1.36523	1.17723	2.65698	2.1062	2.54177	1.07473	0.62398	0.751332	1.88418	1.61408	1.1723	1.418	2.6099	2.58266	2.28529	3.64422	2.99589	3.09611	2.40493	1.02675	0.661687	0.815655	1.27857
BART1_0-p00962	BART1_0-u00962	0.058041	0.086815	0.065906	0.034933	0.057102	0.041032	0.030229	0.034565	0.035089	0.03745	0.157326	0.234302	0.125695	0.238393	0.032367	0.23318	0.077036	0.153821	0	0	0.068201	0.123868	0.090016	0.104203	0.181187	0.014117	0.019036	0.209479	0.08265	0.137213	0	0.015921	0.091668	0.032439	0.056262	0.06645	0.01839	0.048985	0	0.083952	0	0.290445	0.056014	0.076506	0	0.008791	0.037347	0.021048
BART1_0-p00963	BART1_0-u00963	0	0	0	0	0	0	0	0	0	0	0	0	0	0	0	0	0	0	0	0	0	0	0	0	0	0	0	0	0	0	0	0	0	0	0	0	0	0	0	0	0	0	0	0	0	0	0	0
BART1_0-p00964	BART1_0-u00964	1.10452	1.91759	1.51671	5.38702	6.65712	5.65468	2.58237	2.06603	2.15943	4.60347	5.70982	4.44989	2.71796	3.37775	2.38821	5.93597	3.89882	3.93362	1.22216	0.827537	0.860563	3.48242	4.56184	4.30842	6.6078	4.47024	5.60222	9.51171	10.1902	6.91338	3.57155	2.79009	2.5114	3.61676	2.74863	2.35685	4.71383	7.0386	5.06748	5.97844	6.05003	5.22329	5.70948	5.35953	4.37083	3.00452	3.76344	3.8296
BART1_0-p00965	BART1_0-u00965	3.53765	5.00403	4.14279	8.82532	5.31264	6.83622	4.34175	3.68942	6.73361	6.78549	6.01302	9.53637	3.32244	4.7954	2.30505	3.84974	3.14732	3.55865	2.38864	1.58564	2.00916	3.07866	5.55392	4.65296	11.5635	11.197	11.0684	7.604	9.08297	8.19623	6.44035	5.04209	3.33046	3.98298	3.82798	4.42692	2.12165	3.87332	2.84176	2.31496	0.97623	1.62616	1.02638	1.6728	7.28792	5.61777	5.86052	5.1654
BART1_0-p00966	BART1_0-u00966	0	0	0	0	0	0	0	0	0	0	0	0	0	0	0	0	0	0	0	0	0	0	0	0	0	0	0	0	0	0	0	0	0	0	0	0	0	0	0	0	0	0	0	0	0	0	0	0
BART1_0-p00967	BART1_0-u00967	2.62446	0	0	0	0	1.05028	0	0	0	0	0	0	0	0	0	2.96351	1.10872	0	0	0	0	0	0	0	1.05612	2.53535	0	0	6.1607	0	0	0	0	0	0	0	0	0	0	0	0	0	0	1.91253	0	0	0	0
BART1_0-p00968	BART1_0-u00968	0	0	0	0	0	0	0	0	0	0	0	0	0	0	0	0	0	0	0	0	0	0	0	0	0	0	0	0	0	0	0	0	0	0	0	0	0	0	0	0	0	0	0	0	0	0	0	0
BART1_0-p00969	BART1_0-u00969	0	0	0	0	0	0	4.64214	0.938445	0	0	0	0	0.574816	0	0	0	0	0	0	0	0.921214	0	0	0	0.99767	0	1.05161	0	1.52353	0	0	0	0	0	0.384307	0	0	1.58102	1.42504	0	0	0	0.639884	0	0	0	0	0
BART1_0-p00970	BART1_0-u00970	0.056509	0.08459	0.055982	0.181047	0	0.149335	0.04438	0.100424	0.18714	0.035358	0.101425	0	0	0.10991	0.057838	0.042052	0.164273	0.293226	0.142443	0	0	0	0.402575	0	0.265041	0.223584	0.082535	0.455263	0.523654	0.61805	0.225294	0.325408	0.021327	0.227529	0	0.222595	0.336328	0.140626	0.06084	0.282835	0	0.385188	0.097702	0.057483	0.363973	0.342874	0.320458	0.204456
BART1_0-p00971	BART1_0-u00971	0.16107	0.270857	0.194246	0.038428	0.576081	0.582238	0.650939	0.355879	0.266861	0.706008	0.760412	0.449216	0.577205	0.503059	0.345596	0.713511	0.699081	0.561401	0.111723	0.263815	0.267233	0.454504	0.494796	0.448009	0.335314	0.681316	0.679676	0.994707	1.36094	1.03652	0.204244	0.201835	0.409727	0.326174	0.561846	0.176232	0.360465	0.785072	0.654293	0.510173	1.06728	0.808478	0.693258	1.10834	0.186616	0.22603	0.123262	0.245379
BART1_0-p00972	BART1_0-u00972	0	0	0	0	0	0	0	0	0	0	0	0	0	0	0	0	0	0	0	0	0	0	0	0	0	0	0	0	0	0	0	0	0	0	0	0	0	0	0	0	0	0	0	0	0	0	0	0
BART1_0-p00973	BART1_0-u00973	0.054476	0.123656	0.041251	0.241924	0.102456	0.169013	0.111585	0.03473	0.103119	0.070021	0.120119	0.196858	0.047432	0.032658	0.026882	0.083075	0.046213	0.178364	0.054592	0.029477	0.021701	0.006424	0.129951	0.02466	0.113981	0.381476	0.127994	0.168169	0.235012	0.251132	0.058313	0.095981	0.070327	0.023582	0.034069	0.043671	0.09559	0.243213	0.223088	0.134578	0.175246	0.064066	0.030447	0.050906	0.254944	0.155201	0.123795	0.151394
BART1_0-p00974	BART1_0-u00974	0	0	0	0	0	0	0	0	0	0	0	0	0	0	0	0	0	0	0	0	0	0	0	0	0	0	0	0	0	0	0	0	0	0	0	0	0	0	0	0	0	0	0	0	0	0	0	0
BART1_0-p00975	BART1_0-u00975	1.37435	1.90556	1.91075	1.64212	0.325848	1.70704	0.290071	0.294509	3.1333	0.641813	0.508921	1.2923	1.0765	1.53193	0	0.153814	0	0.360476	0	0	0.580405	0.177379	0.319297	0.299568	1.39842	3.15615	1.7933	0.492241	2.12425	2.01216	5.8063	0.321055	1.56494	2.07919	0.484164	1.55532	1.97809	4.82102	3.90116	3.39172	1.78425	0.80728	2.97155	4.63929	0.475425	0.217601	0	0.571483
BART1_0-p00976	BART1_0-u00976	0	0	0	0	0	0	0	0	0	0	0	0	0	0	0	0	0	0	0	0	0	0	0	0	0	0	0	0	0	0	0	0	0	0	0	0	0	0	0	0	0	0	0	0	0	0	0	0
BART1_0-p00977	BART1_0-u00977	32.4482	35.2002	32.2245	109.182	96.2227	75.3908	129.05	93.9531	127.499	139.708	151.356	142.277	89.6195	84.3261	69.7839	167.046	60.5904	81.5024	24.7204	31.2782	29.8329	64.6175	115.172	85.695	52.2139	36.8829	46.0756	110.781	99.4504	93.0722	67.246	47.7189	72.1996	59.5425	50.3677	42.2418	83.8505	136.142	111.096	116.333	139.169	72.1878	112.487	78.5404	23.8571	33.5792	25.8764	25.4749
BART1_0-p00978	BART1_0-u00978	10.2783	11.9415	5.67383	19.462	33.2217	17.1187	29.7039	18.773	18.3948	24.9089	21.4379	45.0659	11.9745	13.3908	20.5585	28.448	14.7496	23.1159	0	2.84547	0	27.987	29.5427	10.3386	10.8255	7.59687	9.44107	33.7562	12.2373	42.8052	20.0208	9.49577	20.2886	0	16.3512	4.0286	0	0	26.3994	9.10799	8.8625	8.04238	0	0	0	0	0	0
BART1_0-p00979	BART1_0-u00979	0	0	0	0	0	0	0	0	0	0	0	0	0	0	0	0	0	0	0	0	0	0	0	0	0	0	0	0	0	0	0	0	0	0	0	0	0	0	0	0	0	0	0	0	0	0	0	0
BART1_0-p00980	BART1_0-u00980	0	0	0	0	0	0	0	0	0	0	0	0	0	0	0	0	0	0	0	0	0	0	0	0	0	0	0	0	0	0	0	0	0	0	0	0	0	0	0	0	0	0	0	0	0	0	0	0
BART1_0-p00981	BART1_0-u00981	0	0	0	0	0	0	0	0	0	0	0	0	0	0	0	0	0	0	0	0	0	0	0	0	0	0	0	0	0	0	0	0	0	0	0	0	0	0	0	0	0	0	0	0	0	0	0	0
BART1_0-p00982	BART1_0-u00982	0	0	0	0	0	0	0	0	0	0	0	0	0	0	0	0	0	0	0	0	0	0	0	0	0	0	0	0	0	0	0	0	0	0	0	0	0	0	0	0	0	0	0	0	0	0	0	0
BART1_0-p00983	BART1_0-u00983	0	0	0	0	0	0	0	0	0	0	0	0	0	0	0	0	0	0	0	0	0	0	0	0	0	0	0	0	0	0	0	0	0	0	0	0	0	0	0	0	0	0	0	0	0	0	0	0
BART1_0-p00984	BART1_0-u00984	0	0	0	0	0.122651	0	0	0	0	0	0	0.108023	0	0	0	0	0	0	0	0.225384	0.10941	0.132607	0	0	0.583587	0	0	0.245141	0.17764	0	0.242345	0.114353	0	0	0	0.533042	0.489906	0	0	0	0	0.149321	0	0	0	0	0	0
BART1_0-p00985	BART1_0-u00985	0	0	0	0	0	0	0	0	0	0	0	0	0	0	0	0	0	0	0	0	0	0	0	0	0	0	0	0	0	0	0	0	0	0	0	0	0	0	0	0	0	0	0	0	0	0	0	0
BART1_0-p31671	BART1_0-u31671	48.4618	28.6473	46.0551	62.7228	75.1078	67.484	5.18591	6.09649	5.85922	53.4721	41.3932	57.3152	21.2614	21.8975	27.9305	57.8328	83.6678	66.2596	23.9271	23.6697	25.5035	64.3973	62.4037	67.6536	18.7318	24.0345	38.0989	59.7462	26.8042	48.5454	16.2541	60.9762	14.9299	56.1315	60.0481	77.155	22.6607	16.2871	22.055	18.9698	146.322	129.46	103.817	126.12	45.5686	62.0042	92.4109	89.6907
BART1_0-p00987	BART1_0-u00987	0	0	0	0	0	0	0	0	0	0	0	0	0	0	0.117583	0	0	0	0	0	0	0	0	0	0.175352	0.068374	0	0	0.10001	0.142274	0	0	0	0	0.068031	0	0.269266	0.537755	0.052648	0.153699	1.64677	0	0	0	0.19114	0.476021	1.18387	1.08051
BART1_0-p00989	BART1_0-u00989	0.191166	0	0	0	0.250918	0.716387	0	0	0.686635	0	1.03617	0.442922	0	1.77059	0	0.468126	1.26578	0.549236	0.247545	0.455227	0.445335	0.270274	0	0.686118	1.43215	1.68738	0.753503	2.50396	2.90949	1.54873	0.498993	0.816163	0.200495	0.426561	0.184592	0.65107	0.261337	1.04104	0.310585	0.299056	1.05699	0	1.1134	0.738642	1.12733	1.71934	0.291364	1.21621
BART1_0-p00990	BART1_0-u00990	3.95381	5.39029	4.7764	5.62912	2.45666	4.94114	4.45812	4.19758	5.25578	3.60437	5.21552	6.13245	3.90178	7.8053	3.72819	3.07088	1.92993	2.6978	3.6516	2.25408	2.79863	1.03249	2.12028	1.86699	6.23397	10.9722	5.18908	5.31847	7.61093	7.16473	4.72279	6.332	5.79292	3.13604	1.00622	1.0671	2.19042	3.27709	3.22979	4.68269	2.03964	3.49047	2.89985	2.6821	4.68936	4.52259	6.05447	3.47405
BART1_0-p00991	BART1_0-u00991	0	0	0	0	0	0	0.188467	0	0	0	0	0	0	0	0	0	0	0.155877	0	0	0	0	0	0	0	0.159259	0	1.06523	0	0	0	0.221055	0	0	0	0	0.219521	0.874928	0	0	0	0	0	0	0	0	0.244042	0
BART1_0-p00992	BART1_0-u00992	0.468799	0.135014	0.21852	0.161112	0	0.167464	0.310147	1.75093	0.887941	0.086129	0.090744	0.463959	0.676371	0.275191	0	0.825345	0.444059	0.450845	0.174524	0.323986	0	0.950797	0.08515	0.641041	0.501638	1.56708	1.2303	1.05388	1.46286	0.723537	0.953009	0.157739	0.35209	0.0748	0	0	1.99515	2.65497	0.714136	0.19815	0.117709	0.105631	0.275017	0.120925	0.246897	0.114837	0.191204	0.299185
BART1_0-p00993	BART1_0-u00993	0.167644	0.111754	0.120931	0.23539	0	0.139802	0.388105	0.232818	0.168781	0.324225	0.113597	0.128941	0.040332	0.172161	0	0.276097	0.333689	0.349863	0.109457	0.101904	0.262466	0.516506	0.070926	0.100318	0.209322	1.3055	1.2097	0.366625	0.450971	0.981289	0.18027	0.093607	0.147043	0.062451	0.108298	0.127864	0.427292	1.18535	0.12525	0.081292	0.04841	0.08657	0.150186	0.247219	0.35368	0.047228	0.039116	0
BART1_0-p00994	BART1_0-u00994	16.3576	17.909	19.8395	19.6573	17.0855	21.559	14.778	15.2329	22.578	11.1417	12.6702	16.2379	21.2785	29.0766	17.1527	10.1923	9.56742	7.8967	27.7844	13.8185	14.1555	8.66494	11.677	9.35082	21.1555	27.4534	18.3619	10.146	17.2147	19.0519	22.4559	16.5023	21.8113	9.29735	7.14119	7.1182	3.81842	9.25894	7.25944	9.22467	6.39531	8.44808	6.57725	8.09117	14.4764	9.3558	8.99627	11.9421
BART1_0-p00995	BART1_0-u00995	0	0	0	0	0	0	0	0	0	0	0	0	0	0	0	0	0	0	0	0	0	0	0	0	0	0	0	0	0	0	0	0	0	0	0	0	0	0	0	0	0	0	0	0	0	0	0	0
BART1_0-p00997	BART1_0-u00997	0	0	0	0	0	0	1.0152	0	0.24888	0	0	0	0	0	0	0	0	0	0	0	0	0	0	0	0	0	0	0	0	0	0	0	0	0	0	0	0	0	0	0	0	0	0	0	0	0	0	0
BART1_0-p00998	BART1_0-u00998	0	0	0	0	0	0	0	0	0	0	0	0	0	0	0	0	0	0	0	0	0	0	0	0	0	0	0	0	0	0	0	0	0	0	0	0	0	0	0	0	0	0	0	0	0	0	0	0
BART1_0-p00999	BART1_0-u00999	0	0	0	0	0	0	0	0	0	0	0	0	0	0	0	0	0	0	0	0	0	0	0	0	0	0	0	1.30323	0	0	0	0	0	0	0	0	0	0	0	0	0	0	0	0	0	0	0	0
BART1_0-p01000	BART1_0-u01000	0	0	0	0	0	0	0	0	0	0	0	0	0	0	0	0	0	0	0	0.066677	0	0	0	0	0	0	0	0	0	0	0	0	0	0	0	0	0	0	0	0	0	0	0	0	0	0	0	0
BART1_0-p01001	BART1_0-u01001	3.47539	2.09944	1.04369	3.36893	5.00913	3.86458	1.91203	1.66037	2.48912	4.17847	3.48894	4.65247	2.53955	3.26043	2.94388	5.14268	4.44142	4.56784	0.980844	1.61841	1.28516	2.92935	3.15759	3.62031	6.69683	4.42597	4.58767	9.88154	8.65605	11.0412	1.27286	3.11167	2.59716	2.27786	3.28507	2.97081	5.94416	5.59193	4.66535	5.91319	5.52514	3.87696	4.59856	3.89729	5.25938	6.14993	8.38243	8.36847
BART1_0-p01002	BART1_0-u01002	0.035954	0	0	0	0	0	0	0	0	0	0	0	0	0	0	0	0	0	0	0.05987	0	0	0.054703	0	0.096445	0	0	0	0.143849	0	0	0.216273	0	0	0	0	0.059693	0.135332	0	0	0.123349	0	0	0	0.077478	0	0.120339	0
BART1_0-p01003	BART1_0-u01003	0	0	0	0	0	0	0	0	0	0	0	0	0	0	0	0	0	0	0	0	0	0	0	0	0	0	0	1.30323	0	0	0	0	0	0	0	0	0	0	0	0	0	0	0	0	0	0	0	0
BART1_0-p01004	BART1_0-u01004	0	0	0	0	0	0	0	0	0	0	0	0	0	0	0	0	0	0	0	0	0	0	0	0	0	0	0	0	0	0	0	0	0	0	0	0	0	0	0	0	0	0	0	0	0	0	0	0
BART1_0-p01005	BART1_0-u01005	0	0	0	0	0	0	0	0	0	0	0	0	0	0	0	0	0	0	0	0	0	0	0	0	0	0	0	0	0	0	0	0	0	0	0	0	0	0	0	0	0	0	0	0	0	0	0	0
BART1_0-p01006	BART1_0-u01006	0	0	0	0	0	0	0	0	0	0	0	0	0	0	0	0	0	0	0	0	0	0	0	0	0	0	0	0	0	0	0	0	0	0	0	0	0	0	0	0	0	0	0	0	0	0	0	0
BART1_0-p01007	BART1_0-u01007	0	0.01642	0	0	0	0	0	0.019603	0	0	0	0.018985	0.023763	0.033803	0.036718	0	0.043692	0.015861	0	0	0	0	0.083521	0.059101	0	0	0.086375	0	0	0	0.106118	0	0	0	0	0	0	0.027805	0.024457	0	0	0	0	0	0	0.138527	0	0.047797
BART1_0-p01008	BART1_0-u01008	0.062927	0	0.034061	0	0	0	0	0	0	0	0	0	0.045416	0	0	0	0	0.030302	0	0	0	0	0	0	0	0	0.247682	0	0	0	0	0	0	0	0	0.03599	0	0	0	0	0	0	0	0	0	0.053251	0	0
BART1_0-p01009	BART1_0-u01009	0	0	0	0	0	0	0	0	0	0	0	0	0	0	0	0	0	0	0	0	0	0	0	0	0	0	0.158499	0	0	0	0	0	0	0	0	0	0	0	0	0	0	0	0	0	0	0	0	0
BART1_0-p01010	BART1_0-u01010	0	0	0	0	0	0	0	0	0.02763	0	0	0	0	0	0	0	0	0	0	0	0	0	0	0	0	0	0	0	0	0	0	0	0	0	0	0	0	0	0	0	0	0	0	0	0	0	0	0
BART1_0-p01011	BART1_0-u01011	0.357496	0.823496	0.309777	0.774369	0.750308	0.536569	0.372445	0.382869	0.561213	0.322489	0.823595	0.495012	0.206398	0.550728	0.478907	0.926888	1.09095	0.757314	0.139987	0.34733	0.503519	1.0672	0.862408	0.770089	0.312451	0.591777	0.562851	1.87613	1.22197	1.64178	0.276923	0.403405	0.225721	0.719059	1.35073	0.899428	0.914134	0.973658	0.536232	0.365258	1.11809	1.83415	1.06076	1.39735	0.259572	0.302999	0.602902	0.419248
BART1_0-p01012	BART1_0-u01012	13.1918	14.4551	14.2711	13.6815	12.6921	11.9711	7.71134	6.76628	6.73969	11.6925	12.5396	12.596	9.04433	9.149	8.99753	14.1404	20.1366	19.5572	11.8073	13.1476	11.3001	20.1882	15.3664	14.7439	5.31445	9.18634	6.10435	11.8291	5.9987	9.24895	5.96919	9.82945	7.2627	15.9248	17.0871	19.6608	8.01338	6.23198	7.46042	6.37987	18.9064	23.5327	18.7795	19.1169	15.6209	17.3283	19.7485	21.023
BART1_0-p01013	BART1_0-u01013	4.47472	4.83845	4.61273	7.51022	5.66984	6.70141	6.72992	5.61602	7.18968	8.57468	7.67325	8.40869	5.93197	6.99145	6.68158	8.91007	9.63003	10.2177	3.49759	3.07063	4.13026	8.00725	5.68001	6.60684	7.22731	8.53488	5.52587	8.71218	16.0646	11.3077	4.76735	3.85419	4.42124	6.37887	8.46521	6.54082	5.592	9.04882	5.66361	5.6282	5.99168	7.10727	5.11922	8.73777	5.15803	3.8111	4.86427	5.11824
BART1_0-p01014	BART1_0-u01014	5300.34	4635.93	5313.74	5715.16	5207.76	5458.38	5488.44	5524.46	5511.22	5534.98	5237.03	5230.26	5209.62	5079.82	5706.89	3602.32	4890.35	5077.29	5761.09	5939.69	6157.9	5889.79	5305.83	5857.33	4058.39	3475.15	5104.91	2774.01	2185.31	3407.51	5799.96	2438.29	6438.32	6971.41	6697.66	6842	2816.35	1952.84	2403.97	2887.24	2720.91	2166.34	2324.56	1842.56	3023.33	3191.67	2621.62	3057.81
BART1_0-p01015	BART1_0-u01015	0.420944	0.740344	0.856805	0.886262	0.966284	0.85538	0.913719	0.437982	0.507808	1.55787	0.499103	1.76135	0.68337	0.864747	0.646616	1.3629	0.279177	0.455687	0.13723	0.382553	0.431918	1.19594	1.00287	0.314813	0.394153	0.153813	0.069041	0.345083	0.99932	0.710649	0.748064	0.303738	0.387427	0.176346	0.15286	0.300601	0.270986	1.08207	0.716263	0.154719	0.459966	1.23664	1.00149	0.754417	0.481529	0	0.596582	0.077789
BART1_0-p09376	BART1_0-u09376	1.45274	1.30138	1.89681	5.04425	4.97208	4.82826	3.79279	3.25822	4.05337	6.48724	6.31443	6.69888	1.56065	2.03074	1.96081	8.58995	6.14488	5.55338	2.1191	1.79742	1.22768	4.64845	5.02606	4.71307	3.39169	2.2093	2.71354	11.7274	9.12801	8.2406	2.3796	2.42503	2.67193	4.65571	4.30055	3.95005	4.81997	4.93492	3.54033	3.48876	10.7256	7.92969	8.53383	8.04423	2.41771	2.18234	1.72596	1.71054
BART1_0-p01017	BART1_0-u01017	0	0	0	0	0	0	0	0	0	0	0	0	0	0	0	0	0	0	0	0	0	0	0	3.06027	0	0	0	0	0	0	0	0	0	0	0	0.950904	0	0	0	0	0	0	0	0	0	0	0	0
BART1_0-p01018	BART1_0-u01018	2.04029	0	3.25117	2.643	5.25331	6.4248	5.63879	1.35097	10.1656	0	6.13913	6.61675	4.06179	2.93237	2.24349	10.473	3.74366	3.2741	1.53449	0.810398	1.11539	2.05022	0.75379	5.77709	0.89276	2.20541	0.926738	4.72141	2.02806	0	2.12163	2.12485	1.48962	2.17254	6.85722	0	8.68136	5.05919	14.3991	1.39007	23.9809	0	10.7327	3.19413	0	2.97056	4.84776	7.97709
BART1_0-p01019	BART1_0-u01019	0	0	0	0	0	0	0	0	0	0	0	0	0	0	0	0	0	0	0	0	0	0	0	0	0	0	0	0	0	0	0	0	0	0	0	0	0	0	0	0	0	0	0	0	0	0	0	0
BART1_0-p01020	BART1_0-u01020	0	0	0	0	0	0	0	0	0	0	0	0	0	0	0	0	0	0	0	0	0	0	0	0	0	0	0	0	0	0	0	0	0	0	0	0	0	0	0	0	0	0	0	0	0	0	0	0
BART1_0-p01021	BART1_0-u01021	1.28053	1.81415	1.71231	2.67477	1.67974	2.15544	2.53324	2.8829	2.27903	2.4623	1.86384	1.9582	1.85068	1.03882	1.13625	3.19303	3.10499	2.31891	1.75162	1.1619	0.629662	2.35106	2.33667	1.44898	3.48855	2.41013	4.44386	5.08406	3.6914	2.76782	1.72443	1.00793	1.47052	2.83555	2.43756	1.81174	2.36424	2.30571	2.22146	3.22556	2.41622	2.98733	1.6858	2.64644	1.68027	1.37664	0.976715	0.863037
BART1_0-p01022	BART1_0-u01022	0	0	0	0	0	0	0	0	0	0	0	0	0	0	0	0	0	0	0	0	0	0	0	0	0	0	0	0	0	0	0	0	0	0	0	0	0	0	0	0	0	0	0	0	0	0	0	0
BART1_0-p01023	BART1_0-u01023	0	0	0	0	0	0	0	0	0	0	0	0	0	0	0	0	0	0	0	0	0	0	0	0	0	0	0	0	0	0	0	0	0	0	0	0	0	0	0	0	0	0	0	0	0	0	0	0
BART1_0-p01024	BART1_0-u01024	22.2575	30.2123	27.3511	10.068	8.92272	13.2496	15.6243	14.548	19.8204	5.83277	5.39329	10.9182	28.5498	36.2986	23.0745	15.8397	10.7382	15.4667	16.4301	16.814	17.7231	4.53063	5.46191	7.11457	112.981	98.1271	85.4716	34.5363	73.8981	49.7593	35.6904	29.7335	19.793	13.2352	13.222	12.6447	38.1448	56.6506	33.4698	36.0432	8.60785	15.6491	9.2397	18.3178	48.1507	41.842	33.1376	31.9085
BART1_0-p01025	BART1_0-u01025	0.44023	0.253357	0.205092	0.075651	0	0	0	0	0	0.080902	0	0	0.453704	0.129206	0.210871	0	0	0.302457	0.409815	0	0.147415	0	0	0.376245	0	0	0	0	0.119449	0	0.650687	0.95736	0.198401	0	0.243534	0	0.08132	0.649326	0.095608	0.092873	0	0.198012	0.171837	0	0.578456	0.215353	0.268774	0
BART1_0-p01026	BART1_0-u01026	0	0	0	0	0	0	0	0	0	0	0	0	0	0	0	0	0	0	0	0	0	0	0	0	0	0	0	0	0	0	0	0	0	0	0	0	0	0	0	0	0	0	0	0	0	0	0	0
BART1_0-p01027	BART1_0-u01027	19.3035	19.8144	17.787	29.0292	27.7942	28.7213	63.4331	55.254	60.1715	37.1435	34.5938	44.8371	35.5516	39.1976	31.5356	50.585	42.351	40.7638	21.8687	26.1106	23.2933	38.5732	36.9312	35.0049	80.0487	53.2514	83.4826	90.1777	75.2127	74.5962	38.9013	44.9887	38.6217	46.3378	40.2634	34.9012	66.5519	81.5764	57.1501	60.3962	60.0998	66.5172	54.9265	71.6414	61.1054	50.923	43.4668	39.8356
BART1_0-p01028	BART1_0-u01028	0	0	0	0	0	0	0	0	0.768165	0	0	0	0	0	0	0	0.602456	0	0	0	0	0	0	0	0	0	0	0	0	0	0.238022	0	0	0	0.977054	0	0	0	0.424366	0	0.909584	0	0.29854	0	0.357256	0	0	0
BART1_0-p01029	BART1_0-u01029	0	0	0	0	0	0	0	0	0	0	0	0	0	0	0	0	0	0	0	0	0	0	0	0	0	0	0	0	0	0	0	0	0	0	0	0	0	0	0	0	0	0	0	0	0	0	0	0
BART1_0-p01030	BART1_0-u01030	0	0	0	0	0	0	0	0	0	0	0	0	0	0	0	0	0	0	0	0	0	0	0	0	0	0	0	0	0	0	0	0	0	0	0	0	0	0	0	0	0	0	0	0	0	0	0	0
BART1_0-p01031	BART1_0-u01031	0	0	0	0	0	0	0	0	0	0	0	0	0	0	0	0	0	0	0	0	0	0	0	0	0	0	0	0	0	0	0	0	0	0	0	0	0	0	0	0	0	0	0	0	0	0	0	0
BART1_0-p01032	BART1_0-u01032	0	0	0	0	0	0	0	0	0	0	0	0	0	0	0	0	0	0	0	0	0	0	0	0	0	0	0	0	0	0	0	0	0	0	0	0	0	0	0	0	0	0	0	0	0	0	0	0
BART1_0-p01033	BART1_0-u01033	0	0	0	0	0	0	0	0	0	0	0	0	0	0	0	0	0	0	0	0	0	0	0	0	0	0	0	0	0	0	0	0	0	0	0	0	0	0	0	0	0	0	0	0	0	0	0	0
BART1_0-p01034	BART1_0-u01034	0	0	0	0.005656	0.018487	0	0	0	0	0	0	0.005417	0	0	0	0.00581	0	0	0.012285	0	0	0	0.011912	0	0	0	0.006163	0	0	0	0	0	0	0	0.013665	0	0	0.007899	0	0	0	0.021603	0	0	0.0252	0	0	0
BART1_0-p01035	BART1_0-u01035	0	0	0	0	0	0	0	0	0	0	0	0	0	0	0	0	0	0	0	0	0	0	0	0	0	0	0	0	0	0	0	0	0	0	0	0	0	0	0	0	0	0	0	0	0	0	0	0
BART1_0-p01036	BART1_0-u01036	0	0	0	0	0	0	0	0	0	0	0	0	0	0	0	0	0	0	0	0	0	0	0	0	0	0	0.455886	0	0	0	0	0	0	0	0	0	0	0	0	0	0	0	0	0	0	0	0	0
BART1_0-p01037	BART1_0-u01037	0	0	0	0	0	0	0	0	0	0	0	0	0	0	0	0	0	0	0	0	0	0	0	0	0	0	0	0	0	0	0	0	0	0	0	0	0	0	0	0	0	0	0	0	0	0	0	0
BART1_0-p01038	BART1_0-u01038	0	0	0	0	0	0	0	0	0	0	0	0	0	0	0	0	0	0	0	0	0	0	0	0	0	0	0	0	0	0	0	0	0	0	0	0	0	0	0	0	0	0	0	0	0	0	0	0
BART1_0-p01039	BART1_0-u01039	0	0	0	0	0	0	0	0	0	0	0	0	0	0	0	0	0	0	0	0	0	0	0	0	0	0	0	0	0	0	0	0	0	0	0	0	0	0	0	0	0	0	0	0	0	0	0	0
BART1_0-p01040	BART1_0-u01040	0	0	0	0	0	0	0	0	0	0	0	0	0	0	0	0	0	0	0	0	0	0	0	0	0	0	0	0	0	0	0	0	0	0	0	0	0	0	0	0	0	0	0	0	0	0	0	0
BART1_0-p01041	BART1_0-u01041	0	0	0	0	0	0	0	0	0	0	0	0	0	0	0	0	0	0	0	0	0	0	0	0	0	0	0	0	0	0	0	0	0	0	0	0	0	0	0	0	0	0	0	0	0	0	0	0
BART1_0-p01042	BART1_0-u01042	0	0	0	0	0	0	0	0	0	0	0	0	0	0	0	0	0	0	0	0	0	0	0	0	0	0	0	0	0	0	0	0	0	0	0	0	0	0	0	0	0	0	0	0	0	0	0	0
BART1_0-p01043	BART1_0-u01043	0	0	0	0	0	0	0	0	0	0	0	0	0	0	0	0	0	0	0	0	0	0	0	0	0	0	0	0	0	0	0	0	0	0	0	0	0	0	0	0	0	0	0	0	0	0	0	0
BART1_0-p01044	BART1_0-u01044	0	0	0	0	0	0	0	0	0	0	0	0	0	0	0	0	0	0	0	0	0	0	0	0	0	0	0	0	0	0	0	0	0	0	0	0	0	0	0	0	0	0	0	0	0	0	0	0
BART1_0-p01045	BART1_0-u01045	0	0	0	0	0	0	0	0	0	0	0	0	0	0	0	0	0	0	0	0	0	0	0	0	0	0	0	0	0	0	0	0	0	0	0	0	0	0	0	0	0	0	0	0	0	0	0	0
BART1_0-p01046	BART1_0-u01046	0	0	0	0	0	0	0	0	0	0	0	0	0	0	0	0	0	0	0	0	0	0	0	0	0	0	0	0	0	0	0	0	0	0	0	0	0	0	0	0	0	0	0	0	0	0	0	0
BART1_0-p01047	BART1_0-u01047	4.14445	4.42435	3.86724	4.903	5.5295	5.89531	3.91998	3.52426	5.66616	7.39136	7.89584	5.13791	4.54663	4.35293	4.09599	6.17336	4.49392	6.15979	2.72188	3.54334	2.61439	6.33177	4.98868	4.84646	5.88418	5.80862	5.87189	9.35356	8.32235	8.38602	5.83603	4.62856	5.88296	5.92851	5.71437	5.12162	7.44308	8.50487	7.3094	7.04964	7.08957	7.14118	4.73163	7.5302	3.46145	3.51738	3.14319	2.79501
BART1_0-p01048	BART1_0-u01048	0	0	0	0	0	0	0	0	0	0	0	0	0	0	0	0	0	0	0	0	0	0	0	0	0	0	0	0	0	0	0	0	0	0	0	0	0	0	0	0	0	0	0	0	0	0	0	0
BART1_0-p01049	BART1_0-u01049	0	0.045623	0.024694	0	0	0.028568	0.079301	0.02719	0.027599	0	0.075001	0	0	0.093806	0	0.141083	0.060185	0.022001	0	0	0	0	0	0	0.05703	0.022225	0	0.029968	0.021681	0	0	0	0.02404	0.153042	0.154924	0.078402	0	0	0	0	0	0	0	0	0.082389	0	0.077499	0.093124
BART1_0-p01050	BART1_0-u01050	0	0	0	0	0	0	0	0	0	0	0	0	0	0	0	0	0	0	0	0	0	0	0	0	0	0	0.389313	0	0	0	0	0	0	0	0	0	0	0	0	0	0	0	0	0	0	0	0	0
BART1_0-p01051	BART1_0-u01051	19.6469	19.4036	21.0633	24.5831	25.8548	21.9964	20.744	18.7905	21.9144	26.2713	22.8207	26.9699	20.0595	22.3052	20.4106	27.141	25.9007	25.6473	23.3964	19.7765	17.6194	25.6742	22.961	21.1953	27.6814	22.8676	21.922	25.0755	21.8326	23.564	24.3588	23.0086	23.3935	24.9604	22.4681	21.9525	24.4263	26.63	23.4835	26.1012	27.8487	24.9647	25.8623	26.8696	18.4504	16.7455	19.3238	17.9546
BART1_0-p01052	BART1_0-u01052	0	0	0	0	0	0	0	0	0	0	0	0	0	0	0	0	0	0	0	0	0	0	0	0	0	0	0	0	0	0	0	0	0	0	0	0	0	0	0	0	0	0	0	0	0	0	0	0
BART1_0-p01053	BART1_0-u01053	0	0	0	0	0	0	0	0	0	0	0	0	0	0	0	0	0	0	0	0	0.158792	0	0	0	0	0	0	0	0	0	0	0	0	0	0	0	0	0	0	0	0	0	0	0	0	0	0	0
BART1_0-p01054	BART1_0-u01054	67.2848	57.1816	59.3096	33.5011	49.1566	37.6741	15.1477	15.6465	16.0826	40.4795	37.8345	19.0801	33.5042	29.7024	38.7452	17.6289	19.4376	15.2985	54.3489	40.0663	39.2083	31.4234	17.1787	30.4949	20.2412	16.7754	16.381	19.8385	19.9147	25.0225	56.5105	42.3251	53.7788	31.1334	25.2552	30.644	16.4667	16.1244	11.1299	12.0876	4.47059	4.9537	3.46748	5.50519	9.02817	7.83579	7.6348	8.21086
BART1_0-p01055	BART1_0-u01055	0	0	0	0	0	0	0	0	0	0	0	0	0	0	0	0	0	0	0	0	0	0	0	0	0	0	0	0	0	0	0	0	0	0	0	0	0	0	0	0	0	0	0	0	0	0	0	0
BART1_0-p01056	BART1_0-u01056	0	0	0	0	0	0	0	0	0	0	0	0	0	0	0	0	0	0	0	0	0	0	0	0	0	0	0	0	0	0	0	0	0	0	0	0	0	0	0	0	0	0	0	0	0	0	0	0
BART1_0-p01057	BART1_0-u01057	0.201503	0.158306	0.14976	0.27541	0.326467	0.126717	0.240895	0.359745	0.50417	0.60878	1.0406	0.375899	0.20071	0.155474	0.077222	0.38434	0.703653	0.428028	0.222476	0.263806	0.218977	0.295609	0.561392	0.180615	0.06343	0.443154	0.136991	0.199278	0.095264	0.414766	0.280295	0.873908	0.104667	0.27868	0.437193	0.119055	0.162114	0.420162	0.075792	0.233934	0.476249	0.298271	0.20478	0.285538	0.180276	0.213338	0.070594	0.151922
BART1_0-p01058	BART1_0-u01058	0	0	0	0	0	0	0	0	0	0	0	0	0	0	0	0	0	0	0	0	0	0	0	0	0	0	0	0	0	0	0	0	0	0	0	0	0	0	0	0	0	0	0	0	0	0	0	0
BART1_0-p01059	BART1_0-u01059	0	1.40489	1.19299	0.96322	0.351125	0.345322	0	0	0	0.339924	0.724644	0.309994	0.77054	0	0	1.59378	0.353803	0	0	0	0.310288	0.376149	0.343506	0.907602	0	1.58269	2.4613	1.04994	0.254611	0	0	0.861953	0.840012	0	0.773263	0.303811	0.676982	2.50505	2.3178	1.30067	3.56251	0.465304	2.81404	5.82444	1.5294	1.99555	2.08238	0
BART1_0-p01060	BART1_0-u01060	36.736	36.6737	36.0044	20.1228	23.2005	22.9846	12.5493	15.7635	15.155	29.9482	31.6773	19.6198	21.0435	19.8374	19.764	15.4697	17.9039	14.7575	27.8343	22.4282	24.2872	20.7668	15.479	20.3929	32.0926	28.7585	24.1412	24.9455	30.3489	26.3829	29.6538	29.9708	34.1837	27.2574	24.0321	29.0963	24.6172	24.2091	15.6414	17.3915	12.3517	9.94353	9.09066	11.057	17.832	15.0863	13.8353	15.0259
BART1_0-p01061	BART1_0-u01061	0	0	0	0	0	0	0	0	0	0.019075	0.040067	0	0	0	0	0	0	0	0	0	0	0	0	0	0	0	0	0	0	0	0	0	0	0	0	0	0	0	0	0	0	0	0	0.025982	0	0	0	0
BART1_0-p01062	BART1_0-u01062	0.199227	0.168336	0.380547	1.3231	1.19511	0.524691	0.440698	0.592178	0.214675	0.398936	0.518482	0.815777	0.52934	0.274471	0.254672	1.88233	0.882562	0.725997	0.289609	0.348834	0.108715	0.779259	0.843833	1.13285	0.715301	0.818515	0.745798	1.53762	1.4513	0.918648	0.638281	0.360245	0.620619	0.944374	0.64954	0.786096	0.773073	0.914451	0.755208	0.834701	1.35645	1.51289	0.624523	1.13758	0.319374	0.186435	0.315365	0.329315
BART1_0-p01063	BART1_0-u01063	0.312402	0.344751	0.419231	0.56867	0.619936	0.967197	0.994726	0.255553	0.777903	0.442731	0.523998	0.396666	0.17401	0.220637	0.191913	0.795342	0.285855	0.703095	0.392398	0.133453	0.327276	0.183171	0.381984	0.82263	0.321853	0.544023	0.56372	0.648931	2.2061	0.890291	0.277471	0.195819	0.452039	0.240022	0.124847	0.196461	0.881528	1.11077	0.258719	1.00648	0.673646	0.693622	1.13518	0.306472	0.469158	0.511159	0.242393	0.379259
BART1_0-p01064	BART1_0-u01064	0	0	0	0	0	0	0	0	0	0	0	0	0	0	0	0	0	0.058437	0	0	0	0	0	0	0	0	0	0	0	0	0.237361	0	0	0	0	0	0	0	0	0	0.173172	0	0	0	0	0	0	0.117853
BART1_0-p01065	BART1_0-u01065	0.542066	0.235019	0	0	0.201216	0.528078	0.449523	0	0.186823	0.199257	0.210139	0.089485	0.163633	0	0.115774	0	0.254048	0.312672	0.303055	0	0.090815	0.110048	0.196019	0	2.28333	6.39759	0.719741	0.447564	0.884045	0.826033	0.510519	0.092693	0.163033	0.519513	0.374395	0	0.274922	0.267577	0.119036	0.745175	0.136874	0.246182	0	0.140751	0.974769	0.455051	0.296223	0.527679
BART1_0-p01066	BART1_0-u01066	0.671085	1.0732	0.377714	3.22993	1.32558	1.67876	2.34422	0.399486	1.19908	5.5389	3.64651	6.65329	1.45328	2.42867	1.14337	3.67955	5.43314	8.10802	0	0.393605	0.778219	2.37397	2.19933	0	6.7222	0.672158	1.77088	5.72005	13.4645	5.90235	1.77368	0.576939	1.40709	7.49946	1.63705	3.03676	0.975803	3.88051	1.75976	0.560339	3.91696	6.0478	2.63006	3.51549	0.712413	3.8378	0.553804	0
BART1_0-p01067	BART1_0-u01067	0	0	0	0	0	0	0	0	0	0	0	0	0	0	0	0	0	0	0	0	0	0	0	0	0	0	0	0	0	0	0	0	0	0	0	0	0	0	0	0	0	0	0	0	0	0	0	0
BART1_0-p01068	BART1_0-u01068	0	0	0	0	0.545729	0.782015	0	0	0	0	0	0	0	1.66737	0	0	0	0	0	0	0	0	0.537039	0	0	0	0	0	0	0	0	0	0.37689	0	0	0	1.23181	0	0	0	0	1.5414	0	0	0	0	0	0
BART1_0-p01069	BART1_0-u01069	0.202378	0.202602	0.292195	0.730635	0.530935	1.01253	0	0.120422	0.773981	0.695559	0.274258	0.817289	0.535536	1.00456	0.188253	0.624727	0.626556	1.68901	0.088061	0	0.039593	0.287709	0.171285	0.161463	3.79026	9.95074	3.09775	2.61101	8.71084	7.19845	1.56745	0.265709	0.709927	0.565374	0.228752	0.192886	0.43088	0.688428	0.859233	0.78702	0.117126	0.209565	0.136346	0.838109	5.26028	1.1998	0.947108	1.13609
BART1_0-p01070	BART1_0-u01070	0	0	0	0	0	0	0	0	0	0	0	0	0	0	0	0	0	0	0	0	0	0	0	0	0	0	0	0	0	0	0	0	0	0	0	0	0	0	0	0	0	0	0	0	0	0	0	0
BART1_0-p01071	BART1_0-u01071	0	0	0	0	0	0	0	0	0	0	0	0	0	0	0	0	0	0	0	0	0	0	0	0	0	0	0	0	0	0	0	0	0	0	0	0	0	0	0	0	0	0	0	0	0	0	0	0
BART1_0-p01072	BART1_0-u01072	0.409177	0.730701	0.602918	1.68693	1.05598	0.621599	1.11648	0.96735	1.51829	1.57854	0.950653	1.82236	0.580805	0.722293	0.554532	2.36152	1.42524	1.77935	0.484931	0.817128	0.92658	1.32224	1.33662	1.25925	1.30831	0.59751	0.920331	2.7612	1.47077	0.947541	0.792094	0.555835	0.684085	1.82918	0.962921	1.87648	1.45347	1.31589	1.35475	1.45929	3.02948	2.17515	1.76006	2.58841	1.6395	1.03798	1.4709	1.02645
BART1_0-p01073	BART1_0-u01073	0	0	0	0	0	0	0	0	0	0	0	0	0	0	0	0	0	0	0	0	0	0	0	0	0	0	0	0	0	0	0	0	0	0	0	0	0	0	0	0	0	0	0	0	0	0	0	0
BART1_0-p01074	BART1_0-u01074	0	0	0	0.03103	0	0	0	0.015336	0.031137	0.065705	0	0.014849	0	0	0	0.015917	0.017089	0.08686	0	0	0	0.018319	0.01633	0.03082	0	0	0	0	0.012222	0.052178	0	0.042289	0.040089	0	0.012481	0	0	0	0	0.081312	0.244033	0.178283	0.051539	0.180809	0	0	0	0
BART1_0-p01075	BART1_0-u01075	0	0	0	0	0	0	0	0	0	0	0	0	0	0	0	0	0	0	0	0	0	0	0	0	0	0	0	0	0	0	0	0	0	0	0	0	0	0	0	0	0	0	0	0	0	0	0	0
BART1_0-p01076	BART1_0-u01076	0	0	0	0	0	0	0	0	0	0	0	0	0	0	0	0	0	0	0	0	0	0	0	0	0	0	0	0	0	0	0	0	0	0	0	0	0	0	0	0	0	0	0	0	0	0	0	0
BART1_0-p01077	BART1_0-u01077	0.367836	0.244158	0.375568	0.292171	0	0.900085	0.614135	0.172825	0.64356	0.561242	0	0.99097	0.208674	0.129456	0.273579	0.074637	0.135376	0.063016	0.340908	0.404196	0.215578	0.348234	0.077929	0.221951	0	0.238971	1.11299	0.441637	0.173617	1.19847	0.505205	0.579159	0.292706	0.273329	0	0	0.651876	0.347734	0.842606	0.361262	0.441177	0	0.50462	0.551631	0.676145	0	0.422407	0.45381
BART1_0-p01078	BART1_0-u01078	0.167957	0.217829	0.272203	0.336707	0.374482	0.5356	0.058321	0.060008	0.08122	0.411752	0.386973	0.623447	0.169737	0.191634	0.196389	0.518985	0.312082	0.453176	0.21946	0.102246	0.165566	0.382307	0.111137	0.406754	0.419448	0.114393	0.132208	0.281547	0.334846	0.390091	0.043314	0.16635	0.037679	0.168961	0.121459	0.346081	0.319597	0.368888	0.174724	0.340444	0.521679	0.647196	0.269431	0.443299	0.124922	0.119745	0.303997	0.278662
BART1_0-p01079	BART1_0-u01079	1.00356	1.02135	0.769947	1.76645	2.40346	2.40735	1.64862	1.3955	1.45062	1.96914	1.78688	2.26993	1.09169	0.956022	1.03898	2.99445	1.85497	2.32352	0.639304	0.62432	0.729027	1.80532	1.08131	1.13269	1.26465	1.61944	1.13042	2.5014	3.23933	3.14656	1.08086	1.4496	1.32367	1.17165	1.7838	1.44021	1.67871	2.31636	1.58759	1.80024	2.67944	1.48641	2.73511	2.37018	0.71028	0.899892	0.776174	0.759111
BART1_0-p01080	BART1_0-u01080	0	0.262539	0.094289	0	0.11342	0	0.30036	0	0.208202	0	0.35145	0.399512	0.249446	0	0.096743	0.532209	0.343891	0.415458	0	0.104307	0	0	0.550182	0	0.215873	0	0.113471	0.113358	0.082131	0	0	0.314041	0	0	0	0	0	0.450654	0	0	0	0	0	0.157732	0	0.149349	0	0.130047
BART1_0-p01081	BART1_0-u01081	1.14876	1.92972	2.04572	6.39541	5.69481	7.26877	1.7077	1.92831	2.17017	4.99145	5.54691	6.15442	3.37934	3.56457	2.7054	7.34853	7.58106	6.84694	1.09857	0.792324	0.895342	5.80752	4.46229	4.7139	4.90503	4.03385	3.0838	9.71186	8.89367	10.2799	2.70309	3.95313	1.7398	3.50531	4.29286	4.8237	3.62564	5.26593	4.60483	4.09269	10.3545	10.2325	8.45678	9.76772	2.51774	2.72243	3.13612	2.89763
BART1_0-p01082	BART1_0-u01082	0.699438	0	0	2.76025	0	1.91378	0	0.664653	0.377252	0	0	1.23539	0	0.668989	0	1.24777	0	0	0	0	0.372374	0.682673	0	0	0.57095	0	0	0	1.12635	1.62523	0	0	1.68552	0	0	0	2.20332	0.622618	0.548483	0	0	0	1.62184	0	0	0	0	1.95161
BART1_0-p01083	BART1_0-u01083	0	0	0	1.46895	0	0.762953	0	0	0	0	0	0	0	0	0	0	0	0	0	0	0	0	0	0	0	1.22132	2.42372	0	1.17134	0	0	0	0	0	0	0	0	0	0	0	0	0	0	0	0	0	0	0
BART1_0-p01084	BART1_0-u01084	0	0.199626	0	0	0	0	0	0	0	0	0	0	0	0	0	0	0	0	0	0	0	0	0	0	0	0	0	0	0	0	0.085411	0	0.069427	0	0	0	0	0	0	0	0	0	0	0	0	0.113179	0	0
BART1_0-p01085	BART1_0-u01085	0.137765	0.609232	0.165789	0.73507	0.566912	0.047156	0.110687	0.434629	0.182782	0.618998	0.58582	0.3658	0.471661	0.145096	0.60106	0.477259	0.370611	0.410614	0.246999	0.464144	0.610244	0.074931	0.413938	0.347067	0.220081	0.28	0.192542	0.299744	0.65476	1.28031	0.419082	0.462567	0.055809	0.371862	1.0143	0.218932	0.483331	0.557542	0.206976	0.339175	0	0.470824	0.446508	0.970055	0.067045	0.05872	0.190156	0.569588
BART1_0-p01086	BART1_0-u01086	4.95594	6.57123	5.20562	12.2073	11.354	10.4421	19.4001	15.8734	19.269	10.9593	12.6693	15.1691	10.9813	10.4843	6.22705	20.6076	12.4662	11.048	2.97312	6.66758	4.23987	8.65999	11.816	8.74794	5.86122	5.01136	8.0396	10.5045	8.68295	11.6358	9.97855	7.25791	10.817	7.84432	7.72128	4.5829	14.7228	19.7809	21.9017	22.1269	20.5303	19.0798	11.2784	19.2025	4.25297	2.5234	1.8928	0.74095
BART1_0-p01087	BART1_0-u01087	1.78557	1.8598	1.19568	3.76115	2.51419	2.93789	2.85315	2.33427	2.85609	2.92944	3.81404	4.20887	2.12945	1.81362	1.5592	4.10144	3.45158	3.16039	1.47065	1.41732	1.6188	3.47862	3.74284	3.64697	2.76935	1.98537	1.34363	5.65437	4.40403	3.90647	2.00243	1.73597	1.83894	3.68251	3.49916	2.95453	3.19852	4.29993	3.58955	4.02278	5.12891	4.97176	4.44227	5.71071	1.85243	1.27545	2.11042	1.46749
BART1_0-p01088	BART1_0-u01088	0	0	0	0	0	0	0	0	0	0	0	0	0	0	0	0	0	0	0	0	0	0	0	0	0	0	0	0	0	0	0	0	0	0	0	0	0	0	0	0.232439	0	0	0	0	0	0.267948	0	0
BART1_0-p01089	BART1_0-u01089	0.215677	0.14574	0.157193	0.173711	0	0	0	0	0	0	0.097844	0.250168	0.104181	0.296745	0	0	0	0.138867	0	0	0.169185	0	0.275513	0.0864	0.277303	0.774637	0.18952	0	0.480417	0.097526	0.467254	0	0.151839	0	0	0	0	0	0.110294	0	0	0	0	0.130748	0.266917	0.124068	0	0.107822
BART1_0-p01090	BART1_0-u01090	0	0	0	0	0	0	0	0	0	0	0	0	0.094955	0	0	0	0	0	0	0	0	0	0	0	0.081233	0.064163	0	0	0.062502	0	0	0.232141	0	0	0	0.148392	0.170408	0	0	0	0.115624	0	0	0.118762	0	0	0	0
BART1_0-p01091	BART1_0-u01091	1.0377	1.10194	1.13935	1.31241	0.734897	1.21624	1.73556	0.981198	1.03588	1.50953	1.40691	0.646206	0.499625	0.659877	0.532994	0.590631	0.524885	0.64625	1.07653	0.682133	0.60016	1.33618	0.710695	0.887489	0.308628	0.480961	0.626898	0.949287	0.524637	0.533901	0.658642	0.750372	0.745994	0.589373	0.415261	0.622473	0.188093	0.279195	0.514163	0.429387	0.398817	1.01575	0.396432	0.66759	0.533139	0.418223	0.137627	0.143548
BART1_0-p01092	BART1_0-u01092	0	0	0	0	0	0	0	0	0	0	0	0	0	0	0	0	0	0	0	0	0	0	0	0	0	0	0	0	0	0	0	0	0	0	0	0	0	0	0	0	0	0	0	0	0	0	0	0
BART1_0-p01093	BART1_0-u01093	0	0	0	0.070776	0.172018	0.293646	0	0.022943	0.022909	0.024442	0.136672	0	0	0.044533	0	0.089734	0.069585	0	0	0	0	0.161317	0.074625	0.022888	0	0	0	0	0.322052	0	0	0.163047	0	0	0	0.134126	0	0	0	0	0	0.146085	0.088156	0	0	0.032585	0	0.151724
BART1_0-p01094	BART1_0-u01094	0	0	0	0	0	0	0.113514	0	0	0	0	0.09151	0	0	0.094944	0	0	0	0	0.034482	0.131324	0	0.113273	0	0.082456	0.084028	0.223245	0.119892	0	0.135533	0	0	0.029853	0.076294	0.164898	0.063058	0.226636	0.354311	0	0.083144	0.196576	0	0	0.14944	0	0	0.117592	0
BART1_0-p01095	BART1_0-u01095	9.99813	10.2127	10.9057	17.3422	17.1764	15.3645	13.1134	14.497	11.7159	16.4754	24.3608	19.5203	12.0957	10.9991	12.486	16.7705	12.7849	17.0962	9.23432	8.53631	9.11285	12.4277	21.9751	14.8188	16.3459	13.5554	12.307	13.7023	13.0312	13.3807	13.9537	15.6841	16.1723	11.5162	12.8397	11.3012	8.09525	12.1531	11.5757	12.4198	12.0467	20.2984	18.3641	13.895	10.718	12.9998	11.7473	15.1856
BART1_0-p01096	BART1_0-u01096	852.017	836.12	892.463	573.338	579.746	551.435	617.009	693.547	580.598	581.341	573.881	584.741	740.228	646.773	738.588	459.337	656.422	590.346	940.101	936.616	931.504	703.99	665.026	703.492	453.584	342.991	527.433	234.728	142.057	259.824	642.137	725.507	690.526	733.197	719.177	767.19	412.433	280.985	404.926	420.78	395.183	474.442	461.809	487.555	505.978	561.217	588.898	571.286
BART1_0-p01097	BART1_0-u01097	0	0	0.379222	0	0.904403	0	0	0	0	0	1.04078	0.302036	0	0	1.31268	0	0	0.581462	0.258094	0	0	0	0.81545	0.37412	0	0	0	0.215479	0	0	0.912176	0.917578	0	0	0	0	0.910298	1.39805	0.549837	0.334423	0	0.785795	0.324906	0	0	1.94015	0	0
BART1_0-p01098	BART1_0-u01098	0.09887	0.098697	0.235104	0.452221	0.700344	0.890545	0.022888	0.164826	0.215112	0.841795	0.857572	0.524618	0.314014	0.345192	0.198532	1.24625	1.25967	0.819258	0.154999	0.120329	0.023229	0.590681	0.627205	0.780998	0.172836	0.500289	0.311306	0.804442	1.5206	1.04176	0.255024	0.043692	0.208173	0.596738	0.344972	0.430017	0.728343	0.969963	0.412011	0.544648	1.16138	1.15974	0.820592	1.56809	0.391778	0.46654	0.275713	0.402608
BART1_0-p01099	BART1_0-u01099	0	0.363834	0.699065	0.45262	0.416413	0.923543	0.913926	1.49835	0.121127	0.527811	1.07082	0.251241	0.492911	0	0.230828	1.35002	0.379573	0.104391	0.585235	0.283441	0.38067	0.34714	0.427904	1.45335	2.0178	1.25046	1.08556	0.143217	1.11606	0.413424	0.399183	0	0.119457	0.383705	0.867645	0.122516	0.996038	0.799643	1.09749	1.04465	1.0328	0.686997	1.21606	0.817648	0.515024	0.796166	0.296788	0.20352
BART1_0-p01100	BART1_0-u01100	0	0	0.287717	0	0	0	1.19124	0.924744	0	0.65119	0	0	0	0	0	0	1.0416	0.507954	0.670415	0.287826	0.60566	0.713466	0	0.602367	0	0	0.351997	0	1.50779	1.04433	0.346256	0	0.55279	0	0.522682	0	0.372305	0.455181	0.40912	0	0	0	0	0	0	0	0	0
BART1_0-p01101	BART1_0-u01101	0	0	0	0	0	0	0	0	0	0	0	0	0	0	0	0	0	0.004228	0	0	0	0	0	0	0	0	0	0	0.004164	0	0.005652	0	0	0	0	0	0	0	0	0	0	0	0	0	0	0	0	0.00633
BART1_0-p01102	BART1_0-u01102	0	0	0	0	0	0	0	0	0	0	0	0	0	0	0	0	0	0	0	0	0	0	0	0	0	0	0	0	0	0	0	0	0	0	0	0	0	0	0	0	0	0	0	0	0	0	0	0
BART1_0-p01103	BART1_0-u01103	12.0167	12.5601	10.836	23.3894	23.0179	25.375	20.0389	15.4231	21.4502	23.0864	23.1278	23.7296	16.2476	15.377	14.8437	36.1041	20.9762	28.0281	10.1081	8.8259	9.29963	17.6352	18.8947	16.2961	29.6538	32.153	28.8292	53.7663	51.0574	48.6972	17.0894	8.53158	15.6637	18.3767	19.5813	13.7712	30.3869	38.6922	27.0976	26.3078	34.1563	35.9428	34.5365	37.0341	16.5546	12.1849	12.3975	12.9212
BART1_0-p01104	BART1_0-u01104	39.3051	39.2263	50.433	45.6501	43.8048	46.5824	87.2908	101.209	90.8878	59.7091	50.2359	63.3548	63.9353	58.7163	56.2332	39.9121	48.8905	42.1049	48.3422	44.9767	46.0733	52.7615	54.5371	53.6845	90.9209	55.0898	83.8746	48.0738	61.8371	58.0748	70.5967	50.0444	55.7069	51.5238	55.5598	42.2493	22.5599	35.6264	31.27	31.5703	17.2462	20.8247	17.223	17.2564	25.9255	22.9024	18.4405	17.8436
BART1_0-p01105	BART1_0-u01105	0.058792	0	0.189501	0.489642	0.228811	0	0.134631	0.119861	0.070121	0.149643	0.236365	0.134248	0	0	0.129948	0	0.077119	0.167815	0	0	0.068164	0.462294	0.295598	0	0.725911	0.170082	0.228963	0.22878	0.938689	0	0.34177	0.135282	0	0.228032	0	0.265665	0.375168	0.199838	0.088186	0	0.239403	0.182672	0.079261	0	0	0.198757	0	0
BART1_0-p01106	BART1_0-u01106	61.7404	43.5989	48.0127	22.8146	27.2401	22.0999	24.4378	24.4993	25.1699	63.5766	47.6009	35.7252	25.6891	24.1989	25.9266	26.3709	33.6528	29.1369	40.6138	40.219	40.3047	50.6519	37.2416	32.9284	13.581	13.7777	21.0979	9.75764	5.87878	9.34947	26.4895	26.8541	31.3032	41.6492	38.3551	31.2101	18.3049	16.5879	14.8858	16.6817	26.4409	48.8919	22.8091	44.0871	21.4601	15.565	17.4043	17.0157
BART1_0-p01107	BART1_0-u01107	9.48272	9.89469	9.03643	13.684	11.6364	14.1099	11.3966	10.7705	16.1313	13.2493	14.9612	14.5372	10.8634	10.2853	7.53943	13.3121	12.7098	12.5492	6.22771	6.63305	7.59677	11.2447	11.2608	10.845	17.5991	16.6586	15.4859	19.3963	23.7324	20.6682	11.808	9.79613	10.3627	9.43513	10.805	8.11397	13.4338	19.9857	13.4338	15.874	16.9187	14.6119	8.88462	12.6305	9.27079	6.30895	4.7363	4.3637
BART1_0-p01108	BART1_0-u01108	155.632	173.167	163.777	118.68	105.55	103.15	279.905	320.09	270.373	156.461	153.849	156.933	215.102	197.559	180.567	121.905	111.554	125.593	192.349	189.621	170.544	132.332	133.611	126.942	267.086	247.658	250.95	131.815	118.134	140.748	199.964	160.76	206.254	143.321	118.996	134.612	164.861	174.361	168.174	176.326	87.8273	86.9212	82.3351	88.8629	162.803	142.244	108.686	110.946
BART1_0-p01109	BART1_0-u01109	0	0	0	0	0	0	0	0	0	0	0	0	0	0	0	0	0	0	0	0	0	0	0	0	0	0	0	0	0	0	0	0	0	0	0	0	0	0	0	0	0	0	0	0	0	0	0	0
BART1_0-p01110	BART1_0-u01110	0.319776	0.176005	0.463085	0.130768	0.23761	0.653402	0.116871	0.159082	0.252914	0.045701	0.197114	0.371474	0.243611	0.108618	0.079062	0.372673	0.338109	0.453794	0.045883	0.08648	0.12591	0.118697	0	0.090514	0.266202	0.271857	0.07329	0.363264	0.384182	0.369034	0.363043	0.215834	0.252148	0.239201	0.097608	0.078694	0.226918	0.182515	0.136582	0.097568	0.539179	0.245516	0.26297	0.049769	0.120769	0.175888	0.228729	0.154542
BART1_0-p01111	BART1_0-u01111	0	0	0	0	0	0	0	0	0	0	0	0	0	0	0	0	0	0	0	0	0	0	0	0	0	0	0	0	0	0	0	0	0	0	0	0	0	0	0	0	0	0	0	0	0	0	0	0
BART1_0-p01112	BART1_0-u01112	0	0.165409	0	0.096385	0.069727	0	0	0.02821	0.028363	0.141071	0.070942	0.193392	0	0.053892	0.058703	0	0	0.273908	0.064996	0.031998	0	0.075876	0	0.028425	0.027197	0.108979	0.174021	0	0.11933	0	0.105119	0.119035	0.17909	0	0	0.131197	0	0.08918	0.122849	0	0.339399	0.036087	0.225614	0.142849	0	0	0	0
BART1_0-p01113	BART1_0-u01113	0.435513	0	0.686363	1.19895	0.76818	0.544591	1.09975	0.686267	0.792604	1.80568	1.92272	1.08713	0.514186	0.603104	0.566871	0.879504	0.525175	0.756755	0	0.212137	0.232257	0.494166	0.552944	0.453229	0.42524	0.394941	0	0.571248	0	0	1.07772	0.784583	0.530688	0.486534	0.690218	0.275537	0.304141	1.13483	0.47673	0.752338	5.86388	2.99548	3.57389	3.53068	0.359945	0.470364	0.724587	0.406973
BART1_0-p01114	BART1_0-u01114	0.298223	0.313211	0.164395	1.97973	2.14547	0.721501	0.697195	0.480345	0	0.193525	0	0	0.215462	0.502694	0.625539	2.75702	0.987606	0.85786	0.386605	0.178447	0.696021	0	1.33366	1.02427	0	0.258681	0	1.55244	1.25352	0.201338	1.16393	0.281763	0.59827	0.72048	0.488442	0	1.96905	0.651156	0.649528	0.229014	1.50612	2.06193	0	2.9825	1.71971	0	0.461035	0.460375
BART1_0-p01115	BART1_0-u01115	0.156918	0.173965	0.188396	0.188883	0.43455	0.283561	0.121085	0.228402	0.189698	0.179964	0.33082	0.402219	0.075514	0.232747	0.194483	0.711125	0.462806	0.386419	0.045562	0.212263	0.040969	0.297642	0.265426	0.125208	0.152397	0.254469	0.251613	0.594922	0.62899	0.659484	0.179864	0.153627	0.128495	0.350789	0.135197	0.219541	0.199114	0.35357	0.181435	0.252504	0.782416	0.645158	0.419664	0.429644	0.282316	0.117433	0.267109	0.177291
BART1_0-p01116	BART1_0-u01116	0.159838	0.300154	0.244541	1.07428	0.926043	0.633253	0.323755	0.253847	0.43487	0.807939	0.48742	1.27794	0.422608	0.49594	0.207969	1.0374	1.36098	1.29655	0.278522	0.113574	0.156526	0.986135	0.709575	0.653648	0.41581	0.349866	0.419383	1.24854	1.23189	1.36753	0.433997	0.393984	0.378676	0.507151	0.903835	0.564271	0.607428	0.764073	0.434755	0.442899	1.51345	1.60461	1.73755	2.07262	0.488623	0.201553	0.2777	0.598599
BART1_0-p01117	BART1_0-u01117	0.090575	0.30731	0.097878	0.610532	0.712873	0.521234	0.293544	0.064717	0.197084	0.771252	0.319161	0.814907	0.104609	0.093008	0.242483	0.694035	0.528922	0.698207	0.142008	0.044103	0.063846	0.412312	0.137889	0.476987	0.407151	0.581668	0.26142	0.546783	1.01466	0.905422	0.116801	0.119817	0.381431	0.485943	0.263369	0.311032	0.367879	0.643035	0.350199	0.4986	0.750565	0.698448	0.411928	0.669815	0.521628	0.274589	0.505479	0.263233
BART1_0-p01118	BART1_0-u01118	21.372	25.8094	21.889	42.4898	43.633	41.1896	35.8366	33.3328	36.9306	48.1605	45.4022	47.1081	25.4668	25.1101	23.2542	50.9323	35.2952	41.2347	21.244	20.1766	18.4384	36.7963	42.5597	40.4941	27.3075	21.1141	28.4239	41.6477	31.4956	37.9563	34.4558	28.8745	32.4747	37.0159	33.8449	31.794	40.6003	37.7491	37.1641	36.7764	127.107	79.8273	105.546	74.3588	24.0372	19.4193	20.6687	17.1216
BART1_0-p01119	BART1_0-u01119	0.06996	0.202857	0.094468	0.349312	0.30015	0.211276	0.218785	0.187112	0.308646	0.71289	0.791339	0.549026	0.075515	0.129851	0.208709	0.996202	0.360959	0.370689	0.114484	0.139815	0.066544	0.260294	0.440748	0.387315	0.454218	0.174129	0.412509	0.843739	0.581673	0.374784	0.137579	0.090674	0.276797	0.624357	0.485778	0.36129	0.732625	0.502578	0.595409	0.767785	1.4366	0.634642	0.823608	0.693377	0.273309	0.130674	0.317278	0.134824
BART1_0-p01120	BART1_0-u01120	0.162674	0	0	0	0	0	0	0.048384	0	0	0.110223	0	0	0	0	0	0.053955	0.156609	0.159205	0.049358	0	0	0	0	0	0	0	0.106706	0	0.10986	0.105042	0	0	0.227204	0.118183	0	0	0.069363	0.122299	0	0.141581	0	0	0	0	0	0	0
BART1_0-p01121	BART1_0-u01121	6.44123	8.92309	7.1327	10.2658	12.725	12.1875	9.91667	10.3726	12.1578	10.9577	10.0543	11.2555	8.11354	10.484	7.38795	12.886	14.584	12.4429	5.07953	6.06384	5.48794	12.6575	11.1674	10.7267	10.5171	13.2968	9.44371	15.4879	21.4365	18.8888	9.05333	7.15996	8.89454	10.9417	11.4224	10.0174	13.8105	14.9173	11.3118	10.2628	13.0957	11.0664	11.6656	11.1432	10.0791	9.62366	8.62663	9.29714
BART1_0-p01122	BART1_0-u01122	7.32996	8.5012	9.70872	9.72261	9.68666	10.5771	11.372	11.2992	14.3449	10.1626	10.299	12.1654	10.4383	10.3463	8.50744	15.3185	13.4712	15.3626	9.30928	9.55116	8.68336	15.0336	12.8061	12.3662	18.7599	14.2389	15.6835	15.7872	19.4243	21.1942	6.98041	8.5676	9.15931	12.1025	14.97	14.3909	13.3271	16.7953	10.1922	9.43719	8.55736	10.0015	10.0036	9.61769	16.4382	11.6757	10.5335	13.0365
BART1_0-p01123	BART1_0-u01123	23.7568	21.1149	23.4644	17.8649	16.4306	14.6132	34.749	29.9927	31.5712	15.7595	16.2813	24.3177	19.732	17.5945	21.8432	26.7374	25.8101	23.4896	22.9592	20.493	20.9993	23.1614	23.7727	16.4319	23.6099	19.1702	29.391	11.0226	8.54773	14.2757	19.7791	19.5925	16.7958	25.8086	21.2685	18.1179	22.3911	14.8303	17.9707	19.1152	36.7032	36.3262	27.5013	38.7261	22.0746	16.9104	14.1785	13.8207
BART1_0-p01124	BART1_0-u01124	0	0.225673	0	0.358464	0.097737	0	0	0	0	0	0.100957	0	0	0	0	0	0.296395	0	0.194092	0	0	0	0	0.267442	0	0	0.097776	0.1954	0.070767	0	0	0	0	0	0.072112	0	0.096819	0	0	0	0.525313	0.117937	0	0	0	0.128124	0	0
BART1_0-p01125	BART1_0-u01125	0.317017	0	0.115524	0	0.693063	0.264117	0.48949	0	0.25416	0.542265	0.14316	0.122113	0.304785	0.434373	0.236668	1.42934	0	0.202945	0.137397	0.635777	0.247139	0.44938	0.942179	0.252818	0.395705	0.103195	0.970816	0.415492	1.90738	1.42677	0	0.263116	1.22103	0.235921	0.204379	1.08367	0.278272	0	0.492438	0.159001	1.88432	0.509186	0.736868	0.584216	0.198604	0.735366	1.38469	0.64205
BART1_0-p01126	BART1_0-u01126	0	0.174486	0	0	0	0	1.37437	1.60435	0.203041	0	0	0.392231	0.244222	0.174264	0.76133	1.86871	0.448743	0.487013	0	0.606711	0	0.239651	0.866011	0.607967	0.845975	0.497859	0.222499	0	0.32217	0	1.7658	4.18996	1.24417	0.567046	0.490892	0.192484	0.688062	0.304671	0.54411	0.26237	0	0	0	0	0	0	0.255144	0.532473
BART1_0-p01127	BART1_0-u01127	0	0	0	0	0	0	0	0	0	0	0	0.184766	0	0	0	0.065807	0	0	0	0	0	0.151584	0	0	0	0	0	0	0	0.144122	0	0	0	0	0	0	0	0	0.16146	0	0.093308	0	0.145127	0.286983	0	0	0	0
BART1_0-p01128	BART1_0-u01128	0	0	0	0	0	0	0	0	0	0	0	0	0	0	0	0.104212	0	0	0	0	0	0	0	0	0	0	0	0	0	0	0	0	0	0	0	0	0	0	0	0	0	0	0	0	0	0	0	0
BART1_0-p01129	BART1_0-u01129	30.6086	29.9438	29.064	33.6334	38.3246	42.0727	36.7808	33.8906	34.82	39.0911	40.9415	40.4333	28.0879	31.3498	31.2389	38.2444	31.4223	31.929	29.5459	28.1577	32.4047	37.6906	44.7526	41.8771	22.416	14.4858	25.0869	24.6853	15.5485	25.2841	43.6382	34.9495	36.8529	33.9756	34.362	34.6028	24.1403	15.4453	22.0036	22.9074	47.021	41.1876	35.9319	42.6712	24.7413	29.1658	27.65	25.6167
BART1_0-p01130	BART1_0-u01130	1.18004	0.785132	0.715308	2.00181	0.675155	1.43928	1.02526	1.06314	1.99333	0.982443	1.73508	2.07373	1.10854	0.658469	1.14955	2.67361	2.69251	0.76063	0.49781	0.182579	0.898389	1.2697	0.816818	1.2257	0.639657	1.3188	0.502792	1.00811	3.9436	3.20684	1.18279	0.359407	0	1.00085	1.20384	1.74976	1.53143	0.218586	1.40923	0	2.7628	2.70136	1.05725	2.19401	0.275749	1.79986	1.88653	0.393818
BART1_0-p01131	BART1_0-u01131	1.96112	2.45972	2.87723	4.41419	4.20043	4.97374	2.73481	2.31037	3.63834	3.50262	4.10621	3.88027	3.32931	4.2142	3.13394	9.78228	8.61233	6.75131	1.03797	1.60115	1.07726	4.6193	4.02481	2.46257	7.70229	7.42841	3.54814	10.4951	15.9824	12.7961	3.53291	2.00444	2.43465	2.83677	4.5765	4.08361	10.137	15.8335	9.04504	9.86058	10.1335	10.2469	6.77349	10.3443	3.88944	2.76287	4.20077	4.3582
BART1_0-p01132	BART1_0-u01132	0	0	0	0	0	0	0	0	0	0	0	0	0	0	0	0	0	0	0	0	0	0	0	0	0	0	0	0	0	0	0	0	0	0	0	0	0	0	0	0	0	0	0	0	0	0	0	0
BART1_0-p01133	BART1_0-u01133	16.6478	26.8182	13.4652	36.344	24.0128	44.6848	0.704919	1.20979	15.0205	3.46676	5.27933	35.5135	10.526	33.7966	3.48243	13.1541	11.4396	31.3525	0.306057	0.567666	0.73397	3.08513	23.6054	27.2838	191.538	970.113	209.077	156.844	224.024	283.625	35.933	3.75396	9.22281	27.4971	16.895	17.781	3.16096	3.38517	6.47991	7.18514	0.967991	1.72371	0.215657	0.71154	199.93	15.948	24.4719	20.9442
BART1_0-p01134	BART1_0-u01134	0	0	0.912453	0	0.53158	0	0	0	1.4374	0	0	0	0	0	0.459681	0	0	0.384824	0	0	0	0	2.09167	0	0.505315	12.8192	5.32659	5.81701	6.55934	12.5548	2.14197	0	0	0	0	0	0.598372	0	0	1.37891	0	0	0	0.871409	2.64447	0	0	0
BART1_0-p01135	BART1_0-u01135	0	0	0	0	0	0	0	0	0	0	0	0	0	0	0	0	0	0	0	0	0	0	0	0	0	0.189284	0	0	0	0	0	0	0	0	0	0	0	0	0	0	0	0	0	0	0.379711	0	0	0
BART1_0-p01136	BART1_0-u01136	0	0	0	0	0	0	0	0	0	0	0	0	0	0	0	0	0.450414	0	0	0	0	0	0	0	0	0.233548	0	0	0	0	0	0	0	0	0	0	0	0	0	0	0	0	0	0	0	0	0	0
BART1_0-p01137	BART1_0-u01137	0	0	0	0	0	0.282213	0	0	0	0	0	0	0	0	0	0	0.149641	0.325212	0	0	0	0	0	0	0.140948	2.20618	0	0.295969	0	0	0	0	0	0	0	0	0	0	0	0	0	0	0	0	0.639032	0.196992	0	0.172172
BART1_0-p01138	BART1_0-u01138	38.7618	57.8516	46.8264	69.1247	30.6205	82.8988	2.15985	4.14793	23.6853	6.51716	8.60661	60.6525	28.1245	92.4335	10.4194	23.3514	27.3597	54.6992	0.324781	1.50543	2.02549	11.2363	34.8294	31.5546	377.878	1445.82	549.951	271.984	391.703	520.502	63.1508	5.89337	16.927	46.4982	34.0115	33.4646	6.44118	11.1707	14.6872	13.1895	1.76456	4.097	0.344163	5.30028	300.619	69.8169	104.847	105.315
BART1_0-p01139	BART1_0-u01139	7.05742	7.31833	6.5409	7.95337	10.4751	8.11345	7.36455	6.46448	11.2891	17.869	13.8095	11.9696	4.88538	4.46046	4.78799	8.89664	7.64748	8.70227	4.04106	2.43606	2.44523	6.48874	5.9564	6.01502	17.5512	19.3484	14.5365	15.341	27.048	17.2647	5.19064	5.94827	6.254	5.47277	4.95705	4.00822	17.9711	28.4477	16.709	15.2819	10.9862	11.566	7.29094	10.7577	5.71694	4.2835	2.85966	2.68314
BART1_0-p01140	BART1_0-u01140	0.097804	0.219885	0.105779	0.706292	0.481108	0.581148	0.056614	0.174661	0.088639	0.756803	0.59647	0.930842	0.105891	0.200874	0.218259	0.332288	0.129791	0.400467	0.095805	0.208177	0.287161	0.486837	0.372346	0.585272	0.732731	0.380764	0.609499	0.449195	0.92856	0.330289	0.410073	0.407697	0.41181	0.027327	0.189562	0.139894	0.497852	0.414349	0.072947	0.071033	1.05774	0.756376	1.89831	0.518299	0.264843	0.206384	0.170857	0.178212
BART1_0-p01141	BART1_0-u01141	0	0	0	0	0	0	0	0	0	0.05711	0	0	0	0	0	0.109435	0	0.042681	0	0	0	0.441069	0	0	0	0.086383	0	0.116335	0.336829	0	0	0	0.046651	0	0	0	0	0.378685	0.066792	0	0.309148	0	0.060047	0.237388	0	0	0	0
BART1_0-p01142	BART1_0-u01142	4.21798	3.21699	3.61617	7.70778	8.37363	8.0181	7.20994	8.6326	4.6478	14.9228	14.4723	8.30597	2.50213	1.80043	0.823754	0.973736	2.13348	1.80217	1.95233	2.26808	2.94583	5.53251	4.33353	6.82067	0.330349	1.33131	0.383528	1.08767	1.23305	2.37172	0.157244	0.390408	0.676874	1.31658	1.50148	1.03609	0.149487	0.740766	0.217449	0.030223	1.97688	1.23839	1.43474	0.947492	0.37464	0.20064	0.009681	0.010098
BART1_0-p01143	BART1_0-u01143	0	0	0.854633	0	0	0	0	0	0	0	0	0	0	0	0	0.911184	0	0	0	0.86015	0	0	0	0	0	0	0	0	0	0	0	0	0	0	0	0	0	0	0	0	0	0	0	0	0	0	1.37161	0
BART1_0-p01144	BART1_0-u01144	4.12438	4.1576	3.73495	7.70243	7.42775	7.1044	7.9883	6.83792	7.36185	6.40246	7.73107	7.03192	5.38423	4.94154	4.95162	10.679	6.78453	7.3026	3.59197	4.05032	3.79334	6.23303	6.98258	5.96223	7.41106	6.74298	7.17209	9.36105	11.2638	10.8091	6.30727	5.44039	7.10362	7.2385	6.42173	7.098	10.9846	12.0029	9.34789	9.57418	12.0465	10.7379	11.5863	10.5117	6.39399	6.48613	4.45703	5.66631
BART1_0-p01145	BART1_0-u01145	0	0	0	0	0	0	0	0	0	0	0	0	0	0	0	0	0	0	0	0	0	0	0	0	0	0	0	0	0	0	0	0	0	0	0	0	0	0	0	0	0.816379	0	0	0.891514	0	0	0	0
BART1_0-p01146	BART1_0-u01146	0	0	0	0	0	0	0	0	0	0	0	0	0	0	0	0	0	0	0	0	0	0	0	0	0	0	0	0	0	0	0	0	0	0	0	1.00672	0	0	0	0	2.67621	0.840386	4.37811	1.96109	0	0	0	0
BART1_0-p01147	BART1_0-u01147	34.4286	46.3527	33.2557	50.7016	46.9198	56.7295	40.9063	37.9438	59.2653	53.1121	69.0095	59.9011	38.9533	51.3873	41.2438	55.9731	45.5688	44.1258	29.8227	23.208	26.9251	38.2165	36.4204	45.2551	82.5516	135.619	58.8873	102.549	136.663	94.1665	50.7874	39.0777	38.2867	33.5587	45.0939	34.1605	66.4483	84.7063	63.7877	66.0434	47.7596	45.0924	45.7082	54.6293	48.8448	30.1408	34.9013	35.7338
BART1_0-p01148	BART1_0-u01148	3.75884	13.1289	9.21636	56.6485	25.7285	62.6477	25.0466	30.7006	29.7091	5.79991	32.8467	57.7915	42.1878	63.3976	26.0504	67.2183	14.7729	33.3758	22.7367	40.9456	13.5491	11.5189	35.4414	25.2343	70.657	31.5036	38.8958	49.2238	45.4772	23.1814	24.3925	0	23.5699	0	5.23924	0	66.4266	39.8361	23.8934	30.4868	43.7142	32.6101	51.6067	33.0261	63.7319	46.1538	42.7559	74.4164
BART1_0-p01149	BART1_0-u01149	0	0	0	0	0	0	0	0	0	0	0	0	0	0	0	0	0	0	0	0	0	0	0	0	0	0	0	0	0	0	0	0	0	0	0.82031	0	0	0	0	0	0	0	0	0	0	0	0	0
BART1_0-p01150	BART1_0-u01150	27.0249	37.0723	27.523	99.9994	53.7218	122.929	61.3892	42.1174	53.3632	42.1831	45.6935	56.927	75.8919	92.2545	69.4853	110.834	49.0741	59.4915	41.9098	55.8964	59.6024	42.944	53.0153	40.6106	144.124	79.372	127.225	75.1181	87.3118	86.9323	42.065	37.1845	42.2395	33.3628	31.7921	33.7576	82.1015	107.914	90.084	93.5674	77.0612	112.74	106.822	110.422	140.329	127.247	114.325	125.045
BART1_0-p01151	BART1_0-u01151	0.278131	0.278102	0.090283	0.46863	0.218903	0.278327	0	0.033108	0	0.107582	0.188464	0.320879	0.040148	0.171375	0.062076	0	0.110722	0.348266	0.326874	0.067627	0	0.355949	0	0.133146	0	0	0.03649	0	0.079219	0	0.215335	0.093164	0.058549	0	0.053902	0	0.283545	0.068203	0.540237	0.364123	0	0.043085	0	0.147644	0.201167	0.04701	0.038935	0.081222
BART1_0-p01152	BART1_0-u01152	0	0	0	0	0	0	0	0	0	0	0	0	0	0.094456	0	0	0	0	0.119968	0	0.10788	0	0.058408	0	0.114818	0.089585	0	0	0	0.186314	0	0	0	0	0	0	0	0.200789	0	0	0	0	0.062317	0	0	0.078238	0.064952	0
BART1_0-p01153	BART1_0-u01153	0	0	0	0	0	0	0	0	0	0	0	0	0	0	0	0	0	0	0	0	0	0	0	0	0	0	0	0	0	0	0	0	0	0	0	0	0	0	0	0	0	0	0	0	0	0	0	0
BART1_0-p01154	BART1_0-u01154	0.892923	1.69868	1.13415	2.48327	1.57482	2.9959	1.5883	0.844164	1.94116	0.858598	3.30144	0.682827	0	0.894313	0.889674	0	1.15634	2.07324	1.27673	0.493067	0.773423	1.07356	0.265269	2.87107	1.04226	0.485526	0	0.931362	1.20191	0	0.363462	0.694737	1.84143	2.28401	1.16994	2.28252	0.686841	0.180311	0.28858	1.92915	1.93433	3.52252	1.60208	2.35888	1.54693	0.208333	0.794941	0.708277
BART1_0-p01155	BART1_0-u01155	0	0	0	0	0	0	0	0	0	0	0	0	0	0	0	0	0	0	0	0	0	0	0	0	0	0	0	0	0	0	0	0	0	0	0	0	0	0	0	0	0	0.127285	0.331451	0.145824	0	0	0	0
BART1_0-p37605	BART1_0-u37605	0.92073	0.629666	0.590058	3.68336	3.20949	3.39778	0.802489	0.798462	2.03412	2.16562	2.1918	4.36698	0.641965	1.65524	0.80812	4.74078	2.00224	3.18872	0.1971	0.369194	0.181647	2.71398	2.61025	2.17087	3.46873	2.80949	2.44072	9.36288	9.38583	6.66341	1.25541	0.748948	0.898822	3.27295	2.58779	2.20275	1.94201	5.30646	2.3931	2.52687	5.6688	4.30667	3.73982	4.1311	1.72332	0.939151	0.694143	0.559405
BART1_0-p01157	BART1_0-u01157	0.2093	0.191282	0	0	0	0	0	0.078159	0.288404	0	0.573853	0.784024	0.181179	0	0.281843	0.665776	0	0	0.178441	0	0.216704	0	0	0	0.655827	0.241697	0	0.050636	0	0	0.468562	0.186527	0.296038	0	0	0.208938	0.171251	0.229541	0.292774	0.247875	0.068997	0.052872	0	0.275911	0	0.362661	0.36649	0.240747
BART1_0-p01158	BART1_0-u01158	2.98904	3.11573	3.22145	5.8284	4.6799	4.3683	4.95337	3.90556	5.26338	5.01213	4.78503	5.58157	2.99094	3.48513	3.28717	8.50003	5.81779	6.13081	2.67927	2.54185	2.68107	5.22974	5.23203	4.12598	4.11415	4.18115	4.36533	7.85762	7.2104	6.69348	2.47694	2.59368	2.45085	6.48274	6.45487	5.90185	4.09504	4.82529	3.84574	4.68425	6.96323	5.68237	6.84286	5.24954	3.1608	3.40387	2.27432	2.26496
BART1_0-p01159	BART1_0-u01159	0	0	0	0	0	0	0	0	0	0	0	0	0	0.180813	0	0.646025	0	0	0	0	0	0	0	0	0	0	0	0.920863	0	0	0	0.243969	0	0	0.678976	0.399284	0	0.633878	0	0.272991	0	1.46067	0.507764	0	0	0	0	0
BART1_0-p01160	BART1_0-u01160	2.10582	2.71497	2.73949	6.95216	6.85404	5.7087	4.40966	3.54962	4.28287	5.24965	5.61843	6.8424	3.56305	2.81102	3.57872	8.89939	5.73508	7.39158	3.01819	3.33468	2.75348	5.64645	8.56685	5.70508	2.56159	1.51842	4.53532	7.98169	4.4997	6.94906	5.65173	4.99711	6.05679	6.65789	5.41849	5.10097	4.23398	3.87826	3.63119	3.71917	17.448	12.7883	13.8845	12.9591	3.83883	5.49402	3.2559	4.70034
BART1_0-p01161	BART1_0-u01161	0	0	0	0	0	0	0.977069	0	0	0	0	0	0	0	0	0	0	0	0	0	0	0	0	0	0	0	0	0	0	1.61583	0	0	0	0	0	0	0	0	0	0	0	0	1.80373	0	0	0.771256	0	0
BART1_0-p01162	BART1_0-u01162	0	0	0	0	0	0	0	0	0	0	0	0	0	0	0	0	0	0	0	0	0	0	0	0	0	0	0	0	0	0	0	0	0	0	0	0	0	0	0	0	0	0	0	0	0	0	0.273383	0
BART1_0-p01163	BART1_0-u01163	0	0	0.821084	0.415551	2.8065	0.691637	0	0	3.30336	0.923351	1.53345	2.09931	1.57323	0	0	3.97883	3.82869	1.74888	0	0.421358	0	0	0	1.64338	4.04308	0	0.472386	6.82301	3.96747	9.21496	0	5.7244	1.52424	4.20724	1.0397	0	2.52337	3.01852	0.996916	1.04502	2.51885	2.55286	2.04517	0.77256	3.9049	0	1.82616	1.68571
BART1_0-p01164	BART1_0-u01164	0	0	0	0	0.910708	0	0	0.809353	0	0	0	0	0.994624	0	1.58716	0	0	0	0	1.57478	0	0	0	0	2.599	0	0	0	0	0.935164	0	0	0	0	0	0	0	0	0	0	0	0	0	0	0	0	1.25086	0
BART1_0-p01165	BART1_0-u01165	0.830845	0.480108	0.596036	0.814905	0.121757	0.901719	1.48501	2.00235	1.41333	1.06416	0.966461	0.493492	0.431031	0.605338	0.410436	1.08985	0.64324	1.00178	0.331878	0	0.850703	0.521032	0.464138	0.800191	2.27601	0.999893	0.795342	1.04687	1.1518	1.23524	0.701321	1.52121	1.45141	0.957504	0.943532	0.35026	1.83265	0.940818	1.14219	1.27847	2.3525	0.343446	0.364165	1.21402	1.22534	1.30356	0.95902	0
BART1_0-p01166	BART1_0-u01166	0	0	0	0	0	0	0	0	0	0	0	0	0	0	0	0	0	0	0	0	0	0	0	0	0	0	0	0	0	0	0	0	0	0	0	0	0	0	0	0	0	0	0	0.576753	0	0	0	0
BART1_0-p01167	BART1_0-u01167	5.04007	3.28687	4.12005	4.63963	1.54326	5.24707	6.03672	4.17682	5.43631	1.95912	5.45613	3.4507	3.63306	2.41957	2.45369	6.10373	2.89275	3.647	1.52447	0.802401	1.59372	4.27797	4.72311	1.00498	5.62746	6.41394	6.39921	4.1808	12.313	5.67073	2.18902	3.45503	2.02075	3.89555	4.25954	2.73815	7.27767	8.81789	7.12463	7.53742	5.2408	6.67735	6.28986	4.94547	3.58773	3.59327	1.74933	3.7678
BART1_0-p01168	BART1_0-u01168	0.952271	0.615802	0.559713	2.20286	3.12631	2.24099	3.40524	3.42246	4.75906	10.4745	7.74398	8.12839	0.870584	0.726592	0.168715	6.81595	2.55225	2.02925	2.3949	1.65615	2.12925	3.60714	6.4575	6.09721	0.470843	0.945753	0	7.50412	4.43417	4.12751	3.98927	5.44013	2.65287	7.88167	5.29439	4.46672	5.87892	6.3794	5.16059	4.6267	7.64092	7.02621	5.65095	5.76575	2.41336	1.81479	0.97429	1.43236
BART1_0-p01169	BART1_0-u01169	0.367201	0.393778	0.414771	0	1.45255	2.2986	0.4282	1.73366	2.38948	0	1.99743	2.14496	1.06128	0	0.83638	3.57821	1.89399	0.405232	1.89241	0	0.425672	1.19908	1.42711	2.20398	2.30175	8.01723	0.970226	3.85545	4.21633	2.48689	0	0.645161	1.15542	2.46352	0	2.37808	0.539826	0.716716	0.650875	1.86278	1.57098	4.42175	1.4221	0.781946	1.73068	1.41666	1.23212	1.92789
BART1_0-p01170	BART1_0-u01170	419.391	365.345	355.385	422.662	426.594	429.063	347.519	311.392	339.311	426.511	366.004	401.116	354.615	434.421	373.097	420.922	440.761	404.673	450.698	469.908	426.371	509.396	481.562	453.228	154.996	173.933	223.383	130.306	67.7374	129.631	379.514	398.059	328.804	519.899	529.128	464.916	190.494	131.667	205.619	214.087	428.349	456.429	394.936	435.22	239.562	285.454	297.495	320.909
BART1_0-p01171	BART1_0-u01171	50.1856	52.536	45.9969	45.7073	50.0479	53.8848	56.6393	53.157	61.0168	57.7012	61.6839	45.6437	51.9161	59.7314	43.0109	49.9014	40.0551	46.8537	46.7544	38.762	38.9116	35.1857	39.9941	38.3504	75.6265	89.7106	69.3041	76.2725	96.0872	78.8501	58.148	54.4366	55.992	43.175	41.5503	35.9132	69.3233	93.5291	70.2425	76.6149	50.4565	44.0771	43.4881	39.0282	44.1061	37.7598	38.9387	37.3248
BART1_0-p01172	BART1_0-u01172	0.704588	1.46071	0.716474	3.3285	1.46916	3.34737	1.14417	0.837199	1.03242	5.50792	2.58887	8.32676	0.38023	1.14143	0	0.2436	2.1633	1.15177	0.183577	0.596224	0.165089	3.18038	1.88157	2.28607	0	0.961873	0.924563	0.92392	1.25139	0.800772	0.638185	0.583682	0.296312	0.956634	1.27554	0.526577	0	0.486462	1.40433	0.681948	0.743994	1.35023	1.17179	2.73457	6.4333	2.17753	1.69197	1.27472
BART1_0-p01173	BART1_0-u01173	0	0	0	0	0	0	0	0	0	0	0	0	0	0	0	0	0	0	0	0	0	0	0	0	0	0	0	0	0	0	0	0	0	0	0	0	0	0	0	0	0	0	0	0	0	0	0	0
BART1_0-p01174	BART1_0-u01174	0.878903	0.636012	0.799455	0.732408	0.24187	0.807351	0.081212	0.254935	0.312046	0.214095	0.285275	0.245507	0.731547	1.68512	0.539188	0.088184	0	0.280814	0.849139	0.486364	0.519884	0.078689	0.205591	0.551714	0.207213	0.236543	0.314471	0.250974	0.03501	0.323805	0.184154	0.449446	0.385249	0.106362	0.051875	0.054451	0.090806	0.523993	0.219392	0.172747	0.041159	0.147152	0.265931	0.092628	0.214683	0.367909	0.918273	0.735152
BART1_0-p01175	BART1_0-u01175	0	0	0	0	0	0	0	0	0	0	0	0	0	0	0	0	0	0	0	0	0	0	0	0	0	0	0	0	0	0	0	0	0	0	0	0	0	0	0	0	0	0	0	0	0	0	0	0
BART1_0-p01176	BART1_0-u01176	2.91289	1.8775	2.28623	4.94544	6.02487	5.15072	3.37433	3.31038	3.15064	5.65536	5.02262	6.08998	4.00398	3.08807	2.67328	6.31024	3.30399	4.27542	2.14386	1.91461	2.0184	4.9774	5.4898	4.85502	5.25689	4.32029	5.10283	6.13464	6.83481	5.3839	2.93912	3.21706	3.36338	4.77796	2.91405	3.70928	3.70552	4.69555	3.37525	3.1719	4.29716	7.05269	6.81428	6.39867	3.26355	3.3301	3.77798	3.38801
BART1_0-p01177	BART1_0-u01177	1.08961	0.329607	0.400432	0.760352	0.896431	0.790248	0.232076	0.549392	0.278882	0.705138	0.475583	0.358433	0.535587	0.763629	0.755679	0.297516	0.266154	0.280244	0.407835	0.420286	0.459557	1.0272	0.623006	0.851999	0.037557	0.04876	0.05261	0.092111	0.028552	0.108351	0.297202	0.339025	0.190031	0.268975	0.592885	0.367386	0.04108	0	0	0.046896	0.362406	0.107838	0.133601	0.070321	0.179729	0.404064	0.703402	0.565906
BART1_0-p01178	BART1_0-u01178	0	0	0	0	0	0	0	0	0	0	0	0	0	0	0	0	0	0	0	0	0	0	0	0	0	0	0	0	0	0	0	0	0	0	0	0	0	0	0	0	0	0	0	0	0	0	0	0
BART1_0-p01179	BART1_0-u01179	0	0	0	0	0	0	0	0	0	0	0	0	0	0	0	0	0	0	0	0	0	0	0	0	0	0	0	0	0	0	0	0	0	0	0	0	0	0	0	0	0	0	0	0	0	0	0	0
BART1_0-p01180	BART1_0-u01180	0	0	0	0	0	0	0	0	0	0	0	0	0	0	0	0	0	0	0	0	0	0	0	0	0	0	0	0	0	0	0	0	0	0	0	0	0	0	0	0	0	0	0	0.479024	0	0	0	0
BART1_0-p01181	BART1_0-u01181	0	0	0	0.099465	0	0.620336	0	0	0.167589	0	0	0	0	0	0	0	0	0	0	0	0	0	0	0	0	0	0	0	0	0	0	0.199189	0	0	0	0	0	0	0	0	0	0	0	0	0	0	0	0
BART1_0-p01182	BART1_0-u01182	0	0	0	0	0	0	0	0	0	0	0	0	0	0	0	0	0	0	0	0	0	0	0	0	0	0	0	0	0	0	0	0	0	0	0	0	0	0	0	0	0	0	0	0	0	0	0	0
BART1_0-p01183	BART1_0-u01183	0	0	0	0	0	0	0	0	0	0	0	0	0	0	0	0	0	0	0	0	0	0	0	0	0	0	0	0	0	0	0	0	0	0	0	0	0	0	0	0	0	0	0	0	0	0	0	0
BART1_0-p01184	BART1_0-u01184	1.41792	1.41685	1.15189	2.74078	2.97514	3.31021	2.8752	2.12027	2.56627	2.52909	2.62195	2.99129	1.67442	1.85725	1.49881	3.93571	2.11931	2.60711	0.865494	1.19383	0.91887	1.94261	2.31213	2.33016	2.69913	2.31055	3.36249	4.71858	3.43693	4.44543	1.42091	2.47831	2.2869	1.88504	2.80563	1.7184	2.26448	2.28321	2.89788	2.31181	3.86365	4.30438	4.96789	3.65078	3.2826	2.83442	2.71746	2.04476
BART1_0-p01185	BART1_0-u01185	0.125424	0.965493	0.561497	2.32927	0.376059	2.21915	1.22361	1.38696	2.68584	4.09173	4.54103	7.85363	0.543219	0.386378	0.319787	0.287881	0.071341	0.569753	0.304337	0.479865	0.715716	0.688207	2.09127	2.20885	2.77428	6.71218	4.46626	2.35144	17.3505	10.9646	1.6405	1.38229	0.943201	1.16158	0.98991	1.2511	0	0.090855	0.10657	0.155725	0	0.110525	0	0.031545	5.57816	2.68536	1.62241	1.40676
BART1_0-p01186	BART1_0-u01186	1.16005	1.53503	1.27828	2.58884	1.08715	3.31252	3.07297	1.37347	1.788	3.60186	1.12269	1.34282	1.91133	1.70465	2.42464	0.203157	3.2925	1.42944	1.71877	0.792188	1.73923	2.81359	0.423507	1.18949	0.827566	2.75935	1.95887	5.64446	5.9878	4.02743	2.80628	0.824692	1.04298	2.77363	1.91874	1.31835	2.68772	2.67821	1.85935	2.04986	4.83835	2.19273	2.31017	2.05695	0.321364	0.295104	0.2491	1.75769
BART1_0-p01187	BART1_0-u01187	0	0	0	0	0	0	0	0	0	0	0	0	0	0	0	0	0	0	0	0	0	0	0	0	0	0	0	0	0	0	0	0	0	0	0	0	0	0	0	0	0	0	0	0	0	0	0	0
BART1_0-p01188	BART1_0-u01188	0	0	0	0	0	0	0	0	0	0	0	0	0	0	0	0	0	0	0	0	0	0	0	0	0	0	0	0	0	0	0	0	0	0	0	0	0	0	0	0	0	0	0	0	0	0	0	0
BART1_0-p01189	BART1_0-u01189	0	0	0	0	0	0	0	0	0	0	0	0	0	0	0	0	0	0	0	0	0	0	0	0	0	0	0	0	0	0	0	0	0	0	0	0	0	0	0	0	0	0	0	0	0	0	0	0
BART1_0-p01190	BART1_0-u01190	0	0	0	0	0	0	0	0	0	0	0	0	0	0	0	0	0	0	0	0	0	0	0	0	0	0	0	0	0	0	0	0	0	0	0	0	0	0	0	0	0	0	0	0	0	0	0	0
BART1_0-p01191	BART1_0-u01191	0.074773	0.151012	0	0	0	0	0	0	0.180198	0	0	0	0.215776	0	0	0	0	0	0	0	0.087593	0	0	0	0	0	0	0	0	0	0	0	0	0	0	0	0	0	0	0.111012	0	0	0	0	0	0	0	0
BART1_0-p01192	BART1_0-u01192	0	0	0	0	0	0	0	0	0	0	0	0	0	0	0	0	0	0	0	0	0	0	0	0	0	0	0	0	0	0	0	0	0	0	0	0	0	0	0	0	0	0	0	0	0	0	0	0
BART1_0-p01193	BART1_0-u01193	0	0	0	0	0	0	0	0	0	0	0	0	0	0	0	0	0	0	0	0	0	0	0	0	0	0	0	0	0	0	0	0	0	0	0	0	0	0	0	0	0	0	0	0	0	0	0	0
BART1_0-p01194	BART1_0-u01194	0.373355	0.634818	0	0	0	0	1.72975	0	0.33966	0	0.843005	0.863301	0	0.325427	0	0.61151	0	0	0	0	0	1.05778	0	0.893198	0.381035	0	0	0	0.591277	1.34418	0	0	0	0	1.56392	1.4168	0	0	0.390386	0	0	1.0085	0	0	0	0	0	0
BART1_0-p01195	BART1_0-u01195	0	0.023366	0	0.112607	0	0.204816	0	0.027848	0	0.027459	0.115484	0	0	0	0.026097	0	0.339086	0	0	0.028453	0.027471	0.033266	0	0	0	0.136582	0	0	0.044412	0.73378	0	0.667915	0.024622	0.026141	0.068002	0.259113	1.15794	1.28415	0.44706	0.305636	0	0	0	0	0.199834	0	0.130684	0.068154
BART1_0-p01196	BART1_0-u01196	0	0	0	0	0	0	0	0	0	0	0	0	0	0	0	0	0	0	0	0	0	0	0	0	0	0	0	0	0	0	0	0.139385	0	0	0	0	0	0	0	0	0	0	0	0	0	0	0	0
BART1_0-p01197	BART1_0-u01197	0	0	0	0	0	0	0	0	0	0	0	0	0	0	0	0	0	0	0	0	0	0	0	0	0	0	0	0	0	0	0	0	0	0	0	0	0	0	0	0	0	0	0	0	0	0	0	0
BART1_0-p01198	BART1_0-u01198	0	0.073914	0	0	0	0.118658	0	0	0	0	0	0	0	0	0	0	0	0	0	0	0	0	0	0	0	0	0	0	0.140017	0	0	0	0	0	0	0	0	0	0	0	0	0	0	0	0	0	0	0
BART1_0-p01199	BART1_0-u01199	0	0	0	0	0	0	0	0	0	0	0	0	0	0	0	0	0	0	0	0	0	0	0	0	0	0	0	0.179332	0	0	0	0	0	0	0	0	0	0	0	0	0	0	0	0	0	0	0	0
BART1_0-p01200	BART1_0-u01200	1.82132	2.18599	1.75726	3.34359	3.06456	3.78794	2.38151	2.15301	2.30182	2.40625	2.61076	3.31371	3.73951	2.0848	2.54568	5.5911	5.25482	3.92593	1.65711	2.032	1.5123	3.93815	3.7793	3.07005	5.20428	3.81573	3.47239	7.14195	7.96585	6.62497	1.62485	1.20258	1.08659	4.09613	3.57881	4.94535	5.2931	4.99621	3.65261	4.03772	4.69273	4.76302	3.48619	4.45939	1.47373	1.5631	3.66317	2.49462
BART1_0-p01201	BART1_0-u01201	0	0	0	0	0	0	0	0	0	0	0	0	0	0	0	0	0	0	0	0	0	0	0	0	0	0	0	0	0	0	0	0	0	0	0	0	0	0	0	0	0	0	0	0	0	0	0	0
BART1_0-p01202	BART1_0-u01202	0	0	0	0	0	0	0	0	0	0	0	0	0	0	0	0	0	0	0	0	0	0	0.041419	0	0	0	0	0	0	0	0	0	0	0	0	0	0	0	0	0	0	0	0	0	0	0	0	0
BART1_0-p01203	BART1_0-u01203	0	0.120882	0	0.142606	0	0	0	0	0.142567	0	0	0.137139	0	0	0.531738	0	0	0.227737	0	0	0	0	0	0	0.148082	0	0	0.466398	0	0	0	0	0	0.264825	0	0.135096	0	0	0	0	0.637776	0	0.666041	0.660473	0	0	0	0
BART1_0-p01204	BART1_0-u01204	2.13238	1.65237	1.97376	2.08548	2.07138	1.71711	0.953714	1.13746	1.44149	1.40589	1.56697	2.2947	1.19309	1.77256	1.33912	3.86153	1.66993	2.46407	2.03092	1.75264	1.32682	1.78246	1.90572	1.67563	1.08844	1.15229	3.76165	2.77458	1.1268	1.61452	1.6242	2.32462	1.42877	1.55311	2.23285	2.02776	0.945765	1.04247	0.848606	1.08596	7.13827	5.81656	4.08363	5.30806	1.29971	2.14986	1.74324	2.24507
BART1_0-p01205	BART1_0-u01205	0	0	0	0.011754	0	0	0	0	0	0	0	0	0.040917	0.042719	0	0	0	0.010337	0	0	0	0	0	0	0	0.055963	0	0	0	0	0	0	0	0	0	0	0.007878	0	0.008326	0	0	0	0	0	0.010142	0	0	0
BART1_0-p01206	BART1_0-u01206	0.081155	0.028142	0.041277	0.053542	0.09513	0.038248	0.127142	0.082403	0.157294	0.078772	0.061592	0.183268	0	0.078379	0.077476	0.241316	0.14038	0.090449	0.03988	0.069278	0.054663	0.052214	0.114974	0.116544	0.19201	0.05517	0.104342	0.246694	0.072908	0.210312	0.062504	0.043977	0.068409	0.068047	0.097925	0.102164	0.186711	0.375682	0.276057	0.180703	1.05495	0.545734	0.706741	0.4725	0	0.021039	0.084438	0.128826
BART1_0-p01207	BART1_0-u01207	3.75947	2.99836	4.43016	7.7412	7.71122	7.83318	11.5345	9.63809	15.4242	7.66503	8.89923	9.39875	7.005	7.27146	5.75342	15.4992	6.68002	7.68888	3.478	3.63309	3.40526	5.75821	6.22222	5.72248	12.1726	5.43824	17.1488	22.0748	10.7624	15.8041	9.37778	6.47232	6.32531	8.91517	7.32859	5.96733	26.9727	19.3258	17.192	18.7627	43.6955	20.3597	27.2989	18.4245	3.84096	4.36539	1.99925	2.83686
BART1_0-p01208	BART1_0-u01208	0	0	0	0	0	0	0	0	0	0	0	0	0	0	0	0	0	0	0	0	0	0	0	0	0	0	0	0	0	0	0	0	0	0	0	0	0	0	0	0	0	0	0	0	0	0	0	0
BART1_0-p01209	BART1_0-u01209	0	0.048068	0.10406	0.231618	0.063109	0.120366	0.055688	0.200474	0.20348	0.465345	0.105412	0.277502	0	0.074327	0	0.44579	0.223457	0.162214	0.157093	0.175556	0.197897	0.342114	0.396834	0.201528	0.060072	0.398002	0.031559	0.284093	0.365407	0.259952	0.031032	0.080177	0.253215	0.376385	0.209806	0.22021	0.428494	0.570603	0.143503	0.349355	0.332947	0.185998	0.096799	0.212417	0.130252	0.081205	0.067223	0.035058
BART1_0-p01210	BART1_0-u01210	0	0	0	0	0	0	0	0	0	1.64712	0.590147	0	0	1.34911	0	0	0	0	0	0	0.501506	0.611543	0	0	0	0.863529	0	0	0.830927	1.17517	0	0	0	1.455	0	0	0	1.72278	0	0	1.73111	0	0	0	0	0	0	2.33935
BART1_0-p01211	BART1_0-u01211	1.80466	1.91133	2.00981	3.38398	3.60076	3.85723	3.61242	2.70723	3.43101	2.48282	3.47606	3.10059	2.29754	2.23527	2.74178	4.62201	3.52196	3.14378	2.48539	2.01612	1.92501	4.1867	3.70876	2.83087	4.27165	3.28849	3.82295	6.56817	6.30338	4.76693	2.6654	2.52206	3.18946	3.22883	3.08331	2.96328	3.29167	4.07201	4.07584	3.95385	4.72456	5.25157	5.00873	5.45936	2.48146	2.60953	2.30818	2.27348
BART1_0-p01212	BART1_0-u01212	3.20079	4.82268	4.19207	3.03719	3.51339	3.07663	1.09154	2.52101	2.71464	1.74	2.32031	0.45689	7.62184	5.67619	7.42209	1.48033	0.512586	0.85064	12.3889	12.6018	15.1695	3.46204	2.7327	1.83333	1.33916	0.307112	0.79537	0.337785	0.575584	0.481436	5.62962	4.04654	6.37671	4.46443	5.56639	7.28313	0.080522	0.330764	0.530745	0.697999	0.32836	0.440545	0.775423	0.306918	0.057144	1.54147	1.95262	2.08181
BART1_0-p12382	BART1_0-u12382	58.6199	39.7982	61.2908	28.8355	24.3341	25.0251	77.999	88.4828	68.2989	49.4149	59.9754	34.0727	52.253	38.7367	61.5283	16.208	25.1088	25.74	44.7123	42.536	51.7503	27.563	15.85	24.2838	52.3772	19.9987	40.2794	11.4262	8.76302	14.1177	41.0007	119.943	48.8397	23.6719	24.2143	26.0993	291.887	117.787	105.82	114.982	14.2121	20.2357	10.9173	20.7834	89.7566	75.738	83.2865	76.632
BART1_0-p01214	BART1_0-u01214	0	0	0	0	0	0	0.044749	0.044727	0	0	0	0	0	0	0	0	0	0	0	0.050378	0	0	0	0	0	0	0	0	0	0	0	0	0	0	0	0	0	0	0	0	0	0	0.053488	0	0	0	0	0
BART1_0-p01215	BART1_0-u01215	27.3684	26.9056	24.2777	32.8084	39.2243	38.7026	18.6855	20.681	21.4198	50.6745	48.1376	43.0023	22.3982	29.0489	23.202	32.7912	34.3835	34.588	29.9784	22.7975	23.6062	38.6979	35.9426	39.7149	21.313	30.5319	20.921	32.8579	36.3611	30.0322	27.241	28.1045	29.2378	23.8876	26.7588	28.0616	39.8934	40.6454	34.6351	34.4128	35.2251	34.421	38.1428	35.1163	28.989	24.5008	30.7281	31.0325
BART1_0-p01216	BART1_0-u01216	0.099966	0.100413	0.108482	0.060137	0	0.125011	0	0.059442	0.060307	0	0.067731	0.057692	0	0.154017	0	0	0.198906	0.048101	0	0	0.234484	0.071011	0	0.179432	0	0.29219	0	0.065563	0.284778	0	0	0	0	0	0	0.171353	0.321417	0.085567	0.075501	0.073402	0.087302	0.156438	0.33934	0	0	0	0.070745	0
BART1_0-p01217	BART1_0-u01217	0	0	0	0	0	0	0	0	0	0	0	0	0	0	0	0	0	0	0	0	0	0	0	0	0	0	0	0	0	0	0	0	0	0	0	0	0	0	0	0	0	0	0	0	0	0	0	0
BART1_0-p01218	BART1_0-u01218	4.52048	6.17126	4.30676	18.0389	20.3972	17.027	12.585	8.70226	12.1559	16.1201	15.1521	16.9738	5.15404	7.95188	7.49819	28.1384	16.3331	15.5496	5.28934	4.19554	4.00257	16.9152	13.5868	15.9067	10.3051	8.89081	13.1084	18.1902	20.5857	18.6427	9.8878	9.0515	8.30639	14.8775	17.1522	13.2245	11.1437	13.9313	11.048	16.9588	28.156	22.9041	18.9944	20.8233	10.3213	8.9225	5.43123	5.78265
BART1_0-p01219	BART1_0-u01219	0	0	0	0	0	0	0	0	0	0	0	0	0	0	0	0	0	0	0	0	0	0	0	0	0	0	0.570585	0	0	0	0	0	0	0	0	0	0	0	0	0	0	0	0	0	0	0	0	0
BART1_0-p01220	BART1_0-u01220	48.2769	52.5766	45.1816	68.6683	58.1455	67.8781	67.1826	54.374	66.0583	55.3467	52.7071	49.4669	67.8592	76.1196	67.8474	84.9004	50.3528	55.4993	64.0173	70.1373	68.2117	46.9412	47.0851	48.0955	107.902	88.9068	100.147	77.1049	87.4422	80.0605	75.7255	63.4288	74.3493	69.4482	54.6115	62.6651	104.1	128.645	134.481	135.865	92.965	80.651	92.2342	77.9465	74.5351	105.74	101.706	103.623
BART1_0-p01221	BART1_0-u01221	0	0	0	0	0	0	0	0	0	0	0	0	0	0	0	0	0	0	0	0	0	0	0	0	0	0	0	0	0	0	0	0	0	0	0	0	0	0	0	0	0	0	0	0	0	0	0	0
BART1_0-p01222	BART1_0-u01222	73.4076	72.0366	80.4055	82.0007	76.7229	78.1185	84.2429	84.5512	87.6511	79.8865	72.6546	74.6627	88.0108	80.2081	87.215	84.6634	77.0552	79.0819	82.9545	80.4971	78.5672	84.1022	84.5277	81.3821	51.0839	48.4495	54.8019	49.4175	42.9957	50.0273	79.0263	78.3416	81.1175	86.5973	88.9577	90.3676	79.6031	71.0728	83.8329	85.7103	107.567	73.4391	89.0423	70.8394	67.7432	70.1139	68.1322	67.9046
BART1_0-p01223	BART1_0-u01223	0	0	0	0	0	0	0	0	0	0	0	0	0	0	0	0	0	0.056903	0	0	0	0	0	0	0	0	0	0	0	0.079804	0	0	0	0	0	0	0	0.10032	0	0	0	0	0	0	0	0	0	0
BART1_0-p01224	BART1_0-u01224	0	0	0	0	0	0	0	0	0	0	0	0	0	0	0	0	0	0	0	0	0	0	0	0	0	0	0	0	0	0	0	0	0	0	0	0	0	0	0	0	0	0	0	0	0	0	0	0
BART1_0-p01225	BART1_0-u01225	0	0	2.31274	1.68858	0	0	0	0	0	0	0	1.8358	0	0	2.45628	0	0	0	0	0	0	0	0	0	0	1.02426	0	0	0	0	1.48489	0	0	0	0	0	0	4.07604	0	0	0	0	0	0	1.24794	0	0	0
BART1_0-p01226	BART1_0-u01226	9.92898	11.6944	9.65383	14.1694	12.6962	13.2299	13.2145	13.3449	15.2889	12.8386	15.6009	16.4514	11.6098	11.1622	9.41792	18.0737	11.7848	14.9613	7.81573	7.24701	7.59387	11.5015	12.8976	11.4801	23.8368	24.3446	17.4911	22.7918	28.0429	23.461	13.3063	12.0783	12.934	11.3644	10.1847	9.83109	19.9117	26.0416	21.8194	23.5783	21.4247	21.9039	18.4289	21.8038	12.0145	9.9243	8.9499	9.34325
BART1_0-p01227	BART1_0-u01227	0.322121	0.444005	0.130918	0.629867	0.792259	0.856104	0.372888	0.862293	0.72915	0.466863	0.436519	0.696986	0.523022	1.32334	1.48364	0.546694	0.694458	1.47305	0.262715	0.488707	0.425235	0.743957	0.357934	0.289111	2.81527	2.03916	2.06036	2.90532	2.44687	1.95788	0.987977	1.59993	1.77941	0.494894	0.507053	0.460361	2.16621	1.30461	1.21061	1.47211	0.840934	0.188191	0.380956	0.430229	0.952266	0.957143	0.68058	0.591588
BART1_0-p26997	BART1_0-u26997	0.322285	0.351654	0.348786	2.89138	2.57497	0.659672	0.949597	1.0811	0.849454	2.00194	2.14412	1.48733	1.18417	1.50442	1.04634	6.1879	3.14909	3.07587	0.229536	0.14245	0.619204	0.458259	1.71067	1.08699	4.3533	1.91093	3.65174	9.64932	7.78882	10.2501	1.51239	1.37667	1.11013	2.81585	2.21436	2.21213	21.4068	28.2552	22.7802	28.0611	7.11025	5.54085	4.176	7.21171	9.33086	11.6932	6.44396	6.63579
BART1_0-p01229	BART1_0-u01229	0	0	0	0	0	0.521265	0	0	0	0	1.13299	0	0	0	0	0	0	0	0	0	0	0	0	0	0	0	0	0.546436	0.398556	0	0	0	0	0	0	0	0	0	0	0	0	0	0.674599	0	0	0	0	0
BART1_0-p01230	BART1_0-u01230	4.03111	1.60258	1.67944	3.11783	3.1334	3.63665	6.33431	4.69498	6.45857	3.31564	3.80441	4.89204	6.44318	8.82432	4.9653	5.05674	2.20718	2.15302	2.39339	2.63107	2.9592	2.82338	2.23899	2.80253	8.02792	2.94807	4.93624	13.7796	8.42127	7.39818	8.79575	9.50468	6.91976	4.4945	2.79537	3.32815	14.5279	18.5958	14.8743	17.7751	7.53295	9.36045	11.3532	11.2959	8.98182	7.80795	8.97714	8.56263
BART1_0-p01231	BART1_0-u01231	0.803689	1.05961	0.381579	0.785643	1.31777	0.439704	2.03525	1.43366	2.12116	0.905382	1.15712	2.14517	1.44974	1.5478	1.57108	2.29266	0.93282	1.30516	1.2447	2.07009	3.24008	0.856341	0.638173	0.841494	1.63051	0.293639	0.98861	2.30606	0.572376	0.814097	1.62275	1.50286	1.638	0.897868	1.07018	0.918392	0.323042	1.97797	3.11124	1.99188	1.0529	2.83015	2.25099	3.41666	0.826453	1.36961	1.35098	1.40923
BART1_0-p01232	BART1_0-u01232	1.37084	2.36358	1.05096	4.78764	4.42934	3.46984	3.48028	2.42216	3.9209	2.54766	2.68254	4.3881	2.33348	2.71634	1.87321	4.22617	3.19241	4.64066	1.15828	1.59884	1.45973	2.47233	2.27854	2.0834	7.17532	6.43725	7.59334	8.2304	4.57242	8.80433	3.11224	3.51674	3.61457	2.34562	2.96526	1.90834	4.42031	5.0584	5.3021	4.72323	9.40494	8.62734	5.08744	8.89931	3.64518	4.33026	1.67555	2.76159
BART1_0-p01233	BART1_0-u01233	0	0	0	0	0	0	0	0	0	0	0	0	0	0.217217	0	0	0	0.807807	0	0	0	0	0	0	0.263475	0	0	0	0	0	0	0	0	0	0	0	0	0	0	0	0	0	0	0	0	0	0	0
BART1_0-p01234	BART1_0-u01234	61.7327	72.6956	62.7744	70.4293	82.9558	72.7115	59.5863	60.2161	57.0109	65.0713	61.6913	61.7268	68.621	69.9181	62.099	70.2804	79.6083	78.9503	52.3705	54.0177	55.3555	72.5371	70.6806	71.6208	51.0809	55.4247	43.3908	62.7669	69.8104	68.5347	50.3645	59.19	59.9909	53.682	63.9715	70.2492	81.1423	75.9269	56.9006	58.804	55.0611	51.1453	56.5077	57.2165	65.6761	65.3772	65.3999	63.3056
BART1_0-p01235	BART1_0-u01235	3.80172	5.19158	3.00548	9.29328	9.56519	10.0054	7.9397	6.47988	10.439	9.36218	12.49	10.7227	3.60113	4.33725	3.54121	15.874	9.65971	8.36626	1.84416	2.42342	2.48227	8.35637	6.49374	5.99682	9.0621	12.0934	9.71331	21.7131	22.4396	11.3334	5.50432	7.33975	3.76661	12.1464	8.72145	9.03863	16.1836	20.0842	17.724	14.8385	19.454	14.8738	15.01	14.9536	6.28868	9.31626	5.1874	5.08033
BART1_0-p01236	BART1_0-u01236	0	0	0	0.988031	0	0	0	0	0	0	0	0	0	0	0	0	0	0	0	0	0	0	0	0	0	0	0	0	0	0	0	0	0.867186	0	0	0	0	0	0	0	0	0	0	0	0	0	0	0
BART1_0-p01237	BART1_0-u01237	0	0	0	0	0	0	0	0	0	0	0	0	0	0	0	0	0	0	0	0	0	0	0	0	0	0	0	0	0	0	0	0	0	0	0	0	0	0	0	0	0	0	0	0	0	0	0	0
BART1_0-p01238	BART1_0-u01238	0	0	0	0	0.503138	0.479215	0	0	0	0	0	0	0	0	0.286641	0	0.677554	0.368006	0	0	0	0	0	0.152926	0	0	0.167821	0.167519	0.485945	1.38083	0	0	0	0	0	0.291042	0.339902	0.225916	0	0	0.229903	0	0	0.238437	0	0.224307	0	0
BART1_0-p01239	BART1_0-u01239	0.473154	0.528356	0.970201	1.012	1.24129	0.39445	0.426034	0.437605	0.190264	0.609076	1.35354	0.910254	2.1242	0.756	1.29211	1.68595	1.74335	1.56824	2.46802	0.700745	0.801444	0.746819	0.734799	1.00653	3.74122	1.43435	3.72497	5.03387	2.14668	4.68623	1.42688	1.94212	0.940084	3.46514	2.39274	2.2826	2.97822	2.43251	1.03368	1.46853	1.19486	0.658957	0.786188	0.565311	2.30929	0.896693	1.86267	1.70983
BART1_0-p01240	BART1_0-u01240	0.411872	0.333193	0.359104	0.297185	0	1.0297	0.381509	0.978282	0.595177	0.423329	0.558028	0	0.950588	0.253894	0.460731	0.608556	0.54605	0.87088	0.214479	0.397687	0.192884	0.350621	0.209613	0.788396	0.616968	0.48218	0.432388	0.647981	0.234718	0	0.533349	0.495715	0.259736	0.367928	0.239114	1.22163	1.50347	0.714344	1.26455	0.245364	0.291223	0.130862	0.340775	0.449822	1.07106	0.56824	0.829569	0.494523
BART1_0-p01241	BART1_0-u01241	0	0.054256	0	0	0	0	0	0	0	0	0	0	0.155761	0	0.060298	0	0	0.103861	0	0	0.063284	0	0	0	0.202141	0	0.141632	0	0	0	0.06976	0.062425	0.113535	0	0.156783	0.061661	0	0.277622	0	0.079394	0	0	0	0	0	0	0.076542	0.079843
BART1_0-p01242	BART1_0-u01242	0	0	0	0	0	0	0	0	0.819019	0.937843	0.61894	0.506179	0	0	0.285049	0.948465	0	1.05543	0	0.31474	0	0.645933	0	0.273155	0	0.903117	0.300195	2.99398	2.2371	0.999999	1.49433	0	0	0	1.15885	0.518123	0	0.497677	0	0.726805	1.225	0.887995	0.678485	0.451831	0	0	0	0
BART1_0-p01243	BART1_0-u01243	0	0	0	0	0	0	0	0	0	0.555546	0	0	0	0	0	0	0	0	0	0	0	0	0	0	0	0	0	1.26335	0	0	0	0	0	0	0	0	0	0	0	0	0	0	0	0	0	0	0	0
BART1_0-p01244	BART1_0-u01244	0	0.109714	0.118016	0.259481	0.14156	0.269726	0	0.384095	0.129765	0.276858	0.292407	0	0	0	0.241725	0.265371	0.715112	0.207242	0.140301	0.129821	0	0	0.274946	0.129095	0.134705	0.4216	0.141639	1.1315	1.53788	0.728546	0	0.269604	0.113357	0	0.208714	0	0.426691	0.378269	0	0.162543	0.192602	0.694091	1.05471	0	0	0.18791	0	0
BART1_0-p01245	BART1_0-u01245	0	0	1.03678	0.225458	0	0.702902	0.250305	0	0	0	0	0	0.270495	0.203663	0.438557	0	0	0	0.248285	0.223511	0.454921	0	0	0.448965	0.937138	0.367986	0	1.15562	0.202996	0	0.935531	0.26552	0.590423	0	1.08717	0	0.256112	0	1.82568	0	0	0	0.545435	0	0.443233	1.01116	0.285435	0.893589
BART1_0-p01246	BART1_0-u01246	0	0	1.49655	1.58882	0.580283	0	0	0.518232	0	0	0	0.514928	0	0.456051	0	0	0	0	0	0	0	0	0.571561	1.58414	0	0	0	1.15398	0	0	0	0.785515	0.460848	0.491799	0.424662	0	0	0	0	0	1.7573	0	0	0	0	0	0	0
BART1_0-p01247	BART1_0-u01247	0	0	0	0	0	0.049223	0	0	0	0	0	0	0	0	0	0	0.104695	0	0	0	0.046234	0.056015	0	0	0	0	0.050266	0	0	0	0	0	0.041517	0	0	0	0	0.066479	0	0.057681	0	0	0	0	0	0	0	0
BART1_0-p01248	BART1_0-u01248	31.7943	38.4123	36.9975	74.1754	59.8721	65.4696	106.441	98.9124	117.052	86.472	97.2644	83.4226	27.38	36.4316	27.8902	51.8463	30.0245	46.1365	46.5876	38.31	40.6781	56.4283	57.0264	42.0503	50.0874	24.2181	43.4029	37.6917	41.4737	34.4947	46.582	27.4049	56.3951	24.4076	28.4725	33.8849	20.4655	21.7158	9.86357	9.06171	3.73366	1.59452	4.17575	2.05514	10.8339	7.97326	9.01539	6.17904
BART1_0-p01249	BART1_0-u01249	3.50753	3.1103	2.06914	3.85441	3.78042	3.15277	2.98768	2.42175	3.56721	3.74953	2.34339	4.95722	3.10348	2.0893	1.91873	3.27877	3.73851	2.76654	2.34734	2.21619	2.44009	2.4024	2.25236	3.07579	3.60562	2.99757	2.95944	4.4733	3.3437	4.76022	2.73881	3.5605	3.34576	3.52347	3.08529	2.63032	3.95042	4.4274	4.15466	3.56813	4.03643	4.02552	3.55681	3.08457	2.09196	2.0713	2.28519	2.36445
BART1_0-p01250	BART1_0-u01250	12.079	12.5474	11.978	13.1659	12.3177	11.4669	15.9158	16.1052	16.4462	15.6079	16.1219	14.6383	12.3505	12.4455	11.2483	16.9452	13.6787	13.6256	10.4578	10.9565	11.557	12.0277	11.1647	10.488	16.5834	14.4104	14.1379	15.1296	18.0232	19.0685	14.8695	12.7033	15.3752	11.2467	11.8648	10.5609	20.5742	21.6438	19.624	17.9001	20.3085	19.5641	17.3967	17.9609	16.6247	15.1761	13.864	14.6987
BART1_0-p01251	BART1_0-u01251	34.3732	36.229	36.3094	39.394	44.2923	40.1365	38.4844	37.8932	36.7371	47.3457	41.852	48.8224	33.726	34.7739	35.2191	49.6697	51.016	49.2891	31.4124	33.1098	35.3375	43.8065	41.2966	44.1016	53.1458	51.05	50.0457	76.6807	55.2802	57.2493	35.6454	35.9972	37.0721	43.8347	40.3857	40.5403	44.2192	51.2142	46.9342	50.119	47.246	50.3846	40.256	47.8455	50.0738	46.6906	45.1303	44.1914
BART1_0-p01252	BART1_0-u01252	3.55308	3.42041	2.71171	4.84606	6.42441	3.95919	1.93713	2.09662	1.48151	3.65059	3.02079	2.20511	6.6244	6.48821	4.03486	2.14903	1.53954	1.80139	6.5192	9.41009	8.39286	1.74639	2.36899	3.06998	1.40612	1.69462	1.63224	6.25018	6.24917	4.69844	5.8229	5.9863	5.76685	3.49479	4.18259	2.62902	4.24704	6.87921	5.38447	6.2718	3.11823	5.97858	4.60049	4.10642	3.87733	5.288	10.2937	9.34223
BART1_0-p01253	BART1_0-u01253	1.71698	1.14815	0.928402	3.11735	2.13864	3.1058	2.34002	1.77115	2.28163	3.13662	3.76795	3.07404	1.76178	2.96229	1.61781	3.55653	1.74628	2.22572	1.77479	0.980913	1.63905	1.6236	2.89977	1.6163	4.64978	5.08048	3.64794	3.28196	8.06304	4.38314	1.72696	2.59459	2.55719	1.9058	1.44994	1.49456	2.88472	5.0164	4.92329	3.74229	2.45747	2.45757	3.84109	3.061	4.45922	3.82575	1.7309	2.16007
BART1_0-p01254	BART1_0-u01254	0	0	0	0	0	0	0	0	0	0	0	0	0	0	0	0	0	0	0	0	0	0	0	0	0	0	0	0	0	0	0	0	0	0	0	0	0	0	0	0	0	0	0	0	0	0	0	0
BART1_0-p01255	BART1_0-u01255	0.03389	0.032908	0.095085	0.188105	0.142257	0.136037	0.156895	0.104982	0.221506	0.21007	0.137798	0.211041	0.068697	0.111396	0.037784	0.285106	0.165492	0.215652	0.044306	0.049588	0.063749	0.086818	0.227659	0.162258	0.093111	0.050381	0.097767	0.371303	0.366746	0.128194	0.047691	0.045318	0.128483	0.181678	0.256288	0.171483	0.259881	0.050231	0.12768	0.097729	0.314793	0.204487	0.243525	0.225451	0.026504	0.09095	0.046942	0.039415
BART1_0-p01256	BART1_0-u01256	6.34096	8.08411	6.72421	10.5947	10.0542	11.912	9.73108	9.01236	9.68026	9.35944	11.2468	9.96971	7.68488	7.41001	6.99489	10.0491	9.80742	9.54815	5.34105	5.54411	5.6021	8.21913	9.48808	9.82791	11.6083	11.861	9.17366	19.6383	20.7583	19.997	7.36293	7.12837	6.55662	7.98255	9.84064	9.56214	14.4117	14.5456	10.1498	11.1972	15.3014	14.4595	14.6003	12.396	8.68407	7.11654	7.10777	7.5602
BART1_0-p01257	BART1_0-u01257	0	0	0	0	0	0	0	0	0	0	0	0	0	0	0	0	0	0	0	0	0	0	0	0	0	0	0	0	0	0	0	0	0	0	0	0	0	0	0	0	0	0	0	0	0	0	0	0
BART1_0-p01258	BART1_0-u01258	0.304391	0	0	0	0	0	0.32441	0	0	0	0	0	0	0	0	0	0	0	0	0.591214	0.08994	0	0.30072	0.274489	0.19025	0.568203	0	0.645415	0	0.424482	0.162309	0.467228	0.222973	0.235401	0.138004	0	0	0.487645	0	0	0	0	0	0	0	0	0	0
BART1_0-p01259	BART1_0-u01259	6.4722	5.12913	7.54768	4.82797	2.95917	3.97985	10.7596	9.23909	10.0525	2.84168	4.23186	4.90915	11.5002	10.9815	6.38472	2.91213	3.48035	2.50016	4.01873	3.29038	5.08504	4.05554	3.33548	3.28156	13.9945	4.93584	8.0575	6.68522	8.00667	7.36472	12.7944	8.17831	10.8832	4.25873	3.82155	3.79519	5.96162	8.91861	7.01543	6.44492	1.30323	1.36051	1.30395	1.44851	1.39787	1.53822	0.857705	0.560295
BART1_0-p01260	BART1_0-u01260	0	0	0	0	0	0.045784	0.106723	0	0	0	0.192573	0.036829	0	0	0.066461	0	0.095423	0.078654	0.039908	0	0	0.100171	0.045626	0.039804	0	0	0	0.04612	0.214328	0.102206	0	0	0.063153	0.184882	0.097291	0	0.080915	0.105893	0	0	1.11299	0.839833	0.44814	1.29413	0.198576	0	0	0
BART1_0-p01261	BART1_0-u01261	36.8388	31.7684	36.6181	25.5862	33.0952	31.3495	14.36	16.1519	16.3028	20.1436	17.9923	11.8688	36.4161	35.4362	34.6156	15.4019	10.2636	11.3129	56.3473	44.2839	48.0606	18.6013	17.5864	22.0855	19.5752	13.7715	19.4639	21.3249	20.0578	17.2717	42.7329	38.4042	49.9067	33.9755	28.1603	31.1021	22.0194	24.0773	22.0301	22.0645	15.9998	16.5301	20.3166	15.9007	13.3726	19.2843	34.4154	34.41
BART1_0-p01262	BART1_0-u01262	0	0	0	0	0	0	0	0	0	0	0	0	0	0	0	0	0	0	0	0	0	0	0	0	0	0	0	0	0	0	0	0	0	0	0	0	0	0	0	0	0	0	0	0	0	0	0	0
BART1_0-p01263	BART1_0-u01263	0	0	0	0	0	0	0	0	0	0	0	0	0	0	0	0	0	0	0	0	0	0	0	0	0	0	0	0	0	0	0	0	1.20008	0	0	0	0	0	0	0	0	0	0	0	0	0	0	0
BART1_0-p01264	BART1_0-u01264	0	0	0	0	0	0	0	0	0	0	0	0	0	0	0	0	0	0	0	0	0	0	0	0	0	0	0	0	0	0	0	0	0	0	0	0	0	0	0	0	0	0	0	0	0	0	0	0
BART1_0-p01265	BART1_0-u01265	0	0	0	0	0	0	0	0	0	0	0	0	0	0	0	0	0	0	0	0	0	0	0	0	0	0	0	0	0.479717	0	0	0	0	0	0	0	0	0	0	0	0	0	0	0	0	0	0	0
BART1_0-p01266	BART1_0-u01266	0.030695	0.036763	0.039877	0.037425	0.077485	0.107819	0.014248	0.046707	0.074441	0.056107	0.075575	0.039155	0.03555	0.025241	0.048036	0	0.042874	0.035575	0.036833	0	0.007236	0.026281	0.007804	0.007755	0.023296	0.017964	0.016149	0.016158	0.070115	0.033261	0.071381	0.019987	0.035162	0	0.036631	0.03525	0	0.020712	0.0273	0.053229	0.010582	0.047069	0.088728	0.043088	0.011014	0.020643	0.097051	0.053349
BART1_0-p01267	BART1_0-u01267	0	0	0	0	0	0	0	0	0	0	0	0	0	0	0	0	0	0	0	0	0	0	0	0	0	0	0	0	0	0	0	0	0	0	0	0	0	0	0	0	0	0	0	0	0	0	0	0
BART1_0-p01268	BART1_0-u01268	0	0	0	0	0	0	0	0	0	0	0	0	0	0	0	0	0	0	0	0	0	0	0	0	0	0	0	0	0	0	0	0	0	0	0	0	0	0	0	0	0	0	0	0	0	0	0	0
BART1_0-p01269	BART1_0-u01269	20.5851	21.5704	26.3407	21.5013	22.9364	23.0931	21.9278	25.1445	23.8273	27.4902	24.9494	29.5869	31.6189	27.2341	30.922	31.6936	28.2294	27.338	21.6391	22.7828	24.3178	25.5485	25.3166	22.9078	28.7382	26.8469	27.4354	23.9082	17.8077	21.9357	29.2864	26.9828	28.9933	23.0654	20.9549	18.6664	14.1017	16.0597	18.2993	17.9031	25.6241	25.0755	20.8875	23.4224	19.2012	19.0472	19.9326	17.9863
BART1_0-p55383	BART1_0-u55383	5.04721	6.14137	3.95362	1.58305	2.58698	1.88594	9.99605	9.67945	7.25225	4.46062	6.75511	6.8586	7.62314	5.23084	6.60956	2.07725	2.20704	1.73612	4.6544	8.44098	6.46067	5.57254	4.49077	3.70404	1.84902	0.885872	0.529264	0.393869	1.02134	0.677123	2.58966	3.68743	5.39479	1.89535	2.52983	2.63312	2.7406	3.73597	1.73311	1.68098	0.169497	0.17348	0.80251	0.141668	2.29259	3.48491	4.04375	3.22366
BART1_0-p01271	BART1_0-u01271	0.254087	0	0.110305	0.06114	0	0.699032	0	0.181297	0.306553	0.457963	0.206584	0.117311	0	0.365375	0	0.313428	0	0.146708	0	0.246367	0	0	0.129129	0.243235	0.126889	0.099026	0	0.066657	0	0	0	0.117049	0	0	0.049212	0	0.130758	0.174048	0.537551	0.597234	0.177573	0	0.414169	0.181981	0	0.606338	0.719561	0.525411
BART1_0-p01272	BART1_0-u01272	4.11623	4.71968	4.57034	8.54421	8.75913	8.23432	5.71203	5.24899	6.79124	8.06112	8.41986	7.87931	5.32403	4.62652	3.35857	8.63707	7.80143	6.56853	3.47893	3.97911	3.77013	6.13209	6.10192	5.69892	12.2537	11.1772	9.74146	12.8793	17.2176	15.3696	4.92807	4.18737	4.93266	7.11362	5.98882	8.09498	11.2852	12.9881	9.4645	10.3984	8.72252	7.68324	5.01563	6.79435	5.0925	6.68015	4.50686	4.36925
BART1_0-p01273	BART1_0-u01273	52.528	70.2783	55.6735	134.695	124.971	123.409	110.95	73.4715	107.805	118.236	131.965	125.389	83.9719	91.979	72.218	161.305	116.354	125.985	43.6102	42.5293	41.8466	111.75	116.674	108.651	77.1675	105.08	81.3529	115.386	154.09	140.195	84.6129	69.5125	80.4653	95.5604	86.4439	73.2932	87.5597	123.922	97.652	94.2943	175.911	118.584	127.222	124.919	57.7265	42.3447	48.8959	49.9891
BART1_0-p01274	BART1_0-u01274	0	0	0	0	0	0	0	0	0	0	0	0	0	0	0	0	0	0	0	0	0	0	0	0	0	0	0	0	0	0	0	0	0	0	0	0	0	0	0	0	0	0	0	0	0	0	0	0
BART1_0-p01275	BART1_0-u01275	0.146064	0.076053	0.14223	0.228692	0.260684	0.186474	0.155097	0.074477	0.092261	0.177592	0.224048	0.307989	0.155829	0.178689	0.172168	0.128529	0.359281	0.396217	0.249289	0.046472	0.139959	0.123711	0.069164	0.101782	0.310188	0.132909	0.255702	0.921153	0.794743	0.420584	0.110967	0.292927	0.281973	0.085287	0.164246	0.265079	0.909239	0.496253	0.37933	0.541863	0.349946	0.235297	0.198071	0.309768	0.213996	0.213751	0.181704	0.202315
BART1_0-p01276	BART1_0-u01276	0	0	0	0	0	0	0	0	0	0	0	0	0	0	0	0	0	0	0	0	0	0	0	0	0	0	0	0	0	0	0	0	0	0	0	0	0	0	0	0	0	0	0	0	0	0	0	0
BART1_0-p01277	BART1_0-u01277	0	0	0	0	0	0	0	0	0	0.662704	0	0	0	0	0	0	0	0	0	0	0	0	0	0	0	0	0	0	0.992284	0	0	0	0	0	0	0	0	0	0	0	0	0	0	0	0	0	0	0
BART1_0-p01278	BART1_0-u01278	15.4298	15.7313	15.3861	16.5117	16.7501	17.8015	19.3298	19.104	17.9598	17.8201	21.6425	17.7437	17.1397	17.9083	17.2487	19.8412	18.8298	20.2261	13.9937	15.7842	15.3509	18.2363	19.2778	16.1578	22.6862	19.9767	22.1722	26.4843	19.6011	20.2001	16.8969	15.5967	18.2365	16.6925	16.5074	10.9644	26.0358	23.869	24.6889	24.3336	26.6798	24.1474	20.7862	22.5237	16.2068	17.5529	17.1967	16.9924
BART1_0-p01279	BART1_0-u01279	0	0	0	0	0	0	0	0	0	0	0	0	0	0	0	0	0	0	0	0	0	0	0	0	0	0	0	0	0	0	0	0	0	0	0	0	0	0	0	0	0	0	0	0	0	0	0	0
BART1_0-p01280	BART1_0-u01280	0.187176	0.015657	0.492975	0.857996	0.444823	0.55602	0.224936	0.852687	0.318964	0.604624	0.363312	0.743019	0.648801	0.185559	0.03504	0.882947	1.02454	0.068203	0.0103	0.209526	0.104614	1.31122	0.575437	0.531469	0.107813	0.148399	0.030867	0.405916	0.111912	0.084962	0	0	0.029335	0.308946	0.434499	0.134953	0.464478	0.066174	0.261144	0.011339	0.121692	0.24136	0.880465	0.164856	0.501604	0.088341	0.032692	0.034035
BART1_0-p01281	BART1_0-u01281	32.451	34.5809	28.6049	42.4908	41.199	38.954	45.9877	39.3636	43.5597	50.2826	46.3371	42.2064	34.1718	37.3411	29.5631	43.0809	28.2241	39.5116	27.6159	25.0136	22.4116	34.9945	35.6408	35.4604	59.1975	55.8778	54.4349	59.0466	77.1524	61.0927	42.6764	35.9746	38.9625	33.1108	27.8869	28.9646	50.2499	57.7351	50.8749	53.8732	63.8612	53.5403	60.4345	58.1816	36.5316	32.9892	26.7014	28.911
BART1_0-p01282	BART1_0-u01282	0	0	0	0.60272	0	0.276797	0	0.810923	0.606965	0	0.503138	0.136813	0	0	0.144507	1.28913	0	0	0	0	0	0	0	0	1.12501	0	0.411485	0.76599	0.681763	0.163301	0.390824	0.491636	0.801587	0	0	0.128438	0.141889	0	0	0.523136	0.465089	1.74941	0.356572	0.427192	0	0	0	0
BART1_0-p01283	BART1_0-u01283	0.245894	0.049141	0.292543	0.414332	0.451573	0.391653	0	0	0	0.190266	0.097918	0.085101	0.070993	0.151507	0.134359	0.637949	0.815781	0.781694	0.032115	0.059814	0	0.069941	0.249636	0.088287	0.276327	0.119662	0.161301	1.2584	1.53668	1.02968	0	0.027338	0	0.082445	0.119146	0.140684	0.657162	0.625072	0.51355	0.178598	0.638267	0.494456	0.197947	0.347511	0.044393	0	0	0.107539
BART1_0-p01284	BART1_0-u01284	0.42398	0.531702	0.395719	0.682746	0.743045	0.851287	0.736204	0.619265	0.87955	0.802862	0.918883	1.03814	0.659879	0.490634	0.464401	1.24445	1.04436	1.09139	0.440843	0.55388	0.400375	0.82482	0.827891	0.684939	0.700114	0.424987	0.636163	0.796783	1.04403	0.937976	0.584535	0.577047	0.788879	1.13845	1.2	1.13205	1.22172	1.37124	1.11318	1.05823	1.90804	1.59926	1.67188	1.28381	0.37606	0.413146	0.188955	0.358347
BART1_0-p01285	BART1_0-u01285	1.03175	1.255	0.786481	2.06356	1.50944	1.60183	1.86186	0.986723	1.72882	1.23628	1.93047	1.92583	1.17022	1.45609	1.2174	2.83175	2.33276	1.60437	0.961969	1.09869	0.724178	1.69862	2.03803	1.38102	1.67491	1.37455	0.735235	2.06783	1.64979	1.97793	1.56468	1.07527	1.34085	2.16831	2.14099	2.05383	2.41862	2.09782	1.88663	1.96656	3.76296	2.69414	3.10466	2.66027	0.862379	1.66201	1.00517	0.840424
BART1_0-p01286	BART1_0-u01286	0	0	0	0	0	0	0	0	0	0	0	0	0	0	0	0	0	0	0	0	0	0	0	0	0	0	0	0	0	0	0	0	0	0	0	0	0	0	0	0	0	0	0	0	0	0	0	0
BART1_0-p01287	BART1_0-u01287	0.747894	0.655226	0.564438	0.129173	0.450506	1.22256	0	0	0.274378	1.199	0.42699	2.38613	0.127129	0	0.97876	0.690173	0	0	0	0	0	0.223857	0	0	0	0.101374	0	0.850164	0.742985	0.872768	0	0.305049	0.385427	0.102709	0.238199	0	1.41686	1.05723	2.14922	1.38433	1.23877	1.60195	0.961292	0.60502	1.59478	0.458913	0.24707	0.658427
BART1_0-p01288	BART1_0-u01288	0.26427	0.436223	0.272562	0.462327	0.616012	0.619739	0.202841	0.389672	0.345485	0.254338	0.572379	0.789451	0.256939	0.340939	0.374409	1.01154	0.743232	0.358862	0.099009	0.314338	0.392898	0.327311	0.654909	0.343744	0.337468	0.492644	0.574567	0.874283	0.507418	0.410217	0.467188	0.255418	0.748283	0.276142	0.496969	0.293049	0.378696	1.34461	0.217893	0.152222	0.419503	0.732392	0.798136	0.405196	0.346634	0.880507	0.593793	0.153392
BART1_0-p01289	BART1_0-u01289	0	0	0	0	0	0	0	0	0	0	0	0	0	0	0	0	0	0	0	0	0	0	0	0	0	0	0	0	0	0	0	0	0	0	0	0	0	0	0	0	0	0	0	0	0	0	0	0
BART1_0-p01290	BART1_0-u01290	4.78179	5.01481	5.32059	5.06063	7.6182	6.1829	3.24559	4.43178	2.63169	8.56584	8.10937	5.26315	4.97148	5.05115	5.3182	4.49891	4.90496	5.28282	4.49498	3.35443	4.15949	7.54825	7.68045	6.07183	12.3048	9.55035	9.21814	10.5618	20.6958	11.9989	5.46791	11.2861	6.00117	7.8229	7.94968	9.40652	18.5799	10.1481	10.4883	11.9027	3.67334	7.16513	3.43096	6.23552	7.70014	5.7401	5.72886	4.58961
BART1_0-p01291	BART1_0-u01291	0	0	0	0	0.291101	0.27693	0	0	0	0	0	0	0	0	0	0	0	0	0	0	0	0	0	0	0	0	0	0	0	0	0	0	0	0	0	0	0	0	0	0	0	0	0	0	0	0	0	0
BART1_0-p01292	BART1_0-u01292	0	0	0	0	0	0	0	0	0	0	0	0	0	0	0	0	0	0	0	0	0	0	0	0	0	0	0	0	0	0	0	0	0	0	0	0	0	0	0	0	0	0	0	0	0	0	0	0
BART1_0-p01293	BART1_0-u01293	0	0	0	0	0	0	0	0	0	0	0	0	0	0	0	0	0	0	0	0	0	0	0	0	0	0	0	0	0	0	0	0	0	0	0	0	0	0	0	0	0	0	0	0	0	0	0	0
BART1_0-p01294	BART1_0-u01294	0	0	0	0	0	0	0	0	0	0	0	0	0	0.040975	0	0	0	0	0	0	0	0	0	0	0	0	0	0	0	0	0.875849	0.135812	0.125936	0	0	0	0	0	0	0	0	0	0	0	0	0	0	0
BART1_0-p15268	BART1_0-u15268	10.6003	19.3818	14.0799	33.2175	42.9057	42.8368	12.4428	11.2564	15.7913	60.4446	52.5084	46.1109	15.8211	21.5762	11.3178	47.6658	48.6174	42.4556	4.77063	4.58936	5.68824	31.6706	28.8138	24.3345	52.4063	94.1095	23.9745	80.8435	196.8	115.541	15.7692	16.6538	11.2567	21.7895	23.1112	27.8705	38.4855	55.8661	29.8966	31.8334	54.2561	61.5175	38.2652	56.5928	35.4495	15.9672	24.9098	24.1432
BART1_0-p01296	BART1_0-u01296	0	0	0	0	0	0	0	0	0	0	0	0	0	0	0	0	0	0	0	0	0	0	0	0	0	0	0	0	0	0	0	0	0	0	0	0	0	0	0	0.148363	0	0	0	0	0	0.095473	0	0
BART1_0-p01297	BART1_0-u01297	0	0	0	0	0	0	0	0	0	0	0	0	0	0	0	0	0	0	0	0.633975	0	0	0	0	0	0	0	0	0	0	0	0	0	0	0	0	0	0	0	0	0	0	0	0	0	0	0	0
BART1_0-p01298	BART1_0-u01298	0.170251	0.136361	0.184366	0	0	0.127768	0	0.081044	0.123367	0	0	0	0.835511	0.349695	0.114027	0.210218	0.045179	0	0	0.165447	0.119907	0	0	0.040749	0	0	0.089349	0.044675	0.129319	0	0.08791	0.345021	0.358335	0	0.032989	0.155773	0	0	0.153095	0	0	0	0.045888	0	0	0	0	0
BART1_0-p01299	BART1_0-u01299	5.01636	4.49891	4.77104	11.5128	9.99657	9.95173	8.64595	7.90083	9.98925	11.3403	8.9599	10.9481	7.09202	7.28447	6.05818	17.6732	9.68971	11.5382	3.63058	4.13461	4.44749	9.55361	9.94274	8.85028	11.2907	8.57517	10.0157	14.3303	14.2433	16.8009	7.85374	7.24289	8.14401	11.581	10.1498	10.0577	14.2653	15.8829	14.6041	14.1206	21.2955	15.5506	18.0693	14.7536	6.02061	6.45876	5.9744	6.31754
BART1_0-p01300	BART1_0-u01300	10.5039	11.9188	9.6871	12.829	13.6973	13.4046	17.482	15.1618	19.6896	17.8371	18.591	22.8966	13.6797	15.5171	10.8545	25.9442	14.9987	16.1356	13.5195	12.3055	13.2017	11.398	15.004	12.4243	30.0818	23.4213	26.5984	40.3674	38.236	33.993	15.1251	15.2646	15.9797	13.515	15.1398	10.99	35.2163	59.4485	48.4332	52.6337	43.281	34.4867	32.2833	36.696	27.4197	28.4912	23.1485	23.3863
BART1_0-p01301	BART1_0-u01301	0	0.252498	0.054557	0	0	0.125733	0	0	0.242618	0	0	0	0.072547	0	0	0	0	0	0	0	0	0	0	0	0.125528	0.391843	0	0	0	0	0.064964	0	0	0	0	0	0	0	0	0	0	0	0	0	0.551435	0.085673	0.071164	0
BART1_0-p01302	BART1_0-u01302	8.76071	6.33583	8.68029	5.67191	4.49168	5.50597	1.02961	2.27466	5.09898	2.40559	2.53103	2.77145	1.73285	2.05538	0.99327	1.64631	3.12675	3.29606	0.812241	0.254048	1.25211	2.21178	2.37236	4.73625	33.7576	39.4192	21.3555	11.2008	25.9272	29.972	8.0998	2.89415	1.35682	4.57113	3.53198	5.18496	4.79327	4.10196	3.01462	2.60608	1.16275	0.138832	0.722709	0.55556	11.1875	5.82309	3.76619	2.88091
BART1_0-p01303	BART1_0-u01303	0	0	0	0	0	0	0	0	0	0	0	0	0	0	0	0	0	0	0	0	0	0	0	0	0	0	0	0	0	0	0.064749	0	0	0	0	0	0	0	0	0	0	0	0	0	0	0	0	0
BART1_0-p01304	BART1_0-u01304	0	0	0	0	0	0	0	0	0.060855	0	0	0	0	0	0	0	0	0	0	0	0	0	0	0	0	0	0	0	0	0	0	0.058058	0	0	0	0	0	0	0	0	0	0	0	0	0	0	0.071406	0
BART1_0-p01305	BART1_0-u01305	0	0	0	0	0	0	0	0	0	0	0	0	0	0	0	0	0	0	0	0	0	0	0	0	0	0	0	0	0	0	0	0	0	0	0	0	0	0	0	0	0	0	0	0	0	0	0	0
BART1_0-p29405	BART1_0-u29405	6.22274	11.4109	6.84325	26.0425	29.5337	26.1927	17.7934	12.7829	17.8764	22.0485	25.8544	27.7406	15.5635	12.994	12.4683	31.875	28.605	30.4545	6.95614	8.69227	8.94859	26.7984	31.2571	24.2416	17.2245	15.9144	12.6127	34.1291	33.4649	37.2861	10.2285	14.7794	14.4894	19.4436	19.7044	20.9398	25.965	29.4588	22.9838	24.677	39.1258	41.3019	39.2439	37.4244	17.5221	16.5334	19.8799	19.6347
BART1_0-p01308	BART1_0-u01308	0	0	0	0	0	0	0	0	0	0	0	0	0	0	0	0	0	0	0	0	0	0	0	0	0	0	0	0.053034	0	0	0	0	0	0	0	0	0	0	0	0	0	0	0	0	0	0	0	0
BART1_0-p01309	BART1_0-u01309	0.072171	0.219797	0.078555	0.087582	0.095516	0.364143	1.0117	0.520949	0.087739	1.01386	0.098663	0.10049	0	0.392396	0.569956	0.986806	0	0	0.379399	0.146963	0.163657	0	0.648262	0	0	0	0.191107	0.190965	0	0	0	0	0.259734	0	0	0	0.189102	0	0.111251	0	0.128263	0	0	0	1.83724	0.480685	0	0
BART1_0-p01310	BART1_0-u01310	0	0.393054	0	0	0.498705	0.474924	0.220257	0	0.680595	0.242565	0.257428	0	0.273863	0	0	0.465237	0.251583	0	0.738052	0	0.442587	0.2686	0	0	0.474407	0	3.24479	1.98859	2.52912	1.28101	0	0	2.58932	0.211953	0.364487	0.431364	1.29752	0.613152	0	0.297032	0.349973	0.636099	0.276447	1.4671	1.1196	1.0247	0	0
BART1_0-p01311	BART1_0-u01311	0.192574	0	0.210256	1.26785	0	0.119946	0.222003	0.283307	0	0.143938	0.25974	0.906041	0	0.590593	0	0.943517	1.14356	0	0	0	0.672663	0.407701	0	0.343793	0	0	0	0	0.091058	0.258866	0.621219	0	0.119574	0.856164	0.649053	0	0	0	0	0	0	0	0	0	1.92336	0.332518	0.138863	0
BART1_0-p01312	BART1_0-u01312	0.217744	0	0	0	0	0	0.505183	0	0	0	0	0	0.313903	0	1.96262	0.266287	0	0	0	0	0.770103	0	0	0	0	0	0.572461	0	0	0	0	0	0	0	0.630604	0	0	0	0	0	0	0	0	0	0	0	0	0
BART1_0-p01313	BART1_0-u01313	0	0.258534	0	0	0	0.480134	0	0.265418	0.231513	0	0.954118	0.563464	0	0.247163	0	0	0	0.369418	0.417114	0.567708	0.453409	0.09096	0	0.153341	0	0.062404	0	0	0	0	0	0.375383	0.364839	0	0	0.219291	0.165625	0	0	0	0	0	0	0.230814	0.19124	0.126903	0	0
BART1_0-p01314	BART1_0-u01314	0	0	0	0	0	0	0	0	0	0	0	0	0	0	0	0	0	0	0	0	0	0	0	0	0	0	0	0	0	0	0	0	0	0	0	0	0	0	0	0	0	0	0	0	0	0	0	0
BART1_0-p01315	BART1_0-u01315	0	0	0	0	0	0	0	0	0	0	0	0	0	0	0	0	0	0	0	0	0	0	0	0	0	0	0	0	0	0	0	0	0	0	0	0	0	0	0	0	0	0	0	0	0	0	0	0
BART1_0-p01316	BART1_0-u01316	0.261733	0.368242	0.227295	0.931312	0.686643	0.469247	0.848404	0.180281	0.252599	0.673852	1.35619	0.50694	0.377693	0.476742	0.350876	1.66603	0.559974	1.20891	0.819148	0.126864	0.736623	0.446169	1.03747	1.29947	0.522827	0.292699	1.41672	0.068661	0.457691	0.823528	1.11185	1.0789	1.0825	1.15023	1.0781	0.643276	0.876063	0.807278	0.474982	0.769514	3.65898	2.37127	3.41606	1.75054	1.42325	1.74251	1.52073	0.967969
BART1_0-p01317	BART1_0-u01317	5.23632	4.82001	3.89237	5.07615	5.40854	5.81043	2.02223	1.59933	1.27206	2.82561	4.60449	2.72454	4.54139	3.69852	6.17869	1.23925	5.81794	5.6284	4.98435	2.95191	4.94354	4.9571	2.75587	5.11675	18.9257	9.16479	12.6559	17.9514	23.1443	19.0045	7.1727	36.4217	9.26277	6.20499	8.23624	8.39145	21.3897	10.5721	12.9497	13.4819	0.471839	1.46875	0.196026	1.35572	14.6888	11.7826	7.77166	9.33123
BART1_0-p01318	BART1_0-u01318	0.043705	0	0	0	0	0	0	0	0	0	0	0	0	0	0	0	0	0	0	0	0	0	0	0	0	0	0	0	0	0	0	0	0	0	0	0	0	0	0.065813	0	0	0	0	0	0	0	0	0
BART1_0-p01319	BART1_0-u01319	0.087101	0.32631	0.149221	0.576968	0.114256	0.390207	0	0.277997	0.052634	0.400649	0.239567	0.364751	0.425181	0.278563	0.121469	0.324839	0.336953	0.041958	0.148252	0	0.303055	0.524479	0.221039	0.421552	0.271896	0.804367	0.500061	1.3602	2.54988	2.54227	0.087703	0.301759	0.071279	0.416405	0.191031	0.331148	0.918006	0.110584	0.213229	0.276453	0.483715	0.3045	0	0.268087	0.391092	0.100754	0.091175	0.201984
BART1_0-p01320	BART1_0-u01320	0	0	0	0	0	0	0	0	0	0	0	0	0	0	0	0	0	0	0	0	0	0	0	0	0	0	0	0	0	0	0	0	0	0	0	0	0	0	0	0	0	0	0	0	0	0	0	0
BART1_0-p01321	BART1_0-u01321	0	0.165695	0.112123	0.074905	0.163267	0.077852	0.048022	0.123503	0.050145	0	0	0.167503	0.089841	0.085207	0.023142	0.128168	0.08259	0.119919	0	0.050486	0	0.029506	0.05264	0.09931	0	0.06056	0	0.326669	0.275716	0.196154	0	0	0.065514	0.046371	0.020105	0.047483	0.052716	0.070203	0	0.180507	0.394314	0.128124	0.166692	0.109722	0.037381	0	0.086813	0.181098
BART1_0-p01322	BART1_0-u01322	0	0	0	0	0	0	0	0	0	0	0	0	0	0	0	0	0	0	0	0	0	0	0	0	0	0	0	0	0	0	0	0	0	0	0	0	0	0	0	0	0	0	0	0	0	0	0	0
BART1_0-p01323	BART1_0-u01323	51.7664	87.1784	69.4854	95.9335	85.3851	98.34	32.7059	32.441	45.7866	56.7048	64.1455	75.2887	44.2813	56.9347	35.4032	87.911	64.0934	95.928	28.9611	23.6764	23.8466	69.5681	83.9982	77.9664	134.521	356.341	89.0138	145.298	504.482	253.61	44.9889	57.4812	30.9712	46.4864	47.2244	55.6433	65.9015	90.3784	65.9057	65.7214	128.899	175.629	104.139	180.658	222.813	121.254	179.361	167.625
BART1_0-p01324	BART1_0-u01324	0.405602	0.121987	0.087921	0.976123	0.691656	0.558007	0.093905	0.289534	0.440688	0.783792	0.769505	1.02974	0.058539	0.16663	0.36231	0.650816	0.430489	0.9762	0.846835	0.443042	0.285563	1.26821	0.515089	0.339767	0.96218	0.67154	0.425735	2.50091	3.35059	3.78009	0.62857	0.829182	0.341417	0.951717	0.275027	1.62304	0.571567	0.138349	0.243932	1.12714	0.141198	0.568788	0.109657	0.288965	0.885584	0.344379	0.171417	0.417207
BART1_0-p01325	BART1_0-u01325	0	0	0	0	0	0	0	0	0	0	0	0	0	0	0	0	0	0	0	0	0	0	0	0	0	0	0	0	0	0	0	0	0	0	0	0	0	0	0	0	0	0	0	0	0	0	0	0
BART1_0-p01326	BART1_0-u01326	32.3923	23.7654	21.9476	23.1111	15.7512	44.587	12.0093	12.163	15.0436	15.8876	14.3986	12.6133	38.0635	59.6659	27.0516	21.2219	9.37398	10.318	48.0946	24.0465	30.3379	10.7394	11.2802	13.8632	37.9373	36.1907	29.8733	18.1476	30.2727	21.7801	19.6621	20.4414	19.6589	10.0819	9.5	8.42927	15.0278	27.6835	38.7971	39.9269	8.89765	22.0426	25.5068	20.5093	32.2264	35.8985	62.033	60.3994
BART1_0-p01327	BART1_0-u01327	0.28371	0.707116	0.481128	1.43363	0.587947	1.22882	0.872563	0.491705	1.38675	0.789303	1.3518	1.3473	0.634114	0.776391	0.599327	0.709521	1.03958	1.08222	0.448979	0.34303	0.367987	0.364959	0.499614	0.447084	1.61691	2.27363	2.06189	1.95718	2.54657	2.31063	0.809449	0.526415	0.401475	0.444501	0.623595	0.397686	1.12277	2.1186	0.664447	1.32916	0.859308	1.15723	0.639605	0.679857	1.21636	0.860259	1.01716	1.14977
BART1_0-p01328	BART1_0-u01328	0.518026	1.76378	1.67368	3.72921	3.6885	2.36751	2.45558	2.58676	2.91084	4.1712	3.12631	1.22045	1.31482	1.53473	1.55294	4.7297	3.64257	2.87394	0.435766	0.39666	1.20674	3.06606	3.97527	3.1841	4.14184	2.32948	3.22506	6.89433	4.81315	6.43696	2.58363	2.37318	1.58079	1.95921	2.95398	2.69843	5.57492	6.51438	5.38	2.40704	6.21771	5.99509	4.86193	3.98296	3.11926	2.66446	1.5567	2.71413
BART1_0-p01329	BART1_0-u01329	1.66656	2.34029	2.99711	5.74678	6.45528	5.89084	5.50287	5.46093	6.55294	4.42617	5.26451	9.1954	5.04126	4.80808	4.61271	6.75763	8.93787	7.70628	3.20055	1.94003	2.62357	7.1934	6.90631	4.47587	10.5455	5.13126	7.83035	9.67979	11.0149	9.68108	3.5646	2.7469	4.5009	7.31036	6.61576	8.37122	5.8109	7.94695	5.09236	5.67726	9.8214	7.37085	5.63334	4.9684	4.96242	2.80603	2.32256	2.26062
BART1_0-p01330	BART1_0-u01330	1.45373	1.812	1.24196	3.12733	5.374	2.80975	3.8247	2.93454	2.92435	2.66672	2.9251	3.25376	2.28875	2.8957	2.31219	5.97982	4.79214	4.41002	1.95408	1.06881	2.11896	2.94222	3.07739	3.26839	6.65503	7.33754	4.39276	6.70353	6.86003	5.41444	1.99162	2.31235	3.89317	4.13441	2.77344	3.67599	5.59511	6.47023	3.78182	4.38788	4.52976	4.4	3.16132	4.16592	4.73709	5.09343	3.35699	3.17745
BART1_0-p01331	BART1_0-u01331	0	0	0	0	0	0	0	0	0	0	0	0	0	0	0	0	0	0	0	0	0	0	0	0	0	0	0	0	0	0	0	0	0	0	0	0	0	0	0	0	0	0	0	0	0	0	0	0
BART1_0-p01332	BART1_0-u01332	6.07579	3.8541	3.83826	5.15657	4.50797	3.93776	1.292	1.45958	1.34605	3.82641	3.55377	2.19008	3.10981	1.77684	2.6186	4.05996	3.85914	4.80754	4.71536	3.54875	4.51465	4.12137	6.31965	3.49013	2.45602	0.924448	1.17148	2.63475	1.90762	3.73875	1.94762	2.79297	3.6613	3.19819	6.53771	6.07189	2.15819	2.11939	1.43704	1.72518	7.0593	5.91146	3.13077	3.62466	2.04582	3.44586	2.13866	3.91948
BART1_0-p01333	BART1_0-u01333	6.57085	6.00966	6.54444	8.72201	10.3171	10.5448	8.92998	9.04396	10.3457	7.65601	9.93944	10.9732	8.93768	7.76435	7.43375	14.2343	10.8281	9.87761	4.50721	6.00899	5.06482	10.3338	9.15404	8.61267	12.7023	13.0868	9.09623	13.601	14.5715	14.2292	8.65164	8.50256	8.27722	8.99126	9.73673	8.58907	12.3447	12.75	11.5501	11.7382	18.8029	15.6361	13.2614	13.9522	11.553	10.0081	11.6071	11.5219
BART1_0-p01334	BART1_0-u01334	0	0	0	0.408176	0	0	0.395042	21.6179	48.0804	63.3129	60.3715	77.5362	0	0	0	0	0	0	11.8042	0	41.3006	54.5726	72.3444	86.2451	0	0	0	0.889705	0	0	46.6355	0	27.0281	60.2609	70.4301	47.5832	0	0	0	0.567332	1.9823	0	0	0	16.5953	15.5409	7.29213	7.02427
BART1_0-p01335	BART1_0-u01335	0	0	0	0	0	0	0	0	0	0	0	0	0	0	0	0	0	0	0	0	0	0	0	0	0	0	0	0	0	0	0	0	0	0	0	0	0	0	0	0	0	0	0	0	0	0	0	0
BART1_0-p01336	BART1_0-u01336	0	0	0	0.142054	0.465061	0	0	0	0.284035	0	0	0	0	0.364384	0	0	0	0	0	0	0	0	0	0	0	0	0	0	0	0.159553	0	0	0	0	0.2285	0	0	0	0	0	0	0	0	0	0	0	0	0
BART1_0-p01337	BART1_0-u01337	0	0	0	0	0	0	0	0	0	0	0	0	0	0	0	0	0	0	0	0	0	0	0	0	0	0	0	0	0	0	0	0	0	0	0	0.510162	0	0	0	0	0	0	0	0	0	0	0	0
BART1_0-p01338	BART1_0-u01338	5.85285	4.92938	6.59283	5.67739	4.79914	14.4284	11.8491	9.14259	12.3959	5.44479	5.61308	9.44966	15.6453	27.128	12.363	12.2719	4.88084	5.12351	21.9249	11.5141	10.5342	3.30009	5.00897	4.69138	3.55921	2.62642	2.5342	1.75577	4.65941	3.43726	6.6752	5.3758	8.13533	5.07556	4.48842	4.07893	10.8299	9.10586	18.134	19.4162	16.6588	14.8475	31.2452	13.0811	4.11989	6.37754	10.4143	12.3712
BART1_0-p01339	BART1_0-u01339	0	0	0	0	0	0	0	0	0	0	0	0	0	0	0	0	0	0	0	0	0	0	0	0	0	0	0	0	0	0	0	0	0	0	0	0	0	0	0	0	0	0	0	0	0	0	0	0
BART1_0-p01340	BART1_0-u01340	12.3078	10.4053	8.36746	11.3919	7.94064	21.6499	29.8938	23.7595	31.2646	13.1803	15.4279	18.8522	17.9288	26.6821	19.9755	22.9363	13.6405	12.916	13.9675	16.1003	16.5385	7.96662	10.3002	8.74901	28.7674	13.5317	19.5115	24.477	26.8929	24.9275	11.8844	12.5549	9.52896	13.887	11.4917	7.98869	29.9517	30.587	42.9798	43.3647	59.4338	59.2593	45.8738	56.0427	12.9868	14.7348	29.9772	29.3205
BART1_0-p01341	BART1_0-u01341	1.01361	1.22874	1.03363	1.73135	0.646829	1.19304	0.946218	0.898736	0.715624	0.800748	0.753283	0.305944	2.03654	2.21992	1.61015	1.89767	2.30488	2.23871	2.35432	1.75272	2.03432	0.604314	0.788663	0.997955	9.55038	5.8312	5.36709	5.02437	13.982	10.3868	3.01262	12.6188	2.45007	1.61137	1.90077	3.18448	12.2556	10.6366	7.44901	7.63106	3.41115	5.5897	1.94212	4.81415	4.1551	1.99922	1.46824	1.29757
BART1_0-p01342	BART1_0-u01342	0	0	0	0	0	0	0	0	0	0	0	0	0	0	0.045138	0	0	0	0	0	0	0	0	0	0	0	0	0	0	0	0	0	0	0	0	0	0	0	0	0	0	0	0	0	0	0	0	0
BART1_0-p01343	BART1_0-u01343	0	0	0	0	0	0	0	0	0	0	0	0	0	0	0	0	0	0	0	0	0	0	0	0	0	0	0	0	0	0	0	0	0	0	0	0	0	0	0	0	0	0	0	0	0	0	0	0
BART1_0-p01344	BART1_0-u01344	0.041415	0.166108	0	0.199339	0.108652	0.362579	0.239714	0.098543	0.449957	0.053352	0.336741	0.095589	0.777048	0.21268	0.092491	0.255579	0.164835	0.27909	0.108081	0.150778	0	0.176579	0.052597	0.148684	0.258543	0.12101	0.054339	0.651986	0.117975	0.391572	0.267441	0.235457	0.087152	0	0.080234	0.094697	0	0.070657	0.062295	0.242386	0.07211	0.258226	0.168022	0.147594	0	0	0.116737	0
BART1_0-p01345	BART1_0-u01345	0	0	0	0	0	0	0	0	0	0	0	0	0	0	0	0	0	0	0	0	0	0	0	0	0	0	0	0	0	0	0	0	0	0	0	0	0	0	0	0	0	0	0	0	0	0	0	0
BART1_0-p01346	BART1_0-u01346	0.860497	0.930403	0.73785	0.345464	1.46283	1.85643	1.10599	0.104729	1.43417	0.933062	0.744179	1.74729	0	0.861218	0.549532	0.745037	0.933977	1.13362	0.541255	0.522881	0.411494	0.409896	0.737335	0.954778	1.12433	1.73645	0.768248	1.5563	2.60022	1.36822	1.31206	0.662042	0.613527	0.685391	0.962901	0.837771	0.760839	1.29176	0.29905	0.800272	0.314587	0.793862	0.685136	1.21894	0.810617	0.373177	0.730076	0.648716
BART1_0-p01347	BART1_0-u01347	96.9468	96.5717	96.6996	88.0418	96.7786	92.0393	121.1	121.088	135.468	125.89	131.559	116.356	90.3288	98.663	95.545	104.666	88.7381	93.0503	90.3814	83.8998	87.9097	106.76	103.264	113.594	120.129	94.1621	99.7505	124.102	101.259	90.6497	106.445	73.5891	105.974	118.504	98.6898	89.2127	161.075	151.184	149.211	148.763	121.037	106.45	98.6331	115.164	96.4207	79.8173	78.4039	77.5928
BART1_0-p01348	BART1_0-u01348	0	0	0	0	0	0	0	0	0	0	0	0	0	0	0	0	0	0	0	0	0	0	0	0	0	0	0	0	0	0	0	0	0	0	0	0	0	0	0	0	0	0	0	0	0	0	0	0
BART1_0-p01349	BART1_0-u01349	1.94366	7.73435	2.28136	0	0	0	0	0	0	0	0	0	0	0	2.35769	0	0	0	7.77495	4.6259	1.1703	0	0	0	0	0	0	0	0	0	0	0	6.40938	0	0	0	0	0	0	1.75138	0	0	0	0	0	0	0	0
BART1_0-p01350	BART1_0-u01350	0	0	0	0	0	0	0	0	0	0	0	0	0	0	0	0	0	0	0	0	0	0	0	0	0	0	0	0	0	0	0	0	0	0	0	0	0	0	0	0	0	0	0	0	0	0.25713	0	0
BART1_0-p01351	BART1_0-u01351	0	0	0	0	0	0	0	0	0	0	0	0	0	0	0	0	0	0	0	0	0	0	0	0.092871	0	0	0	0	0	0	0	0	0	0	0	0	0	0	0	0	0	0	0	0	0	0	0	0
BART1_0-p01352	BART1_0-u01352	0	0	0	0	0	0	0.212943	0	0	0	0	0	0	0	0.413082	0	0	0	0	0	0	0	0	0	0	0	0	0	0	0	0	0	0	0	0.177387	0	0	0	0	0.287087	0	0	0	0	0	0	0	0
BART1_0-p01353	BART1_0-u01353	18.8488	19.9664	16.6929	15.0724	14.8938	18.1268	26.2717	27.1973	34.6856	16.7242	14.3576	18.7476	17.3014	19.1758	16.0425	16.8442	12.3424	13.3626	18.9077	18.8704	14.95	13.2448	14.9866	14.8704	46.2316	33.7556	38.5358	30.7199	31.4582	22.8632	22.2751	19.4835	16.6204	17.1003	18.3475	14.0642	23.062	25.7043	20.4819	25.7151	11.1551	9.66376	9.8305	13.6488	18.044	14.1282	11.1488	14.3046
BART1_0-p01354	BART1_0-u01354	0	1.29929	0	0	0	0	1.90888	4.27649	1.42559	0	0	0	5.24363	0	2.80637	2.93058	0	1.15003	0	2.75728	0	3.41661	0	1.45652	1.52658	3.66612	1.61917	3.15923	0	0	0	4.20998	5.05152	2.71612	3.52002	1.3516	4.05846	0	8.1555	0	0	2.25799	0	0	5.16402	4.67069	4.18653	0
BART1_0-p01355	BART1_0-u01355	0	0	0	0	0	0	0.054507	0.075954	0	0	0	0	0	0	0	0	0	0	0	0	0	0	0	0	0	0	0	0	0	0	0	0	0	0	0	0	0	0	0	0	0	0	0	0	0	0	0	0
BART1_0-p01356	BART1_0-u01356	0	0	0.050603	0	0.061194	0	0	0	0	0	0	0	0.13465	0.047916	0	0	0	0.089802	0	0.056574	0.109447	0	0	0	0.058244	0.181784	0.428471	0	0	0	0.301354	0.213689	0.245391	0	0	0	0	0.079757	0	0	0	0	0	0	0	0	0	0
BART1_0-p01357	BART1_0-u01357	0.103624	0.104126	0.112479	0	0.203889	0.064791	0.239925	0.246451	0.125014	0.066699	0.070209	0	0	0.159656	0.115762	0	0.137452	0	0.135135	0.125578	0	0	0.065831	0.123997	0.323431	0.050484	0.067983	0	0	0	0.066961	0.597511	0	0	0.050174	0.118404	0.466805	0.088763	0	0.152296	0.181115	0	0.140825	0.092819	0.094793	0.088347	0.073401	0
BART1_0-p01358	BART1_0-u01358	65.2917	35.0107	31.4141	41.3507	31.7726	70.8871	14.3703	13.1343	18.4989	50.8339	52.5207	23.0552	24.259	46.0735	24.3871	20.9798	7.45637	7.98232	37.2991	14.6205	19.6398	16.904	16.1363	32.6691	12.9966	15.3635	8.53877	11.0057	15.5176	9.12673	20.0053	15.8771	20.8294	8.32566	8.18244	6.26706	15.8903	27.2783	34.6392	35.8495	11.1703	12.6881	29.7612	14.4842	13.2178	18.1333	57.2694	57.247
BART1_0-p44229	BART1_0-u44229	15.2085	16.4756	14.08	46.1465	61.3021	56.6742	25.6979	20.9483	25.0388	69.1496	57.0393	62.3247	22.5584	27.0407	26.0037	77.467	68.2871	65.9336	13.2485	14.1275	17.3081	56.0286	59.9299	44.2087	33.2783	32.6703	33.3195	79.4203	57.3824	69.9826	18.3823	32.8886	22.7182	48.4342	43.6437	48.9413	33.9811	36.2955	33.1616	36.2221	107.497	106.731	98.6089	101.225	52.5888	52.9723	63.6716	68.3179
BART1_0-p01360	BART1_0-u01360	0	0.534516	0	0	1.70594	0.496467	0	0.938673	0	0.507008	0	0.92067	0	0.817785	0	0.485215	0.263029	0	0	0	0	0	0.50855	1.18821	0.99442	0	0	3.40322	0.755634	0	0.518774	0.730488	1.22923	0.481617	0.765818	0.901741	1.08557	2.17035	0.324225	0	1.72001	0	2.40071	3.46843	0.784536	1.65283	0.486067	1.17298
BART1_0-p01361	BART1_0-u01361	23.5224	24.0362	21.206	31.0541	37.3932	30.8837	41.5604	34.5704	40.3852	38.6753	41.3041	36.4495	25.6644	30.7004	23.6763	43.6677	34.7359	29.35	20.5995	16.4079	19.2827	27.9902	33.232	33.7419	47.5229	54.2025	35.9849	60.2297	67.4747	55.0049	27.2983	22.3943	25.7031	28.574	28.9344	24.0977	53.2729	59.4384	44.7308	48.8692	49.1889	40.0828	37.7003	44.4566	37.3151	28.7567	27.9469	26.3476
BART1_0-p01362	BART1_0-u01362	3.17142	2.25351	2.57721	3.73897	4.26167	3.50793	4.57564	3.67617	5.89094	3.12316	3.53121	3.82213	2.79609	2.81822	3.22161	5.07704	3.77443	3.5643	2.46636	2.80951	2.26164	3.84096	3.61058	3.11781	5.86659	3.44853	5.14603	6.51486	5.94632	5.42044	3.8589	2.65735	2.73774	4.96062	4.46464	3.72522	7.04344	7.26224	6.48589	6.67201	5.42021	4.02315	4.45811	4.11726	3.90488	3.37176	3.23675	3.28932
BART1_0-p01363	BART1_0-u01363	63.3108	67.3736	68.2155	110.953	124.986	120.966	174.088	141.649	153.345	111.105	127.853	124.786	85.2713	84.8247	77.3141	140.621	121.25	115.462	60.4063	60.1623	59.7549	90.4512	105.693	91.8681	114.66	110.742	117.676	161.828	184.286	181.54	92.5301	90.2212	90.6679	105.513	96.9601	84.1171	178.727	237.864	207.306	213.054	179.484	165.183	168.03	160.231	108.723	80.8065	94.4629	91.5823
BART1_0-p01364	BART1_0-u01364	1.55105	1.5007	2.06892	0.408118	0.534637	0.424603	0	0.242217	0.326834	1.07433	2.195	2.27479	1.56366	1.65431	1.82324	1.53735	0.882287	1.3721	1.4752	2.07072	3.3421	0.867744	0.518337	0.325168	3.22347	3.52143	1.06985	0.230825	0	0	0.482856	0.961432	0.857244	1.51768	3.40794	2.86975	0	0	3.41756	1.70725	0	0	0	0	0.123597	2.44495	0.873571	0.910538
BART1_0-p01365	BART1_0-u01365	0	0	0	0	0	0	0	0	0	0	0	0	0	0	0	0	0	0	0	0	0	0	0	0	0	0	0	0	0	0	0	0	0	0	0	0	0	0	0	0	0	0	0	0	0	0	0	0
BART1_0-p01366	BART1_0-u01366	7.39653	4.17606	8.15352	4.23017	3.49766	5.23413	13.352	11.6885	19.5997	4.89407	4.14084	6.30273	6.80761	6.21122	9.31232	6.31588	8.17093	6.77023	4.92155	8.55892	9.46252	4.04962	7.89024	4.53932	16.1128	6.38962	11.0234	7.74016	6.94655	4.99506	8.30499	5.31449	8.00089	6.65334	7.59535	5.86633	8.72134	9.35072	12.4693	16.9585	5.69159	3.53133	4.56922	5.40772	8.73333	7.521	4.99167	7.75812
BART1_0-p01367	BART1_0-u01367	0	0	0	0	0	0	0	0	0.2155	0	0.243756	0	0	0.185092	0	0	0	0	0.466137	0	0.419288	0	0	0	0	0	0	0	0	0	0	0	0	0	0	0	0	0	0	0	0	0	0	0	0	0	0	0
BART1_0-p01368	BART1_0-u01368	0.055648	0.223846	0.1813	0.066947	0.145989	0.62626	0	0.066163	0.201356	0.214858	0.603238	0.128474	0.321195	0.457281	0.621762	0	0.369046	0.267704	0.145107	0.202208	0.065245	0	0.212151	0	0.694737	0.379609	0	0	0.317065	0.375777	0	0.064513	0.175587	0.186491	0.431062	0.127143	0.071738	0.381921	1.18011	0.245762	0	0	0	0.099889	0	1.6103	0.394932	0.164786
BART1_0-p01369	BART1_0-u01369	0	0	0	0	0	0	0.1063	0	0	0	0	0	0	0	0	0	0	0	0	0.111367	0	0	0.17496	0	0	0	0	0	0	0	0	0	0	0	0	0	0	0	0	0	0	0	0	0	0	0	0	0
BART1_0-p01370	BART1_0-u01370	0	0	0	0	0	0	0	0	0	0	0	0	0	0	0	0	0	0	0	0	0	0	0	0	0	0	0	0	0	0	0	0	0	0	0	0	0	0	0	0	0	0	0	0	0	0	0	0
BART1_0-p01371	BART1_0-u01371	0	0	0	0	0	0	0	0	0	0	0	0	0	0	0	0	0	0	0	0	0	0	0	0	0	0	0	0	0	0	0	0	0	0	0	0	0	0	0	0	0	0	0	0	0	0	0	0
BART1_0-p01372	BART1_0-u01372	0.0139	0.028101	0.176713	0.21546	0.150313	0.075189	0.032082	0	0	0	0.062166	0.015791	0.020865	0	0.030528	0.121447	0.188591	0.028647	0	0	0.100407	0.061331	0.123188	0.016522	0.320844	0.031895	0.136667	0.186312	0.102297	0.019435	0.224394	0.28222	0.085165	0.062243	0.077468	0.03533	0.125199	0.169688	0	0.060902	0.107803	0.127047	0.247968	0.631104	0.024121	0.149176	0.081142	0.042633
BART1_0-p01373	BART1_0-u01373	44.0619	53.1133	45.3048	59.2456	47.3829	59.5219	45.1056	41.5306	49.1554	50.7549	57.359	47.8057	45.4934	49.5354	36.2964	45.3462	30.3383	41.9051	30.6482	28.2321	29.9508	28.3736	39.4117	39.4761	52.0729	83.3867	48.0752	42.9992	83.9723	69.8509	60.3965	40.0398	50.4351	32.7752	28.7869	30.9781	65.8284	80.4561	66.6393	68.1741	86.9524	60.8775	85.8638	62.8526	50.9326	43.6198	36.1247	39.3589
BART1_0-p01374	BART1_0-u01374	0	0	0	0	0	0	0	0	0	0	0	0	0	0	0	0	0	0	0	0	0	0	0	0	0	0	0	0	0	0	0	0	0	0	0	0	0	0	0	0	0	0	0	0	0	0	0	0
BART1_0-p01375	BART1_0-u01375	0	0	0	0	0	0	0	0	0	0	0	0	0	0	0	0	0	0	0	1.15648	0	0	0	0	0	0	0	0	0	0	0	0	0	0	0	0	0	0	0	0	0	0	0	0	0	0	0	0
BART1_0-p01376	BART1_0-u01376	0	0.510216	0.271366	0.878817	5.44398	4.45424	0.565918	1.152	1.16477	12.1084	7.27084	6.50845	0.70295	0.753626	0.550201	2.08471	0.968429	1.39904	1.89001	0.288517	0.850061	2.49517	1.56473	3.20955	0	0	0.961926	0	0	0.329288	0	0	0	1.63206	0.705863	0.828797	0.341159	0.452634	0	0	0	0.419508	1.0945	0.485379	0	0	0	0
BART1_0-p01377	BART1_0-u01377	0	0	0	0	0	0	0	0	0	0	0	0	0	0	0	0	0	0	0	0	0	0	0	0	0	0	0	0	0	0	0	0	0	0	0	0	0	0	0	0	0	0	0	0	0	0	0	0
BART1_0-p01378	BART1_0-u01378	0.233421	0	0.042048	0	0	0.121672	0.10671	0.023163	0	0	0	0	0	0.139822	0.108497	0	0.180709	0.159901	0.076238	0.023675	0.068553	0.02767	0.023393	0.046562	0.345354	0.151425	0.04838	0.193583	0.443206	0.210212	0.075259	0.223685	0	0.021741	0.017871	0.089056	1.06222	0.559263	0.493633	1.18418	0.067196	0.330197	0.130177	0.205639	0.398274	0.065555	0.20554	0.197993
BART1_0-p01379	BART1_0-u01379	0	0.088537	0	0.633707	0.688338	0.32797	0.506622	0.103848	0.315873	0.446563	0.709988	0.909251	0.504618	0.539476	0.224962	1.07446	0.579728	0.748027	0.273549	0.527459	0	0.496568	0.779141	0.418532	0	0.170689	0.229552	1.72522	0.086243	0.708593	0.113296	0.576099	0.550814	0.097656	0.253849	1.33526	0.540011	0.608022	0.140452	0.261164	1.39478	0.557098	1.4507	0	0.195817	0.302242	0.378467	0.131608
BART1_0-p01380	BART1_0-u01380	2.009	1.37555	2.70453	1.67838	1.69035	1.7692	0.347062	0.499983	0.398796	3.23028	4.28633	1.8157	0.476199	0.369477	0.785917	0.611578	0.656553	0.736213	1.88082	0.803363	1.39172	1.46543	1.74833	1.52528	0.224652	0	0.137682	0.157412	0.170796	0.18228	0.560566	0.740712	0.631424	0.435719	0.581311	0.892539	0.095025	0.025312	0.066784	0.04338	0	0.046179	0.080101	0	0.080825	0.025222	0	0
BART1_0-p01381	BART1_0-u01381	0	0	0	0.231976	0	0	0	0.228996	0.232142	0.49531	0.261451	0.111452	0	0	0	0.593412	0.255732	0.927335	0	0	0	0	0	0	0	0	0	0	0	0	0	0	0	0	0.373232	0	0	0	0	0	0	0	0	0	0	0.167245	0	0
BART1_0-p01382	BART1_0-u01382	4.54398	3.537	4.07373	6.52731	3.64927	3.65313	21.7926	18.696	28.09	6.26967	7.72834	9.41846	4.21565	4.95286	3.67679	8.75325	5.28979	5.17685	5.86704	7.64743	7.56031	4.54596	4.59409	7.54597	10.2465	7.63349	5.84037	11.9214	11.2272	10.02	8.86558	6.31607	10.5364	8.13316	8.75698	3.86867	19.6492	23.5407	34.2585	34.8768	17.7124	20.0658	12.7586	18.8855	12.4369	9.70527	8.45062	8.40489
BART1_0-p01383	BART1_0-u01383	0	0	0	0	0	0	0	0	0	0	0	0	0	0	0	0	0	0	0	0	0	0	0	0	0	0	0	0	0	0	0	0	0	0	0	0	0	0	0	0	0	0	0	0	0	0	0	0
BART1_0-p01384	BART1_0-u01384	0	0	0	0	0	0	0	0	0	0	0	0	0	0	0	0	0	0	0	0	0	0	0	0	0	0	0	0	0	0	0	0	0	0	0	0	0	0	0	0	0	0	0	0	0	0	0	0
BART1_0-p01385	BART1_0-u01385	0	0	0	0	0.031455	0	0	0.067819	0	0.031035	0	0	0	0	0	0	0.03168	0.023101	0	0	0	0.034104	0	0.02871	0	0	0	0	0.043333	0	0.021064	0	0	0	0	0.027179	0	0	0	0	0	0	0	0	0	0	0	0
BART1_0-p01386	BART1_0-u01386	0	0	0	0	0	0	0	0	0	0	0	0	0	0	0	0	0	0	0	0	0	0	0	0	0	0	0	0	0	0	0	0	0	0	0	0	0	0	0	0	0	0	0	0	0	0	0	0
BART1_0-p01387	BART1_0-u01387	34.5738	37.8189	37.1474	41.1467	56.3664	47.1733	49.8669	47.1005	50.7924	51.9468	62.4068	53.9398	41.3457	46.801	37.2311	59.8712	45.9318	42.2283	32.7215	26.2034	27.1654	36.3765	41.8903	47.2186	59.2939	72.5865	47.5806	97.4838	93.609	84.4467	38.7206	41.2773	41.9513	39.9917	39.2629	34.0924	71.805	81.124	59.9338	66.3465	83.3509	88.0189	67.5146	90.6595	60.0178	56.2753	52.9486	50.6869
BART1_0-p01388	BART1_0-u01388	0	0	0	0	0	0	0	0	0	0	0	0	0	0	0	0	0	0	0	0	0	0	0	0	0	0	0	0	0	0	0	0	0	0	0	0	0	0	0	0	0	0	0	0	0	0	0	0
BART1_0-p32313	BART1_0-u32313	391.952	453.387	371.906	816.714	899.713	843.069	828.649	820.17	879.038	741.281	745.443	820.481	523.402	623.909	505.285	1289.08	1179.73	1002.19	466.247	484.482	466.534	854.892	826.682	824.817	659.075	1085.28	601.219	2275.91	1709.03	1779.89	449.151	551.013	474.474	780.524	936.254	880.992	1046.46	1050.3	815.308	852.629	1520.71	1508.64	2097.32	1654.57	1549.77	1325.22	1140.45	1015.56
BART1_0-p01390	BART1_0-u01390	3.66035	1.84259	2.39297	0.950807	0.967204	1.28469	0.822999	0.815067	1.39997	0.611214	0.892199	0.57722	0.646225	1.10875	1.41049	0.748189	0.803729	0.608786	2.09779	2.17743	1.91727	1.12345	0.73525	0.72487	0.854894	1.38412	0.760072	0.138218	0.400023	0.56914	2.00462	1.34987	1.16416	1.29492	1.07176	0.934024	0.670744	0.22329	0.275222	0.421098	0.227991	0.163061	0.17723	0.139684	0.475821	0.62279	0.552546	0.3458
BART1_0-p01391	BART1_0-u01391	3.48093	3.96977	4.21791	6.70077	5.52781	5.84684	6.2092	5.87604	9.64361	5.3597	6.2997	6.52915	4.65891	3.95365	4.52527	10.1855	6.74621	6.81491	3.125	3.60552	3.84523	7.3054	6.74461	4.6449	9.17487	6.53462	9.33632	11.7552	13.4856	11.1962	4.81249	4.29656	5.22089	6.86769	6.32916	5.38888	9.31565	10.2544	7.08826	7.9349	9.56747	6.15848	8.1583	6.17339	3.36098	2.94446	2.79493	2.9133
BART1_0-p01392	BART1_0-u01392	1.07424	0.837017	1.11986	2.2556	2.09707	1.99293	3.16997	2.18977	2.50206	3.59606	3.33678	2.96277	0.962115	1.52567	1.57139	1.60497	1.36831	1.47089	0.894773	0.973284	1.09168	3.09354	2.08147	2.34178	1.99829	1.41316	1.16684	0.393342	0.801943	0.680691	1.40064	1.37826	1.59257	1.42687	1.76039	1.45135	1.45732	2.20788	1.29858	1.1737	0.799808	0.605679	1.11878	1.19999	1.17757	1.0592	0.791293	1.0536
BART1_0-p32476	BART1_0-u32476	1.49061	2.23432	2.05209	4.21517	5.32508	5.42548	2.09441	1.94923	2.15057	4.03145	5.78592	5.0137	1.73422	2.87567	2.21131	7.52067	5.56477	4.76612	1.15107	1.09126	0.994038	3.63349	4.64862	4.20457	5.90681	6.18958	4.2432	11.2622	15.8499	13.3984	3.18073	2.47385	2.23785	3.93497	3.89005	3.16134	6.33334	8.71922	5.33613	5.40373	8.00877	8.98057	5.42356	8.00699	5.54238	3.51287	5.2332	5.1998
BART1_0-p01394	BART1_0-u01394	3.64924	3.67	3.77676	6.97028	5.39338	5.96894	6.85628	6.05132	7.41423	5.47153	5.82551	8.09337	4.67469	4.375	4.11354	9.15192	7.09554	7.02821	4.45803	3.85767	2.86486	5.35025	6.27924	5.56053	6.80992	5.33498	7.04515	8.66474	8.36255	8.93587	4.06106	3.48232	4.42652	5.99867	6.88238	5.67895	6.28609	7.35216	7.31562	6.53671	8.7234	8.2557	7.89083	7.9589	4.77903	3.98877	4.06438	3.32376
BART1_0-p01395	BART1_0-u01395	6.43032	7.62142	8.37833	8.54694	7.01435	7.96441	20.4155	14.0529	17.0324	8.45569	7.24986	8.59362	11.7143	9.84765	9.98825	10.0641	7.82077	9.21829	5.5697	7.69607	6.92752	8.47208	6.60448	7.75811	9.02903	10.6834	10.0112	11.7497	14.874	15.346	10.1566	8.94379	10.9045	7.93345	8.15746	6.94053	9.99296	11.3887	8.92002	7.38184	15.0122	13.0012	15.4843	12.5529	11.4974	9.98634	7.92227	9.21675
BART1_0-p01396	BART1_0-u01396	0.368309	0.221372	0.119697	0.265926	0.628063	0.829185	0.341077	0.262954	0.400258	0.996659	0.748677	0.849992	0.425275	0.56739	0.452297	0.682044	0.928461	0.673796	0.240354	0.089446	0.259359	0.732953	0.233825	0.661145	0.41387	0.645567	0.724846	0.724817	0.489587	0.994958	0.142659	0.083242	0.775138	0.452708	0.142722	0.926578	0.847983	1.1917	0.49747	0.752959	0.832263	1.03122	0.7455	0.458313	0.468238	0.374745	0.310735	0.324121
BART1_0-p01397	BART1_0-u01397	0.209874	1.05498	1.05208	1.58722	0	0.877073	1.88078	0.859644	2.66693	1.01373	2.5713	1.29706	0.456369	0.644859	0.765916	3.65433	1.43527	1.27763	0.844795	0.292722	0.807262	0.448768	1.14279	1.34725	2.99597	0.911071	1.90665	4.63493	1.99047	4.26027	1.18163	0.898037	0.628152	1.05256	0.444862	1.95224	7.54067	9.44954	5.85333	7.40956	5.00227	1.0786	3.59659	2.10856	4.34126	2.68644	2.98953	1.89354
BART1_0-p01398	BART1_0-u01398	0.016894	0	0.054759	0	0	0.021135	0	0	0	0.065392	0	0	0	0	0	0	0	0.016279	0.044147	0	0	0	0	0	0.021095	0	0	0	0	0	0	0.018593	0	0	0	0.077355	0.042863	0	0	0	0	0	0.045169	0	0	0.02844	0.047043	0.024534
BART1_0-p01399	BART1_0-u01399	1.82449	1.12959	0.974156	1.49627	2.44301	3.09125	2.5206	2.20289	1.95731	2.63058	3.3259	2.24008	1.34398	1.76998	0.815881	2.34539	0.750062	2.7785	0.957667	0.590627	0.534346	1.07325	1.84922	0.94496	6.01539	7.1637	5.41724	3.65316	10.0748	4.69753	1.46632	1.74942	1.51334	0.735677	1.011	1.56937	1.83065	1.60682	0.904175	1.70727	0.84823	1.07269	0.986044	1.19922	2.39916	1.02827	1.64918	1.95752
BART1_0-p01400	BART1_0-u01400	10.2477	11.4382	9.604	12.0829	14.2115	13.6932	14.5915	13.2062	13.752	13.9234	14.41	14.3769	10.3453	10.9908	9.87831	14.2992	13.9748	14.227	10.1577	8.44437	7.45807	12.3255	13.7361	11.2185	15.2134	15.4567	14.7286	18.1688	18.2583	19.3354	11.291	11.2138	11.1619	12.0651	10.9767	12.4442	12.2229	14.1123	10.0432	9.90741	18.0997	16.5553	15.3751	17.8416	11.0985	9.83967	7.44063	7.15979
BART1_0-p01401	BART1_0-u01401	3.02145	2.3396	4.1682	8.54873	8.15952	6.99781	5.96805	3.5873	6.52531	3.30963	4.81589	0.821223	4.22986	4.74792	2.78421	12.2503	2.7095	5.03786	1.85039	1.50032	3.3282	2.89917	7.91698	11.1627	13.5333	14.4822	10.0293	16.5425	44.6526	22.6788	5.0655	6.26129	7.00394	4.06808	7.22161	3.14163	34.3869	28.5888	13.8236	15.1308	10.2354	23.3646	9.34239	22.8856	3.6433	3.07255	2.69372	2.81016
BART1_0-p10489	BART1_0-u10489	18.9054	27.8795	20.7715	100.259	111.426	83.6139	55.8622	41.7935	53.5603	75.504	96.5949	95.9431	14.3071	23.7224	20.9565	87.7608	79.6056	97.2898	9.35535	10.4292	11.9111	58.207	69.8774	79.313	28.2168	34.8048	42.0088	243.387	85.0054	122.673	17.2486	24.2766	13.7859	38.4403	41.3091	37.0113	129.722	93.0843	71.9391	79.9879	90.5784	35.9891	40.9078	32.6056	77.6587	73.1711	73.6678	66.921
BART1_0-p01403	BART1_0-u01403	1.63379	1.79156	1.54601	7.43313	6.89501	5.59486	2.54951	2.19444	3.85192	2.92257	4.5236	5.74171	1.74217	2.62706	2.38264	6.91415	3.01418	3.68835	2.68352	2.1466	1.91397	3.73075	5.78129	3.99449	2.74898	2.35511	2.33029	7.82424	6.07167	6.9067	2.84944	1.43024	2.61387	2.06266	2.75012	3.24333	5.16127	10.9147	5.42141	7.05318	4.12626	12.0109	4.09175	12.9818	0.262403	1.46385	0.23935	0
BART1_0-p01404	BART1_0-u01404	0	0	0	0	0	0	0	0	0	0	0	0	0	0	0	0	0	0	0	0	0	0	0	0	0	0	0	0	0	0	0	0	0	0	0	0	0.400143	0	0	0	0	0	0	0	0	0	0	0
BART1_0-p01405	BART1_0-u01405	1.07431	1.83586	3.85348	4.09837	4.67936	1.37533	3.88014	2.52445	5.43952	2.67801	3.47415	4.78749	3.44409	2.01169	4.99877	5.75342	2.96511	3.60243	1.69961	0.516053	1.23464	3.05144	10.65	4.38888	3.04599	2.64154	3.84794	8.01127	3.84026	3.07794	1.30975	3.5903	3.72484	5.49427	4.8735	3.91327	3.85659	13.7408	2.49977	6.338	1.4226	4.48497	11.1684	13.5815	1.68893	2.23725	2.79999	0
BART1_0-p01406	BART1_0-u01406	0	0	0	0	0	0	0	0	0	0	0	0	0	0	0	0	0	0	0	0	0	0	0	0	0	0	0	0	0	0	0	0	0	0	0	0	0	0	0	0	0	0	0	0	0	0	0	0
BART1_0-p01407	BART1_0-u01407	0.131906	0.252897	0.107636	0.249499	0.522506	0.387617	0.161368	0.308306	0.120366	0.750701	0.782767	0.391249	0.163225	0.198856	0.199962	0.23288	0.45016	0.364601	0.123096	0.096954	0.046792	0.275466	0.303227	0.237864	0.198949	0.131906	0.228652	0.635336	0.769253	0.780214	0.072904	0.106914	0.099193	0.042124	0.129707	0.215689	0.354165	0.471654	0.148216	0.709966	0.585727	0.612001	0.360536	0.66383	0.107625	0.253967	0.080988	0.1738
BART1_0-p01408	BART1_0-u01408	0	0	0	0	0	0	0	0.370816	0	0	0.27048	0	0	0	0	0	0.066193	0.096046	0.065082	0.263999	0	0	0.19856	0	0	0	0	0	0	0	0	0.401781	0	0	0	0	2.21525	1.53763	0.602993	1.39725	0	0.078088	0	0	0	0	0.141253	0
BART1_0-p01409	BART1_0-u01409	30.1775	45.5388	34.3448	39.6928	34.1012	33.0469	63.1864	50.9065	68.4733	22.3928	27.9945	39.6062	27.0518	29.824	19.6268	56.0351	21.8638	24.3207	28.656	30.325	30.0543	31.7782	31.6446	33.1709	12.297	9.97645	10.9191	17.1914	26.1405	22.7388	30.8541	16.5286	35.4257	19.7384	26.6242	14.3931	37.3951	36.9438	26.4981	27.3247	8.46814	11.6173	18.4789	12.5514	9.10888	6.52355	6.198	5.271
BART1_0-p01410	BART1_0-u01410	0	0	0	0	0	0	0	0	0	0	0	0	0	0	0	0	0	0	0	0	0	0	0	0	0	0	0	0	0	0	0	0	0	0	0	0	0	0	0	0	0	0	0	0	0	0	0	0
BART1_0-p01411	BART1_0-u01411	0	0	0	0	0	0	0	0	0	0	0	0	0	0	0	0	0	0	0	0	0	0	0	0	0	0	0	0	0	0	0	0	0	0	0	0	0	0	0	0	0	0	0	0	0	0	0	0
BART1_0-p01412	BART1_0-u01412	94.3312	81.2229	92.9638	90.4295	95.4931	93.3244	75.1976	77.5064	80.5397	114.84	104.268	110.466	73.5244	77.6967	76.8424	115.376	96.8233	105.502	85.6336	87.316	84.3363	101.746	100.637	98.4483	83.3325	85.2307	78.7903	82.265	72.1771	72.7326	78.8909	86.6136	84.9205	113.259	119.688	93.9073	69.8229	71.5924	76.4083	78.772	76.4221	77.8084	70.849	80.347	63.3224	63.4099	63.0549	62.9611
BART1_0-p01413	BART1_0-u01413	0	0.087454	0	0	0	0	0.515194	0	0	0	0	0	0	0	0	0	0	0	0	0	0.315934	0	0	0	0	0.080715	0	0	0	0	0	0	0	0	0	0	0	0	0	0	0	0	0	0	0	0	0	0
BART1_0-p01414	BART1_0-u01414	1.77268	0.831649	1.038	1.59647	0.611668	2.59346	1.49242	1.5501	1.51195	0.666994	1.20738	2.35438	1.34065	1.49642	1.8081	2.37735	1.6656	1.09678	1.49866	2.12707	2.24783	1.8563	1.31612	0.810725	1.43692	0.576989	1.74028	1.57305	1.67286	0.381267	1.24083	1.74594	1.43183	1.03023	1.10383	1.77605	0.985419	1.85246	1.73538	3.67142	2.75028	2.75973	2.16288	3.60633	1.61233	2.57706	2.67806	2.73052
BART1_0-p01415	BART1_0-u01415	2.73337	2.40297	1.86423	0.50525	1.65621	3.41427	0.731591	1.49158	0.251512	0.804552	0.284952	0	0.606195	0.216466	0.236778	0.771634	0.556826	2.21386	1.08819	0	0.244705	0	0.538696	1.50941	4.7262	8.46338	3.86884	1.92773	3.60145	2.83924	0.549635	1.23405	0.661384	0.938304	0	0.715587	0.289904	0.769628	1.03536	0.995534	0.39041	1.06694	0.309185	1.23195	4.59361	0	2.26696	1.35194
BART1_0-p01416	BART1_0-u01416	0.075716	0.305838	0.412232	0	0	0.094655	0.087665	0	0.456072	0	0	0.087439	0	0.466719	0	0	0	0	0	0	0	0.107456	0.192613	0	0.283558	0.073847	0	0	0.143824	0	0	0.541627	0	0	0	0	0	0.130967	0	0	0	0.11991	0.104077	0	0.140175	0	0	0
BART1_0-p01417	BART1_0-u01417	0.372233	0.575796	0.179326	1.04511	1.03079	0.954576	0.239389	0.639659	0.549203	0.106559	0.299129	0.381834	0.775993	0.892044	0.646554	1.07198	0.987667	0.995398	0	0.26778	0.103588	0.235119	0.472729	0.593929	6.76464	5.88115	5.4808	16.1147	11.4744	9.99944	0.456221	0.846428	0.69627	0.277272	0.726947	0.945684	10.0703	10.3396	5.10119	6.53538	1.80027	3.5457	2.23719	3.61103	8.80797	5.83101	5.30418	4.92476
BART1_0-p01418	BART1_0-u01418	0	0	0	0	0	0	0	0	0	0	0	0	0	0	0	0	0	0	0	0	0	0	0	0	0	0	0	0	0	0	0	0	0	0	0	0	0	0	0	0	0	0	0	0	0	0	0	0
BART1_0-p01419	BART1_0-u01419	0.480574	0.525177	0.54903	2.91072	3.8282	0.605019	0	1.13833	0	3.05437	2.63162	2.26653	0	0	1.10654	1.17276	0.640405	1.38257	1.24017	0.55961	0	0	2.51668	0	3.63968	12.5366	6.3973	3.80484	4.17145	9.16895	0	0.859017	1.01281	0.540609	0	1.09002	0	0	0	0	0	0	0	0	5.42274	2.88666	1.69553	0.882922
BART1_0-p01420	BART1_0-u01420	0	0	0	0	0	0	0	0	0	0	0	0	0	0	0	0	0	0	0	0	0	0	0	0	0	0	0	0	0	0	0	0	0	0	0	0	0	0	0	0	0	0	0	0	0	0	0	0
BART1_0-p01421	BART1_0-u01421	0	0.023196	0.100438	0	0	0	0.080632	0.165877	0.028061	0	0	0	0	0	0.025908	0.028689	0	0	0.121318	0.056494	0.027272	0.099076	0	0	0.028994	0.135592	0.152319	0	0	0	0	0.051539	0.097773	0	0	0	0	0.03933	0	0	0	0	0	0	0.167574	0	0	0
BART1_0-p01422	BART1_0-u01422	85.3204	78.5575	79.6617	133.761	147.783	133.759	123.481	115.844	124.328	163.89	152.498	212.103	109.964	103.393	104.97	201.869	185.708	177.83	100.468	92.859	85.148	177.68	171.233	137.812	93.8421	96.2316	122.535	131.002	73.3444	120.984	83.3266	84.0096	82.5919	181.832	155.227	161.252	108.856	90.7979	110.478	116.216	123.302	171.016	171.395	165.964	239.505	249.468	242.217	241.996
BART1_0-p01423	BART1_0-u01423	2.78068	2.92983	2.75405	4.59029	4.20366	4.12714	5.1265	3.18041	5.40871	4.31465	4.062	5.61321	2.83157	3.73361	3.1363	6.89535	4.80635	4.39408	2.15794	2.55261	1.93457	4.06296	4.40985	3.36861	8.19015	5.35389	5.43017	9.4812	7.45868	6.78879	4.19722	3.50973	3.78554	4.70137	4.85055	3.99027	6.09552	6.67788	6.73741	7.34065	7.43109	4.40032	3.82172	4.82691	5.39067	5.55558	4.06175	4.41388
BART1_0-p01424	BART1_0-u01424	32.2102	42.3617	35.0476	46.0902	29.8233	47.1268	39.0713	39.7126	50.4035	20.1867	25.232	29.9429	27.3869	41.4821	21.3217	27.1951	16.1749	25.8298	19.5911	17.2196	19.4301	12.7001	16.8524	18.6057	48.0933	80.6953	43.1342	40.9085	56.6036	58.0639	43.4282	27.9522	32.7153	22.1016	16.3393	17.7172	28.6835	37.2064	32.9357	33.9027	14.2507	11.9527	14.2682	11.4267	62.8091	37.2978	41.6952	42.1896
BART1_0-p01425	BART1_0-u01425	8.36107	9.70227	9.60771	14.5493	13.9218	15.0594	13.5433	11.6185	14.2018	12.6844	13.1905	14.5732	10.7991	11.6173	10.6296	16.5644	13.5	14.2892	8.04584	6.61129	6.3229	10.9332	10.9395	10.3474	17.3566	21.8199	14.7391	26.4603	34.7995	24.8611	12.0566	10.3805	11.907	11.8034	12.6928	13.4758	20.8312	22.5632	18.3542	19.6771	27.618	27.003	24.0496	26.1767	13.4209	13.3352	14.2274	13.8581
BART1_0-p01426	BART1_0-u01426	0.115928	0.472217	0.761461	0.696784	0.310682	0.579444	1.7454	1.78739	0.278666	2.22945	0.157053	0.803993	0.668672	0.47659	0.51953	0	0.921729	0.556397	0.753262	0.278626	0.812956	1.97124	0.443204	0.277346	0.723511	1.69895	1.82591	0.303843	1.76232	0.469557	0.601835	0.58619	0.243498	0.517575	1.00874	0.79218	1.83977	1.42692	1.44822	2.45323	0.207524	0.561347	0.974959	0.859276	0.438045	0.202472	0.678753	0.885188
BART1_0-p01427	BART1_0-u01427	103.193	129.975	126.282	72.2796	71.1587	78.6202	103.489	99.0792	107.594	77.887	74.6626	74.7304	95.9822	96.2444	97.4319	61.6938	57.9817	68.1088	113.091	113.352	109.696	71.5515	73.6361	70.8467	29.5749	40.649	31.9077	13.6149	31.3752	28.771	102.937	67.937	99.9862	74.0717	62.823	65.1709	30.104	37.4078	41.0021	43.3747	44.7759	54.987	53.4191	51.8837	25.2233	21.9859	29.0694	30.2235
BART1_0-p01428	BART1_0-u01428	0	0	0	0	0	0	0	0	0	0	0	0	0	0	0	0	0	0	0	0	0	0	0	0	0	0	0	0	0	0	0	0	0	0	0	0	0	0	0	0	0	0	0	0	0	0	0	0
BART1_0-p01429	BART1_0-u01429	0.053878	0.008723	0.044983	0	0.010128	0	0.062497	0.009227	0.018702	0.056282	0	0.072772	0.011179	0.059436	0.017217	0.066484	0.070723	0.008108	0.020187	0.042406	0.063549	0.060416	0.030496	0.018618	0	0.147533	0.010308	0.020159	0.030163	0.01043	0	0.050412	0.032536	0.029754	0.044561	0.044221	0.117238	0.079007	0.048178	0.01114	0.039851	0.023774	0	0.014341	0.014692	0	0	0.011167
BART1_0-p01430	BART1_0-u01430	0	0	0	0	0	0	0	0	0	0	0	0	0	0	0	0	0	0	0	0	0	0	0	0	0	0	0	0	0	0	0	0	0	0	0	0	0	0	0	0	0	0	0	0	0	0	0	0
BART1_0-p01431	BART1_0-u01431	15.5348	14.5142	13.5876	17.1704	17.3641	14.5939	25.8509	24.2155	27.9302	25.4763	24.8789	24.2396	17.6602	20.0156	17.3447	25.152	18.0372	19.9564	12.3501	12.0762	12.7309	15.333	18.7178	15.6314	47.7035	38.8157	41.8613	35.6873	42.6102	33.1557	18.8939	19.5532	22.8294	17.0251	17.4373	15.8157	36.9261	49.5554	40.0396	40.7379	27.5089	26.5242	22.0399	25.8669	25.6001	20.2056	19.8532	21.8505
BART1_0-p01432	BART1_0-u01432	13.8219	12.3815	13.7297	29.6182	30.8418	32.4074	16.32	14.4293	13.2033	23.4663	20.9959	26.4953	15.6639	20.5392	19.1743	34.6272	34.6911	33.8668	14.1301	13.2031	11.5451	27.2114	27.0036	26.4816	29.8398	25.5724	28.6677	63.9133	54.2332	49.1039	15.5619	13.9118	18.2138	29.4903	28.9118	30.4635	31.4704	43.8299	31.1849	31.0888	53.5778	56.7619	40.9804	58.7679	26.8726	22.5913	23.8485	24.6224
BART1_0-p01433	BART1_0-u01433	10.4502	11.5967	9.27631	20.2188	23.4238	20.7447	27.8328	24.2157	28.0389	24.1609	20.0525	24.7544	13.5269	13.7395	13.1085	33.2353	27.7329	22.5634	10.7058	16.5582	16.5755	24.4569	22.6566	18.2617	23.3248	15.6355	21.3545	16.8665	14.8097	23.6511	20.5292	17.023	19.1742	39.3064	28.0922	30.4313	20.1381	17.1776	20.8495	21.0129	20.6378	23.0007	20.118	23.0543	27.0765	23.6566	22.6123	20.2402
BART1_0-p01434	BART1_0-u01434	1.91963	2.05622	1.81413	4.87038	4.03314	3.26519	2.35045	2.26934	2.80021	4.72188	3.9493	4.41006	1.61348	1.71782	2.28564	4.13341	4.69958	4.19853	1.98677	2.40997	1.90392	4.3982	4.06219	3.87973	2.69023	1.37005	2.91766	3.71065	4.40521	3.06676	2.4615	1.88768	2.70355	3.23204	4.50942	3.17168	2.38358	1.7725	1.57554	1.65223	4.53205	5.16921	4.56978	4.5154	1.0242	1.64229	1.65506	1.39992
BART1_0-p01435	BART1_0-u01435	0	0	0	0	1.13536	0	0	0	0	0	0	0	0	0	0	0	0	0	0	0	0	0	0	0	0	0	0	0	0	0	0	0	0	0	0	0	0	0	0	0	0	0	0	0	0	0	0	0
BART1_0-p01436	BART1_0-u01436	0	0.126718	0.017156	0.038231	0	0.039734	0.128664	0.018913	0	0	0.043045	0.036633	0.022927	0.016306	0	0.039258	0	0.030606	0.020751	0.019337	0.037318	0.045185	0	0.019007	0	0	0	0.020841	0.226136	0	0.020475	0.087275	0.117039	0	0	0.036359	0.040275	0	0	0.045966	0.246539	0.097866	0.042439	0.251364	0.085647	0.160346	0	0.046101
BART1_0-p01437	BART1_0-u01437	0	0	0	0	0	0	0	0	0	0	0	0	0	0	0	0	0	0	0	0	0	0	0	0	0	0	0	0	0	0	0	0	0	0	0	0	0	0	0	0	0	0	0	0	0	0	0	0
BART1_0-p01438	BART1_0-u01438	0	0	0	0	0	0	0	0	0	0	0	0	0	0	0	0	0	0	0	0	0	0	0	0	0	0	0	0	0	0	0	0	0	0	0	0	0	0	0	0	0	0	0	0	0	0	0	0
BART1_0-p01439	BART1_0-u01439	0	0	0	0	0	0	0	0	0	0	0	0	0	0	0	0	0	0	0	0	0	0	0	0	0	0	0	0	0	0	0	0	0	0	0	0	0	0	0	0	0	0	0	0	0	0	0	0
BART1_0-p01440	BART1_0-u01440	0	0	0	0	0	0	0	0	0	0	0	0	0	0	0	0	0	0	0	0	0	0	0	0	0	0	0	0	0	0	0	0	0	0	0	0	0	0	0	0	0	0	0	0	0	0	0	0
BART1_0-p01441	BART1_0-u01441	4.48358	4.8811	4.47588	5.00868	3.94311	5.81629	4.50881	4.327	4.17826	3.16129	4.49715	4.58448	3.65367	4.31985	3.20586	6.13621	4.45315	5.31933	2.2782	2.3996	2.27961	3.57395	4.80894	3.25234	4.79973	7.54507	3.92535	4.70088	8.48118	7.07767	3.40131	3.54658	3.7504	3.31739	3.49044	3.76096	3.14714	3.89279	4.11851	3.40169	3.24616	2.28305	2.39102	2.48822	3.93623	2.91314	3.18682	3.25766
BART1_0-p01442	BART1_0-u01442	0.120776	0.037095	0.406446	0.826948	0.228687	0.456925	0.174011	0.983442	1.27338	0.695075	0.48118	0.37044	0.504965	0.313239	0.308592	0.960043	0.430973	0.664141	0.312955	0.445095	0.193893	0.692674	0.70251	0.259903	0.223552	0.921223	0.146762	2.10975	0.73334	0.928156	0.426699	0.797264	0.739084	2.21238	0.182142	0.528993	0.533256	0.452558	0.468541	1.06579	1.33272	1.50788	0.992531	0.675179	0.365705	0.3917	0.555451	0.402425
BART1_0-p01443	BART1_0-u01443	0	0	0	0	0	0	0	0	0	0	0	0	0	0	0	0	0	0	0	0	0.046301	0	0	0	0	0	0	0	0	0.053293	0	0	0	0	0	0	0.050523	0.067262	0	0.057681	0.06944	0.122895	0	0	0.071751	0	0	0
BART1_0-p01444	BART1_0-u01444	0	0	0	0	0	0	0	0	0	0	0	0	0	0	0	0	0	0	0	0	0	0	0	0	0	0	0	0	0	0	0	0	0	0	0	0	0	0	0	0	0	0	0	0	0	0	0	0
BART1_0-p01445	BART1_0-u01445	0	0	0	0	0	0	0	0	0	0	0	0	0	0	0	0	0	0	0	0	0	0	0	0	0	0	0	0	0	0	0	0	0	0	0	0	0	0	0	0	0	0	0	0	0	0	0	0
BART1_0-p01446	BART1_0-u01446	8.25923	8.65741	8.79093	16.55	15.9015	15.6592	14.6931	13.9366	14.9134	16.7266	16.3701	15.3406	12.4261	11.2253	10.1729	20.4431	17.5637	18.7792	8.73467	8.85724	7.83186	16.4598	16.6831	13.7481	14.2307	13.0067	14.4507	21.0422	22.2467	21.2796	12.8379	10.8031	12.8436	13.9463	11.2061	12.9905	21.5524	23.0505	19.465	21.0005	30.4625	25.9098	27.8487	28.7134	13.5328	14.7496	14.9717	12.377
BART1_0-p01447	BART1_0-u01447	0	0	0	1.52652	1.48239	0	0.262761	0.800566	0.766766	0	0.306196	0	0	0.23255	0	0.553675	0	0.866775	0	0	0.262987	0	1.73925	0.477109	1.69499	0.443749	0	0.595436	1.07869	0	0	0	0.23671	0	0.611327	0	1.73191	0	1.05192	1.08648	3.75967	2.69519	1.30202	3.54739	0	0	0	0.737493
BART1_0-p01448	BART1_0-u01448	7.2008	7.0744	6.83374	9.86507	11.8824	13.2154	9.86539	11.5292	10.6871	13.6342	14.3847	14.4851	8.96086	8.73596	8.10017	11.6305	10.4218	13.2438	7.11815	5.72421	5.23396	11.9464	12.4537	11.1489	10.2961	7.7146	10.0803	15.3457	15.8599	17.7442	10.0456	6.7986	10.0346	9.81204	9.53719	9.61083	14.4124	12.3326	13.3692	14.9039	19.203	17.3108	18.1859	19.3665	9.23339	7.4943	5.82862	7.70496
BART1_0-p01449	BART1_0-u01449	0	0	0	0	0	0	0	0	0	0	0	0	0	0	0	0	0	0	0	0	0	0	0	0	0	0	0	0	0	0	0	0	0	0	0	0	0	0	0	0	0	0	0	0	0	0	0	0
BART1_0-p01450	BART1_0-u01450	4.59413	5.39186	5.65325	8.03666	8.5453	7.72112	7.80674	6.71343	9.00212	9.90605	8.87065	9.12725	6.5484	7.01061	6.15449	10.14	7.49277	7.89439	3.72799	3.57698	3.63691	7.7432	6.22845	7.1499	11.6005	18.0574	10.1299	14.5072	20.4031	15.4139	6.77034	4.74672	6.08868	6.35914	4.89767	5.76606	11.8165	15.2521	12.2686	11.1564	9.8093	8.43498	7.51961	10.5298	9.92078	5.88354	6.62897	6.1022
BART1_0-p01451	BART1_0-u01451	7.5422	9.33802	7.62661	11.7123	10.293	11.6104	10.6906	11.4354	12.7341	10.6271	13.4141	13.4516	10.3463	8.8267	7.46058	14.7823	11.1805	11.3469	7.31151	6.90437	7.88612	9.51578	9.04524	10.5843	18.7842	16.1763	18.0044	23.9671	25.0243	21.5555	11.4936	10.0131	9.54526	9.63244	9.67089	8.80877	16.015	22.0055	19.3674	18.0693	14.0711	15.326	12.9619	14.5073	13.6173	9.62087	10.5903	10.2285
BART1_0-p01452	BART1_0-u01452	0.014815	0	0.008286	0	0	0.009323	0	0	0	0	0	0	0	0	0.008549	0	0	0	0	0.018067	0	0	0	0	0	0	0	0	0	0	0.030533	0	0	0	0	0	0	0	0	0	0.023515	0	0.038656	0	0	0	0.010205	0
BART1_0-p01453	BART1_0-u01453	0	0	0	0	0	0	0.069126	0	0	0	0	0	0	0	0	0	0	0	0	0	0.070118	0	0	0	0	0	0	0	0	0	0	0	0	0	0	0	0	0	0	0	0	0	0	0	0	0.101028	0	0
BART1_0-p01454	BART1_0-u01454	18.2833	20.5673	20.3791	18.7871	18.5939	21.9748	26.0585	21.245	25.5987	23.0096	24.2566	20.9579	21.2789	20.7703	18.1774	19.7681	16.971	21.1111	17.7049	15.0558	17.3486	17.4759	16.574	17.2601	35.5647	28.3418	29.4648	27.8793	32.236	27.7882	18.1371	19.5726	21.0923	18.1788	15.9731	18.6794	28.5782	36.532	29.0506	29.7438	25.0912	24.5209	20.5208	23.5333	23.923	19.7606	18.9367	18.1675
BART1_0-p01455	BART1_0-u01455	0	0	0	0	0	0	0	0	0	0	0	0	0	0	0	0	0	0	0	0	0	0	0	0	0	0	0	0	0	0	0	0	0	0	0	0	0	0	0	0	0	0	0	0	0	0	0	0
BART1_0-p01456	BART1_0-u01456	0.147681	0.591768	0.479955	0.088857	0.04843	0.092355	0	0	0.356646	0	0.250164	0.042603	0	0.303347	0	0	0	0.604331	0	0	0	0	0	0	0	1.00666	0	0	0.630999	0.099737	0	0	0.116552	0.041255	0	0.084438	0	0	0	0	0	0	0	0	2.14581	0	0	0
BART1_0-p01457	BART1_0-u01457	0.089651	0.090794	0.195603	0.107802	0	0	0.31142	0.212875	0.107912	0.575637	0	0	0.387926	0.092113	0.200636	0.441357	0.237687	0.516834	0	1.18911	0.524604	0.12716	0	0.643501	0	0	0	0	0	0.605265	0.348444	0.54515	0.094209	0.400387	0.520376	0.306702	0	0.779744	0.414393	0.401834	0.317809	0.857444	0.248118	0.655243	0.334267	0.775151	0.51783	0.270107
BART1_0-p01458	BART1_0-u01458	8.35917	19.6012	14.0243	16.0679	9.55804	20.4939	0.128448	0.264071	6.87791	2.38306	4.26054	9.51774	2.66926	12.2318	1.7756	5.29686	3.53333	15.2426	0.434473	0.044912	0.13023	1.26183	5.25999	2.61156	22.5364	86.8024	12.2292	17.3725	62.5123	33.7226	4.82334	4.76596	1.0898	0.743943	0.250825	1.39577	0.425822	4.03147	2.44261	2.21462	1.54311	7.01957	1.44754	8.67952	75.0344	1.37999	7.38591	8.68067
BART1_0-p01459	BART1_0-u01459	11.924	16.4463	12.4626	25.1718	30.6995	26.1682	29.3206	22.0034	28.0651	27.5429	32.6394	30.3595	17.9997	19.896	15.741	28.3491	25.6545	28.933	13.7761	12.0939	10.2725	21.0072	23.3457	24.7527	34.3557	36.552	28.5267	53.1454	48.4388	44.7525	15.355	18.6493	16.1623	19.3567	21.2676	18.0551	41.6745	46.6691	36.7833	39.588	34.498	31.3818	27.3885	29.879	28.6766	21.1528	20.8328	24.4409
BART1_0-p01460	BART1_0-u01460	0	0.076677	0.020738	0.069289	0	0	0.088839	0.091398	0.139165	0	0	0	0	0	0.107025	0.094853	0	0.036977	0.075206	0.116774	0.067625	0.081885	0.073033	0.068897	0.071879	0.074686	0.100694	0.176269	0	0.025921	0	0.127095	0.080805	0.107234	0.037195	0.043925	0.073096	0.032449	0.085648	0.055619	0.099418	0.029608	0.128398	0.033804	0.034551	0	0.053494	0.167386
BART1_0-p01461	BART1_0-u01461	0	0	0	0	0.09634	0	0	0	0	0	0	0	0	0	0	0	0	0	0	0	0	0	0	0	0	0	0	0	0	0	0	0	0	0	0	0	0	0	0	0	0	0	0	0	0	0	0	0
BART1_0-p01462	BART1_0-u01462	13.28	14.8302	13.2675	18.4403	17.8976	19.9885	14.5693	12.4867	15.0839	17.241	18.6756	17.7523	13.717	14.4668	12.6523	20.7265	19.6533	19.5808	12.4072	9.95327	9.94069	15.6568	15.9334	14.5503	25.7549	25.6629	19.8259	29.6667	31.2011	29.8832	16.3384	14.6971	15.536	14.0649	13.6511	13.4909	24.0576	26.7356	23.925	25.2479	22.8103	19.8729	20.2534	22.4404	15.2661	12.1643	13.2965	11.9001
BART1_0-p01463	BART1_0-u01463	2.17121	2.58489	2.5783	4.27947	5.35885	4.64867	3.22246	3.67206	5.14289	5.32834	4.61366	5.50708	3.70125	3.86795	2.94566	7.2895	4.97396	3.95616	1.61901	1.84223	1.87792	5.89091	4.4482	4.69994	6.68364	6.16281	3.94982	7.17666	7.56546	7.20432	4.20872	3.37889	3.41507	4.26302	4.08255	4.46705	6.41581	6.9739	5.57933	4.5362	4.15895	5.04428	3.66927	4.50214	3.85554	3.01845	3.01311	3.72614
BART1_0-p01464	BART1_0-u01464	0.041109	0.031243	0.066934	0	0.105806	0	0.09556	0	0.07264	0	0.055948	0.087592	0.112512	0	0.042597	0.038378	0	0.020013	0.066148	0	0	0.035965	0	0.045706	0.051544	0.060262	0.081234	0	0	0.13894	0.031084	0	0.083537	0.235083	0	0.023623	0.026225	0.034998	0.093303	0.030011	0.087153	0	0.051731	0	0	0.108418	0.045717	0
BART1_0-p01465	BART1_0-u01465	0.231784	0	0.257598	1.3925	0.913192	0.57906	1.61369	0.273896	0.276992	0.590671	0.314179	0.268905	0	0.238754	0.52272	0	1.84143	1.0302	0	0.549347	0.539045	0.327376	1.18923	0	0.57904	0.455683	0.91429	2.73216	3.0894	2.8174	0	0.703423	0	1.81021	0	0.788274	0.645339	0	1.53939	0.739029	1.30204	0	0.457146	0.916622	0	0.423816	0	0
BART1_0-p01466	BART1_0-u01466	0	0	0	0	0	0	0	0	0	0	0	0	0	0	0	0	0	0	0	0	0	0	0	0	0	0	0	0	0	0	0	0	0	0	0	0	0	0	0	0	0	0	0	0	0	0	0	0
BART1_0-p01467	BART1_0-u01467	2.06401	3.0517	2.75169	2.42188	2.36128	1.23981	2.93605	2.42306	3.25878	2.41418	3.22116	3.04842	2.17348	2.3877	1.43722	5.32013	2.89071	4.39264	1.60124	1.05806	1.51636	1.61305	1.46188	1.40952	2.42964	2.89313	3.76745	2.37433	3.93056	3.131	2.11738	1.68944	1.25905	2.15124	1.75954	1.83547	0.913287	0.969982	1.04158	1.52263	0.35345	1.00913	0.927982	0.944334	2.56403	0.916828	0.631384	0.35212
BART1_0-p01468	BART1_0-u01468	0	0	0	0	0	0	0	0	0	0	0	0	0	0	0	0	0	0	0	0	0	0	0	0	0	0	0	0	0	0	0	0	0	0	0	0	0	0	0	0	0	0	0	0	0	0	0	0
BART1_0-p01469	BART1_0-u01469	8.06677	8.07914	7.03453	8.14971	6.50096	10.4935	4.38861	5.75914	6.85045	5.73908	5.22023	6.63028	7.0063	11.0259	5.08972	7.80195	5.98675	9.10557	7.05523	3.85766	3.83713	5.68826	5.27198	6.31422	11.9858	16.2972	8.33297	10.8582	17.0663	15.6649	5.4972	5.54759	4.63343	6.68694	5.52111	5.09247	7.52411	8.69121	7.05046	5.95962	6.84381	9.53216	8.15175	8.69281	7.35574	5.53132	6.74913	7.42134
BART1_0-p01470	BART1_0-u01470	0	0.812672	0	0	0	0.921174	0	0	1.93569	0	0	0	0	1.13099	0	0	0	0	0.64414	0	0	0	0	0	0.960271	0	1.89705	0	0	0	0	0	0.722107	0	0	0	0	0	0	0	0	0	0	0	1.02417	0	0	0
BART1_0-p01471	BART1_0-u01471	10.4168	7.89079	8.29396	3.45495	3.4764	3.54493	5.36872	6.26329	5.11132	6.54552	4.93828	4.07749	7.54406	8.3923	8.83499	2.63565	5.66508	5.10358	16.5744	10.5036	10.4545	7.27278	4.15956	5.46216	2.57364	1.828	3.28398	0.144876	0.139798	0.546896	4.22966	7.77834	4.49309	2.71461	3.9225	2.69387	4.22636	3.44755	1.71245	2.14999	3.39099	6.01173	4.96694	4.96401	5.54855	4.74386	6.31439	6.15451
BART1_0-p01472	BART1_0-u01472	0	0	0	0	0	0	0	0.06879	0	0	0	0	0	0	0	0	0	0	0	0	0	0	0	0	0	0	0	0	0	0	0	0	0	0	0	0	0	0	0	0	0	0	0	0	0	0	0	0
BART1_0-p01473	BART1_0-u01473	0	0	0	0	0	0	0	0	0	0	0	0	0	0.159042	0	0	0	0	0	0	0	0	0	0	0	0	0	0	0	0	0	0	0	0	0	0	0	0	0	0	0	0	0	0	0	0	0	0
BART1_0-p01474	BART1_0-u01474	0.294715	0.343569	0.53125	0.798103	1.192	1.41323	0.54013	0.701741	0.712257	1.20356	0.931958	1.07664	0.389987	0.605296	0.630282	2.79145	1.92291	1.94842	0.064153	0.298711	0.548024	1.15263	1.52717	0.764229	1.3493	1.43421	0.644425	2.70713	2.77473	2.28911	0.44358	0.354956	0.46534	1.7018	1.02342	1.37704	2.06284	3.32964	1.2823	2.17623	2.42245	2.20333	1.57089	1.60527	0.665081	0.78777	0.926774	0.787654
BART1_0-p01475	BART1_0-u01475	0	0	0	0	0	0	0	0	0	0	0	0	0	0	0	0	0	0	0	0	0	0	0	0	0	0	0	0	0	0	0	0	0	0	0	0	0	0	0	0	0	0	0	0	0	0	0	0
BART1_0-p01476	BART1_0-u01476	3.60317	4.86049	6.11856	8.4584	10.1902	7.45216	7.44353	3.97939	6.86137	7.53989	8.52991	9.12453	8.11645	7.77415	5.6149	11.1883	12.3448	12.7511	4.27585	6.07473	3.8452	7.9867	11.6656	6.00976	9.78194	10.5778	10.0182	15.5448	19.0807	13.8376	5.89133	8.91258	6.06472	5.61001	6.67724	7.6462	9.1459	10.4406	8.67165	10.1057	22.7179	22.4782	14.4231	21.8873	9.01173	8.15346	8.44121	9.99806
BART1_0-p01477	BART1_0-u01477	5.26488	3.96545	4.74803	5.31844	12.7711	4.74035	4.67907	6.71614	4.8173	6.48335	9.96651	11.2841	6.49662	11.7286	6.36608	9.40167	6.59503	8.39927	2.75876	3.37075	1.93015	12.0225	7.91247	4.82527	7.11058	12.3605	8.10922	19.57	19.1958	25.3067	2.48549	8.28052	3.44955	3.70472	4.77592	6.98949	8.13055	12.2943	12.6086	11.2429	17.5558	22.6353	15.0484	23.9487	12.7339	7.38863	11.0155	9.28911
BART1_0-p01478	BART1_0-u01478	0	0	0	0	0	0	0	0	0	0	0	0	0	0	0	0	0	0	0	0	0	0	0	0	0	0	0	0	0	0	0	0	0	0	0	0	0	0	0	0	0	0	0	0	0	0	0	0
BART1_0-p01479	BART1_0-u01479	0	0	0	0	0	0	0	0	0	0	0	0	0	0	0	0	0	0	0	0	0	0	0	0	0	0	0	0	0	0	0	0	0	0	0	0	0	0	0	0	0	0	0	0	0	0	0	0
BART1_0-p01480	BART1_0-u01480	14.8611	20.1912	14.9792	29.6582	31.3055	26.8233	33.302	30.6883	35.1636	35.3424	36.5918	34.5448	23.6064	23.533	23.7034	37.7159	27.8627	31.1199	14.5657	16.7832	16.7491	23.402	26.5498	26.9305	56.7488	49.6245	49.507	66.4081	75.4217	61.0783	25.9393	24.2644	30.1416	23.0551	21.7923	20.2885	52.3357	68.3728	48.197	47.7577	37.7025	40.3025	33.2405	35.7902	37.4891	35.3416	31.0305	31.434
BART1_0-p01481	BART1_0-u01481	0	0	0	0	0	0	0	0	0	0	0	0	0	0	0	0	0	0	0	0	0	0	0	0	0	0	0	0	0	0	0	0	0	0	0	0	0	0	0	0	0	0	0	0	0	0	0	0
BART1_0-p01482	BART1_0-u01482	3.25007	3.11213	2.19227	6.38699	17.113	6.90886	4.9171	2.31412	4.25914	5.06642	4.85471	6.43808	4.69065	8.06093	4.50124	5.54479	10.7658	9.93684	4.1895	7.24949	5.27698	10.5971	7.97233	2.33758	6.10124	9.64357	6.00013	13.6335	12.7247	19.7816	5.57754	3.9739	4.42861	0.362992	0.9841	2.57376	8.08188	13.7269	7.39167	7.20732	14.8382	20.7167	18.3087	23.0862	7.11043	4.93608	9.06734	3.3399
BART1_0-p01483	BART1_0-u01483	0	0.23172	0.265672	0	0	0.329922	0	0	0	0	0	0	0	0	0	0	0	0	0.211708	0	0.696575	0	0.291833	0	0	0	0.602133	0	0.688648	0	0.266706	0	0.127921	0	0	0	0	0	0.672888	0	0.204443	0	0.366428	0	0	0	0	0
BART1_0-p01484	BART1_0-u01484	1.15405	0	0.534604	0.954279	1.51377	1.1316	2.58879	1.62825	1.39057	1.02003	1.46593	1.5825	4.37042	6.44656	6.04862	1.24408	0.669495	1.38703	4.87382	2.52803	1.11722	1.74045	0	0.690378	0	0.281351	0	2.36447	1.4056	0.974031	4.8822	3.85017	4.73245	0.161107	0.837717	0.164654	0.280884	1.24581	1.68008	1.92498	1.58571	1.02634	1.43667	1.56704	1.73283	4.70883	3.9228	3.44605
BART1_0-p01485	BART1_0-u01485	0	0	0	0	0	0	0	0	0	0	0	0	0	0	0	0	0	0	0	0	0	0	0	0	0	0.680924	0	0	0.288734	0.287545	0	0	0	0	0	0	0	0	0	0	0	0	0	0	0.165176	0	0	0
BART1_0-p01487	BART1_0-u01487	0.880422	1.50426	0.549811	4.06424	0	8.66305	0	0	0	0.409063	0.292852	0	5.08386	11.9369	4.9727	0	0	0	0.582488	0	0	0	0.70707	0.507087	10.0833	11.3592	1.82397	1.4823	3.7281	2.48397	2.61475	0.59536	0.664028	0	0.136804	0.107626	0.926091	1.57476	3.27035	1.6086	0	0.669809	0	1.03343	0	7.02723	9.7111	11.4606
BART1_0-p01488	BART1_0-u01488	0	0	0	0	0	0	0	0	0	0	0	0	0	0	0	0	0	0	0	0	0	0	0	0	0	0	0	0	0	0	0	0	0	0	0	0	0	0	0	0	0	0	0	0	0	0	0	0
BART1_0-p01489	BART1_0-u01489	1.55938	1.85946	1.9834	3.32296	1.1075	11.0752	0.310318	0.404549	1.68736	0.117104	0.442197	1.2637	2.386	8.8376	5.49745	1.08	0.037947	0.762575	1.27584	0.451915	0.895201	0.325305	0.278264	0	12.745	16.8637	7.40493	0.562862	4.39425	0.854706	0.484852	0.761644	0.138282	0.607211	0	0	0.202752	0.976293	2.4788	3.61931	0.144077	1.88839	0.186556	1.53994	6.15162	3.93116	18.3074	16.2631
BART1_0-p01490	BART1_0-u01490	0.185393	0.360161	0.401022	1.28528	0.932106	0.564554	0.569393	0.795924	0.845395	1.14067	0.887084	0.857838	0.672626	0.487484	0.486658	1.13829	0.41547	0.787857	0.233638	0.231924	0.348857	0.72028	0.540578	0.536858	1.45754	1.57937	1.46909	2.43065	1.63929	1.61929	1.4661	0.415898	0.717847	1.15963	0.529045	0.596288	1.04222	1.81549	1.216	1.56013	0.900547	1.3054	1.28247	0.674866	0.212697	0.503932	0.336411	0.358646
BART1_0-p01491	BART1_0-u01491	0.015202	0.015265	0.016533	0.067648	0.057184	0.152153	0.177152	0.16406	0.037244	0.1185	0.060541	0.070613	0.044194	0.01561	0.017071	0.096334	0.221893	0.029499	0.056968	0.074052	0.085374	0.327648	0.252392	0.074323	0	0.104622	0.080927	0.100435	0.02906	0.144731	0.026649	0.07972	0.032004	0.082684	0.088393	0.03532	0.116424	0.025843	0.076155	0.087959	0.078632	0.117874	0	0.080732	0.134714	0.017267	0.16915	0.088839
BART1_0-p01492	BART1_0-u01492	1.40167	1.43272	1.37441	3.77669	3.22725	3.50224	1.83336	1.81361	2.25703	3.07608	3.50168	3.39086	1.72684	2.24255	1.40946	4.66942	4.95164	3.94472	0.913268	1.26228	0.750293	3.75563	3.34767	3.54808	3.12181	3.67613	1.72445	5.1284	8.19204	6.73998	1.85481	1.48537	1.60667	3.67991	3.28806	3.18895	4.66008	5.54624	4.23356	3.87521	5.68753	5.76597	4.31902	5.50855	2.44102	2.51408	3.24938	2.81078
BART1_0-p01493	BART1_0-u01493	0.587268	0.659004	0.46323	1.83846	1.58745	1.87263	1.42514	1.41514	1.56252	2.05173	2.22767	2.09223	0.834723	0.941061	0.595128	2.31485	2.07744	1.76416	1.36615	1.74178	1.69446	2.90824	2.48448	2.3354	1.09028	0.638909	0.928818	2.03571	1.69861	2.38262	0.994768	1.20102	1.5271	1.60895	2.61372	2.03398	1.89875	2.83539	1.77008	1.48309	1.47213	2.11849	1.29672	2.01526	2.27731	1.67896	1.36024	1.79746
BART1_0-p01494	BART1_0-u01494	0	0	0	0	0	0	0	0	0	0	0	0	0	0	0	0	0	0	0	0	0	0	0	0	0	0	0	0	0	0	0	0	0	0	0	0	0	0	0	0	0	0	0	0	0	0	0	0
BART1_0-p01495	BART1_0-u01495	0	0	0	0	0	0	0	0	0	0	0	0.080102	0	0	0	0	0	0	0	0	0	0	0.132205	0.124617	0	0.033797	0	0.04554	0	0	0	0	0	0	0	0.079393	0	0	0	0	0.120575	0	0.046792	0	0	0	0	0
BART1_0-p01496	BART1_0-u01496	0	0	0	0	0	0	0	0	0	0	0	0	0	0	0	0	0	0	0	0	0	0	0	0	0	0	0	0	0	0	0	0	0	0	0	0	0	0	0	0	0	0	0	0	0	0	0	0
BART1_0-p01497	BART1_0-u01497	0	0	0	0	0	0	0	0	0	0	0	0	0	0	0	0	0	0	0	0	0	0	0	0	0	0	0	0	0	0	0	0	0	0	0	0	0	0	0	0	0	0	0	0	0	0	0	0
BART1_0-p01498	BART1_0-u01498	0	0	0	0	0	0	0	0	0	0	0	0	0	0	0	0	0	0.072972	0	0	0	0.107723	0	0	0	0.148064	0	0	0	0	0	0	0	0	0	0	0	0	0	0	0	0	0.104346	0	0	0	0	0
BART1_0-p01499	BART1_0-u01499	0	0	0	0	0	0	0	0	0	0	0	0	0	0	0	0	0	0	0	0	0	0	0	0	0	0	0	0	0	0	0	0	0	0	0	0	0	0	0	0	0	0	0	2.13802	0	0	0	0
BART1_0-p01500	BART1_0-u01500	0	0	0	0	0	0	0	0	0	0	0	0	0	0	0	0	0	0	0	0	0	0	0.658217	0	0	0	0	0	0	0	0.225419	1.56424	0	1.83907	0	0.992686	0	4.97493	0	0	1.67084	0	0	0	0	0	0	0
BART1_0-p01501	BART1_0-u01501	1.86153	1.40351	1.42362	6.03942	3.46797	6.07863	4.58901	2.98474	5.68562	5.84829	4.99646	5.82013	1.33252	2.58881	1.42325	5.04948	3.69188	4.28062	1.33978	1.49609	1.39793	2.98268	3.59109	3.78325	3.03247	2.7009	2.14472	4.21718	5.30845	6.41023	2.71124	1.40336	2.62664	3.61676	3.77811	3.71264	3.1911	3.79918	3.29451	1.86069	6.46575	3.81726	3.89634	3.94624	1.37143	1.05238	1.04202	0.858829
BART1_0-p01502	BART1_0-u01502	0	0	0	0	0	0	0	0	0	0	0	0	0	0	0	0.182593	0	0	0	0	0	0	0	0	0	0.309598	0	0	0	0	0	0	0	0	0	0	0	0	0	0	0	0	0	0	0.383447	0	0	0
BART1_0-p01503	BART1_0-u01503	0	0	0	0	0.05324	0	0	0	0.195992	0	0	0	0	0	0	0.100192	0	0	0	0	0	0	0	0	0	0	0	0	0	0.05482	0	0	0	0	0	0	0	0	0	0.059364	0.282587	0.316208	0	0	0	0	0	0
BART1_0-p01504	BART1_0-u01504	1.77849	2.24788	1.71104	2.77017	3.20194	1.82212	3.5648	3.77818	5.17599	2.8677	3.68	2.54386	2.25705	2.7256	2.39717	3.72172	4.38719	3.17355	1.42719	1.85439	1.72118	2.63694	2.15303	2.15203	5.37797	4.23771	3.85906	6.03744	7.03727	6.19916	2.65544	0.848017	2.40642	1.9461	3.12015	1.33933	7.48256	4.42338	7.48634	6.48164	4.62474	5.37326	3.92678	4.57007	1.76643	1.54497	0.678558	1.27498
BART1_0-p01505	BART1_0-u01505	0.729928	0	0	0	0	0	0.133752	0	0.138808	0	0	0	0	0	0	0	0	0	0	0	0	0	0	0	0	0	0	0	0	0	0	0	0	0	0	0	0	0	0	0	0	0	0	0	0	0	0.338013	0
BART1_0-p01506	BART1_0-u01506	0.101804	0.102203	0.11073	0.068589	0	0.042771	0	0	0.027562	0.029417	0	0	0.049358	0.011701	0.012708	0	0	0.098849	0.059576	0	0	0	0	0.013639	0.028459	0.077594	0	0	0	0	0.029377	0	0	0	0	0	0	0	0	0	0	0	0	0.039992	0.081768	0	0	0
BART1_0-p01507	BART1_0-u01507	1.10811	1.18877	0	0	0	0	0	0	0	0.907202	0.991483	0	0	0	0.840284	1.7685	0	0	0	0	0	0	0	0	0	0	0	0	0	0	0	0	0.419305	1.11594	0	0	0	0	0	1.25024	2.30152	0	0	0	0	0	0	0
BART1_0-p01508	BART1_0-u01508	1.67343	2.05686	2.61296	1.84014	1.35502	1.96422	3.06088	2.60762	4.71936	1.86549	2.15595	2.88361	1.40177	2.22772	1.59031	1.96577	1.59025	1.11469	1.48439	1.65929	1.21341	1.20484	1.31065	1.06324	4.51442	5.54887	4.5264	1.8707	3.72662	2.84641	1.97182	1.14254	1.50069	0.600366	0.720828	0.354676	1.62748	3.56564	1.78412	1.70731	1.10669	1.14838	0.830032	1.2384	1.71209	1.25381	1.21039	1.26248
BART1_0-p01509	BART1_0-u01509	0	0	0	0	0	0	0	0	0	0	0	0	0	0	0	0	0	0	0	0	0	0	0	0	0	0	0	0	0	0	0	0	0	0	0	0	0	0	0	0	0	0	0	0	0	0	0	0
BART1_0-p01510	BART1_0-u01510	0.247151	0.186955	0.325657	0.216471	0.235835	0.149808	0.207904	0	0.289635	0	0.41827	0	0.522414	0.202429	0.603223	0.295493	0.254636	0	0	0.85544	0.142719	0.170219	0	0	0.898896	1.37219	0	0	0	0.080843	0	0.209438	0.06296	0	0.920917	0.136839	0.154609	0.205764	0.597155	1.59078	0.104935	0	0	0	0.441307	1.33132	0.255528	0.444301
BART1_0-p01511	BART1_0-u01511	1.45722	1.22799	2.05949	0.598773	0.326349	0.444534	0.514265	0.380638	0.257513	0.412214	0.385312	0.410534	0.648422	0.894288	1.09108	0.218749	0.565871	0.427784	1.34533	0	2.62809	1.7683	0.676885	0.150798	0.865319	0.693492	0.466304	0.186528	0.253156	0.054638	0.206562	0.601408	0.542423	0.51629	0.723075	0.914521	0.2499	0.151234	0.426438	0.49277	0.185247	0.303879	0.095861	0.126337	0.354793	0.694182	0.59932	0.520949
BART1_0-p01512	BART1_0-u01512	1.45722	1.22799	2.05949	0.598773	0.326349	0.444534	0.514265	0.380638	0.257513	0.412214	0.385312	0.410534	0.648422	0.894288	1.09108	0.218749	0.565871	0.427784	1.34533	3.15098	0	0	0.676885	0.150798	0.865319	0.693492	0.466304	0.186528	0.253156	0.054638	0.206562	0.601408	0.542423	0.51629	0.723075	0.914521	0.2499	0.151234	0.426438	0.49277	0.185247	0.303879	0.095861	0.126337	0.354793	0.694182	0.59932	0.520949
BART1_0-p01514	BART1_0-u01514	0.130919	0.527696	0.355906	0.866131	1.37382	0.900276	1.061	1.32253	2.05157	0.84193	0.975652	1.81388	0.944447	0.73968	1.39024	1.93628	2.17022	1.44799	0.085299	0.237551	0.536956	0.83645	1.41478	1.01818	2.69674	1.65924	2.31914	4.54967	3.91645	3.00563	1.27009	0.615411	1.7896	1.16981	1.07723	1.49483	1.271	1.12759	1.99282	2.22582	4.02456	1.5476	2.41752	2.12582	1.32628	1.12182	0.653605	0.681815
BART1_0-p01515	BART1_0-u01515	25.0582	19.9743	25.6548	36.6239	44.2483	43.7525	10.9592	12.2717	11.1748	48.1556	36.9629	45.1818	21.969	20.1929	26.9878	42.113	53.3198	41.799	20.6133	20.8497	20.095	43.7155	50.6479	44.3149	26.3345	27.5708	36.4679	42.4736	23.651	31.5328	23.8889	46.4509	23.2507	38.6078	36.5273	46.3892	26.1771	24.015	30.478	29.557	87.7827	68.9487	58.1446	69.5982	44.5334	54.8939	72.503	66.561
BART1_0-p01516	BART1_0-u01516	0.672705	0.835266	0.781954	1.21407	1.57572	0.96144	1.33501	0.514337	1.44954	0.680591	2.33317	1.27555	0.485399	2.02348	0.75177	2.37127	1.2748	1.3411	0.501398	0.498477	0.676322	0.477893	1.92208	0.689984	1.2118	0.93623	0.693507	1.76483	3.14826	2.07672	0.711167	0.992323	0.606579	1.32643	1.2057	0.49423	0.246992	0.904138	0.580096	0.846061	2.68372	1.80306	2.4118	2.92103	0.263245	0.409098	0.747382	0.425238
BART1_0-p01517	BART1_0-u01517	0	0	0	0	0	0	0	0	0	0	0	0	0	0	0	0	0	0	0	0	0	0	0	0	0	0	0	0	0	0	0	0	0	0	0	0	0	0	0	0	0	0	0	0	0	0	0	0
BART1_0-p01518	BART1_0-u01518	6.8568	7.60001	7.88365	8.28659	8.31982	8.71991	10.318	9.59024	8.73234	11.0873	10.6863	8.96559	7.42329	9.59285	8.83185	8.08099	6.02789	8.52787	6.37935	7.46141	6.71286	6.82501	8.9931	8.43256	15.1252	16.353	13.419	11.1714	15.024	10.8443	8.70076	9.19045	10.6415	6.35377	7.00401	5.98134	9.68748	12.799	8.32717	7.85722	7.47621	6.68516	6.02933	7.08031	8.26872	8.87325	6.60151	6.55108
BART1_0-p01519	BART1_0-u01519	0	0	0	0	0	0	0	0	0	0	0	0	0	0	0	0	0	0	0	0	0	0	0	0	0	0	0	0	0	0	0	0	0	0	0	0	0	0	0	0	0	0	0	0	0	0	0	0
BART1_0-p01520	BART1_0-u01520	2.01876	1.87983	1.18916	1.02289	0.65041	1.06316	1.10694	1.13793	0.983695	1.00413	1.34389	1.87987	1.07351	2.00054	1.42333	1.00574	1.03381	0.920793	1.24818	0.559183	0.956113	0.553815	1.25907	0.932462	1.90148	3.48308	1.39403	2.36982	2.1858	2.63111	1.50887	2.11721	1.41627	1.10813	1.20092	0.445536	2.62595	1.20559	1.381	1.44723	0.738367	0.880875	1.05072	1.13245	1.54269	1.32063	0.945554	1.40156
BART1_0-p01521	BART1_0-u01521	2.94581	2.56593	2.53091	0.508834	0.391733	1.32513	1.18294	0.630035	1.27522	1.43227	0.954958	1.26346	0.764582	0.802583	1.71661	0.718854	0.562237	0.458853	1.31274	0.593824	1.36688	0.433911	0.269297	0.692396	2.04514	3.34166	0.556171	0.694967	1.50942	1.64587	1.57506	3.64273	1.33756	0.623964	0.666997	0.423763	1.15989	0.184413	0.162778	0.237322	0	0.212132	0.072045	0	3.39478	0.632697	0.228791	1.01848
BART1_0-p01522	BART1_0-u01522	0	0	0.348771	0	0	0	0	0	0	0	0	0	0	0	0	0.389512	0	0	0	0	0	0	0	0	0	0	0	0	0	0	0	0	0	0	0	0	0.213836	0	0	0	0	0	0	0	0	0	0	0
BART1_0-p01523	BART1_0-u01523	0.327058	0.723509	0.332851	1.73774	1.1831	1.62128	0.902752	0.516574	1.20262	1.55346	1.5416	1.53539	0.690031	0.775069	0.567735	2.33462	1.46967	1.4305	0.236341	0.220069	0.12144	1.40958	1.04314	1.52689	1.36626	1.83651	1.51831	2.97708	4.34483	2.47159	1.00066	1.02963	0.794462	1.06845	1.32493	1.01057	2.05286	2.37767	1.13827	1.31598	1.62749	1.76667	1.41255	1.46708	0.930564	0.523982	0.831571	0.86221
BART1_0-p01524	BART1_0-u01524	0.098174	0.133139	0.102976	0.28107	0.24997	1.16423	0.220569	0.158847	0.069977	0.12292	0.232266	0.157098	0.222739	0.281932	0.247606	0.181394	0.276866	0.24903	0.529881	0.117373	0.22831	0.108429	0.096706	0.221055	0.244123	0.151841	0.125001	0.299938	0.311396	0.441453	0.154324	0.150963	0.080248	0.064555	0.110818	0.152681	0.036521	0.266345	0.042761	0.09885	0.330391	0.53305	0.391319	0.335691	0	0.048482	0.244989	0.191264
BART1_0-p01525	BART1_0-u01525	1.40421	1.80228	1.79388	5.27365	3.37501	4.54698	3.54317	3.80436	5.41986	4.17456	3.71152	4.78843	4.62097	3.46475	2.76841	6.39054	3.79145	3.742	1.52341	1.98324	2.70517	3.63882	3.31746	3.01001	5.42661	4.73621	6.12382	7.16798	5.17894	5.10387	3.93071	3.8039	4.7249	3.90066	4.43661	3.94487	5.90154	9.8061	6.33808	6.13192	6.51001	6.6425	6.14132	5.5293	1.61218	2.26769	1.50094	2.28282
BART1_0-p01526	BART1_0-u01526	1.08157	1.50899	1.31919	2.78143	3.34629	2.65674	3.54851	3.34652	3.91763	2.15763	1.97102	2.46425	2.4574	1.81191	2.29783	3.36674	2.65776	2.96006	0.775981	1.48351	1.56112	2.58986	2.37762	2.28609	4.80313	3.01558	3.4315	3.79613	5.70357	4.80029	2.28844	1.73805	1.56092	2.89049	2.50662	2.04715	4.73959	6.64431	4.51801	4.7282	5.55251	3.40718	2.25219	3.59016	1.03726	0.765165	0.438152	0.666606
BART1_0-p01527	BART1_0-u01527	0.057595	0	0	0	0	0	0	0	0	0	0.078043	0	0	0	0	0	0	0.05541	0	0	0	0	0	0	0	0.224529	0	0.151079	0.164083	0	0	0	0	0	0	0	0	0	0	0	0	0	0.078487	0.103489	0.317024	0	0	0
BART1_0-p01528	BART1_0-u01528	6.93645	7.24801	7.01984	15.0491	14.6153	12.634	11.7879	9.76802	12.1398	14.9559	15.771	15.7852	8.32161	7.78285	7.62699	15.6839	11.7609	11.3808	5.07397	5.713	6.27222	14.0737	13.6045	13.2503	10.7314	7.99209	10.631	13.9028	14.9974	13.6197	8.3959	9.83021	9.86657	12.888	12.1523	13.3921	12.8865	15.4198	11.8438	12.0704	18.636	12.4625	14.275	12.3978	6.88619	5.97718	6.22004	6.64408
BART1_0-p01529	BART1_0-u01529	0	0	0	0	0	0	0	0	0	0	0	0	0	0	0	0	0	0	0	0	0	1.23666	0	1.05529	0	0	0	0	0	0	0	0	0	0	0	0	0	0	0	0	0	0	1.46934	0	0	0	0	0
BART1_0-p01530	BART1_0-u01530	0	0	0	0	0	0	0	0	0	0	0	0	0	0	0	0	0	0	0	0	0	0	0	0	0	0	0	0	0	0	0	0	0	0	0	0	0	0	0	0	0	0	0	0	0	0	0	0
BART1_0-p01531	BART1_0-u01531	0	0	0	0	0	0	0	0	0	0	0	0	0	0	0	0	0	0	0	0	0	0	0	0	0	0	0	0	0	0	0	0	0	0	0	0	0	0	0	0	0	0	0	0	0	0	0	0
BART1_0-p01532	BART1_0-u01532	0	0.233566	0	0.269306	0	0	0	0.26491	0.803845	0.85536	0	0	0.323115	0	0	0.274027	0	0.214472	0	0	0	0.381019	0	0.268202	0	0.560732	0	0	0	0	0	0	0.234978	0	0	0	0	0	0	0	0.418758	0	0	0.441253	0	0	0.34792	0
BART1_0-p01533	BART1_0-u01533	0.576985	0.292564	0	0.346867	0	0.480741	0	0	0.115707	0.123439	0.39084	0	0.277382	0.19762	0	0	0.254926	0.092373	0	0	0	0.136362	0.979424	0.230074	0.720203	0.563217	0.1262	1.51259	0.822117	0.649209	0	0.236118	0	0	0.372056	0.438495	0.2522	0.670879	0	0.28817	0.854308	0	0.266983	0	0.179863	0	0.835941	0.290698
BART1_0-p01534	BART1_0-u01534	0	0	0	0	0	0	0	0	0	0	0	0	0	0	0	0	0	0	0	0	0	0	0	0	0	0	0	0	0	0	0	0	0	0	0	0	0	0	0	0	0	0	0	0	0	0	0	0
BART1_0-p01535	BART1_0-u01535	0	0	0	0	0	0	0	0.475257	0	0	0	0	0	0.835234	0	0	0	0	0	0	0	0	0	0	0	0	0	1.58646	0	0	0	0	0	0	0	0	0	0	0	0	0	0	0	0.871409	0	0	0	0
BART1_0-p01536	BART1_0-u01536	44.6775	54.5822	62.9833	58.1418	46.314	59.1712	37.6028	37.1908	37.2924	39.7815	42.7648	49.7616	39.9723	38.0468	39.3564	47.3373	46.8644	47.261	31.4454	40.0014	32.7501	55.486	49.0096	43.9013	48.9361	48.606	44.4262	17.159	24.7492	30.2676	40.9828	37.0264	46.1998	40.2023	43.4167	42.8502	33.5296	42.5919	40.8382	42.6816	36.4956	30.4412	31.5101	30.0049	15.6053	16.423	12.3622	16.008
BART1_0-p01537	BART1_0-u01537	0	0	0	0	0	0	0	0	0	0	0	0	0	0	0	0	0	0	0	0	0	0	0	0	0	0	0	0	0	0	0	0	0	0	0	0	0	0	0	0	0	0	0	0	0	0	0	0
BART1_0-p01538	BART1_0-u01538	0	0.038292	0	0	0	0	0	0	0	0	0	0	0	0	0	0	0	0.018483	0	0	0	0	0	0	0	0	0	0	0	0.103649	0	0	0	0	0	0	0	0	0	0	0	0	0	0	0	0	0	0
BART1_0-p01539	BART1_0-u01539	0	0	0	0	0	0	0	0	0	0	0	0	0	0	0	0	0	0	0	0	0	0	0	0	0	0	0	0	0	0	0	0	0	0	0	0	0	0	0	0	0	0	0	0	0	0	0	0
BART1_0-p01540	BART1_0-u01540	0	0	0	0	0	0	0	0	0	0	0	0	0	0	0	0	0	0	0	0	0	0	0	0	0	0	0	0	0	0	0	0	0	0	0	0	0	0	0	0	0	0	0	0	0	0	0	0
BART1_0-p01541	BART1_0-u01541	7.97332	8.91368	10.1178	11.388	8.32099	10.8741	8.47639	7.85082	8.83864	7.23992	8.40879	9.5774	8.13501	8.03238	7.12897	12.4364	10.9013	11.9779	5.89515	7.02696	4.99097	10.0706	8.86861	8.23063	12.207	10.7025	8.29914	7.2948	7.76822	10.1731	5.84133	6.39661	6.71807	8.14762	8.39547	9.68394	9.31319	11.9701	7.86592	7.44192	9.44671	6.27	7.75948	6.8191	5.46545	5.59596	5.27796	4.84727
BART1_0-p01542	BART1_0-u01542	0.048532	0.049099	0.240561	0.036626	0	0.020526	0	0.039079	0.099175	0	0.066707	0.055988	0.118304	0.28609	0.027076	0.209857	0.173268	0.04743	0.184612	0.05903	0.134936	0.034511	0.041625	0	0.236741	0.288381	0.286524	0.259094	0.274692	0.334657	0.031305	0.083205	0.13819	0.073354	0.324432	0.131471	0.14535	0.319954	0.202926	0.165352	0.083974	0.03753	0	0	0.177016	0.055231	0.11419	0.023821
BART1_0-p01543	BART1_0-u01543	2.80782	2.29699	2.11365	3.91465	4.85097	5.4821	1.98185	2.20046	2.23307	3.57462	5.61485	3.9905	2.86659	3.12979	2.75206	6.46878	5.04308	4.81412	2.41369	2.57879	2.33121	4.91654	5.91226	4.71254	2.99274	3.73409	2.42598	9.2997	9.68845	8.60277	2.38695	1.8895	1.83778	2.56366	4.11365	3.72037	2.27508	4.07764	2.56617	4.09562	6.63898	6.11837	4.56885	8.1351	3.10551	3.4227	3.31798	2.2571
BART1_0-p01544	BART1_0-u01544	48.9856	47.6125	47.8909	74.2247	78.3457	80.4008	74.0157	64.8629	82.2111	82.3698	81.0036	79.0402	72.3225	80.8908	68.6048	104.504	79.5504	87.0642	51.2444	49.0702	48.9765	70.372	69.7046	68.6138	141.438	98.1508	118.604	152.196	145.288	140.588	86.4428	67.7247	84.0687	78.4075	76.6024	70.8514	108.214	113.838	101.372	104.469	83.7057	85.3986	73.7409	87.2709	80.2364	68.4354	62.9106	66.0456
BART1_0-p01545	BART1_0-u01545	0	0	0	0	0.025435	0	0	0	0	0	0	0	0	0	0	0.054025	0.02415	0	0.050664	0	0	0	0	0	0	0	0	0	0	0	0	0	0	0	0	0	0	0	0	0	0	0	0	0	0	0	0	0
BART1_0-p01546	BART1_0-u01546	550.65	549.8	519.954	408.217	363.781	667.629	56.5351	45.3611	98.4127	199.432	228.729	171.626	388.482	538.43	364.859	215.173	66.631	115.199	574.441	504.18	521.748	159.163	151.899	268.265	560.136	692.32	358.109	118.812	353.05	202.034	558.799	383.478	470.782	120.776	81.0747	84.8709	91.6716	127.47	191.669	193.914	44.4616	108.805	224.345	119.914	263.726	291.091	663.225	689.725
BART1_0-p01547	BART1_0-u01547	0	0	0	0.153911	0.164643	0.159069	0	0	0	0	0	0	0	0	0	0	0	0	0.514884	0.164422	0	0	0	0	0	0	0	0	0	0	0	0.315506	0	0	0	0	0	0	0.472403	0.676917	0	0	0	0	0	0	0.162359	0.171306
BART1_0-p01548	BART1_0-u01548	681.914	662.295	654.467	553.046	624.034	859.2	181.059	161.285	253.031	331.718	363.151	224.635	627.541	738.618	655.19	342.846	157.013	175.074	731.961	679.023	673.62	276.359	224.023	370.4	758.212	760.711	553.582	198.699	591.49	337.275	788.317	507.983	712.796	339.772	269.965	260.757	178.568	248.961	257.072	268.333	109.228	191.323	282.604	184.958	199.879	283.01	644.375	665.539
BART1_0-p01549	BART1_0-u01549	20.3325	25.2303	23.905	37.3228	41.8032	41.6284	41.3266	39.3058	41.99	48.9817	51.3007	44.8044	31.6147	35.1673	27.9055	48.05	39.3827	42.4092	25.1003	21.2143	19.3942	35.2818	40.1932	34.5329	51.4452	46.332	41.345	62.9483	74.6491	62.2047	33.1083	26.9697	33.0558	31.9812	32.7474	30.5517	56.3005	74.2207	57.3075	58.5755	47.9459	49.5701	45.953	48.6764	37.9409	30.2286	28.3598	27.1761
BART1_0-p01550	BART1_0-u01550	4.08305	4.61315	3.37627	6.54528	4.66993	6.88596	6.43638	5.30555	6.06236	3.04136	3.86358	4.27683	6.14946	8.03841	6.50244	6.85599	5.36723	5.61281	5.36988	6.11214	4.82232	4.85472	4.5994	5.85262	2.9207	2.50472	2.97224	2.75001	4.5336	4.56644	4.3567	4.34673	6.44312	5.17567	3.72726	5.37242	5.83909	3.61009	4.55089	4.39569	3.61242	4.38872	5.98245	3.51832	3.01073	2.35722	2.8067	2.24298
BART1_0-p01551	BART1_0-u01551	0.152908	1.01296	0.20953	0	1.25397	1.66698	1.52946	0	2.50696	1.81532	1.24427	2.64242	0.692379	1.00217	0.68496	2.20558	0.472284	0.586676	0	1.77083	0.197254	0.65933	0.249364	1.1199	0.670965	0.137451	1.03353	0	0	0.487456	1.41007	0.369328	0.627902	0.694544	0.544575	0	0.974089	1.43838	0.692229	0.220949	0.346703	0.262286	0.812001	0	0.859582	0.936025	0.494642	0.229911
BART1_0-p55679	BART1_0-u55679	55.7785	41.4904	55.553	91.2966	115.054	98.8232	15.6401	16.3708	16.8686	112.537	78.7597	95.839	37.2634	37.6295	46.2266	73.2878	112.261	95.0544	37.7564	32.4453	31.9741	92.5392	98.5611	97.8673	35.6828	36.5418	73.4004	87.0765	38.8424	61.4285	30.6369	50.1382	29.3639	81.3164	92.4249	115.221	36.4907	43.775	50.9288	50.8013	172.983	141.767	125.183	148.847	62.9628	78.3801	104.47	106.461
BART1_0-p01554	BART1_0-u01554	0	0.393778	0	0	0	0	0	0	0	0	0	0	0	0	1.67276	0	0	0	0	0	0.425672	0	0	0	0	0	0	0	1.05408	0	0	0	0	0	0	0	0	0.715936	0	0	0	0	0	0	0	0	0	0
BART1_0-p01555	BART1_0-u01555	0	0	0	0	0	0	0	0	0	0	0	0	0	0	0	0	0	0	0	0	0	0	0	0	0	0	0	0	0	0	0	0	0	0	0	0	0	0	0	0	0	0	0	0	0	0	0	0
BART1_0-p01556	BART1_0-u01556	0	0	0	0	0	0	0	0	0	0	0	0	0	0	0	0	0	0	0	0	0	0	0	0	0	0	0	0	0	0	0	0	0	0	0	0	0	0	0	0	0	0	0	0	0	0	0	0
[truncated: 58,387 more rows]
[truncated: 141 more columns]
