# Supplementary material for: PHOTOPERIOD 1 enhances stress resistance and energy metabolism to promote spike fertility in barley under high ambient temperatures
Source: Plant Physiol. 2025 Mar 26;197(4):kiaf118. doi: 10.1093/plphys/kiaf118 (PMC12002028; doi:10.1093/plphys/kiaf118)
Supplement: kiaf118_Supplementary_Data [file kiaf118_supplementary_data.zip › Supplementary Dataset 3.xlsx]

## Sheet: TPM_MSA
BaRTv1_ID	BaRTv1_unpadded_ID	GP.W1.0.CT.1	GP.W1.0.CT.2	GP.W1.0.CT.3	GP.W1.0.CT.4	GP.W1.0.HT.1	GP.W1.0.HT.2	GP.W1.0.HT.3	GP.W1.0.HT.4	GP-fast.W1.0.CT.1	GP-fast.W1.0.CT.2	GP-fast.W1.0.CT.3	GP-fast.W1.0.CT.4	GP-fast.W1.0.HT.1	GP-fast.W1.0.HT.2	GP-fast.W1.0.HT.3	GP-fast.W1.0.HT.4	GP.W2.0.CT.1	GP.W2.0.CT.2	GP.W2.0.CT.3	GP.W2.0.CT.4	GP.W2.0.HT.1	GP.W2.0.HT.2	GP.W2.0.HT.3	GP.W2.0.HT.4	GP-fast.W2.0.CT.1	GP-fast.W2.0.CT.2	GP-fast.W2.0.CT.3	GP-fast.W2.0.CT.4	GP-fast.W2.0.HT.1	GP-fast.W2.0.HT.2	GP-fast.W2.0.HT.3	GP-fast.W2.0.HT.4	GP.W3.5.CT.1	GP.W3.5.CT.2	GP.W3.5.CT.3	GP.W3.5.CT.4	GP.W3.5.HT.1	GP.W3.5.HT.2	GP.W3.5.HT.3	GP.W3.5.HT.4	GP-fast.W3.5.CT.1	GP-fast.W3.5.CT.2	GP-fast.W3.5.CT.3	GP-fast.W3.5.CT.4	GP-fast.W3.5.HT.1	GP-fast.W3.5.HT.2	GP-fast.W3.5.HT.3	GP-fast.W3.5.HT.4
BART1_0-p00001	BART1_0-u00001	29.8533	26.9285	32.927	32.9284	36.5481	37.7917	35.7339	33.43	30.6978	25.2395	25.1162	31.5752	34.5626	31.0212	29.3241	31.9546	44.5469	38.2837	41.8442	41.2193	47.6821	40.6956	43.7274	47.3729	32.5127	35.6587	36.4474	33.8956	30.6687	34.4398	40.777	37.8936	41.3725	42.3391	40.9578	38.4813	48.6788	47.3717	43.7737	47.0038	35.3215	35.3843	34.9411	34.4184	35.5909	37.7674	35.323	39.0122
BART1_0-p00002	BART1_0-u00002	69.2749	109.93	72.5817	82.2512	66.9807	68.9665	71.5434	75.2525	70.6369	60.3832	59.6205	67.7519	75.3217	66.318	66.8482	77.0862	61.6426	59.8911	64.2441	59.1302	60.0808	57.5116	53.692	64.2993	66.4637	72.8284	68.4743	70.7832	60.5245	57.2801	60.528	64.0928	75.392	69.8418	72.7608	74.0871	56.7462	57.8673	57.4318	69.4402	93.3242	97.32	92.5464	99.6794	70.4501	80.6264	74.7859	74.1819
BART1_0-p00003	BART1_0-u00003	218.314	237.595	199.753	212.955	170.208	167.24	170.566	161.891	200.715	172.148	174.44	195.374	182.62	173.376	178.692	184.996	201.057	217.083	190.813	211.6	187.066	166.697	166.033	172.681	206.314	204.537	182.498	211.173	181.284	180.883	179.462	182.566	235.463	202.402	213.437	208.957	190.567	195.807	193.639	210.756	217.784	225.781	219.481	213.251	178.531	189.385	181.817	184.742
BART1_0-p00004	BART1_0-u00004	0.946343	2.81568	2.85921	1.76015	4.53578	5.13398	3.34303	3.45218	4.35853	2.3181	1.0318	6.00039	3.25903	4.41192	2.74845	2.61045	6.81454	1.93043	6.32841	5.39617	2.428	5.41202	6.29706	6.22146	2.31197	7.05558	5.06954	3.3463	1.54358	3.8577	5.79365	6.21583	3.63236	6.42337	5.68604	7.80856	8.13193	5.24225	5.97246	5.07262	4.96917	4.59709	5.08753	3.4823	5.33178	2.94921	5.63417	7.4322
BART1_0-p00005	BART1_0-u00005	0	0	0	0	0	0	0	0	0	0	0	0	0	0	0	0	0	0	0	0	0	0	0	0	0	0	0	0	0	0	0	0	0	0	0	0	0	0	0	0	0	0	0	0	0	0	0	0
BART1_0-p00006	BART1_0-u00006	0.115603	0	0.224808	0.042674	0	0	0	0	0.643512	0.614637	0.443413	0.547999	0.201287	0.341978	0.073431	0.472498	0.512161	0.145614	0.120852	0.23314	0.04162	0	0.207232	0.091418	0.690337	0.68704	0.96559	0.773626	0.040299	0	0.224756	0.223006	0.178246	0.10754	0.041683	0.075088	0.120679	0.04006	0	0.083374	0.163922	0.461484	0.185981	0.16637	0.085578	0.114933	0.149864	0.094275
BART1_0-p00007	BART1_0-u00007	12.1118	11.8774	13.2043	13.5093	16.9241	14.3296	14.341	13.4881	15.0758	12.8898	10.6952	15.0958	13.94	13.761	12.7569	12.7239	24.2874	17.3025	19.964	19.2387	14.1938	17.5253	21.3051	21.7827	15.0482	20.274	19.3006	17.3132	13.5448	16.5031	15.0158	16.1918	20.3555	23.9783	22.4869	21.6425	25.7658	21.8327	25.4685	22.5426	19.2978	19.0066	18.6995	18.7816	21.3696	19.2096	18.193	17.6399
BART1_0-p00008	BART1_0-u00008	0	0	0	0	0	0	0	0	0	0	0	0	0	0	0	0	0	0	0	0	0	0	0	0	0	0	0	0	0	0	0	0	0	0	0	0	0	0	0	0	0	0	0	0	0	0	0	0
BART1_0-p00009	BART1_0-u00009	0.208516	0	0	0	0.219032	0	0	0	0	0.195774	0.43661	0.68127	0.326992	0	0.198462	0	0	0	0	0	0	0.198111	0	0	0	0	0	0	0.32696	0	0	0	0	0	0	0	0	0	0	0	0	0	0	0	0	0	0	0
BART1_0-p00010	BART1_0-u00010	0.102821	0.097988	0	0.113599	0.216	0.105406	0.091098	0	0.247586	0.482681	0.107646	0.671944	0	0	0	0	0	0	0	0	0	0	0	0	0.096746	0	0	0	0	0.107005	0	0	0	0	0	0	0	0	0	0	0	0	0	0	0	0	0	0
BART1_0-p00011	BART1_0-u00011	0	0	0	0	0	0	0	0	0	0	0	0	0	0	0	0	0	0	0	0	0	0	0	0	0	0	0	0	0	0	0	0	0	0	0	0	0	0	0	0	0	0	0	0	0	0	0	0
BART1_0-p00012	BART1_0-u00012	0.505449	0.444097	0.583905	0.459442	0.723839	0.866193	0.565847	0.384793	0.602463	0.332052	0.300717	0.405962	0.640675	0.316385	0.662301	0.340254	0.808701	0.440184	0.543259	0.552985	0.432796	0.694951	0.542352	0.935038	0.231687	0.58868	0.575401	0.756876	0.458066	0.792973	0.610089	0.592734	0.445017	0.568578	0.520735	0.465445	0.76045	0.71054	0.73401	0.795954	0.475571	0.494059	0.440509	0.382025	0.753696	0.474338	0.554193	0.643549
BART1_0-p00013	BART1_0-u00013	0.37687	0	0.045772	0.208491	0.13172	0.257726	0	0.25503	0.226306	0.117895	0.19185	0.274844	0.32892	0.307074	0.423432	0.230951	0.450117	0.396529	0.058616	0.108613	0.271364	0.103048	0.169163	0.298492	0.118279	0.062307	0.058372	0.084226	0.065677	0.065314	0.299857	0.060662	0.144364	0.058456	0.204468	0.061274	0.131311	0	0	0.067978	0.053481	0	0	0.203389	0.069833	0.124999	0.18333	0.230628
BART1_0-p00014	BART1_0-u00014	0	0	0	0	0	0	0	0	0	0	0	0	0	0	0	0	0	0	0	0	0	0	0	0	0	0	0	0	0	0	0	0	0	0	0	0	0	0	0	0	0	0	0.048096	0	0	0	0	0
BART1_0-p00015	BART1_0-u00015	0	0	0	0	0	0	0	0	0	0	0	0	0	0	0	0	0	0	0	0	0	0	0	0	0	0	0	0	0	0	0	0	0	0	0	0	0	0	0	0	0	0	0	0	0	0	0	0
BART1_0-p00016	BART1_0-u00016	36.8294	40.0904	39.3607	40.1621	36.7348	39.4017	36.042	35.1912	40.5103	36.3152	37.642	41.1773	43.5272	39.8197	39.6047	41.3571	44.2741	44.6742	43.5267	41.2931	39.806	44.428	44.7325	45.8982	41.7808	42.6103	44.144	47.0006	42.9611	44.4828	47.6275	50.1471	38.7733	48.3284	44.4254	45.854	34.264	29.8719	37.6032	29.5769	45.1215	44.4228	43.8608	44.9938	47.1899	45.0861	47.9814	43.146
BART1_0-p00017	BART1_0-u00017	15.9479	21.0434	16.159	16.2668	15.1783	17.9	15.0546	15.982	14.8028	11.9511	11.9507	16.0621	16.1824	16.9426	12.8209	14.4312	17.2454	16.3212	17.3431	15.8713	14.8749	14.3746	16.8711	17.9165	17.0975	14.924	17.362	16.4773	16.6382	15.4993	16.3228	16.5284	17.8214	16.6542	15.7993	17.8536	18.5371	20.2272	17.65	16.3486	16.373	18.9488	17.1702	17.7514	15.8354	16.084	17.3693	17.1166
BART1_0-p00018	BART1_0-u00018	1.08904	1.29443	1.64271	1.36782	2.64939	2.26234	2.3908	2.12983	1.37795	1.80828	1.21992	1.68101	1.98791	1.47343	1.55328	1.90535	2.27478	1.50286	1.8622	1.86391	1.39935	2.35403	2.47817	3.03661	1.76461	2.16383	1.59169	1.56532	1.00569	1.91499	1.96783	2.32342	1.61458	2.06689	1.80187	1.53916	3.07793	2.50948	2.45695	2.71245	2.15777	1.28016	1.52902	1.3528	2.11285	1.72036	1.815	2.07556
BART1_0-p00019	BART1_0-u00019	0	0	0	0	0	0	0	0	0	0	0	0	0	0	0	0	0	0	0	0	0	0	0	0	0	0	0	0	0	0	0	0	0	0	0	0	0	0	0	0	0	0	0	0	0	0	0	0
BART1_0-p00020	BART1_0-u00020	0	0	0	0	0	0	0	0	0	0	0	0	0	0	0	0	0	0	0	0	0	0	0	0	0	0	0	0	0	0	0	0	0	0	0	0	0	0	0	0	0	0	0	0	0	0	0	0
BART1_0-p00021	BART1_0-u00021	0	0	0	0	0	0	0	0	0	0	0	0	0	0	0	0	0	0	0	0	0	0	0	0	0	0	0	0	0	0	0	0	0	0	0	0	0	0	0	0	0	0	0	0	0	0	0	0
BART1_0-p00022	BART1_0-u00022	26.3568	24.3025	25.7278	27.0483	30.2695	32.138	29.0024	29.8999	26.0885	23.5265	21.8344	27.2781	26.1788	26.3869	25.1167	26.2296	34.8207	32.4961	35.0039	31.6843	33.5836	34.1651	34.0253	33.4626	26.8247	30.0183	28.1781	29.387	28.7668	29.2006	29.5961	29.7104	27.862	31.8119	31.3754	29.9526	45.6867	49.0361	43.3854	46.4578	28.3685	28.1995	27.3607	27.2887	29.6796	31.7629	29.756	31.4874
BART1_0-p00023	BART1_0-u00023	0.666758	1.09843	1.15765	0.655056	1.59758	1.49147	1.16828	1.69391	0.72704	0.206016	0.435951	0.73055	0.218978	0.964695	0.409618	0.346068	4.78976	1.39447	1.90076	2.76316	2.44656	3.74729	2.84083	3.05931	0.694441	1.45806	0.696085	0.667704	0.664106	0.725999	0.343294	0.837894	0.648282	1.18769	1.29916	1.17154	4.72006	5.21014	5.2621	5.16212	0.628515	0.787976	1.06646	0.364379	0.630891	0.751094	1.37597	0.202413
BART1_0-p00024	BART1_0-u00024	0	0	0	0	0	0	0	0	0	0	0	0	0	0	0	0	0	0	0	0	0	0	0	0	0	0	0	0	0	0	0	0	0	0	0	0	0	0	0	0	0	0	0	0	0	0	0	0
BART1_0-p00025	BART1_0-u00025	22.4669	19.7675	22.6369	24.4682	23.1069	25.9415	24.3942	29.8593	21.9052	17.5902	18.229	22.8863	22.5101	22.625	22.4606	20.7532	24.0666	26.4231	22.8495	22.925	26.4684	24.9417	26.1521	28.7396	21.7066	25.7434	23.7755	24.4598	23.621	21.0433	22.6719	23.8811	23.1136	25.1716	22.0018	20.5117	25.9059	27.0543	28.0341	26.7373	19.5476	21.3835	21.0896	22.5437	25.2416	22.5079	22.7404	22.46
BART1_0-p00026	BART1_0-u00026	0.172576	0.083162	0.12468	0.019281	0.090299	0.107788	0.015301	0.195562	0.063566	0.048567	0.018524	0	0.054076	0.151802	0.065797	0.021169	0.031178	0.043411	0.056804	0	0.054114	0.032647	0.189171	0.103439	0.065136	0.034146	0.015997	0.03149	0.054153	0.197224	0.08049	0.121672	0.060403	0.016186	0.053932	0.150625	0.03621	0.166779	0.143934	0	0.07376	0.019117	0.066599	0.034943	0.100677	0	0.031051	0.084402
BART1_0-p00027	BART1_0-u00027	125.834	92.7712	121.5	115.187	107.534	123.211	131.408	120.507	107.258	92.016	99.6176	101.271	106.44	124.459	120.344	119.532	101.793	117.699	107.663	107.279	138.192	116.27	100.627	96.1046	107.596	98.3073	97.3223	114.472	123.793	101.098	105.465	102.81	89.3693	99.2789	97.032	93.5069	106.088	124.09	102.356	133.411	101.655	97.0006	99.3243	93.6135	96.0476	111.936	106.939	100.016
BART1_0-p00028	BART1_0-u00028	0	0	0	0	0	0	0	0	0	0	0	0	0	0	0	0	0	0	0	0	0	0	0	0	0	0	0	0	0	0	0	0	0	0	0	0	0	0	0	0	0	0	0	0	0	0	0	0
BART1_0-p00029	BART1_0-u00029	0.543878	1.03663	3.41897	1.19834	1.14641	0.647841	1.60511	0.8659	4.41061	3.91782	2.29392	3.34224	0.735127	0.630922	3.96348	0.930299	0.933918	0.230641	0.567107	1.56993	0.3916	0	0	0	1.13687	2.17255	1.01756	0.197242	0.378815	0.37795	1.48514	0.528586	0.634498	0	1.19051	0	0.190721	0.579118	0	0	0.774756	0.984858	0.527037	0.589114	0.246821	0	1.53384	0.444917
BART1_0-p00030	BART1_0-u00030	0	0	0	0	0	0	0	0	0	0	0	0	0	0	0	0	0	0	0	0	0	0	0	0	0	0	0	0	0	0	0	0	0	0	0	0	0	0	0	0	0	0	0	0	0	0	0	0
BART1_0-p00031	BART1_0-u00031	0	0	0	0	0	0	0	0	0	0	0	0	0	0	0	0	0	0	0	0	0	0	0	0	0	0	0	0	0	0	0	0	0	0	0	0	0	0	0	0	0	0	0	0	0	0	0	0
BART1_0-p00032	BART1_0-u00032	23.6172	85.7743	22.0007	20.0638	29.4591	34.5752	41.7595	49.0932	36.9911	18.8802	23.4301	25.8462	60.6573	54.106	53.2284	55.3035	1.98308	2.63131	4.13058	3.24451	4.59631	2.26144	2.55177	1.27013	6.01385	5.62429	5.04883	3.09569	10.2848	6.0518	8.74271	10.7814	3.47089	2.86646	2.80239	2.91474	7.85312	6.63338	10.6756	9.26497	1.48156	1.37458	1.24774	0.957296	8.04506	4.61909	4.47103	6.4771
BART1_0-p00033	BART1_0-u00033	2.33809	3.02145	0	1.41791	0.355191	2.11722	4.94784	0.730588	0.399235	0.319643	0.358416	2.26488	3.58975	0.888912	0.675939	4.30706	0	0	0	0	0.364904	0.336543	0	0	1.26855	0	0	0	1.03967	0.362827	0.759171	2.02984	0	0	0.358075	0	0.685914	0	0	0	0.277711	0	0	0	0	0	0	0
BART1_0-p00034	BART1_0-u00034	61.8693	153.014	60.2388	57.3482	66.9926	70.0328	69.0453	77.9805	150.28	91.836	103.831	140.895	145.21	130.375	136.569	143.629	21.8157	23.7414	27.0988	21.2533	9.19316	7.6014	8.99035	8.22678	50.1923	71.7334	55.4372	35.8037	40.6597	48.022	42.8565	43.2202	19.7014	15.2182	18.5142	13.9129	18.4203	15.3809	17.5728	14.2359	29.9644	24.8876	27.7177	28.4817	41.606	30.456	29.1805	32.8148
BART1_0-p00035	BART1_0-u00035	0	0	0	0	0	1.17065	0	1.33588	3.67883	0	3.15018	0	4.1153	6.50392	0	1.66933	0	0	1.86913	0	0	0	2.11126	0	3.04585	0	0	4.78085	0	0	0	0	0	0	0	0	0	0	0	0	0	0	0	0	2.42449	0	3.25794	0
BART1_0-p00036	BART1_0-u00036	0	0	0	0	0	0	0	0	0	0	0	0	0	0	0	0	0	0	0	0	0	0	0	0	0	0	0	0	0	0	0	0	0	0	0	0	0	0	0.057816	0	0	0	0	0	0	0	0	0
BART1_0-p00037	BART1_0-u00037	5.41829	5.64635	6.50925	7.07555	9.43646	10.2372	8.25891	9.41391	7.39085	7.26334	4.92783	8.50551	8.85292	7.63204	7.63569	8.61624	10.0152	8.81421	10.4827	8.55461	9.72146	9.74488	11.604	11.1845	7.10561	9.59224	9.39847	8.40315	5.57919	8.5286	8.59786	9.82066	12.2204	10.283	8.43306	9.9236	12.3937	12.9421	11.1247	12.9984	8.47946	9.45791	8.49524	9.16501	10.1424	9.9838	9.95446	9.7461
BART1_0-p00038	BART1_0-u00038	0	0	0	0	0	0	0	0	0	0	0	0	0	0	0	0	0	0	0	0	0	0	0	0	0	0	0	0	0	0	0	0	0	0	0	0	0	0	0	0	0	0	0	0	0	0	0	0
BART1_0-p00039	BART1_0-u00039	0	0	0	0	0	0	0	0	0	0	0	0	0	0	0	0	0	0	0	0	0	0	0	0	0	0	0	0	0	0	0	0	0	0	0	0	0	0	0	0	0	0	0	0	0	0	0	0
BART1_0-p00040	BART1_0-u00040	16.4023	25.1049	14.6536	11.7909	14.2542	12.8269	12.5882	15.1667	20.3434	10.6989	15.9574	15.7972	14.8912	13.6131	12.4811	15.6327	6.39482	4.1606	3.96238	4.97128	2.32249	1.27923	1.65948	1.06851	4.52482	3.46957	3.66873	2.46457	1.93485	2.28739	2.97584	3.1371	11.6322	8.14257	10.6664	8.67764	6.99988	6.21293	6.98278	5.41092	11.534	9.90715	7.1463	8.26069	7.44517	8.65396	7.92765	5.01735
BART1_0-p00041	BART1_0-u00041	27.1347	70.9297	22.6715	22.6397	22.0744	21.8832	27.4944	26.3906	50.6289	30.7845	45.7219	42.093	45.7967	46.495	48.3172	50.4822	7.6116	6.68499	5.91306	7.88063	6.38156	4.07664	4.08125	3.12903	17.9517	17.3201	12.8856	10.9477	13.687	12.4177	13.7051	12.0326	7.08313	8.44182	7.56497	6.55255	7.65995	7.22857	5.64938	5.96503	17.1214	13.8829	14.4868	16.479	17.6705	19.4156	16.8497	17.5071
BART1_0-p00042	BART1_0-u00042	105.13	259.156	81.1706	73.3952	77.3547	84.4488	105.235	116.862	101.32	52.5171	88.4184	99.7728	138.946	108.501	97.745	130.075	11.1821	8.99919	10.0923	10.3413	9.21249	6.495	4.48401	4.12691	22.9328	16.9371	16.2387	14.1313	18.617	15.263	14.8028	21.4147	52.362	40.6532	40.2853	45.9835	46.9402	45.2882	51.0473	49.273	32.0291	25.7897	35.8819	29.1219	43.2997	47.4663	49.2159	42.1593
BART1_0-p00043	BART1_0-u00043	0.245779	0	0	0	0	0	0	0	0	0	0	0.265112	0	0	0.234642	0	0	0	0	0	0	0	0	0	0	0	0	0	0	0	0	0	0.287713	0	0	0.484014	0	0	0	0	0	0.266786	0	0	0.275808	0.244398	0	0.603965
BART1_0-p00044	BART1_0-u00044	20.5067	42.1273	19.9187	19.3945	18.0473	17.0057	17.7354	17.8451	21.6816	12.0501	18.6523	21.9261	20.6982	16.0213	15.9791	24.7735	5.75384	6.08616	6.01334	5.24923	2.74172	2.82942	2.72308	0.827171	6.75557	4.34131	3.74399	2.13506	3.38319	3.57027	3.60076	3.36259	2.01601	1.66721	0.916137	1.45567	2.02767	2.167	2.73251	1.50797	1.90628	0.75853	0.768958	0.376172	5.58602	3.21767	3.09814	2.00973
BART1_0-p00046	BART1_0-u00046	72.8746	58.0027	68.2121	70.5431	75.3329	69.2254	72.6467	73.588	72.7923	66.9155	63.4186	75.5754	68.7228	64.546	64.0022	63.0857	97.656	93.1628	87.2049	91.3363	96.5848	83.2651	86.374	92.2112	83.4527	87.5752	84.2836	85.4725	72.6868	75.8223	70.5639	73.9991	110.113	107.005	96.6592	102.584	122.733	139.984	119.999	134.86	87.8423	91.806	83.7214	83.8344	87.416	90.6961	89.1887	92.0794
BART1_0-p00047	BART1_0-u00047	5.69383	13.1937	5.70782	5.76875	4.70337	3.76526	4.72533	7.55905	3.36962	3.06449	2.94676	4.242	3.83707	4.29709	2.49806	3.63145	2.22694	3.5953	2.99598	4.0978	2.18288	1.22924	1.97402	2.84839	4.6247	3.14532	2.36384	3.94145	3.82378	2.41349	1.83097	3.49454	4.45664	4.48208	3.99622	4.84987	3.90586	3.80472	2.72137	2.90469	7.04973	6.56458	6.83284	6.20803	5.83831	7.43249	4.99599	6.86466
BART1_0-p00048	BART1_0-u00048	71.1709	64.8176	71.5442	76.6823	90.108	75.395	72.343	81.3055	81.8327	72.3925	59.9494	93.0447	82.1753	69.7752	71.4519	72.5587	110.796	95.118	108.377	100.151	77.1817	91.7412	109.756	121.658	86.0826	103.645	99.607	85.7919	73.8182	91.1484	92.613	92.7337	102.922	110.261	104.411	100.989	129.824	126.243	125.389	113.191	91.0832	89.21	86.0058	89.4756	95.1136	89.0104	89.1559	89.554
BART1_0-p00049	BART1_0-u00049	0	0	0	0	0.01167	0	0	0	0	0	0	0	0.005706	0	0	0	0	0	0	0	0	0.005165	0.024444	0.012728	0	0	0.010086	0	0.011429	0	0	0.015089	0	0	0	0	0.006467	0	0	0	0.009287	0	0.005341	0.017677	0	0	0	0
BART1_0-p00050	BART1_0-u00050	0	0	0	0	0	0	0	0	0	0	0	0	0	0	0	0	0	0	0	0	0	0	0	0	0	0	0	0	0	0	0	0	0	0	0	0	0	0	0	0	0	0	0	0	0	0	0	0
BART1_0-p00051	BART1_0-u00051	0	0	0	0	0	0	0	0	0	0	0	0	0	0	0	0	0	0	0	0	0	0	0	0	0	0	0	0	0	0	0	0	0	0	0	0	0	0	0	0	0	0	0	0	0	0	0	0
BART1_0-p00052	BART1_0-u00052	0	0.036687	0.042142	0	0.04029	0	0	0	0.023055	0.018057	0.020131	0.021084	0	0	0	0	0	0	0	0	0	0	0	0	0.018161	0	0	0.017562	0	0	0	0	0	0	0.041577	0	0	0.020427	0	0	0	0	0	0.041533	0	0.019125	0	0
BART1_0-p00053	BART1_0-u00053	0	0	0	0	0	0	0	0	0	0	0	0	0	0	0	0	0	0	0	0	0	0	0	0	0	0	0	0	0	0	0	0	0	0	0	0	0	0	0	0	0	0	0	0	0	0	0	0
BART1_0-p00054	BART1_0-u00054	179.283	154.084	193.249	194.687	177.538	166.328	156.883	162.704	209.968	212.344	168.328	239.33	206.846	189.92	197.244	197.466	237.929	239.989	257.497	242.026	174.042	170.261	201.971	189.108	227.519	245.398	260.997	225.488	233.506	264.902	266.766	255.683	189.362	193.191	197.65	186.242	143.38	127.07	150.916	131.143	188.592	189.207	192.387	198.961	170.342	173.818	177.551	170.251
BART1_0-p00055	BART1_0-u00055	0	0	0	0	0	0	0	0	0	0	0	0	0	0	0	0	0	0	0	0	0	0	0	0	0	0	0	0	0	0	0	0	0	0	0	0	0	0	0	0	0	0	0	0	0	0	0	0
BART1_0-p00056	BART1_0-u00056	0	0	0	0	0	0	0	0	0.174304	0	0	0.079153	0	0	0	0	0	0	0	0	0	0	0.065129	0	0	0	0	0	0	0	0	0	0.168103	0.472551	0	0.353918	0.151695	0.077049	0.086655	0	0.308847	0	0.280282	0.783462	0.080671	0.072181	0.211734	0
BART1_0-p00057	BART1_0-u00057	0	0	0	0	0	0	0	0	0	0	0	0	0	0	0	0	0	0	0	0	0	0	0	0	0	0	0	0	0	0	0	0	0	0	0	0	0	0	0	0	0	0	0	0	0	0	0	0
BART1_0-p00058	BART1_0-u00058	35.2628	29.8438	41.5782	40.2842	45.66	51.8926	49.8467	53.8176	31.9897	29.2907	28.8491	27.9597	33.1152	41.359	38.8628	40.004	48.8731	50.1188	45.2238	47.339	51.0684	51.8731	50.2285	52.9461	38.3573	37.4393	35.625	40.4092	42.3487	38.2414	44.9184	42.5686	40.8918	43.6212	38.7423	38.641	64.587	69.9529	63.5729	65.1274	35.9885	34.3955	34.9243	35.0132	44.6561	42.1724	46.2052	44.4426
BART1_0-p00059	BART1_0-u00059	0	0	0	0	0	0	0	0	0	0	0	0	0	0	0	0	0	0	0	0	0	0	0	0	0	0	0	0	0	0	0	0	0	0	0	0	0	0	0	0	0	0	0	0	0	0	0	0
BART1_0-p00060	BART1_0-u00060	0	0	0	0	0	0	0	0	0	0	0	0	0	0	0	0	0	0	0	0	0	0	0	0	0	0	0	0	0	0	0	0	0	0	0	0	0	0	0	0	0	0	0	0	0	0	0	0
BART1_0-p00061	BART1_0-u00061	0	0	0	0	0	0	0	0	0	0	0	0	0	0	0	0	0	0	0	0	0	0	0	0	0	0	0	0	0	0	0	0	0	0	0	0	0	0	0	0	0	0	0	0	0	0	0	0
BART1_0-p00062	BART1_0-u00062	0	0	0	0	0	0	0	0	0	0	0	0	0	0	0	0	0	0	0	0	0	0	0	0	0	0	0	0	0	0	0	0	0	0	0	0	0	0	0	0	0	0	0	0	0	0	0	0
BART1_0-p00063	BART1_0-u00063	0	0	0	0	0	0	0	0	0	0	0	0	0	0	0	0	0	0	0	0	0	0	0	0	0	0	0	0	0	0	0	0	0	0	0	0	0	0	0	0	0	0	0	0	0	0	0	0
BART1_0-p00064	BART1_0-u00064	0	0	0	0	0	0	0	0	0	0	0	0	0	0	0	0	0	0	0	0	0	0	0	0	0	0	0	0	0	0	0	0	0	0	0	0	0	0	0	0	0	0	0	0	0	0	0	0
BART1_0-p00065	BART1_0-u00065	8.87662	7.2477	8.66047	8.72754	12.8683	13.2994	13.2721	17.1754	6.83861	7.26067	6.95458	6.92447	8.99711	10.6397	11.4475	9.43111	9.4488	11.5046	9.07971	12.2233	16.3086	20.5551	18.745	22.8752	8.05262	6.25892	7.21458	8.05072	12.6443	9.74001	9.14444	8.34929	10.0512	8.79716	8.47373	9.92702	21.4437	29.1908	24.8851	28.9071	6.80431	6.81192	6.76891	6.85826	10.6304	10.4151	10.5579	10.3462
BART1_0-p00066	BART1_0-u00066	47.4667	42.4261	49.2957	49.9564	51.2366	47.1501	44.4466	41.8974	44.2604	41.7656	37.4166	46.8668	43.7293	42.0251	42.0541	40.1519	64.2735	56.8677	61.5805	59.1599	49.3751	54.0082	56.4282	59.3837	52.2992	56.3401	54.8285	51.8976	42.4368	47.4877	50.1178	47.3135	67.1351	63.7509	61.2368	59.4058	62.4612	65.7494	56.173	59.906	52.741	52.4853	52.0218	53.19	49.6368	50.7865	51.2787	53.7572
BART1_0-p00067	BART1_0-u00067	0	0	0	0	0	0	0	0	0	0	0	0	0	0	0	0	0	0	0	0	0	0	0	0	0	0	0	0	0	0	0	0	0	0	0	0	0	0	0	0	0	0	0	0	0	0	0	0
BART1_0-p00068	BART1_0-u00068	0	0	0	0	0	0	0	0	0	0	0	0	0	0	0	0	0	0	0	0	0	0	0	0	0	0	0	0	0	0	0	0	0	0	0	0	0	0	0	0	0	0	0	0	0	0	0	0
BART1_0-p00069	BART1_0-u00069	0	0	0	0	0	0	0	0	0	0	0	0	0	0	0	0	0	0	0	0	0	0	0	0	0	0	0	0	0	0	0	0	0.156459	0	0.04879	0	0.094152	0.095729	0	0	0.30689	0	0.087044	0.194662	0.150221	0	0.175351	0
BART1_0-p00070	BART1_0-u00070	0	0	0	0	0	0	0	0	0	0	0	0	0	0	0	0	0	0	0	0	0	0	0	0	0	0	0	0	0	0	0	0	0	0	0	0.017288	0.018522	0	0	0	0.015103	0.019345	0	0	0	0	0	0.021719
BART1_0-p00071	BART1_0-u00071	0	0	0	0	0	0	0	0	0	0	0	0	0	0	0	0	0	0	0	0	0	0	0	0	0	0.117354	0	0	0	0	0	0	0	0	0	0	0	0	0.141256	0	0	0.128263	0	0	0	0	0	0
BART1_0-p00072	BART1_0-u00072	0	0	0	0	0	0	0	0	0	0.071993	0	0	0	0	0	0	0	0	0	0	0	0	0	0	0	0	0	0	0	0	0	0	0.678859	0.181808	0.49413	0.127057	0.680719	0.484167	0.466638	0.140948	0.221784	0.212595	0.062899	0.140659	0.318335	0.259169	0.38013	0.398496
BART1_0-p00073	BART1_0-u00073	0	0	0	0	0	0	0	0	0	0	0	0	0	0	0	0	0	0	0	0	0	0	0	0	0	0	0	0	0	0	0	0	0	0	0	0	0	0	0.10677	0.483342	0	0.194264	0.172601	0	0.298191	0.088907	0.086925	0.218674
BART1_0-p00074	BART1_0-u00074	0	0	0	0	0	0	0	0	0	0	0	0	0	0	0	0	0	0	0	0	0	0	0	0	0	0	0	0	0	0	0	0	0	0	0	0	0	0	0	0	0	0	0	0	0	0	0	0
BART1_0-p00075	BART1_0-u00075	0	0	0	0	0	0	0	0	0	0	0	0	0	0	0	0	0	0	0	0	0	0	0	0	0	0	0	0	0	0	0	0	0	0	0	0	0	0	0	0	0	0	0	0	0	0	0	0
BART1_0-p00076	BART1_0-u00076	0	0.019867	0.00761	0.023111	0.010905	0.021403	0	0.020957	0	0.009777	0.021801	0	0.021773	0.074158	0.029809	0	0	0	0	0	0	0.019712	0.009328	0.012342	0.009837	0.020617	0.019318	0	0.043613	0	0.060759	0.050196	0.060162	0.067842	0.044998	0.060847	0.06519	0.044238	0.086895	0.033814	0.070883	0.056766	0.030162	0.018843	0.138696	0.158907	0.162034	0.081476
BART1_0-p00077	BART1_0-u00077	0	0	0	0	0	0	0	0	0	0	0	0	0	0	0	0	0	0	0	0	0	0	0	0	0	0	0	0	0	0	0	0	0	0	0	0	0	0	0	0	0	0	0	0	0	0	0	0
BART1_0-p00078	BART1_0-u00078	0	0.662576	0.5051	0.920567	0.146282	0	0.369478	0.557215	1.17453	0.78361	0.728209	0.302165	0.727131	1.5925	0.529075	0.340378	0.714719	0	0.329779	0.842436	1.0513	0.397044	0.626717	0.996051	0.522727	0	0.389318	0	0.290647	0	0.162578	0.269574	0.32367	0.129592	0	0	0.583663	0.443803	0	0.904109	0.237376	0.453514	0.403778	0.451402	0	0.138692	0.406848	0
BART1_0-p00079	BART1_0-u00079	0	0.09855	0	0	0	0.053049	0.04583	0	0	0	0	0	0	0.091686	0	0	0	0	0	0	0	0	0	0	0	0.051254	0	0	0	0	0	0	0	0.096222	0	0	0	0	0	0	0	0.056283	0	0.055828	0	0	0	0
BART1_0-p00080	BART1_0-u00080	0	0.089042	0	0	0	0	0	0	0	0.043837	0.048876	0	0.097622	0.041436	0	0	0.047785	0	0	0	0	0	0	0	0.132114	0	0	0	0	0	0	0	0.108107	0	0	0	0.048791	0	0	0	0.039757	0.101713	0.135317	0	0.051898	0	0.045433	0
BART1_0-p00081	BART1_0-u00081	50.3135	70.5575	43.2113	50.4743	44.9033	44.5838	42.5351	45.2372	53.041	47.8735	43.7052	58.9113	52.1269	51.9865	53.5937	55.532	45.0243	45.8489	46.2652	43.7444	40.491	39.2978	41.5029	44.0141	52.2835	54.5946	54.3813	50.1629	49.6314	51.7074	51.0671	51.8745	56.0785	49.9828	49.225	51.6368	41.6699	43.5775	42.0857	46.2573	55.438	55.8733	55.9006	56.8194	49.1163	49.2446	55.0392	47.979
BART1_0-p00082	BART1_0-u00082	0.048696	0.045541	0.049769	0.078841	0.020472	0.023748	0.051812	0.139501	0.046555	0.009135	0.096792	0.032024	0.020343	0.12109	0.066149	0	0.018713	0	0	0.025243	0	0.009208	0.035156	0.049477	0	0.009633	0.009511	0.127925	0.096793	0	0	0	0.022483	0	0.010511	0.009475	0.071057	0.08962	0.058009	0.010547	0.019674	0.010607	0.009393	0.010504	0.011408	0	0	0.047623
BART1_0-p00083	BART1_0-u00083	38.2546	36.104	36.7507	41.1981	48.0934	44.0482	45.8225	45.1328	39.252	31.7003	30.9245	39.0873	45.8316	44.4893	43.6174	42.1016	48.7971	44.4266	45.751	46.6379	50.8033	55.3901	56.3461	67.883	37.8242	44.5515	43.5882	40.2963	45.314	45.2126	46.1235	49.4265	56.1976	55.0203	51.2929	52.7985	60.0075	58.416	60.325	61.5611	46.5183	45.4572	43.0562	43.0019	49.306	49.4925	50.2676	53.5906
BART1_0-p00084	BART1_0-u00084	0	0	0	0	0	0.076477	0.01321	0.014976	0	0.041928	0.046744	0	0.046685	0	0.014201	0.054831	0	0	0.011668	0	0.016092	0	0	0	0	0.058952	0	0	0	0.046433	0	0.014353	0.017203	0	0	0.057995	0.015534	0	0.035514	0	0	0.032453	0	0.016072	0.066097	0.062247	0.014477	0.091129
BART1_0-p00085	BART1_0-u00085	0	0	0	0	0	0	0	0	0	0	0	0	0	0	0	0	0	0	0	0	0	0	0	0	0	0	0	0	0	0	0	0	0	0	0	0	0	0	0	0	0	0	0	0	0	0	0	0
BART1_0-p00086	BART1_0-u00086	0.380607	0	0	0	0	0	0	0	0	0	0	0	0	0	0	0	0	0	0	0	0	0	0	0	0	0.554642	0	0.463082	0	0.395959	0	0	0	0	0.276254	1.24069	0	0	0	0	0	0	0	0	0.706982	0	0	0
BART1_0-p00087	BART1_0-u00087	0	0	0	0	0	0	0	0	0	0	0	0	0	0	0.025146	0	0	0	0	0	0	0	0	0	0	0	0	0.072227	0	0	0	0	0	0	0	0	0	0	0	0	0	0	0	0	0	0	0	0
BART1_0-p00088	BART1_0-u00088	0	0.060631	0	0	0	0	0	0	0	0.029845	0	0.034815	0	0.028245	0	0	0	0	0	0	0	0.030111	0	0	0	0	0	0.058055	0	0	0	0	0.036771	0	0	0	0	0	0	0	0	0	0.092103	0.06866	0.105934	0.03162	0	0
BART1_0-p00089	BART1_0-u00089	0	0	0	0	0	0	0	0	0	0	0	0	0	0	0	0	0	0	0	0	0	0	0	0	0	0	0	0	0	0	0	0	0	0	0	0	0	0	0	0	0	0	0	0	0	0	0	0
BART1_0-p00090	BART1_0-u00090	0	0	0	0	0	0	0	0	0	0	0	0	0	0	0	0	0	0	0	0	0	0	0	0	0	0	0	0	0	0	0	0	0	0	0	0	0	0	0	0	0	0	0	0	0	0	0	0
BART1_0-p00091	BART1_0-u00091	0	0	0	0	0	0	0	0	0	0	0	0	0	0	0	0	0	0	0	0	0	0	0	0	0	0	0	0	0	0.025659	0	0	0	0	0	0	0	0	0	0	0	0	0	0	0.013695	0	0	0
BART1_0-p00092	BART1_0-u00092	0	0	0	0	0	0	0	0	0	0	0	0	0	0	0	0	0	0	0	0	0	0	0	0	0	0	0	0	0	0	0	0	0	0	0	0	0	0	0	0	0	0	0	0	0	0	0	0
BART1_0-p00093	BART1_0-u00093	66.7293	69.983	70.017	69.3726	61.2488	68.9805	63.8359	61.7884	63.5622	67.9411	65.1605	70.8727	67.0762	68.843	68.8176	74.5129	63.9818	61.9634	69.3007	69.0374	71.4127	69.4468	65.0191	62.4587	73.5669	67.6769	69.5564	75.57	71.7612	69.0185	71.0402	71.4155	68.0754	68.7302	62.6912	67.7196	54.3573	54.5424	56.6592	60.5943	72.3012	69.4622	71.8439	67.2214	63.7754	64.0484	68.1839	60.7884
BART1_0-p00094	BART1_0-u00094	86.7552	86.3399	90.313	88.2272	103.031	106.653	102.044	98.2289	95.035	79.4849	78.4253	95.549	97.7553	87.682	92.158	94.9253	98.3823	93.282	96.456	94.4316	111.125	101.65	108.91	111.368	91.7029	96.6798	94.8911	86.5461	82.7537	94.887	102.223	96.0776	93.5239	97.4624	92.0034	88.3375	97.8353	104.682	106.562	105.489	89.2449	87.6096	87.6545	90.8205	89.0209	87.4668	90.6394	83.9622
BART1_0-p00095	BART1_0-u00095	0	0	0	0	0	0	0	0	0.477338	0	0	0	0	0	0	0	0	0	0	0	0	0	0	0	0	0	0	0	0	0	0	0	0	0	0	0	0	0	0	0	0	0	0	0	0	0	0	0
BART1_0-p00096	BART1_0-u00096	0	0	0	0	0	0	0	0	0	0	0	0	0	0	0	0	0	0	0	0	0	0	0	0	0	0	0	0	0	0	0	0	0	0	0	0	0	0	0	0	0	0	0	0	0	0	0	0
BART1_0-p00097	BART1_0-u00097	0	0	0	0	0	0	0	0	0	0	0	0	0	0	0	0	0	0	0	0	0	0.031554	0	0.039526	0	0	0	0	0	0	0	0	0	0	0.036041	0	0	0	0	0	0	0	0	0	0	0	0	0
BART1_0-p00098	BART1_0-u00098	0.259576	0	0.299966	0	0	0.268209	0.248352	0.075312	0	0	0	0	0.427513	0.39866	0	0	0.499862	0	0.468524	0.266411	0	0	0.397808	0.079947	0	0	0.134095	0.078297	0	0	0	0	0	0	0.106783	0.192611	0.157114	0.227509	0	0.099214	0.263756	0	0	0.108639	0	0.084389	0.360281	0
BART1_0-p00099	BART1_0-u00099	0	0	0	0	0	0	0	0	0	0	0	0	0	0	0	0	0	0	0	0	0	0	0	0	0	0	0	0	0	0	0	0	0	0	0	0	0	0	0	0	0	0	0	0	0	0	0	0
BART1_0-p00100	BART1_0-u00100	0	0	0.013269	0.010075	0.056583	0	0.008058	0.036533	0.023971	0	0	0.01043	0.009441	0	0.030854	0	0.01752	0.049259	0.007139	0.007851	0.019631	0.034694	0	0.040865	0	0	0.015797	0.021216	0.027145	0.034823	0	0.043756	0.010489	0.008602	0.009806	0	0.009471	0.057737	0.043275	0.020664	0	0.009898	0.00879	0.048641	0.020146	0.019071	0	0
BART1_0-p00101	BART1_0-u00101	0	0	0	0	0	0	0	0	0	0	0	0	0	0	0	0	0	0	0	0	0	0	0	0	0	0	0	0	0	0	0	0	0	0	0	0	0	0	0	0	0	0	0	0	0	0	0	0
BART1_0-p00102	BART1_0-u00102	0	0	0	0	0	0	0	0	0	0	0	0	0	0	0	0	0	0	0	0	0	0	0	0	0	0	0	0	0	0	0	0	0	0	0	0	0	0	0	0	0	0	0	0	0	0	0	0
BART1_0-p00103	BART1_0-u00103	2.39651	2.55374	2.04632	2.24797	4.06214	5.24036	4.04914	3.92265	2.44374	1.85157	2.37871	2.80681	4.0714	3.90295	4.98212	3.98875	2.66387	2.64805	2.48931	2.80807	3.81253	3.62315	4.74098	3.6811	2.08412	2.07821	2.61381	3.00843	3.20794	2.46127	2.42353	3.15046	1.90395	1.78996	2.32403	1.81294	4.0132	3.8885	3.96305	4.58348	1.8558	2.09828	2.26028	1.69833	3.20357	3.27976	2.94575	4.26965
BART1_0-p00104	BART1_0-u00104	0	0	0	0	0	0	0	0	0	0	0	0	0	0	0	0	0	0	0	0	0	0	0	0	0	0	0	0	0	0	0	0	0	0	0	0	0	0	0	0	0	0	0	0	0	0	0	0
BART1_0-p00105	BART1_0-u00105	0	0	0	0	0	0	0	0	0	0	0	0	0	0	0	0	0	0	0	0	0	0	0	0	0	0	0	0	0	0	0	0	0	0	0	0	0	0	0	0	0	0	0	0	0	0	0	0
BART1_0-p00106	BART1_0-u00106	0	0	0	0	0	0	0	0	0	0	0	0	0	0	0	0	0	0	0	0	0	0	0	0	0	0	0	0	0	0	0	0	0	0	0	0	0	0	0	0	0	0	0	0	0	0	0	0
BART1_0-p00107	BART1_0-u00107	0	0	0	0	0	0	0	0	0	0	0	0	0	0	0	0	0	0	0	0	0	0	0	0	0	0	0	0	0	0	0	0	0	0	0	0	0	0	0	0	0	0	0	0	0	0	0	0
BART1_0-p00108	BART1_0-u00108	0	0	0	0	0	0	0.00504	0	0	0.010663	0	0.006232	0	0	0	0	0.005801	0	0	0.004911	0	0	0	0.006728	0	0	0	0	0	0	0	0.005473	0	0	0	0	0	0.00603	0	0.006146	0.009662	0	0	0	0	0	0	0.006948
BART1_0-p00109	BART1_0-u00109	0	0	0	0	0	0	0	0	0	0	0	0	0	0	0	0.029792	0	0	0.017308	0	0	0	0	0	0	0	0	0.022155	0	0	0	0	0	0	0	0	0	0.051569	0	0	0	0	0	0	0	0	0	0
BART1_0-p00110	BART1_0-u00110	0	0	0	0	0	0	0	0	0	0	0	0	0	0	0	0	0	0	0	0	0	0	0	0	0	0	0	0	0	0	0	0	0	0	0	0	0	0	0	0	0	0	0	0	0	0	0	0
BART1_0-p00111	BART1_0-u00111	0	0	0	0	0	0	0	0	0	0	0	0	0	0	0	0	0	0	0	0	0	0	0	0	0	0	0	0	0	0	0	0	0	0	0	0	0	0	0	0	0	0	0	0	0	0	0	0
BART1_0-p00112	BART1_0-u00112	0	0	0	0	0	0	0	0	0	0	0	0	0	0	0	0	0	0	0	0	0	0	0	0	0	0	0	0	0	0	0	0	0	0	0	0	0	0	0	0	0	0	0	0	0	0	0	0
BART1_0-p00113	BART1_0-u00113	0.006729	0.079907	0.019758	0.015122	0	0.037844	0.017785	0	0.055314	0.077742	0.022174	0.053024	0	0.024119	0.006585	0.024847	0	0.017502	0.051004	0	0.050507	0.080394	0.024831	0.09201	0.032946	0.103641	0.049745	0	0.03366	0	0.023782	0.044589	0	0.013059	0.02982	0.062323	0.044029	0.043651	0.113455	0.051963	0.045433	0	0.033218	0.02142	0.022218	0	0	0.025025
BART1_0-p00114	BART1_0-u00114	0	0	0	0	0.044773	0	0	0.008802	0	0	0.010159	0	0	0	0	0	0.015642	0	0	0	0	0	0	0	0	0	0.008413	0	0	0.013201	0	0.008891	0.041099	0	0	0	0	0	0	0	0	0	0	0	0	0.025496	0	0
BART1_0-p00115	BART1_0-u00115	0	0	0	0	0	0	0	0	0	0	0	0	0	0	0	0	0.03558	0	0	0.027268	0	0	0	0	0	0	0	0	0	0	0	0	0.025466	0	0	0	0	0	0	0	0	0	0	0	0	0	0	0
BART1_0-p00116	BART1_0-u00116	0	0	0	0	0	0	0	0	0	0	0	0	0	0	0	0	0	0	0	0	0	0	0	0	0	0	0	0	0	0	0	0	0	0	0	0	0	0	0	0	0	0	0	0	0	0	0	0
BART1_0-p00117	BART1_0-u00117	0	0	0	0	0	0	0	0	0	0	0	0.029599	0	0	0	0	0	0	0.021127	0	0	0.025586	0	0	0	0	0	0.024669	0	0	0	0	0	0	0	0	0.028195	0	0	0	0.045988	0.029357	0	0	0	0.05374	0	0.033064
BART1_0-p00118	BART1_0-u00118	0	0	0	0	0	0.069647	0	0	0	0	0	0	0	0	0	0	0.069532	0	0	0	0	0	0	0	0	0.06737	0.06312	0	0	0	0	0	0	0	0	0	0	0	0	0	0	0	0	0	0	0	0	0
BART1_0-p00119	BART1_0-u00119	0	0	0	0	0	0	0	0	0	0	0	0	0	0	0	0	0	0	0	0	0	0	0	0	0	0	0	0	0	0	0	0	0	0	0	0	0	0	0	0	0	0	0	0	0	0	0	0
BART1_0-p00120	BART1_0-u00120	0	0	0	0	0	0	0	0	0	0	0	0	0	0	0	0	0	0	0	0	0	0	0	0	0	0	0	0	0	0	0	0	0	0	0	0	0	0	0	0	0	0	0	0	0	0	0	0
BART1_0-p00121	BART1_0-u00121	0	0	0	0	0	0	0	0	0	0	0	0	0	0	0	0	0	0	0	0	0	0	0	0	0	0	0	0	0	0	0	0	0	0	0	0	0	0	0	0	0	0	0	0	0	0	0	0
BART1_0-p00122	BART1_0-u00122	0	0	0	0	0	0	0	0	0	0	0	0	0	0	0	0	0	0	0	0	0	0	0	0	0	0	0	0	0	0	0	0	0	0	0	0	0	0	0	0	0	0	0	0	0	0	0	0
BART1_0-p00123	BART1_0-u00123	0	0	0	0	0	0	0	0	0	0	0	0	0	0	0	0	0	0	0	0	0	0	0	0	0	0	0	0	0	0	0	0	0	0	0	0	0	0	0	0	0	0	0	0	0	0	0	0
BART1_0-p00124	BART1_0-u00124	0	0	0	0	0	0	0	0	0	0	0	0	0	0	0	0	0	0	0	0	0	0	0	0	0	0	0	0	0	0	0	0	0	0	0	0	0	0	0	0	0	0	0	0	0	0	0	0
BART1_0-p00125	BART1_0-u00125	0	0	0	0	0	0	0.114822	0	0	0.121738	0	0	0	0	0	0	0	0	0	0	0	0	0	0	0	0	0	0	0	0	0	0	0	0	0	0	0	0	0	0	0	0	0	0.280473	0	0	0	0
BART1_0-p00126	BART1_0-u00126	0	0	0	0	0	0	0	0	0	0	0	0	0	0.013623	0	0	0	0	0	0	0	0.057974	0	0.054452	0	0	0	0	0	0.01592	0.035735	0	0	0.01425	0.082726	0.059652	0	0.016261	0	0	0.052113	0.03338	0.014783	0.054951	0	0.265627	0.163797	0.123728
BART1_0-p00127	BART1_0-u00127	0	0	0	0	0	0	0	0	0	0	0	0	0	0	0	0	0	0	0	0	0	0	0	0	0	0	0	0	0	0	0	0	0	0	0	0	0	0	0	0	0	0	0	0	0	0	0	0
BART1_0-p00128	BART1_0-u00128	0	0	0	0	0	0	0	0	0	0	0	0	0	0.040069	0	0	0	0	0	0	0	0	0	0	0	0	0.020908	0	0	0	0	0	0	0	0	0	0	0	0	0	0	0	0	0	0.025018	0	0	0.055146
BART1_0-p00129	BART1_0-u00129	1.75544	1.90746	2.29068	2.02762	2.75656	4.50067	4.11267	4.63499	1.35802	1.4455	1.15126	1.31104	2.54704	3.03474	3.81527	2.98249	2.49546	2.33493	2.01359	2.43158	4.76922	3.81164	4.03341	3.83919	1.91333	1.0003	1.80397	2.16546	3.12979	2.29268	1.84413	2.30036	2.68447	2.05757	0.978431	1.45058	4.82065	6.85584	5.96573	6.45457	2.0486	2.59593	2.11091	1.49914	3.36996	4.11252	4.54946	3.37896
BART1_0-p00130	BART1_0-u00130	0	0	0	0	0	0	0	0	0	0	0	0	0	0	0	0	0	0	0	0	0	0	0	0	0	0	0	0	0	0	0	0	0	0	0	0	0	0	0	0	0	0	0	0	0	0	0	0
BART1_0-p00131	BART1_0-u00131	0	0	0	0	0	0	0	0	0	0	0	0	0	0	0	0	0	0	0	0	0	0	0	0	0	0	0	0	0	0	0	0	0	0	0	0	0	0	0	0	0	0	0	0	0	0	0	0
BART1_0-p00132	BART1_0-u00132	0	0	0	1.02825	0.331288	0	0.829298	1.55992	0	0	0	0	0.327535	0	0	0.762847	0.324268	0	0	0	0	0	0	0	0	0	0.294573	0	0	0	0	0	0	0	0	0	0	0	0	0	0	0	0	0	0	0	0	0
BART1_0-p00133	BART1_0-u00133	0.16655	0	0.040459	0	0.058193	0	0	0	0	0.052098	0.275381	0.119375	0	0	0	0	0	0	0	0	0	0	0	0	0	0	0	0.050672	0.116106	0	0	0	0	0	0	0	0	0	0	0	0	0	0	0	0	0	0	0
BART1_0-p00134	BART1_0-u00134	0	0	0	0	0	0	0	0	0	0	0	0	0	0	0	0	0	0	0	0	0	0	0	0	0	0	0	0	0	0	0	0	0	0	0	0	0	0	0	0	0	0	0	0	0	0	0	0
BART1_0-p00135	BART1_0-u00135	0	0	0	0	0	0	0.058319	0	0	0	0	0	0	0	0	0	0	0	0	0	0	0	0	0	0	0	0	0	0	0	0	0	0	0	0	0	0	0	0	0	0	0	0	0	0	0	0	0
BART1_0-p00136	BART1_0-u00136	5.4544	4.43155	5.9203	4.98524	5.90965	5.17766	6.67	7.60657	5.22143	4.66336	5.76227	4.37953	5.8407	6.73563	7.46506	6.53905	4.22691	5.54633	3.01501	4.28925	8.36177	7.58653	7.4538	6.59309	6.73301	4.23013	4.35486	5.77041	10.4302	6.24121	6.20999	6.51702	2.6435	2.33134	2.37154	3.83752	3.66377	5.58303	4.08356	5.92424	3.35954	3.27741	3.45923	2.3699	4.26536	4.49949	5.41999	6.00754
BART1_0-p00137	BART1_0-u00137	0	0	0	0	0	0	0	0	0	0	0	0	0	0	0	0	0	0	0	0	0	0	0	0	0	0	0	0	0	0	0	0	0	0	0	0	0	0	0	0	0	0	0	0	0	0	0	0
BART1_0-p00138	BART1_0-u00138	9.8658	10.4792	3.02248	4.91808	8.15298	7.65891	2.04111	7.37278	1.87506	2.13578	0.791072	9.56494	12.1148	3.1516	3.49173	6.04319	6.95485	3.96175	6.87817	2.70364	1.63852	10.5494	2.74744	13.5853	2.10031	3.59699	5.61272	10.4341	0.78889	0	4.43696	5.03972	8.87585	12.3996	6.37913	8.86529	5.05084	1.37603	1.46836	0	11.871	4.5734	5.65904	11.5205	9.35006	3.83855	12.8708	8.23396
BART1_0-p00139	BART1_0-u00139	0	0	0	0	0	0	0	0	0	0	0	0	0	0	0	0	0	0	0	0	0	0	0	0	0	0	0	0	0	0	0	0	0	0	0	0	0	0	0	0	0	0	0	0	0	0	0	0
BART1_0-p00140	BART1_0-u00140	0	0	0	0	0	0	0	0	0	0	0	0	0	0	0	0	0	0	0	0	0	0	0	0	0	0	0	0	0	0	0	0	0	0	0	0	0	0	0	0	0	0	0	0	0	0	0	0
BART1_0-p00141	BART1_0-u00141	0	0	0	0	0	0	0.033099	0.075018	0	0	0	0.040849	0	0	0.071153	0	0.038172	0	0	0	0	0	0.033464	0	0	0	0.03465	0	0	0	0	0	0	0	0	0	0	0	0	0	0	0.121954	0	0	0	0.03712	0	0
BART1_0-p00142	BART1_0-u00142	0	0	0	0	0	0	0	0	0	0	0	0	0	0	0	0	0	0	0	0	0	0	0	0	0	0	0	0	0	0	0	0	0	0	0	0	0	0	0	0	0	0	0	0	0	0	0	0
BART1_0-p00143	BART1_0-u00143	0.446276	0	0.10803	0	0.9393	0.761908	0.131743	0.555922	0.179605	0.139726	0	0.161518	0.777955	0.392873	0.282953	0.728141	0.459	0	0.354429	0	0.321333	0.141624	0	1.47008	0.421346	0.296553	0.138905	0	0.155452	0.774785	0	0	0.173227	0.13866	0.587362	0.437444	0	0	1.01097	0	0.254022	0	0.144024	0.322004	1.82727	0.59367	1.45057	0.182409
BART1_0-p00144	BART1_0-u00144	0	0	0	0	0	0	0	0	0	0	0	0	0	0	0	0	0	0	0	0	0	0	0	0	0	0	0	0	0	0	0	0	0	0	0	0	0	0	0	0	0	0	0	0	0	0	0	0
BART1_0-p00145	BART1_0-u00145	0	0	0	0	0	0	0	0	0	0	0	0	0	0	0	0	0	0	0	0	0	0	0	0	0	0	0	0	0	0	0	0	0	0	0	0	0	0	0	0	0	0	0	0	0	0	0	0
BART1_0-p00146	BART1_0-u00146	0	0	0	0	0	0	0	0	0	0	0	0	0	0	0	0	0	0	0	0	0	0	0	0	0	0	0	0	0	0	0	0	0	0	0	0	0	0	0	0	0	0	0	0	0	0	0	0
BART1_0-p00147	BART1_0-u00147	2.22791	2.01051	2.54563	2.32058	2.80507	2.53561	5.02731	4.07231	2.47306	2.23076	2.26021	2.13564	2.98109	3.48007	4.24033	3.33826	1.80719	2.55433	1.70358	1.86891	5.36713	3.91738	3.92894	3.76621	2.29413	1.87383	1.81814	2.23196	3.4461	3.05775	2.8971	2.36301	2.1279	0.996282	1.15805	1.31646	3.80785	4.58415	4.30312	5.33126	2.01418	1.58184	1.90869	1.56056	2.66259	3.61162	2.87904	3.50042
BART1_0-p00148	BART1_0-u00148	0	0	0	0	0	0	0	0	0	0	0	0	0	0	0	0	0	0	0	0.034445	0	0	0	0	0	0	0	0	0	0	0	0	0	0.030324	0	0	0	0	0	0	0	0	0	0	0	0	0	0
BART1_0-p00150	BART1_0-u00150	0	0	0	0	0	0	0	0	0	0	0	0	0	0	0	0	0	0	0	0	0	0	0	0	0	0	0	0	0	0	0	0	0	0	0	0	0	0	0	0	0	0	0	0	0	0	0	0
BART1_0-p00151	BART1_0-u00151	0	0	0	0	0	0	0	0	0	0	0	0	0	0	0	0	0	0	0	0	0	0	0	0	0	0	0	0	0	0	0	0	0	0	0	0	0	0	0	0	0	0	0	0	0	0	0	0
BART1_0-p00152	BART1_0-u00152	0	0	0	0	0	0	0	0	0	0	0	0	0	0	0	0	0	0	0	0	0	0	0	0	0	0	0	0	0	0	0	0	0	0	0	0	0	0	0	0	0	0	0	0	0	0	0	0
BART1_0-p00153	BART1_0-u00153	0	0.047181	0	0	0	0	0	0	0	0	0	0	0	0	0	0	0	0	0	0	0	0	0	0	0	0	0	0	0	0	0	0	0	0	0	0	0	0	0	0	0	0	0	0	0	0	0	0
BART1_0-p00154	BART1_0-u00154	0	0	0	0	0	0	0	0	0	0	0	0	0	0	0	0	0	0	0	0	0	0	0	0	0	0	0	0	0	0	0	0	0	0	0	0	0	0	0	0	0	0	0	0	0	0	0	0
BART1_0-p00155	BART1_0-u00155	0.040428	0	0.088507	0.156804	0.126935	0.145247	0.035843	0.182834	0.024213	0.037925	0	0.02214	0.042227	0	0	0	0	0	0	0	0.043665	0.038244	0.162892	0	0.095354	0	0	0	0.021142	0	0.02357	0.038956	0	0	0.043665	0	0	0.021451	0	0	0	0	0.019502	0	0.044849	0	0.058931	0
BART1_0-p00156	BART1_0-u00156	0	0	0	0	0	0	0	0	0	0	0	0	0	0	0	0	0	0	0	0	0	0	0	0	0	0	0	0	0	0	0	0	0	0	0	0	0	0	0	0	0	0	0	0	0	0	0	0
BART1_0-p00157	BART1_0-u00157	0	0	0	0	0	0	0.129423	0	0	0	0	0	0	0	0	0	0	0	0	0	0	0	0	0	0	0	0	0	0	0	0	0	0	0	0	0	0	0	0	0	0	0	0	0	0	0	0	0
BART1_0-p00158	BART1_0-u00158	0	0	0	0	0	0	0	0	0	0	0	0	0	0	0	0	0	0	0	0	0	0	0	0	0	0	0	0	0	0	0	0	0	0	0	0	0	0	0	0	0	0	0	0	0	0	0	0
BART1_0-p00159	BART1_0-u00159	0	0	0	0	0	0	0	0	0	0	0	0	0	0	0	0	0	0	0	0	0	0	0	0	0	0	0	0	0	0	0	0	0	0	0	0	0	0	0	0	0	0	0	0	0	0	0	0
BART1_0-p00160	BART1_0-u00160	0	0	0.826679	0	0	0	0	0	0.712409	0	2.42746	0	0	0	0	0	0	0	1.39048	0	0	0	0	0	0	0	0	1.58994	0	0	0	0.571229	0	0	0	0	0	0	0	0	0	0	0	0	0	0	0	0
BART1_0-p00161	BART1_0-u00161	0	0	0	0	0	0	0	0	0	0	0	0	0	0	0	0	0	0	0	0	0	0	0	0	0	0	0	0	0	0	0	0	0	0	0	0	0	0	0	0	0	0	0	0	0	0	0	0
BART1_0-p00162	BART1_0-u00162	22.7147	19.3648	21.9606	22.9152	16.2666	20.8965	18.045	16.1462	16.2931	14.8387	17.8842	16.1238	15.0953	14.8512	19.046	18.5181	18.3702	21.6672	13.657	20.8156	21.1912	14.9903	17.4321	18.1195	18.7886	15.4544	16.0408	19.8128	17.2383	17.1702	14.7373	16.9084	18.8402	14.4068	16.5154	17.1259	16.2832	17.7144	14.0823	18.2647	18.1838	18.1965	17.2937	15.7031	14.4404	15.3136	16.0214	15.6706
BART1_0-p00163	BART1_0-u00163	0	0	0	0	0	0	0	0	0	0	0	0	0	0	0	0	0	0	0	0	0	0	0	0	0	0	0	0	0	0.053941	0	0	0	0	0	0	0	0	0	0	0	0	0	0	0	0	0	0
BART1_0-p00164	BART1_0-u00164	5.71644	6.15984	5.69233	6.11398	8.59238	6.5295	6.3346	5.46811	6.8902	5.43337	5.10187	7.34343	9.08853	5.57902	4.44442	6.31197	9.25626	7.75331	8.77201	7.07605	6.07209	7.31772	9.1709	11.0493	5.62252	8.29959	7.47255	5.36723	5.04092	6.48311	6.54793	6.13148	9.98896	8.33827	8.47191	7.45209	9.71942	9.83731	10.8522	9.09208	7.44871	7.65933	6.04758	7.76328	9.23017	6.95985	6.82332	9.06001
BART1_0-p00165	BART1_0-u00165	0.109235	0.121334	0.165174	0.258218	0.277237	0.399554	0.096654	0.282101	0.061779	0.202156	0.212658	0.450706	0.226357	0.200783	0.256571	0.191291	0.295339	0.279667	0.240104	0.345329	0.087871	0.347209	0.481934	0.341502	0.273221	0.362842	0.314436	0.269408	0.22689	0.282633	0.139208	0.284599	0.42795	0.240404	0.102506	0.163126	0.160858	0.359245	0.318918	0.18247	0.329157	0.206227	0.160521	0.194127	0.182467	0.200681	0.28766	0.24869
BART1_0-p00166	BART1_0-u00166	0	0	0	0	0	0	0	0	0	0	0	0	0	0	0	0	0	0	0	0	0	0	0	0	0	0	0	0	0	0	0	0	0	0	0	0	0	0	0	0	0	0	0	0	0	0	0	0
BART1_0-p00167	BART1_0-u00167	0	0	0	0	0	0	0	0	0	0	0	0	0	0	0	0	0	0	0	0	0	0	0	0	0	0	0	0	0	0	0	0	0	0	0	0	0	0	0	0	0	0	0	0	0.131919	0	0	0
BART1_0-p00168	BART1_0-u00168	0	0	0	0	0	0	0	0	0	0	0	0	0	0	0	0	0	0	0	0	0	0	0	0	0	0	0	0	0	0	0	0	0	0	0	0	0	0	0	0	0	0	0	0	0	0	0	0
BART1_0-p00169	BART1_0-u00169	41.1829	32.0602	42.0206	44.823	56.953	55.2115	53.84	58.5206	42.1519	39.1394	34.6311	43.8705	45.5698	48.6025	45.8944	41.5198	52.4593	49.3469	52.945	55.7199	60.37	65.9371	60.2722	71.1957	39.5891	45.7412	44.3179	46.3353	42.5945	47.8979	44.8572	48.7974	52.8827	55.2506	51.9026	51.9228	73.337	77.2622	72.9121	83.5068	46.1672	44.7964	46.2558	44.4872	58.0011	56.6571	56.1371	56.3305
BART1_0-p00170	BART1_0-u00170	1.99616	2.2831	3.44735	2.18172	11.0362	2.8507	4.23228	11.5294	4.89066	2.25388	0.419143	4.75715	5.86115	0	1.89069	2.9246	2.49457	5.15266	1.91127	1.73246	3.44792	3.46255	2.18871	2.89992	1.48813	2.01725	4.91211	1.46312	0.832501	2.92518	0.469151	2.35363	8.92976	4.85654	4.88828	5.93939	9.76907	6.40239	13.5747	6.08107	2.06134	3.02628	1.945	4.78027	5.86659	4.81597	4.69941	5.41064
BART1_0-p00171	BART1_0-u00171	0	1.13397	0	0	0	0	0	0	1.46792	0	0	0	1.35161	0	0	0	0	0	0	3.08372	2.56442	1.1615	0	1.44086	0	0	0	1.09533	1.2948	0	0	0	0	0	2.80969	1.28255	0	0	0	1.29761	0	0	4.97535	1.33312	0	1.30517	0	0
BART1_0-p00172	BART1_0-u00172	0	0	0	0	0	0	0	0	0	0	0.031273	0	0	0	0	0	0	0	0	0	0	0	0	0	0	0	0	0	0	0	0	0	0	0	0	0	0	0	0	0	0	0	0	0	0	0	0	0
BART1_0-p00173	BART1_0-u00173	0.019045	0	0	0	0.019924	0	0.016887	0	0	0	0	0	0.009945	0.008469	0	0	0.019441	0	0	0	0	0.009003	0.017043	0	0	0.009417	0.008824	0	0	0.019783	0	0	0.010992	0	0	0.009264	0	0	0.034024	0	0	0.010372	0	0	0	0	0	0
BART1_0-p00174	BART1_0-u00174	0	0.223612	0	0	0	0	0	0	0	0	0	0	0	0	0	0.034692	0	0	0	0	0	0	0	0	0	0	0	0	0	0	0	0	0	0	0	0	0	0	0	0	0	0	0	0	0	0	0	0
BART1_0-p00175	BART1_0-u00175	0.059558	2.97976	0.26068	0.164944	0.374155	0.336197	0.395993	0.568494	0.178454	0.111751	0.218036	0.065191	0.186646	0.423113	0.397282	0.766918	0	0.11246	0.140026	0.025735	0	0.028184	0	0	0.196603	0	0.027624	0.054345	0.093433	0.030945	0.034731	0.057419	0	0.138487	0.160784	0.029001	0.031072	0.031608	0	0	0.430581	0.097275	0.172428	0.06427	0.36357	0.177588	0.318412	0.218521
BART1_0-p00176	BART1_0-u00176	0	0	0	0	0	0	0	0	0	0	0	0	0	0	0	0	0	0	0	0	0	0	0	0	0	0	0	0	0	0	0	0	0	0	0	0	0	0	0	0	0	0	0	0	0	0	0	0
BART1_0-p00177	BART1_0-u00177	239.691	351.952	210.065	250.792	186.293	187.219	188.784	173.745	140.937	101.815	152.488	165.839	180.225	176.946	163.279	188.564	24.3363	37.0244	28.3694	32.9958	33.6623	24.4045	24.5705	20.497	51.8093	41.9825	34.779	40.9094	40.3089	32.5863	31.9423	28.9277	198.963	178.917	206.477	208.045	137.093	126.617	148.599	104.841	256.916	246.291	250.243	218.799	179.718	172.644	189.009	159.834
BART1_0-p00178	BART1_0-u00178	2.93967	1.64316	5.07357	6.2626	3.09451	3.69977	4.2259	5.28334	0	1.42873	2.29058	2.65145	3.0606	2.93285	1.29063	2.72783	0	0.902105	0.926458	0.276708	0	1.84235	0.968849	0	0.622579	0	0.779242	0	2.5926	1.0129	1.09576	0	2.8973	2.16071	1.73127	0	0	0	2.58176	1.79008	1.24541	1.7947	1.5789	1.45756	0	2.05957	6.04088	2.59381
BART1_0-p00179	BART1_0-u00179	0.891122	1.80801	1.23726	1.36936	0.842703	0.678581	0.764518	0.866504	0.275604	0.350588	1.20268	0.723735	1.23115	0.84246	0.739618	0.741426	0.029374	0	0.135161	0.049684	0.031048	0.027205	0.025751	0	0.027113	0.085372	0.106655	0	0.270578	0.059741	0.201152	0.083136	0.365431	0.320832	0.714599	0.531866	0.179953	0.335621	0.308426	0.310927	0.635668	0.563409	0.332882	0.279176	0.44665	0.228561	0.72648	0.457027
BART1_0-p00180	BART1_0-u00180	2.6887	2.2341	1.00022	1.75807	3.36502	2.48217	2.60791	2.19082	3.45616	0.48594	1.39818	2.11725	2.68359	1.85079	3.22572	1.38015	0.493963	0.112263	0.391083	0	4.41046	1.14115	1.20046	3.61324	0.155411	0.984214	0.194785	0.660724	0	0.334713	0.219379	1.68773	0.192986	0.560534	1.54246	3.70676	5.95744	6.70132	6.12247	2.34461	2.45403	1.95989	2.5734	1.60313	5.03897	3.20313	1.24776	0.458095
BART1_0-p00181	BART1_0-u00181	0	0	0	0	0	0	0	0	0	0	0	0	0	0	0	0	0	0	0	0	0	0	0	0	0	0	0	0	0	0	0	0	0	0	0	0	0	0	0	0	0	0	0	0	0	0	0	0
BART1_0-p00182	BART1_0-u00182	1.00404	0	0	0	1.27086	0	1.47568	0.80551	0.243224	0.188713	0.631423	0.434537	0.840599	0.726313	1.90815	1.81497	0	0	0.317512	1.56542	0	0.820079	0.545499	0.7219	0	0	0.564154	0.55074	0.20977	0.219076	0.470192	1.56289	0	1.11734	0.220128	0.789119	1.26884	1.06951	1.93226	0.435659	0.171739	0.218116	0.584073	0.217615	1.12415	1.22652	0.784298	0.493013
BART1_0-p00183	BART1_0-u00183	0	0	0	0	0	0	0	0	0	0	0	0	0	0	0	0	0	0.0723	0.044983	0.198181	0	0.162951	0.102841	0.068061	0	0	0.106484	0.052308	0	0	0.06688	0	0.066353	0.159989	0.12418	0.11178	0	0.060865	0.068422	0.124035	0.097573	0	0	0.061886	0.127395	0	0	0
BART1_0-p00184	BART1_0-u00184	0	0	0	0	0	0	0	0	0	0	0	0	0	0	0	0	0	0	0	0	0	0	0	0	0	0	0	0	0	0	0	0	0	0	0	0	0	0	0	0	0	0	0	0	0	0	0	0
BART1_0-p00185	BART1_0-u00185	0	0	0	0	0	0	0	0	0	0	0	0	0	0	0	0	0	0	0	0	0	0	0	0	0	0	0	0	0	0	0	0	0	0	0	0	0	0	0	0	0	0	0	0	0	0	0	0
BART1_0-p00186	BART1_0-u00186	15.1707	13.1521	14.187	15.7705	17.0541	17.5542	18.4476	15.2662	15.4902	12.9512	11.2117	9.68509	15.1244	16.3095	16.9398	15.3354	15.3291	18.6078	14.1325	15.0838	20.1172	19.686	16.862	19.3872	13.7983	14.7963	13.4462	16.7443	17.3059	14.9322	12.8976	15.003	17.6664	15.6094	17.3205	16.6863	21.1034	24.8454	24.5134	20.277	15.9032	13.4186	12.6238	14.6605	16.5856	19.3111	19.8097	21.4199
BART1_0-p00187	BART1_0-u00187	14.5231	17.4155	19.1734	17.3681	52.922	44.8732	48.3913	30.2765	22.4547	21.1627	11.8099	31.8713	24.0904	26.213	25.2635	28.5006	74.372	33.9926	56.2202	30.9764	34.382	46.6305	84.1327	102.91	17.4252	42.7417	35.1373	20.1881	20.5008	45.1613	35.817	57.8359	61.8224	102.212	101.808	68.9496	139.742	62.1733	108.396	74.9832	48.8725	49.6552	37.9405	51.056	87.0717	46.2272	69.0292	74.5269
BART1_0-p00188	BART1_0-u00188	1.35633	1.19579	1.34057	1.55719	1.42214	1.02455	0.804645	1.62063	1.09915	1.70671	1.10119	1.72172	1.5947	1.27252	1.55362	0.8453	1.91881	1.59788	2.32753	2.12963	1.35143	1.88011	1.94023	1.77701	1.66131	1.59469	2.09458	1.99626	1.38692	1.58567	1.28989	1.57257	2.17668	1.37797	1.47269	2.29035	2.21552	2.0424	2.95163	1.58032	2.21435	1.79477	1.26883	1.39518	2.20516	1.25544	1.45654	1.47067
BART1_0-p00189	BART1_0-u00189	0	0	0	0	0	0	0	0	0	0	0	0	0	0	0	0	0	0	0	0	0	0	0	0	0	0	0	0	0	0	0	0	0	0	0	0.203561	0	0	0	0	0	0	0	0.112561	0	0.103727	0	0
BART1_0-p00190	BART1_0-u00190	52.4722	119.052	58.6241	69.1866	86.2918	99.467	68.1347	81.4533	120.771	88.3338	54.0183	120.418	125.972	105.954	100.588	86.767	79.7851	67.6521	100.005	42.0252	84.1667	63.4505	88.4887	71.5013	97.1968	111.462	101.971	66.191	79.1727	102.684	106.472	105.273	66.4663	97.2659	106.97	65.2129	82.0819	97.7453	120.58	120.166	158.288	120.929	111.708	107.508	115.408	80.9287	114.248	74.0788
BART1_0-p00191	BART1_0-u00191	21.9473	20.1092	20.7455	23.0079	26.4136	26.4193	25.2887	26.2692	25.4828	21.5662	21.0969	23.9841	24.5721	24.5833	23.1315	24.3255	25.6284	24.9186	24.2085	22.674	26.9053	25.612	28.0245	29.643	23.2923	24.3117	22.006	22.6311	21.0231	24.6566	24.3629	25.2912	22.0996	23.936	21.422	21.9073	29.5304	30.8429	26.9185	32.0372	20.9343	20.5307	20.3791	21.0978	26.2326	25.5761	24.2419	27.9801
BART1_0-p00192	BART1_0-u00192	111.177	95.0517	118.866	121.732	147.873	160.232	157.102	155.312	99.6304	89.7206	86.5523	111.084	108.694	111.519	106.054	107.671	151.454	136.661	145.267	138.521	151.757	158.807	160.119	158.182	111.315	119.052	117.026	115.772	98.5482	111.745	112.537	119.343	115.528	155.821	156.736	145.521	190.917	194.793	204.598	202.703	138.891	134.46	126.956	130.804	156.005	153.011	164.113	155.302
BART1_0-p00193	BART1_0-u00193	37.9863	30.3946	37.3077	42.9849	34.6426	34.1363	42.6818	38.6511	41.0112	30.4109	41.0714	22.7166	30.1384	44.3979	35.7183	43.4801	26.8354	35.4007	26.861	26.1493	38.8505	38.0082	30.7486	29.5003	26.5768	30.2277	28.1739	27.2259	32.7305	38.8229	28.5108	22.3965	28.6866	21.4082	33.3429	33.6904	34.6627	31.1035	32.9899	25.9627	35.5408	37.0711	32.1322	41.7437	22.0804	32.5276	46.3013	40.1028
BART1_0-p00194	BART1_0-u00194	46.7137	45.4385	49.4933	49.6089	60.0924	54.2868	48.1562	52.9232	56.5811	52.4828	36.2775	63.0493	56.0928	43.3533	47.0182	49.3055	71.9752	58.2467	63.8911	57.0211	46.3834	49.4303	59.0624	60.6524	50.2386	72.1814	67.4026	54.669	46.2818	61.8143	65.1367	65.2142	68.5893	71.449	67.2772	68.634	65.5864	57.2265	63.9638	56.9469	64.1398	58.6587	58.3569	61.9984	63.7635	56.4185	58.8987	59.8957
BART1_0-p00195	BART1_0-u00195	0.569835	0.666717	0.627089	0.645684	1.61214	0.777829	0.853731	0.891058	0.698458	1.012	0.308064	1.45543	1.25232	0.639022	0.902734	0.851408	1.22158	1.03032	1.79734	1.31751	0.540155	1.08809	2.45119	1.87931	0.79801	1.87184	1.51354	0.687865	0.500112	1.29117	1.47202	1.64469	1.93953	1.94708	2.03211	1.7384	1.86354	1.59862	2.31432	1.29561	1.22334	1.1298	1.11195	1.09418	1.93858	1.96999	1.61868	1.13231
BART1_0-p00196	BART1_0-u00196	22.0539	26.8827	21.4953	19.7587	24.2293	23.6578	20.805	20.7079	24.9686	23.4879	17.4524	31.4687	25.7867	19.9631	19.1678	20.8578	34.1677	29.8313	31.5771	26.4239	28.8299	26.0913	29.8023	31.1595	24.2753	26.3861	30.7365	25.3177	18.4599	29.4807	33.9641	30.4011	27.1834	35.1532	34.3925	32.1538	28.1888	27.9786	31.1049	28.9084	29.6049	31.5575	31.1528	31.374	29.9225	26.8282	26.9383	26.7278
BART1_0-p00197	BART1_0-u00197	68.4661	107.013	58.4961	63.3283	104.36	37.6686	100.875	54.9278	90.0737	93.6614	60.5417	71.8681	110.603	96.1754	56.7464	82.8475	78.5936	107.897	44.4619	58.304	87.6599	40.9487	69.7473	53.2099	57.2565	48.6159	68.643	115.04	40.6828	113.775	66.5786	110.935	79.0516	78.153	66.156	31.6104	85.1617	103.168	52.6325	77.7904	88.894	86.4442	92.339	88.5286	79.0515	64.6236	120.636	48.2938
BART1_0-p00198	BART1_0-u00198	0	0	0	0	0	0	0	0	0	0	0	0	0	0	0	0	0	0	0	0	0	0	0	0	0	0	0	0	0	0	0	0	0	0	0	0	0	0	0	0	0	0	0	0	0	0	0	0
BART1_0-p00199	BART1_0-u00199	0	0	0	0.011805	0.02228	0.011991	0.047524	0.021445	0	0.029965	0	0	0.011121	0.009469	0.010151	0	0.032611	0	0.025011	0	0.022788	0.010069	0	0.038256	0	0.021062	0.03947	0	0	0.011061	0.024828	0.020511	0	0.019801	0.070623	0.027168	0.022199	0.011298	0	0	0.018103	0.011598	0.020542	0.011486	0.047112	0.010577	0.010346	0.013018
BART1_0-p00200	BART1_0-u00200	0	0	0	0	0	0	0	0	0	0	0	0	0	0	0	0	0	0	0	0	0	0	0	0	0	0	0	0	0	0	0	0	0	0	0	0	0	0	0	0	0	0	0	0	0	0	0	0
BART1_0-p00201	BART1_0-u00201	24.6913	19.7806	22.1411	23.7918	23.1121	20.5041	21.6834	23.0391	25.0069	21.3848	20.5596	24.5904	22.6794	26.8705	24.7301	26.3152	24.2743	27.7211	23.7119	28.2231	24.2148	26.3393	21.3778	25.8301	26.3742	27.1905	24.8405	30.5599	29.0282	24.2009	24.1851	25.8349	29.614	27.0375	21.5458	26.0463	25.2949	24.9332	25.2308	26.8826	27.6891	27.5282	27.2427	25.7754	26.2015	28.0991	28.057	28.0064
BART1_0-p00202	BART1_0-u00202	45.2108	42.2465	37.1403	42.5348	36.5501	36.2457	40.6604	34.1249	38.6986	38.194	45.668	40.668	45.3803	49.7046	39.4907	45.9444	38.7175	41.323	38.1571	40.7558	42.7285	41.1271	34.759	30.2394	42.7469	41.9692	44.9552	46.557	45.2627	46.1187	42.7547	43.9913	37.3776	37.6068	36.4181	35.9873	32.5933	33.6236	33.9115	34.2278	38.8561	44.1566	39.3111	41.9739	35.9446	36.8349	39.5873	38.5129
BART1_0-p00203	BART1_0-u00203	0	0	0	0	0	0	0	0	0	0	0	0	0	0	0	0	0	0	0	0	0	0	0	0	0	0	0	0	0	0	0	0	0	0	0	0	0	0	0	0	0	0	0	0	0	0	0	0
BART1_0-p00204	BART1_0-u00204	0	0	0	0	0	0	0	0	0	0	0	0	0	0	0	0	0	0	0	0	0	0	0	0	0	0	0	0	0	0	0	0	0	0	0	0	0	0	0	0	0	0	0	0	0	0	0	0
BART1_0-p00205	BART1_0-u00205	0	0	0	0	0	0	0	0	0	0	0	0	0	0	0	0	0	0	0	0	0	0	0	0	0	0	0	0	0	0	0	0	0.107164	0.215438	0.050128	0.270837	0.096731	0.196695	0.497348	0.050107	0	0.10083	0.044713	0.099994	0.051445	0.184218	0.180149	0.169982
BART1_0-p00206	BART1_0-u00206	0	0	0	0	0	0	0	0	0	0	0	0	0	0	0	0	0	0	0	0	0	0	0	0	0	0	0	0	0	0	0	0	0	0	0	0	0	0	0	0	0	0	0	0	0	0	0	0
BART1_0-p00207	BART1_0-u00207	0.059503	0	0	0.131691	0	0	0	0	0.071448	0.055842	0.124525	0.065	0	0.105453	0	0.072934	0.060905	0	0	0	0	0	0	0.141356	0	0	0	0	0.18666	0.123741	0	0	0	0	0	0	0.684057	0.442392	0.710504	0.193185	0	0	0	0	0	0	0	0
BART1_0-p00208	BART1_0-u00208	0	0	0	0	0	0	0	0	0	0	0	0	0	0	0	0	0	0	0	0	0	0	0	0	0	0	0	0	0	0	0	0	0	0	0	0	0	0	0	0	0	0	0	0	0	0	0	0
BART1_0-p00209	BART1_0-u00209	0	0	0	0	0	0	0	0.233463	0	0	0	0	0	0	0	0.047495	0.039602	0	0	0	0	0	0	0	0	0	0	0.035348	0	0	0.045185	0	0.134381	0	0	0	0.202178	0.164487	0.415813	0.054457	0	0	0	0	0.129034	0.092687	0.102487	0
BART1_0-p00210	BART1_0-u00210	7.86602	7.86571	7.263	11.2821	10.1662	11.6393	11.0058	12.8981	6.48377	6.17747	8.01813	5.88845	8.27221	10.1591	8.64243	8.48869	7.05729	9.36363	6.98677	7.36128	16.0564	14.2048	14.652	17.2023	6.02326	6.84961	5.81604	6.85387	8.37575	8.99446	7.68108	8.33246	8.89397	7.36483	6.55845	6.6801	14.7093	19.0627	17.7369	18.4016	5.32789	5.87052	5.53577	7.1673	9.30697	11.0483	9.40058	9.09269
BART1_0-p00211	BART1_0-u00211	0	0	0	0	0	0	0	0	0	0	0	0	0	0	0	0	0	0	0	0	0	0	0	0	0	0	0	0	0	0	0	0	0	0	0	0	0	0	0	0	0	0	0	0	0	0	0	0
BART1_0-p00212	BART1_0-u00212	0	0	0	0	0	0	0	0	0	0	0	0	0	0	0	0	0	0	0	0	0	0	0	0	0	0	0	0	0	0	0	0	0	0	0	0	0	0	0	0	0	0	0	0	0	0	0	0
BART1_0-p00213	BART1_0-u00213	0	0	0	0	0	0	0	0	0	0	0	0	0	0	0	0	0	0	0	0	0	0	0	0	0	0	0	0	0	0	0	0	0	0	0	0	0	0	0	0	0	0	0	0	0	0	0	0
BART1_0-p00214	BART1_0-u00214	0	0	0	0	0	0	0	0	0	0	0	0	0	0	0	0	0	0	0	0	0	0	0	0	0	0	0	0	0	0	0	0	0	0	0	0	0	0	0	0.222027	0	0	0	0	0	0	0	0
BART1_0-p00215	BART1_0-u00215	0	0	0	0	0	0	0	0	0	0	0	0	0	0	0	0	0	0	0	0	0	0	0	0	0	0	0	0	0	0	0	0	0	0	0	0	0	0	0	0	0	0	0	0	0	0	0	0
BART1_0-p00216	BART1_0-u00216	0	0	0	0	0	0	0	0	0	0	0	0	0	0	0	0	0	0	0	0	0	0.052682	0	0	0	0	0	0	0	0	0	0	0	0	0	0.189725	0	0	0	0.111404	0	0	0	0	0	0.044072	0.034594	0
BART1_0-p00217	BART1_0-u00217	2.38369	2.18789	2.39312	1.79782	3.38377	3.28773	3.35561	3.90688	1.75713	2.49769	2.40564	1.41097	2.11074	2.8881	3.10844	2.57039	2.62853	2.48167	2.55997	2.18797	4.57164	4.42361	3.97991	4.67508	2.36228	2.20517	2.31612	2.41764	3.29678	2.66698	2.77527	2.89908	2.30838	1.89803	2.17734	2.6864	3.97022	5.4456	3.87778	5.53183	2.02891	2.6469	1.85089	2.11146	3.56121	3.52626	3.74899	3.77506
BART1_0-p00218	BART1_0-u00218	0.355991	0.173146	0.217816	0.487541	0.671354	0.873611	0.310626	0.46136	0.316011	0.247272	0	0.206566	0.352586	0.506389	0.25075	0.365916	0.280428	0	0.41036	0.953711	0.527157	0.545286	0.612635	0.709605	0.255742	0.236436	0.342163	1.14358	0.289395	0.836007	0.216039	0.686346	0.639278	0.66949	0.357579	0.6121	1.10971	0.808877	0.901913	1.13576	0.844668	0.184012	0.544065	0.560667	0.914037	0.567841	0.45798	0.602467
BART1_0-p00219	BART1_0-u00219	115.193	142.104	127.874	117.738	119.798	123.19	119.567	122.356	128.371	107.634	115.065	131.636	130.3	130.588	132.789	128.234	137.152	124.642	127.312	124.253	136.661	129.086	125.531	126.725	135.871	137.847	125.983	137.342	132.244	132.958	134.573	144.476	142.418	147.681	159.941	147.13	149.521	141.835	145.241	153.607	170.431	165.43	164.81	164.222	157.655	152.555	153.369	155.161
BART1_0-p00220	BART1_0-u00220	0	0	0	0	0	0	0	0.175003	0	0.211185	0.111343	0	0	0.086057	0	0	0	0	0	0	0	0.080429	0	0	0	0	0.060576	0	0	0.208657	0.104202	0	0.258915	0	0	0	0	0	0.113624	0.107818	0	0	0	0.109799	0.120892	0.114783	0.074592	0
BART1_0-p00221	BART1_0-u00221	0	0	0	0	0	0	0	0	0	0	0	0.781423	0	0	0	0	0	0	0	0	0	0	0	0	0	0	0	0	0	0	0	0	0	0	0	0	0	0	0	0	0	0	0	0	0	0	0	0
BART1_0-p00222	BART1_0-u00222	0.053761	0.051201	0	0	0.419435	0.066415	0	0	0	0.112229	0	0.0515	0	0.114264	0.108012	0	0.330277	0.550349	0	0.047238	0	0	0	0.084748	0	0.173303	0.23989	0	0.128089	0.119696	0	0.047662	0	0	0.06465	0.267014	0.137726	0	0.263341	0.075792	0.103198	0.059893	0.054424	0.053947	0	0	0.308888	0.070124
BART1_0-p00223	BART1_0-u00223	0	0	1.55249	0	0.771274	0.794552	0	0	0	0	0.475235	0	0	0.923544	0	0.998788	0	1.88244	0	0.760236	0.681436	0	0	0	0.319784	1.0496	0	0	0.450834	0	0	0	0	0	0.791766	0	0	0.939142	0	1.18954	0	0	0.769488	0	0	0	0	0.637176
BART1_0-p00224	BART1_0-u00224	0	0	0	0	0	0	0	0	0	0	0	0	0	0	0	0	0	0	0	0	0	0	0	0	0	0	0	0	0	0	0	0	0	0	0	0	0	0	0	0	0	0	0	0	0	0	0	0
BART1_0-p00225	BART1_0-u00225	0	0	0	0	0	0	0	0	0	0	0	0	0	0	0	0	0	0	0	0	0	0	0	0	0	0	0	0	0	0	0	0	0	0	0	0	0	0	0	0	0	0	0	0	0	0	0	0
BART1_0-p00226	BART1_0-u00226	0	0	0	0	0	0	0	0	0	0	0	0	0	0	0	0	0	0	0	0	0	0	0	0	0	0	0.188182	0	0	0	0.286344	0	0	0	0	0.183897	0	0	0	0	0	0	0	0	0.289811	0	0	0
BART1_0-p00227	BART1_0-u00227	0	0	0	0	0	0	0	0	0	0	1.80266	0	1.32274	0	0	0	0	0	0	0	0	0	0	0	0	0	0	5.89537	0	0	0	0	0	0	0	0	0	0	0	0	0	0	0	0	0	0	0	0
BART1_0-p00228	BART1_0-u00228	12.2483	12.0747	11.139	13.3884	21.1525	18.4113	17.2029	18.103	12.2514	10.9956	8.84312	13.0383	14.0664	13.3271	12.3823	12.0259	20.4981	15.8128	18.2698	16.0907	16.8124	19.1306	21.7325	21.9823	10.5848	14.1531	15.0148	12.8825	10.2378	12.9191	13.8556	14.7243	16.4538	19.2167	17.0016	16.3877	27.8682	28.2653	28.7217	26.7972	13.2589	14.6409	12.8534	12.9267	17.813	17.2073	15.2036	15.526
BART1_0-p00229	BART1_0-u00229	16.4991	15.3112	13.5799	13.7995	18.5144	19.2568	17.5528	18.3654	17.3387	14.6515	15.108	14.4429	18.8269	17.956	17.2111	14.4247	12.764	14.8828	14.8156	14.8032	18.613	17.995	17.7996	17.8027	14.3321	14.8403	13.7362	13.3243	12.9301	14.5626	16.1288	14.9954	18.305	14.9459	15.7354	17.516	26.352	24.9557	25.0975	25.4175	15.116	16.5044	14.9676	17.0158	18.6363	16.3932	16.5242	15.8923
BART1_0-p00230	BART1_0-u00230	0	0	0	0	0	0	0	2.90154	0	1.82184	0	8.77518	0	0	0	0	7.82608	0	1.80805	0	0	0	5.69283	7.54581	0	3.32662	0	0	0	0	0	0	0	2.15131	6.78536	5.40261	4.03651	0	4.88971	4.4578	5.61488	0	0	3.65081	3.07052	0	7.95305	4.93762
BART1_0-p00231	BART1_0-u00231	0	0	0	0	0	0	0	0	0	0	0	0	0	0	0	0	0	0	0	0	0	0	0	0	0	0	0	0	0	0	0	0	0	0	0	0	0	0	0	0	0	0	0	0	0	0	0	0
BART1_0-p00232	BART1_0-u00232	21.4413	18.9317	21.2462	21.0442	24.0908	21.708	22.7834	21.9931	22.7112	19.7335	17.0898	24.4715	24.845	21.9032	23.5855	22.6816	28.1335	26.3257	27.1295	27.0816	20.7665	23.18	26.2032	26.6839	25.818	26.8688	26.079	26.6514	21.4431	24.3051	24.1161	26.6483	28.2655	26.5669	26.3026	27.9008	26.5382	26.4881	29.3559	25.9853	26.7619	25.0793	25.7838	24.2556	25.4854	24.9815	25.3055	25.4503
BART1_0-p00233	BART1_0-u00233	0	0	0	0	0	0	0	0	0	0	0	0	0	0	0	0	0	0	0	0	0	0	0	0	0	0	0	0	0	0	0	0	0	0	0	0	0	0	0	0	0	0	0	0	0	0	0	0
BART1_0-p00234	BART1_0-u00234	50.2671	35.5126	48.6547	52.3208	39.1086	44.5874	41.8311	43.7171	35.6752	34.5891	37.5115	37.681	31.2052	34.4436	32.297	35.5643	45.8113	51.3837	44.9765	51.7112	59.2936	46.0318	41.2143	43.1696	46.6579	38.1589	40.5308	40.8225	41.0639	39.7168	31.5708	31.4662	46.508	41.5925	38.9219	41.9612	44.7578	53.6632	42.0704	53.2416	39.1964	40.522	42.0605	37.9172	29.5529	32.4675	33.4974	34.6553
BART1_0-p00235	BART1_0-u00235	0	0	0	0	0	0	0	0	0	0	0	0	0	0	0	0	0	0	0	0	0	0	0	0	0	0	0	0	0	0	0	0	0	0	0	0	0	0	0	0	0	0	0	0	0	0	0	0
BART1_0-p00236	BART1_0-u00236	0	0	0	0	0	0	0	0	0	0	0	0	0	0	0	0	0	0	0	0	0	0	0	0	0	0	0	0	0	0	0	0	0	0	0	0	0	0	0	0	0	0	0	0	0	0	0	0
BART1_0-p00237	BART1_0-u00237	6.01766	5.00031	7.88581	8.03481	8.67238	10.3961	10.0099	9.79302	6.66538	4.91892	6.93617	5.02366	6.77514	7.54323	7.84773	6.80105	5.74428	8.41371	6.57476	7.06539	11.9703	12.1284	10.1365	9.78759	7.64537	5.13592	6.10975	8.86339	10.2931	6.91313	7.60032	5.53573	6.6529	5.22377	5.72166	5.98536	11.3891	14.7873	11.236	14.5111	6.65876	6.0319	6.0578	6.43253	7.2568	8.55719	9.88538	9.01888
BART1_0-p00238	BART1_0-u00238	0	0.04604	0.242947	0.172613	0.346186	0	0.040882	0.041616	0.058576	0	0	0	0.146199	0	0	0.215496	0.096201	0.077471	0.177982	0.082712	0	0.142148	0	0.059548	0.217392	0.089405	0.084415	0	0.158055	0.094016	0.0462	0	0.107407	0	0.216046	0.158228	0	0.08991	0.196352	0.04498	0.100018	0	0.221977	0	0.05569	0.140503	0.042299	0.110598
BART1_0-p00239	BART1_0-u00239	0	0	0	0	0	0	0	0	0	0	0	0	0	0	0	0	0	0	0	0	0	0	0	0	0	0	0	0	0	0	0	0	0	0	0	0	0	0	0	0	0	0	0	0	0	0	0	0
BART1_0-p00240	BART1_0-u00240	0	0	0.298193	0	0	0	0	0	0	0	0	0	0	0	0	0	0	0	0	0	0	0	0	0	0	0	0	0	0	0	0	0	0	0	0	0	0	0	0	0	0	0	0	0.451439	0	0	0	0
BART1_0-p00241	BART1_0-u00241	0.071894	0	0	0	0	0.294952	0	0	0	0	0	0.07847	0	0	0	0	0	0	0	0	0	0	0	0	0	0	0	0	0	0	0	0	0	0	0	0	0	0	0	0	0.061232	0	0.138923	0.077665	0	0	0	0
BART1_0-p00242	BART1_0-u00242	0	0	0	0	0	0	0	0	0	0	0	0	0	0	0	0	0	0	0	0	0	0	0	0	0	0	0	0	0	0	0	0	0	0	0	0	0	0	0	0	0	0	0	0	0	0	0	0
BART1_0-p00243	BART1_0-u00243	0	0.045961	0	0.053391	0.101075	0	0.085498	0	0	0	0	0	0	0	0	0	0	0	0	0	0	0	0	0	0.04546	0	0	0	0	0	0	0	0	0	0	0	0	0	0	0	0	0	0	0	0	0	0	0
BART1_0-p00244	BART1_0-u00244	0	0.06993	0	0	0	0	0	0.147304	0	0	0.072812	0.07564	0.290199	0	0	0	0	0	0	0	0	0	0	0	0	0	0	0.190286	0	0	0	0	0	0	0	0	0	0	0	0	0	0	0	0	0	0	0	0
BART1_0-p00245	BART1_0-u00245	0	0	0	0	0	0	0	0	0	0	0	0	0	0	0	0	0	0	0	0	0	0	0	0	0	0	0	0	0	0	0	0	0	0	0	0	0	0	0	0	0	0	0	0	0	0	0	0
BART1_0-p00246	BART1_0-u00246	0	0.217077	0	0.751499	0	0.466031	0	0.227775	0	0	0.477602	0	0.238435	0.199377	0.649012	0	0.470492	0	0	0.197359	0.245988	0	1.03168	0	0	0	0	0	0.237884	0.712944	1.06726	0	0.799179	0	0.249678	0.224379	0	0.242761	0.274349	0	0	0.247312	0.883988	0	0.510746	0.455646	0	0.559533
BART1_0-p00247	BART1_0-u00247	0	0	0	0	0	0	0	0	0	0	0	0	0	0	0	0	0	0	0	0	0	0	0	0	0	0	0	0	0	0	0	0	0	0	0	0	0	0	0	0	0	0	0	0	0	0	0	0
BART1_0-p00248	BART1_0-u00248	0	0	0	0	0	0	0	0	0	0	0	0	0	0	0	0	0	0	0	0	0	0	0	0	0	0	0	0	0	0	0	0	0	0	0	0	0	0	0	0	0	0	0	0	0	0	0	0
BART1_0-p00249	BART1_0-u00249	0	0	0	0	0	0	0	0	0	0	0	0	0	0	0	0	0	0	0	0	0	0	0	0	0	0	0	0	0	0	0	0	0	0	0	0	0	0	0	0	0	0	0	0	0	0	0	0
BART1_0-p00250	BART1_0-u00250	0	0	0	0	0	0	0	0	0	0	0	0	0	0	0	0	0	0	0	0	0	0	0	0	0	0	0	0	0	0	0	0	0	0	0	0	0	0	0	0	0	0	0	0	0	0	0	0
BART1_0-p00251	BART1_0-u00251	0	0	0	0	0	0	0	0	0	0	0	0	0	0	0	0	0	0	0	0	0	0	0	0	0	0	0	0	0	0	0	0	0	0	0	0	0	0	0	0	0	0	0	0	0	0	0	0
BART1_0-p00252	BART1_0-u00252	11.569	11.5423	11.8739	11.9983	12.749	12.1987	11.2179	11.6195	11.8379	11.0147	9.58301	13.0481	11.9038	11.4088	11.7603	11.3934	14.5717	12.6176	14.2071	13.8212	9.08078	12.4695	13.6414	13.8567	13.1713	13.3657	12.7835	11.985	11.0809	12.931	13.3616	13.6529	15.2063	13.9876	12.9379	13.9915	14.1399	12.0713	14.3661	11.622	11.5323	13.8551	12.2911	12.7631	14.2548	12.1328	12.5643	13.4788
BART1_0-p00253	BART1_0-u00253	0	0	0	0	0	0	0	0	0	0	0	0	0	0	0	0	0	0	0	0	0	0	0	0	0	0	0	0	0	0	0	0	0	0	0	0	0	0	0	0	0	0	0	0	0	0	0	0
BART1_0-p00254	BART1_0-u00254	0	0	0	0	0	0	0	0	0	0	0	0	0	0	0	0	0	0	0	0	0	0	0	0	0	0	0	0	0	0	0	0	0	0	0	0	0	0	0	0	0	0	0	0	0	0	0	0
BART1_0-p00255	BART1_0-u00255	0.158453	0.830525	0	0	0.08851	0	0	0.318036	0.095247	0.370647	0.496185	0.091969	0.579638	0.140205	0.226311	0	0	0.300233	0.124497	0	0	0	0	0	0.158797	0.167504	0.073694	0.289325	0.088169	0.087732	0	0	0	0	0	0	0	0	0	0	0	0	0	0	0	0	0	0
BART1_0-p00256	BART1_0-u00256	0	0	0	0	0	0	0	0	0	0	0	0	0	0	0	0	0	0	0	0	0	0	0	0	0	0	0	0	0	0	0	0	0	0	0	0	0	0	0	0	0	0	0	0	0	0	0	0
BART1_0-p00257	BART1_0-u00257	0	0	0	0	0	0	0	0	0	0	0	0	0	0	0	0	0	0	0	0	0	0	0	0	0	0	0	0	0	0	0	0	0	0	0	0	0	0	0	0	0	0	0	0	0	0	0	0
BART1_0-p00258	BART1_0-u00258	1.95382	1.91576	1.48984	1.86937	1.10872	1.56777	1.13774	1.32168	1.82323	2.42001	1.75685	2.36559	2.24568	1.37858	1.17214	1.29843	1.93697	1.61297	1.44747	1.37037	0.856749	0.909143	1.21924	1.09701	1.68187	1.92522	1.82705	2.2935	1.36372	1.78935	1.79628	1.38224	1.09122	0.895308	1.42139	1.19316	0.587565	0.62466	1.00987	0.312359	1.54341	1.86403	1.44687	1.50255	1.09456	1.11245	0.900224	1.19185
BART1_0-p00259	BART1_0-u00259	0	0	0	0	0	0	0	0	0	0	0	0	0	0	0	0	0	0	0	0	0	0	0	0	0	0	0	0	0	0	0	0	0	0	0	0	0	0	0	0	0	0	0	0	0	0	0	0
BART1_0-p00260	BART1_0-u00260	0	0	0	0	0	0	0	0	0	0	0	0	0	0	0	0	0	0	0	0	0	0	0	0	0	0	0	0	0	0	0	0	0	0	0	0	0	0	0	0	0	0	0	0	0	0	0	0
BART1_0-p00261	BART1_0-u00261	0.198106	0	0.085164	0.018297	0.069112	0	0.204917	0.069805	0.09885	0.158398	0.103589	0.072346	0.106482	0.073373	0.267497	0.141755	0.033716	0.145338	0.106167	0.028529	0.017831	0.238082	0.19272	0.03515	0.028136	0.097991	0.027625	0.063461	0.051802	0.030809	0.15774	0.095428	0.095319	0.23402	0.091516	0.099216	0.176078	0.28466	0.140855	0.142744	0.15439	0.075737	0.081762	0.053427	0.146486	0.049355	0.099064	0.084955
BART1_0-p00262	BART1_0-u00262	0	0	0.13427	0	0	0.037788	0	0.110973	0.088303	0.034548	0	0	0.115403	0	0	0	0	0	0.028868	0.06365	0	0	0.033001	0	0.034721	0.109408	0	0	0.154035	0	0	0	0	0.068505	0	0.14349	0.038435	0.03909	0.043916	0	0.031326	0.04009	0.106625	0.039743	0.204419	0.183032	0.322195	0.180164
BART1_0-p00263	BART1_0-u00263	0	0	0	0	0	0	0	0	0	0	0	0	0	0	0	0	0	0	0	0	0	0	0	0	0	0	0	0	0	0	0	0	0	0	0	0	0	0	0	0	0	0	0	0	0	0	0	0
BART1_0-p00264	BART1_0-u00264	0	0	0	0	0	0	0	0	0	0	0	0	0	0	0	0	0	0	0	0	0	0	0	0	0	0	0	0	0	0	0	0	0	0	0	0	0	0	0	0	0	0	0	0	0	0	0	0
BART1_0-p00265	BART1_0-u00265	0	0	0	0	0	0	0	0	0	0	0	0	0	0	0	0	0	0	0	0	0	0	0	0	0	0	0	0	0	0	0	0	0	0	0	0	0	0	0	0	0	0	0	0	0	0	0	0
BART1_0-p00266	BART1_0-u00266	0	0	0	0	0	0	0	0	0	0	0	0	0	0.142144	0	0	0	0	0	0	0	0	0	0	0	0	0	0	0	0	0	0	0	0	0	0	0	0	0	0	0	0	0	0	0	0	0	0
BART1_0-p00267	BART1_0-u00267	0	0	0	0	0	0	0	0	0.090604	0	0	0	0	0	0	0	0	0	0	0	0	0	0	0	0	0	0	0	0	0	0	0	0	0	0	0.073585	0	0	0	0	0	0	0	0	0	0	0	0
BART1_0-p00268	BART1_0-u00268	0	0	0	0	0	0	0	0	0	0	0	0	0	0	0	0	0	0	0	0	0	0	0	0	0	0	0	0	0	0	0	0	0	0	0	0	0	0	0	0	0	0	0	0	0	0	0	0
BART1_0-p00269	BART1_0-u00269	0	0.046447	0	0	0	0	0	0	0.019455	0.01524	0.01699	0.035627	0.067875	0.043324	0.046455	0	0	0	0	0.014038	0	0	0	0	0	0	0	0	0	0	0	0	0.01876	0	0	0.015811	0	0.051718	0.019356	0	0.013564	0	0	0	0	0	0.063145	0
BART1_0-p00270	BART1_0-u00270	0.113195	0.053936	0.087967	0.031351	0.266632	0.087134	0.10035	0.341564	0.373049	0.026549	0.088797	0.061956	0.118243	0.402124	0.026967	0.138822	0.057832	0.106859	0.177407	0	0.030565	0.187791	0.126748	0.168148	0.240222	0.056028	0.15749	0.20657	0.147983	0.176884	0.160699	0.190961	0.065406	0.182079	0.152925	0.110227	0.088929	0.180216	0.364198	0.24487	0.072204	0.092523	0.136541	0	0.188439	0.084376	0.330082	0.242503
BART1_0-p00271	BART1_0-u00271	4.16963	5.12185	4.40816	4.10853	6.75119	4.81863	4.51384	6.24415	5.06502	4.18545	3.97953	5.12316	5.90489	4.65871	4.81498	4.67395	5.59194	4.63642	4.74286	5.25855	3.25126	4.40476	5.85115	6.32007	4.75583	5.96977	5.73471	4.64542	4.11532	5.04673	5.12774	5.96785	5.55043	6.05864	6.36644	6.29489	7.74461	6.394	7.16131	7.26205	5.49786	4.20272	5.31525	5.10462	6.47956	5.18138	5.83101	5.72558
BART1_0-p00272	BART1_0-u00272	0	0	0	0	0	0	0	0	0.140787	0	0	0	0	0	0	0	0	0	0.091976	0	0	0	0	0	0.099177	0	0	0	0	0	0	0.113162	0	0	0	0	0.122484	0	0	0	0	0	0	0	0	0	0	0
BART1_0-p00273	BART1_0-u00273	1.89309	1.80416	1.34802	1.02196	4.07467	1.9191	2.49794	0	0	0	0	1.9727	0	0.798861	0	0	0.997215	0	0	0.819682	7.13793	5.54123	2.64359	3.45714	1.7418	0.969555	1.81324	0	0	0.992932	0	2.8282	3.26158	0	4.29583	3.78075	2.06353	0	6.9687	2.06417	4.10958	2.02551	0	2.06696	1.08062	0	1.86927	1.17055
BART1_0-p00274	BART1_0-u00274	5.24045	4.81194	5.11749	6.1687	5.82923	5.91096	5.73471	6.11591	5.82194	4.48102	4.28218	4.7211	5.55966	5.89087	5.87833	6.02531	4.90828	5.18724	5.92435	4.92965	4.36298	5.81159	5.32972	5.66164	5.84402	4.94427	4.43013	5.05557	5.68066	5.38859	4.74282	4.84109	5.26721	5.53392	5.04395	5.58119	4.66991	4.66403	4.97805	5.81575	5.33896	5.55767	5.9524	5.12461	5.4219	5.69644	5.09361	5.24054
BART1_0-p00275	BART1_0-u00275	0	0	0	0	0	0.447005	0	0	0	0	0	0	0	0	0	0	0.450999	0	0	0	0	0	0	0	0	0	0	0	0	0	0	0	0	0	0	0	0	0	0.26298	0	0	0	0	0	0	0	0	0
BART1_0-p00276	BART1_0-u00276	0.4195	0	0	0	0	0	0	0	0	0	0	0	0	0	0	0	0	0	0	0	0	0	0	0	0.894158	0	0	0	0.622299	0	0.318688	0.266443	0	0	0	0	0	0	0	0	0	0	0	0	0	0	0	0
BART1_0-p00277	BART1_0-u00277	0	0.098395	0	0.456275	0.433801	0	0	0	0	0.096938	0.324281	0	0.43176	0.273593	0.098271	0.252905	0	0	0	0	0.111515	0.09809	0	0	0.097146	0	0	0.377148	0.323793	0	0	0	0.618078	0.384421	0.224569	0.696923	0.639249	0.59281	0.370689	0.223636	0.264074	0.306474	0.09984	0.669744	0.345088	0.126656	0	0.252963
BART1_0-p00278	BART1_0-u00278	0	0	0	0	0	0	0	0	0	0	0	0	0	0	0	0	0	0	0	0	0	0	0	0	0	0	0	0	0	0	0	0	0	0	0	0	0	0	0	0	0	0	0	0	0	0	0	0
BART1_0-p00279	BART1_0-u00279	0	0	0	0	0	0	0	0	0	0	0	0	0	0	0	0	0	0	0	0	0	0	0	0	0	0	0	0	0	0	0	0	0	0	0	0	0	0	0	0	0	0	0	0	0	0	0	0
BART1_0-p00280	BART1_0-u00280	0	0	0	0	0	0	0	0	0	0	0	0	0	0	0	0	0	0	0	0	0	0	0	0	0	0	0	0	0	0	0	0	0	0	0	0	0	0	0	0	0	0	0	0	0	0	0	0
BART1_0-p00281	BART1_0-u00281	0	0	0	0	0	0	0	0	0	0	0	0	0	0	0	0	0	0	0	0	0	0	0	0	0	0	0	0	0	0	0	0	0	0	0	0	0	0	0	0	0	0	0	0	0	0	0	0
BART1_0-p00282	BART1_0-u00282	0	0.370675	0	0	0	0	0	0	0	0	0	0	0	0	0	0	0	0	0	0	0	0	0	0	0	0	0	0.356289	0	0	0	0	0	0	0.865167	0	0	0	0	0	0	0	0.37886	0	0	0	0	0
BART1_0-p00283	BART1_0-u00283	0	0.029136	0	0.016944	0.057608	0.015693	0.013554	0.015365	0.018306	0	0.015987	0	0.063867	0.02718	0	0.018753	0	0	0	0	0	0	0	0	0.036304	0	0	0	0	0.015881	0	0	0	0.021556	0.033009	0.045114	0.031877	0.064885	0	0	0.012996	0.037876	0.088481	0.032981	0.016955	0.02303	0.163394	0
BART1_0-p00284	BART1_0-u00284	0	0	0	0	0	0	0	0	0	0	0	0	0	0	0	0	0	0	0	0	0	0	0	0	0	0	0	0	0	0	0	0	0	0	0	0	0	0	0	0	0	0	0	0	0	0	0	0
BART1_0-p00285	BART1_0-u00285	0	0	0	0	0	0	0	0	0	0	0	0	0	0	0	0	0	0	0	0	0	0	0.758652	0	0	0	0	0	0	0	0.650654	0	0	0	0	0	0	0	0	0	0	0	0	0	0	0	0	0
BART1_0-p00286	BART1_0-u00286	0	0	0	0	0	0	0	0	0	0	0	0	0.381953	0	0.345706	0	0	0	0	0	0	0	0	0	0	0	0	0	0	0	0	0	0	0	0	0	0	0	0	0	0	0	0	0	0	0	0.357182	0
BART1_0-p00287	BART1_0-u00287	9.30937	9.41688	11.6101	9.44762	7.977	11.1226	10.1846	10.7061	7.92682	8.74823	7.7008	8.84927	9.98327	10.1144	10.815	9.46532	7.6024	10.5385	8.66461	8.78375	11.2753	8.34539	8.3688	8.04297	9.95293	7.2781	7.63221	10.0239	8.61449	8.2614	8.88453	7.35775	6.52013	6.78169	6.7553	6.07476	7.21499	10.5796	8.0143	9.51887	8.11166	8.52227	8.23673	7.07169	7.53029	8.41736	6.80265	6.95192
BART1_0-p00288	BART1_0-u00288	0.01508	0.097807	0.055034	0	0.063117	0	0.106963	0.060629	0.035113	0.042437	0.01577	0.049541	0	0.040218	0.014374	0.166487	0	0.018964	0	0	0	0	0	0.017861	0.042689	0	0.027954	0.027516	0	0	0	0	0.017412	0	0.032561	0.058699	0.031444	0	0.053895	0.032615	0.062547	0.047904	0.029094	0.047448	0.113826	0.029963	0.073263	0.089629
BART1_0-p00289	BART1_0-u00289	0	0	0	0	0	0	0	0	0	0	0	0	0	0	0	0	0	0	0	0	0	0	0	0	0	0	0	0	0	0	0	0	0	0	0	0	0	0	0	0	0	0	0	0	0	0	0	0
BART1_0-p00290	BART1_0-u00290	0	0	0	0	0	0	0	0	0	0	0	0	0	0	0	0	0	0	0	0	0	0	0	0	0	0	0	0	0	0	0	0	0	0	0	0	0	0	0	0	0	0	0	0	0	0	0	0
BART1_0-p00291	BART1_0-u00291	0	0	0	0	0	0	0	0	0	0	0	0	0	0	0	0	0	0	0	0	0	0	0	0	0	0	0	0	0	0	0	0	0	0	0	0	0	0	0	0	0	0	0	0	0	0	0	0
BART1_0-p00292	BART1_0-u00292	21.3235	18.4146	19.2143	18.377	20.6116	22.6975	19.2212	19.6263	21.0093	18.3895	17.8934	22.3649	23.8069	20.3916	21.6015	18.2331	25.462	22.5244	26.1845	24.7047	26.0271	22.6496	25.2702	26.123	24.8673	24.7647	25.1057	25.6	20.8701	23.079	23.8002	23.592	28.6968	25.706	26.2906	26.4648	27.4841	29.2999	27.1964	29.3835	28.6883	26.8589	24.7656	28.017	28.0865	28.2432	29.1572	29.1456
BART1_0-p00293	BART1_0-u00293	0	0	0	0	0	0	0	0	0	0	0	0	0	0	0	0	0	0	0	0	0	0	0	0	0	0	0	0	0	0	0	0	0	0	0	0	0	0	0	0	0	0	0	0	0	0	0	0
BART1_0-p00294	BART1_0-u00294	0	0	0	0	0	0	0	0	0	0	0	0	0	0	0	0	0	0	0	0	0	0	0	0	0	0	0	0	0	0	0	0	0	0	0	0	0	0	0	0	0	0	0	0	0	0	0	0
BART1_0-p00295	BART1_0-u00295	34.7195	36.1327	37.3293	38.5137	33.2651	32.6268	33.9504	31.9427	32.0958	26.4619	28.963	31.4617	30.766	30.0017	31.332	28.9181	34.5318	38.0044	30.1281	36.6615	30.4915	35.499	30.1677	30.5775	33.1866	28.3433	30.6666	35.4719	31.6289	29.4453	26.8137	28.0723	38.4296	34.0445	29.405	34.0816	31.6578	37.3169	30.5492	31.3877	34.3762	33.2422	31.7457	30.9953	26.5193	32.5729	33.2661	31.563
BART1_0-p00296	BART1_0-u00296	371.933	365.649	372.502	398.756	378.778	382.461	360.378	375.313	391.978	351.502	335.721	381.995	414.405	407.197	390.104	395.594	405.642	408.389	418.688	402.999	421.009	394.52	403.241	385.244	419.193	459.681	440.587	440.939	432.068	441.827	417.621	437.188	380.555	374.592	368.184	371.603	371.538	367.287	372.331	385.6	384.002	375.182	381.505	380.205	384.906	392.696	390.116	374.348
BART1_0-p00297	BART1_0-u00297	0	0	0	0	0	0	0	0	0	0	0	0	0	0	0	0	0	0	0	0	0	0	0	0	0	0	0	0	0	0	0	0	0	0	0	0	0	0	0	0	0	0	0	0	0	0	0	0
BART1_0-p00298	BART1_0-u00298	0	0	0	0	0.056753	0	0	0.108744	0	0	0	0	0	0	0	0	0	0	0.084976	0.234046	0	0	0	0	0	0	0	0	0	0	0	0	0	0	0	0	0	0	0	0	0	0	0	0	0	0	0	0
BART1_0-p00299	BART1_0-u00299	0	0	0	0	0	0	0	0	0	0	0	0	0	0	0	0	0	0	0	0	0	0	0	0	0	0	0	0	0	0	0	0	0	0	0	0	0	0	0	0	0	0	0	0	0	0	0	0
BART1_0-p00300	BART1_0-u00300	0	0	0	0	0	0	0.018819	0	0	0	0	0	0	0	0	0	0	0	0	0	0	0	0.019007	0	0	0	0	0	0	0	0	0.04091	0	0	0	0	0	0	0	0	0	0	0	0	0	0	0	0
BART1_0-p00301	BART1_0-u00301	22.5216	26.5821	24.9169	27.4231	47.5692	45.7071	44.3952	47.66	30.4497	27.3501	19.96	34.2594	41.8105	40.2349	41.4277	37.6221	31.7101	28.1866	29.2215	26.7329	50.6938	50.8453	49.9713	57.3152	26.7706	33.3497	31.3402	26.4194	41.1351	46.1248	43.4503	43.3836	27.2846	27.6794	28.2813	24.8532	37.5988	42.2661	38.1963	44.4888	27.3383	26.4437	24.0548	29.4787	43.1263	43.0344	40.5776	38.822
BART1_0-p00302	BART1_0-u00302	0	0	0	0	0	0	0	0	0	0	0	0	0	0	0	0	0	0	0	0	0	0	0	0	0	0	0	0	0	0	0	0	0	0	0	0	0	0	0	0	0	0	0	0	0	0	0	0
BART1_0-p00303	BART1_0-u00303	12.6326	8.66142	14.9473	15.2203	29.4278	34.206	37.8084	44.7062	18.2155	13.9725	13.3709	14.8996	23.8161	22.226	25.9513	25.2041	10.0199	11.6437	12.4628	9.17819	33.8732	27.1747	35.1629	40.4957	12.1524	12.6693	12.2324	11.5515	24.2345	24.8911	27.1381	27.5088	4.56304	5.84663	4.50852	6.03322	22.5243	21.9455	21.7191	25.2711	6.53148	6.66145	5.93623	4.1776	17.9764	19.5924	16.9709	19.7267
BART1_0-p00304	BART1_0-u00304	0	0.266551	0.134517	0	0.193284	0	0.331378	0.184803	0	0	0.193295	0	0	0	0.528766	0	0	0	0	0.078309	0.099673	0.086845	0	0.333796	0	0	0	0.08324	0	0	0	0	0	0	0	0	0	0	0	0	0.078835	0	0	0	0	0	0	0
BART1_0-p00305	BART1_0-u00305	22.0297	21.7335	20.6503	19.3524	20.985	23.0112	24.6061	22.7055	22.0125	17.7831	20.6685	20.615	27.2107	27.0636	26.2948	26.9979	16.4203	22.6938	22.2332	20.3929	26.0806	28.477	23.6259	20.6607	22.5302	23.03	24.1032	23.7972	26.9542	25.1502	22.904	24.9082	19.8719	17.85	18.7898	21.4884	17.6731	18.8958	18.3465	20.0233	19.2972	21.7789	22.042	18.0884	17.8389	21.9368	22.1496	21.6163
BART1_0-p00306	BART1_0-u00306	0	0	0	0	0	0	0	0	0	0	0	0	0	0	0	0	0	0	0	0	0	0	0	0	0	0	0	0	0	0	0	0	0	0	0	0	0	0	0	0	0	0	0	0	0	0	0	0
BART1_0-p00307	BART1_0-u00307	6.48752	5.1207	7.66065	7.50814	13.3265	10.7912	11.3936	11.6952	7.35212	5.719	6.35898	7.42383	8.54208	8.73353	9.58538	8.3463	11.7964	9.80357	10.205	9.36751	14.0732	15.1932	17.2131	17.3241	8.58757	9.30664	10.4285	8.52131	10.7522	11.7679	11.5143	11.4078	11.0086	11.3693	10.3159	10.5155	18.7249	17.3341	16.3079	16.831	9.04421	7.89036	7.17644	7.7653	12.9907	10.7928	12.7456	13.5481
BART1_0-p00308	BART1_0-u00308	0	0	0	0	0	0	0	0	0	0	0	0	0	0	0	0	0	1.05055	0	0	0	0	0	0	0	0	0	2.63314	0	0	0	0	0	0	0	0	0	0	0	0	0	0	0	0	0	0	0	0
BART1_0-p00309	BART1_0-u00309	0.043938	0	0	0	0.046033	0.09017	0.116841	0	0	0	0	0	0	0	0.04186	0	0	0	0	0	0	0	0	0	0	0	0	0	0	0	0	0	0	0	0	0	0	0	0	0	0	0	0	0	0	0	0	0
BART1_0-p00310	BART1_0-u00310	0.609621	0	0.208229	0.103832	0.245808	0.291472	0.208013	0.354865	0.16879	0.17601	0.049722	0	0.146986	0.083183	0.178697	0.062093	0.381251	0.533529	0.442639	0.450894	0.405435	0.355379	0.138909	0.278276	0.309427	0.418243	0.348329	0.25678	0.294237	0.29248	0.547134	0.779858	0.434042	0.872593	0.618166	0.293152	0.494365	0.348554	1.00744	0.432957	0.638519	0.699182	0.271892	0.101249	0.687811	0.233622	0.683106	0.137997
BART1_0-p00311	BART1_0-u00311	0.710986	0.790593	0.869223	0.688704	2.85496	1.75549	1.14894	1.51	2.55137	1.84889	1.62746	1.58673	1.95034	1.3791	2.91411	2.41534	0.954883	1.04593	1.09839	0.896452	3.2481	2.25996	4.18576	3.01627	1.17282	2.00449	1.73361	2.03489	3.8496	3.66546	3.44864	3.15293	0.840159	0.868413	0.393037	0.657176	1.67914	1.5417	2.10416	1.79535	1.45635	0.959468	1.03575	0.951721	2.93831	2.30244	3.58057	3.29912
BART1_0-p00312	BART1_0-u00312	0	0	0	0.168758	0.161083	0.156336	0	0.459904	0.184812	0	0	0	0.160067	0	0.14553	0.187249	0.472288	0	0.603449	0.397404	0.66112	0.43726	0.552201	0.182854	0.431252	0	0.142929	0	0	0.159421	0.536926	0.148504	0.356492	0	0.167106	0	0.321484	0.162853	0.367226	0.165868	0.392032	0.166333	0.148178	0.331287	0.170924	0.305399	0.149239	0.563005
BART1_0-p00313	BART1_0-u00313	0.098766	0	0	0.106352	0.088013	0	0	0	0.094324	0.082357	0	0.108144	0	0	0	0	0	0	0	0	0	0	0	0	0	0	0.040741	0	0	0	0	0	0	0	0.10697	0	0	0.018368	0.045007	0	0.037344	0.19373	0.04765	0	0.087341	0	0	0.048108
BART1_0-p00314	BART1_0-u00314	0	0	0	0	0	0	0	0	0	0	0	0	0	0	0	0	0	0	0	0	0	0	0	0	0	0	0	0	0	0	0	0	0	0	0	0	0	0.399083	0	0	0.321124	0	0	0	0	0	0	0
BART1_0-p00315	BART1_0-u00315	0	0	0	0	0	0	0	0	0	0	0.034604	0	0	0	0	0.081135	0	0	0	0	0	0	0	0	0	0	0	0	0	0	0	0	0	0	0	0	0	0	0	0	0	0	0	0	0	0	0	0
BART1_0-p00316	BART1_0-u00316	0	0	0	0	0	0	0	0	0	0	0	0	0	0	0	0	0	0	0	0	0	0	0	0	0	0	0	0	0	0	0	0	0.270571	0.431822	0	0	0	1.47924	0	0	0	0	0	0	0	0	0.452055	0.28412
BART1_0-p00317	BART1_0-u00317	0.251902	0.160038	0	0.046488	0.043982	0	0	0.042171	0	0.078786	0	0.229582	0	0.074499	0.04	0	0	0	0	0	0	0.039761	0	0	0	0	0	0	0	0	0	0	0	0	0	0	0	0	0	0	0	0	0.04053	0	0	0	0	0
BART1_0-p00318	BART1_0-u00318	0	0	0	0	0	0	0	0	0	0	0	0	0	0	0	0	0	0	0	0	0	0	0	0	0	0	0	0	0	0	0	0	0	0	0	0	0	0	0	0	0	0	0	0	0	0	0	0
BART1_0-p00319	BART1_0-u00319	0	0	0	0	0	0	0	0	0	0	0	0	0	0	0	0	0	0	0	0	0	0	0	0	0	0	0	0	0	0	0	0	0	0	0	0	0	0	0	0	0	0	0	0	0	0	0	0
BART1_0-p00320	BART1_0-u00320	0	0	0	0	0	0	0	0	0	0	0	0	0	0	0	0	0	0	0	0	0	0	0	0	0	0	0	0	0	0	0	0	0	0	0	0.771118	2.48802	0	0.945498	0	0	0	0	0	0	0	0	0
BART1_0-p00321	BART1_0-u00321	0	0	0	0	0	0	0	0	0	0	0	0	0	0	0	0	0	0	0	0	0	0	0	0	0	0	0	0	0	0	0	0	0	0	0	0	0	0	0	0	0	0	0	0	0	0	0	0
BART1_0-p00322	BART1_0-u00322	0	0	0	0	0	0	0	0	0	0	0	0	0	0	0	0	0	0	0	0	0	0.217298	0	0	0	0	0	0	0	0	0	0	0	0	0	0	0	0	0	0	0	0	0	0	0	0	0	0
BART1_0-p00323	BART1_0-u00323	0	1.43399	0.278529	0	0	2.02486	0	0.385397	0.947346	0	0	0.413415	0.405672	0.669616	0.366559	0	0.402731	0	1.50243	1.00731	0	0.372651	0.720503	0.936326	0.721377	0	1.09787	1.06335	0	0	0	0.3801	1.82146	0.480941	0.430296	1.5341	1.64554	2.42158	0.938979	0	0.998518	1.25717	0.37689	0.421059	0	0.781628	0.379438	0.953168
BART1_0-p00324	BART1_0-u00324	50.6305	44.9526	52.3556	50.8585	47.7952	50.0573	43.2348	44.666	55.1663	51.3552	49.6095	52.5613	51.8367	49.2767	54.9334	55.602	63.1675	64.4825	61.0735	59.8791	60.2016	56.5716	53.7421	51.6892	61.3927	58.9994	56.2997	66.1666	66.0834	60.3477	60.9162	59.1737	53.669	49.5091	50.229	49.8382	48.4214	49.9662	47.0099	50.0106	50.9009	54.2568	53.6408	52.7562	50.0722	49.8523	50.7741	50.0382
BART1_0-p00325	BART1_0-u00325	0	0.655275	0	1.49051	0	0	1.21123	0	0	0	0	0	0	0	0	0	1.4447	0	1.1055	0	0	0.668619	0	1.67569	0.635643	0	0	0	0	0	0.809841	0.737493	0	0.64423	0.776285	1.37409	0.738296	0	0	0.749437	0	0	0	0	0	0	0	2.54659
BART1_0-p00326	BART1_0-u00326	38.3759	39.8575	37.7732	41.9977	44.8265	38.6015	37.0938	37.8716	48.1362	44.4899	37.587	53.2632	50.501	42.1149	43.1664	40.5368	60.1084	51.5022	52.1079	51.7629	30.0916	40.3472	49.3492	50.981	54.1698	64.5629	63.7235	59.2383	45.7139	52.7456	52.1193	56.8475	56.297	56.1195	54.8727	52.1289	47.1972	37.3413	47.0203	39.9668	57.3502	58.3672	56.2405	58.8894	50.1687	49.7354	52.4464	52.9779
BART1_0-p00327	BART1_0-u00327	172.235	174.303	168.155	184.396	176.688	170.293	176.898	174.959	159.26	154.592	150.389	168.237	162.212	163.274	163.853	160.746	163.459	173.144	152.645	166.428	191.792	179.927	167.147	167.95	163.465	159.449	156.924	175.943	174.852	158.006	157.45	150.318	167.86	159.794	162.679	159.906	184.917	221.634	190.174	209.806	163.597	176.893	179.637	169.658	153.677	170.973	163.291	155.602
BART1_0-p00328	BART1_0-u00328	0	0	0	0	0	0	0	0	0	0	0	0	0	0	0	0	0	0	0	0	0	0	0	0	0	0	0	0	0	0	0	0	0	0	0	0	0	0	0	0	0	0	0	0	0	0	0	0
BART1_0-p00329	BART1_0-u00329	9.26255	5.27768	9.11486	8.7313	8.9651	9.38508	8.73289	8.63779	8.22835	8.4294	5.86582	8.04176	5.9591	8.46715	7.05378	6.95174	9.89984	10.6089	9.87612	9.87673	9.49252	9.25463	9.05157	9.1561	9.85353	8.94403	9.79361	8.35192	8.75748	8.81419	8.92216	9.05985	8.24047	7.78426	6.66973	8.422	4.7159	5.58622	5.48997	5.56116	6.24202	6.65321	6.75737	7.50651	6.42801	6.65977	8.20243	6.87214
BART1_0-p00330	BART1_0-u00330	18.2982	18.5618	17.8265	18.5377	14.992	15.1625	16.2658	16.6558	17.0744	14.7566	14.4777	17.8846	16.5397	15.1207	17.6499	15.5931	18.2518	18.7711	17.4547	16.8389	15.4857	15.9766	16.5041	17.3503	17.5286	18.669	18.8605	20.5025	16.7454	18.016	16.8532	16.2438	16.1548	17.078	16.2341	16.608	16.0038	17.2842	15.7557	16.7729	16.9877	17.5318	17.7716	18.58	17.7632	17.0577	16.1251	17.058
BART1_0-p00331	BART1_0-u00331	0	0	0	0	0	0	0	0	0	0	0	0	0	0	0	0	0	0	0	0	0	0	0	0	0	0	0	0	0	0	0	0	0	0	0	0	0	0	0	0	0	0	0	0	0	0	0	0
BART1_0-p00332	BART1_0-u00332	0	0	0	0	0	0	0	0	0	0	0	0	0	0	0	0	0	0	0	0	0	0	0	0	0	0	0	0	0	0	0	0	0	0	0	0	0	0	0	0	0	0	0	0	0	0	0	0
BART1_0-p00333	BART1_0-u00333	0	0	0	0	0	0	0	0	0	0	0	0	0	0	0	0	0	0	0	0	0	0	0	0	0	0	0	0	0	0	0	0	0	0	0	0	0	0	0	0	0	0	0	0	0	0	0	0
BART1_0-p00334	BART1_0-u00334	0.057675	0.248112	0.11563	0.192862	0.094341	0	0	0	0.318273	0	0	0	0.266381	0.308344	0	0.221663	0	0	0	0	0	0.162785	0	0	0	0.159542	0.242028	0	0.285855	0.17789	0.190575	0	0	0.228676	0	0	0.268154	0	0	0	0	0.177424	0	0.192328	0.191447	0	0	0.111047
BART1_0-p00335	BART1_0-u00335	0	0	0	0	0	0	0	0.102689	0	0	0	0	0	0	0	0	0	0.057305	0	0	0.119052	0	0	0.141562	0.055802	0	0	0	0	0	0	0	0	0.05511	0	0	0	0	0	0	0	0	0.046513	0	0	0	0.057613	0
BART1_0-p00336	BART1_0-u00336	0	0	0	0	0	0	0	0	0	0	0	0	0	0	0	0	0	0	0	0	0	0	0	0	0	0	0	0	0	0	0	0	0	0	0	0	0	0	0	0	0	0	0	0	0	0	0	0
BART1_0-p00337	BART1_0-u00337	0	0	0	0	0	0	0	0	0	0	0	0	0	0	0	0	0	0	0	0	0	0	0	0	0	0	0	0	0	0	0	0	0	0	0	0	0	0	0	0	0	0	0	0	0	0	0	0
BART1_0-p00338	BART1_0-u00338	3.97674	3.18419	6.69309	3.05947	6.06489	2.90168	1.88311	3.66425	3.36894	1.89494	1.08235	4.48534	5.98279	2.20944	4.54642	5.05706	6.67854	3.15735	4.66635	3.34178	6.25745	10.7454	3.84932	7.91255	2.32592	3.25007	4.96667	2.37634	2.60316	4.6795	3.95616	4.43296	8.07287	5.86855	7.55734	6.57166	6.60803	7.96426	7.14438	4.15291	6.65798	7.49379	5.49385	5.09318	1.92611	2.14568	2.94797	6.9623
BART1_0-p00339	BART1_0-u00339	0	0	0	0	0	0	0	0	0	0	0	0	0	0	2.2926	0	0	0	0	1.05125	0	0	0	0	0	0	0	2.241	0	0	0	0	0	0	0	0	0	0	0	0	0	0	0	0	0	0	0	0
BART1_0-p00340	BART1_0-u00340	4.52502	5.64576	5.95753	6.59669	5.26405	5.815	6.24496	6.68186	5.2536	4.8467	5.25599	6.30288	6.3188	5.53202	5.6053	6.19777	6.5377	7.01341	7.32712	7.70001	6.74665	6.10638	6.3485	8.14248	6.03182	6.55802	6.08832	7.25815	6.24275	6.22455	7.69995	6.56691	5.6901	6.86238	6.80347	6.64099	8.38014	7.55939	8.47865	8.27042	5.85942	6.19339	6.82145	5.91941	7.41258	7.05463	7.05051	7.01643
BART1_0-p00341	BART1_0-u00341	0.538169	0.419618	0	0.10832	0	0.050198	0.043366	0.196539	0.117414	0	0.204744	0	0	0.043386	0.046607	0.179936	0	0.06167	0	0.126876	0	0.139052	0	0	0	0	0.090863	0	0.051162	0	0.057085	0	0.056615	0	0	0	0	0	0	0	0.083276	0.053257	0	0.052821	0	0	0	0
BART1_0-p00342	BART1_0-u00342	3.63594	0.866399	1.95865	0.991533	1.93643	0.92643	6.01945	2.25997	1.11637	1.71076	0.477325	0.967044	1.9074	2.3493	0.430061	2.21233	1.8976	3.53046	2.90714	2.46671	1.96206	3.0726	4.46136	3.85926	1.69117	2.84029	3.44978	3.33305	5.20951	5.23738	6.41346	2.79937	2.14177	4.25505	3.04636	2.71029	6.78538	2.43157	1.10629	2.47403	2.02695	3.08226	2.21653	2.47595	3.08872	1.82989	3.57017	2.2413
BART1_0-p00343	BART1_0-u00343	0	0	0	0.641622	0	0	0	0	0	0	0	0.623446	0	0	0	0	0	0	0	0	0.635017	0	0	0	0	0	0	0	0	0	0	0	0	0	0	0	1.89844	0	0	0	0.510441	0	0.577397	0	0	0.595708	0	0
BART1_0-p00344	BART1_0-u00344	0	0	0.063617	0	0.275213	0	0	0	0	0.246126	0.182963	0	0	0	0.166411	0.107071	0	0.110462	0	0.151179	0.188791	0	0	0	0.082275	0.08681	0.081331	0	0	0.090925	0	0.084518	0	0.081375	0.189842	0	0	0.55728	0	0	0	0	0	0	0	0	0.170174	0
BART1_0-p00345	BART1_0-u00345	0	0	0	0	0	0	0	0	0	0	0	0	0	0	0	0	0	0	0	0	0	0	0	0	0	0	0	0	0	0	0	0	0	0	0	0	0	0	0	0	0	0	0	0	0	0	0	0
BART1_0-p00346	BART1_0-u00346	5.56877	5.1042	5.81227	5.26062	6.94607	7.62564	6.67458	7.50552	5.7955	4.40173	4.40804	5.44004	5.66216	5.68695	5.75957	5.52304	8.3873	7.5165	7.67808	7.11221	7.77116	7.66344	8.11632	9.3967	6.07226	6.53316	6.02255	5.67746	5.19312	6.30773	6.2083	6.95872	7.10558	8.20617	7.91073	7.52812	10.1295	9.8289	9.38409	10.0831	6.48888	6.72489	5.82655	6.7093	7.61091	7.33845	7.99272	8.21792
BART1_0-p00347	BART1_0-u00347	8.41765	9.75492	9.92983	9.01142	10.175	10.0645	10.0188	9.73001	8.66343	6.57774	7.53921	8.79295	9.41984	10.6022	11.5496	9.81988	7.03348	7.30754	8.26869	8.99281	10.4998	9.95782	9.7375	8.46347	8.33336	7.92137	6.98523	8.86048	9.05499	9.87029	7.01368	7.78369	11.6605	11.8365	11.043	10.3148	11.7197	12.9308	13.2146	15.0873	11.6153	11.1001	12.7216	12.4942	13.4772	12.3619	13.752	13.0016
BART1_0-p00348	BART1_0-u00348	0.547094	0.504094	0.332283	0.209747	1.05479	0.647184	0.844302	1.03847	0.118112	0.567431	0.215345	0.571275	0.535282	0.272777	1.09963	0.648388	0.647884	0.67802	0	0.704209	0.3278	0.301833	0.561152	0.891573	0.781774	0.182063	0.619505	0.767962	0.332064	0.631956	0.876157	0.917214	0.595937	0.475983	0.693291	0.921778	0.765852	0.895952	0.507843	0.79335	0.090476	0.689927	0.877913	0.6826	0.715737	0.731371	0.794283	1.04952
BART1_0-p00349	BART1_0-u00349	0	0.849662	0.634208	0.961752	0.956413	0.902866	1.56721	0.877621	0	0.835354	4.71809	0	0.936234	1.50482	0	1.07725	1.87609	0	0.717167	0	1.91875	0	0.819844	0	0.820176	0	0	0	0.925393	0.934643	0	1.77104	0	2.50179	1.00993	0	0.958934	0.955555	1.09245	0	0.772716	0	0	0	2.03212	1.7968	0	0
BART1_0-p00350	BART1_0-u00350	1.54903	0.984136	1.1667	2.45763	3.84212	5.03271	2.92906	4.83648	2.97452	2.03502	2.37701	2.82171	3.34496	4.12019	4.82029	4.62074	3.75079	3.33517	2.99785	3.5709	6.53273	7.4855	7.82718	8.76514	3.99051	3.88991	4.07599	3.5816	5.9394	6.44156	5.48282	6.77797	2.56973	3.41116	2.06881	3.12117	5.55582	5.20903	6.47108	6.64871	3.55981	3.54092	2.15326	3.8468	5.90951	7.03585	7.53312	7.77122
BART1_0-p00351	BART1_0-u00351	0	0	0	0	0	0	0	0	0	0	0	0	0	0	0	0	0	0	0	0	0	0	0	0	0	0	0	0	0	0	0	0	0	0	0	0	0	0	0	0	0	0	0	0	0	0	0	0
BART1_0-p00352	BART1_0-u00352	0	0	0	0	0.034157	0	0	0	0	0	0	0	0	0	0	0	0	0	0	0	0	0	0	0	0	0	0.030392	0	0	0	0	0	0	0	0	0	0	0	0	0	0	0	0	0	0	0	0	0
BART1_0-p00353	BART1_0-u00353	0	0	0	0	0	0	0	0	0	0	0	0	0	0	0	0	0	0	0	0	0	0	0	0	0	0	0	0	0	0	0	0	0	0	0	0	0	0	0	0	0	0	0	0	0	0	0	0
BART1_0-p00354	BART1_0-u00354	0	0	0	0	0	0	0	0	0	0	0	0	0	0	0	0	0	0	0	0	0	0	0	0	0	0	0	0	0	0	0	0	0	0	0	0	0	0	0	0	0	0	0	0	0	0	0	0
BART1_0-p00355	BART1_0-u00355	3.75362	2.48445	1.84857	1.93779	2.18834	2.55267	1.66001	2.068	1.96503	2.30734	1.52102	4.25241	2.37089	2.06066	2.80089	0.927711	2.7693	2.65138	2.89634	3.38031	3.48429	2.15121	2.51473	3.68682	2.32446	3.75801	3.92413	3.9024	2.79897	2.08229	3.42785	2.87891	6.7969	3.5465	2.78439	4.00996	1.95171	3.58074	3.52403	5.56774	3.9253	4.07676	3.71877	4.1431	2.57212	2.66492	3.38432	3.14883
BART1_0-p00357	BART1_0-u00357	0.017297	0.005494	0.054623	0.019174	0.006032	0.029596	0.020448	0	0.020707	0.032448	0.012058	0.018956	0.042151	0.030761	0.005496	0.021219	0	0	0	0	0	0.011706	0.01032	0	0.016323	0.005702	0.005343	0.021039	0.030153	0.011978	0.006722	0.022212	0	0.091132	0.043559	0.072924	0.02404	0.012235	0.034337	0.037407	0.065685	0.125589	0.066735	0.049424	0.051146	0.034363	0.084024	0.035243
BART1_0-p00358	BART1_0-u00358	0.017297	0.005494	0.054623	0.019174	0.006032	0.029596	0.020448	0	0.020707	0.032448	0.012058	0.018956	0.042151	0.030761	0.005496	0.021219	0	0	0	0	0	0.011706	0.01032	0	0.016323	0.005702	0.005343	0.021039	0.030153	0.011978	0.006722	0.022212	0	0.091132	0.043559	0.072924	0.02404	0.012235	0.034337	0.037407	0.047864	0.125589	0.066735	0.031095	0.051146	0.034363	0.084024	0.035243
BART1_0-p00359	BART1_0-u00359	5.73431	5.95546	5.45552	6.38979	5.21448	5.7255	5.06217	6.23082	5.72924	5.72013	5.18331	5.95141	6.17517	5.79078	5.44314	5.30657	6.4507	6.78049	5.47232	6.20186	4.90567	5.91397	6.07179	6.61575	6.68953	5.84157	5.78772	6.83733	6.42962	5.85255	6.61586	6.54401	6.28362	6.90053	5.59492	5.95328	6.48889	6.3766	7.08425	7.76055	5.94198	5.9642	6.0472	5.89611	6.04899	6.78731	6.35749	6.56247
BART1_0-p00360	BART1_0-u00360	0	0	0	0	0	0	0	0	0	0	0	0	0	0	0	0	0	0	0	0	0	0	0	0	0	0	0	0	0	0	0	0	0	0	0	0	0	0	0	0	0	0	0	0	0	0	0	0
BART1_0-p00361	BART1_0-u00361	0	0	0	0	0	0	0	0	0	0	0	0	0	0	0	0	0	0	0	0	0	0	0	0	0	0	0	0	0	0	0	0	0	0	0	0	0	0	0	0	0	0	0	0	0	0	0	0
BART1_0-p00362	BART1_0-u00362	5.12545	3.5684	6.84565	6.34729	12.1609	14.2496	13.6766	13.3237	9.18853	8.45926	6.11143	8.61516	10.1499	11.1092	12.0538	9.98535	14.6307	11.4455	13.5185	12.5119	21.6996	21.7016	26.5134	29.6679	14.8416	13.8594	16.1043	14.0779	18.8175	19.7181	20.0828	22.1083	10.7727	11.3943	9.4923	11.3546	20.3356	26.9262	23.9008	26.0942	15.1713	14.8218	13.2165	15.7636	19.9756	19.1067	22.4594	21.8888
BART1_0-p00363	BART1_0-u00363	0.136681	0.669876	0.128551	0.108194	0.306528	0.200435	0.051935	0.333603	0.350812	0.238118	0.142946	0.320811	0.183554	0.277641	0.167504	0.191603	0.199424	0.024562	0.058159	0.050616	0.126537	0.089635	0.157342	0.023133	0.110533	0.212518	0.253433	0.338481	0.020423	0.263718	0.113838	0.169329	0.789329	0.45394	0.611559	0.332433	0.264709	0.269371	0.558404	0.232284	0.348645	0.637917	0.452112	0.400244	0.259926	0.310414	0.246673	0.310376
BART1_0-p00364	BART1_0-u00364	0.113457	0	0	0	0	0	0	0	0	0	0	0	0	0	0	0	0	0	0	0	0	0	0	0	0	0	0	0	0	0	0	0	0	0	0	0	0	0	0	0	0	0	0	0	0	0	0	0
BART1_0-p00365	BART1_0-u00365	0	0	0	0	0	0	0	0	0	0	0	0	0	0	0	0	0	0	0	0	0	0	0	0	0	0	0	0	0	0	0	0	0	0	0	0	0	0	0	0	0	0	0	0	0	0	0	0
BART1_0-p00366	BART1_0-u00366	0	0	0	0	0	0	0	0	0	0	0	0	0	0.107607	0	0	0	0	0	0	0	0	0	0	0	0	0	0	0	0	0	0	0	0	0	0	0	0	0	0	0	0	0	0	0	0	0	0
BART1_0-p00367	BART1_0-u00367	1.32939	0.948508	1.98396	1.51566	3.17083	4.15705	1.85798	3.62516	2.30948	1.1395	0.845952	1.79048	1.5931	2.05334	2.18545	2.53308	1.82674	2.37436	1.70547	2.19558	4.04697	2.5179	3.70341	3.08232	1.38372	1.84793	1.88834	1.81504	1.8648	1.84801	3.06547	2.04125	2.05103	2.03257	2.14455	1.69739	2.66336	3.49978	3.10188	3.71208	2.17982	1.53243	1.37508	1.95053	2.82532	3.11081	2.16726	3.18289
BART1_0-p00368	BART1_0-u00368	0	0	0	0	0	0	0	0	0	0	0	0	0	0	0	0	0	0	0	0	0	0	0	0	0	0	0	0	0	0	0	0	0	0	0	0	0	0	0	0	0	0	0	0	0	0	0	0
BART1_0-p00369	BART1_0-u00369	0	0	0	0	0	0	0	0	0	0	0	0	0	0	0	0	0	0	0	0	0	0	0	0	0	0	0	0	0	0	0	0	0.331938	0.088773	0.207209	0.83837	0.598936	0.911942	0.5702	0.103228	0	0	0	0	0.106164	0.189899	1.20678	0
BART1_0-p00370	BART1_0-u00370	0	0	0	0	0.488542	0.578784	0.6456	0.388702	0	0	0	0	0	0	0.434436	0	0	0	0	0	0.607701	0.211006	0	0	0	0	0	0	0	0.413228	0.297925	0	0.238144	0	0	0.273963	0	0.353693	0	0	0	0	0	0	0.320311	0	0.406347	0.141194
BART1_0-p00371	BART1_0-u00371	0	0.432832	2.39097	1.46222	1.83229	2.04643	2.06048	2.84507	1.17749	0.921187	0.63433	1.08742	1.51124	1.77045	0.492027	1.5263	1.68656	1.37362	2.14653	1.48466	3.83482	1.91601	1.63946	3.3724	1.17236	2.80903	2.02951	2.22165	0.33269	2.7694	4.06802	2.91344	1.67035	0.749582	1.49043	1.01285	1.71367	0.853792	2.39545	1.26728	2.79163	0.792129	2.37947	1.2724	1.1191	3.51788	1.62087	0.748747
BART1_0-p00372	BART1_0-u00372	0	0	0	0	0	0	0	0	0	0	0	0	0	0	0	0	0	0	0	0	0	0	0	0	0	0	0	0	0	0	0	0	0	0	0	0	0	0	0	0	0	0	0	0	0	0	0.490426	0
BART1_0-p00373	BART1_0-u00373	0	0	0	0	0	0	0	0	0	0	0	0	0	0	0	0	0	0	0	0	0	0	0	0	0	0	0	0	0	0	0	0	0	0	0	0	0	0	0	0	0	0	0	0	0	0	0	0
BART1_0-p00374	BART1_0-u00374	157.215	583.333	155.36	151.894	77.9214	66.7745	89.9069	101.37	127.337	107.242	93.5531	91.2487	63.004	50.7574	49.9516	99.6059	28.3881	29.4367	31.5975	23.7099	8.63534	11.4092	7.21746	6.11167	40.9895	42.6085	37.0059	35.5173	20.9379	23.5816	15.9621	16.6342	36.0058	26.216	26.8206	24.4734	2.14132	6.75383	2.40011	2.09355	30.9371	26.0425	27.2579	25.677	18.3747	6.78872	6.56853	4.74951
BART1_0-p00375	BART1_0-u00375	42.2378	42.9286	41.1024	40.771	49.5904	38.9389	39.0404	44.7073	47.8936	42.8735	32.3111	54.3229	47.5193	40.2236	40.0491	44.311	61.71	46.9188	57.0942	48.6542	37.2998	43.7983	52.3872	54.1816	46.2192	56.0648	56.529	44.2606	39.9315	51.3706	54.5383	51.328	62.6776	61.231	61.356	60.4828	61.7089	53.2609	62.7238	46.3894	50.7603	49.5404	52.1523	54.446	54.44	50.1368	49.1417	48.4373
BART1_0-p00376	BART1_0-u00376	0.036074	0.068755	0.026309	0	0.075562	0.111061	0.159892	0	0	0.135383	0.037735	0.118406	0.263802	0.09606	0.240607	0.221174	0	0	0.02828	0	0	0.034153	0.032329	0	0	0	0	0	0.075453	0.074982	0.084157	0.17395	0.04171	0	0	0	0	0	0	0	0	0	0.104456	0	0.040052	0.107585	0.035071	0
BART1_0-p00377	BART1_0-u00377	0	0	0	0	0	0	0	0	0	0	0	0	0	0	0	0	0	0	0	0	0	0	0	0	0	0	0	0	0	0	0	0	0	0	0	0	0	0	0	0	0	0	0	0	0	0	0	0
BART1_0-p00378	BART1_0-u00378	0	0	0	0	0	0	0	0	0	0	0	0	0	0	0	0	0	0	0	0	0	0	0	0	0	0	0	0	0	0	0	0	0	0	0	0	0	0	0	0	0.092794	0	0	0	0	0	0	0
BART1_0-p00379	BART1_0-u00379	0.114678	0.109288	0.333557	0	0.482062	0	0.203187	0	0.276341	0	0.360233	0	0.202151	0.101209	0.327387	0.280845	1.17733	0.435661	0.270806	0.396886	0	0.654084	0	0.273403	0	0.114085	0.320642	0.104739	0.119871	0	0.40202	0	0.266538	0.213659	0.374501	0	0.48084	0.243884	0	0.209406	0.195612	0	0	0.248036	0.127839	0.114292	0.670379	0.281039
BART1_0-p00380	BART1_0-u00380	0	0	0	0	0	0	0.122703	0	0	0	0	0	0	0	0	0	0	0	0	0	0	0	0	0	0	0	0	0	0	0	0	0	0	0	0	0	0	0	0	0	0	0	0	0	0	0	0	0
BART1_0-p00381	BART1_0-u00381	0	0	0	0	0	0	0	0	0	0	0	0	0	0	0	0	0	0	0	0	0	0	0	0	0	0	0	0	0	0	0	0	0	0	0	0	0	0	0	0	0	0	0	0	0	0	0	0
BART1_0-p00382	BART1_0-u00382	9.40906	8.77429	9.37345	9.2183	11.2188	10.2255	10.4228	10.8832	9.87658	10.1413	7.55753	11.2997	11.2224	10.2249	10.4383	9.66587	12.7124	10.9724	11.3089	10.9806	10.4516	11.3895	12.4366	14.1901	10.6298	13.2632	12.544	11.0027	9.20411	10.6058	10.495	12.1806	13.2555	13.9815	13.1333	12.7672	13.2537	11.7242	12.6722	10.8849	12.1766	11.8787	10.6304	11.8632	12.3387	10.9798	11.0116	11.4453
BART1_0-p00383	BART1_0-u00383	0	0	0	0	0	0	0	0	0	0	0	0	0	0	0	0	0	0	0	0	0	0	0	0	0	0	0	0	0	0	0	0	0	0	0	0	0	0	0	0	0	0	0	0	0	0	0	0
BART1_0-p00384	BART1_0-u00384	0.645537	0.46139	0.583618	0.535865	1.00474	1.21419	0.667527	0.810294	0.06457	0.187826	0.161398	0.17636	0.786933	0.333814	0.409942	0.197831	0.11009	0.067832	0.464323	0.372041	0.174307	0.560752	0.224405	0.255495	0.050697	0.213324	0	0.147297	0.112506	0.167784	0.062775	0.155787	1.10962	0.558723	0.699164	0.982167	0.33722	0.457029	0.706364	0.174634	1.64845	2.08691	1.62123	1.78265	1.49452	2.1719	1.6744	1.04269
BART1_0-p00385	BART1_0-u00385	0.722765	0	0.317142	0	0	1.56584	0.719307	1.01087	0.50306	0	0.43426	0	0	0.42482	0	0.380824	0	0.197296	0.06727	0.426394	1.07628	0.459527	0.257803	0.247022	0	0	0.443587	0.173148	0	0.101002	0.351546	0	0.488342	0	0	0	0	0	0	0	0.330529	0.279582	0	0	0.392043	0.802636	0.653357	0.911884
BART1_0-p00386	BART1_0-u00386	26.9592	60.3815	24.034	25.3327	21.3994	17.852	18.102	21.7996	24.8867	24.2102	20.5905	27.7561	23.6044	23.8565	22.8653	24.6015	20.9189	22.3652	21.2534	21.2873	14.7419	14.7033	15.0856	13.335	23.8209	26.1235	22.6165	22.2523	21.574	20.4879	22.8872	22.2462	32.4636	29.4132	30.8637	32.9231	15.6885	13.5845	15.0306	14.5722	42.6776	45.6685	46.8111	48.761	29.1361	29.9663	27.7336	31.5339
BART1_0-p00387	BART1_0-u00387	8.09549	12.061	14.4595	16.9797	20.3998	13.7916	13.4633	17.6304	15.0223	11.2422	11.2441	23.8856	20.1109	12.5927	12.19	18.9152	25.9427	17.1801	18.6009	21.7743	19.5225	14.4062	20.5592	13.8051	14.4064	25.8903	26.1736	16.2429	14.8468	15.2507	22.8627	17.7463	29.0977	27.4523	27.7474	19.9182	21.9741	13.3029	16.5776	12.9723	18.9832	13.4221	16.7098	19.5997	23.9532	15.4753	24.2506	15.6899
BART1_0-p00388	BART1_0-u00388	8.65655	12.3924	10.2924	14.2732	13.7367	11.5832	12.7334	16.7863	12.6299	11.8865	11.8842	8.78473	10.8231	9.17296	8.72794	14.3733	14.5781	13.7129	14.6659	11.8953	10.413	8.64344	10.8614	10.3624	13.4789	15.9818	15.5976	11.8646	6.94599	10.2402	15.4472	13.1305	12.6853	14.1618	13.5767	17.6827	11.5556	8.8442	10.9462	9.94122	11.7589	12.2538	13.6379	11.7798	11.969	11.4289	11.0026	11.073
BART1_0-p00389	BART1_0-u00389	0.574883	0.797254	1.24225	1.22276	2.34223	0.456567	0.586659	1.06081	0.844657	0.624554	0.58382	0.591116	0.971661	0.563277	0.442435	1.45731	1.14379	0.41889	0.807797	0.832762	0.702772	1.26857	1.10174	0.781722	0.416427	1.93951	0.819213	0.512168	0.983125	0.800187	0	0.420961	0.897612	0.762682	0.722616	0.833062	0.471237	0.355229	0.932004	0.474913	1.23672	0.241558	0.79737	0.654007	1.34147	1.11264	0.970091	0.271452
BART1_0-p00390	BART1_0-u00390	1.73193	0	0	0	0	0	0	0	0	0	0	0	0	0	0	0	0	0	0	0.189372	0	0	0	0	0	0	0	0	0	0	0	0	0	0	0	0	0	0	0.809222	0	0	0	0.114961	0	0.152874	0	0	0
BART1_0-p00391	BART1_0-u00391	1.22418	0.722195	1.34783	1.48373	3.23892	1.01664	1.13667	0.877972	1.46976	1.58649	2.31785	1.97422	0.609138	0.206637	0.777345	0.64308	0.238653	0	0.366001	0.55442	0.125924	0	0.052308	0.069236	0.219718	0.173419	0.541604	0.532084	0.426688	0.666725	0	0.168869	0.202495	0	0	0	0.182757	0.247651	0	0	0	0	0	0	0	0	0	0.07134
BART1_0-p00392	BART1_0-u00392	81.403	67.8899	88.2769	81.5122	53.9982	64.6502	66.4876	68.5179	64.578	60.2461	70.3699	68.5101	60.9752	69.4119	68.3719	65.272	71.5462	82.149	66.8196	78.2668	72.7379	64.4213	51.623	49.0791	82.9576	73.546	64.4553	89.981	70.3978	61.3259	57.2216	60.6378	70.6496	70.3768	62.1657	71.776	57.32	57.6397	54.5079	65.7475	83.5696	85.5267	79.8397	73.0667	66.0027	70.6469	66.2712	67.5623
BART1_0-p00393	BART1_0-u00393	50.9045	58.5242	49.5618	50.7598	48.4411	47.1956	46.4682	45.2912	47.6945	45.4881	39.0551	52.8547	47.674	42.9148	45.1196	45.5521	53.9727	56.5789	54.2154	50.8873	48.9404	49.1293	51.436	57.5527	56.0269	56.2994	58.2153	54.656	47.2225	51.7752	50.0088	48.2417	68.4979	61.5693	60.01	61.0515	60.9617	60.0296	59.5422	54.9139	56.0887	59.5737	55.8582	59.3092	50.4946	49.9395	50.4109	49.6164
BART1_0-p00394	BART1_0-u00394	0	0	0	0	0	0	0	0	0	0	0	0	0	0	0	0	0	0	0	0	0	0	0	0	0	0	0	0	0	0	0	0	0	0	0	0	0	0	0	0	0	0	0	0	0	0	0	0
BART1_0-p00395	BART1_0-u00395	2.24263	0.970718	0	1.04296	0.553019	0	3.12829	2.38666	0	1.36779	0.602379	0	2.24455	1.93687	1.86298	1.37858	0.548482	3.81304	0	0.925199	4.72858	6.39592	3.85773	0	0	1.24161	2.87721	0.552815	1.14539	0	0.716423	1.91875	1.85146	0	1.29098	2.5945	2.56299	2.54531	3.88166	1.94691	2.26998	1.87214	0.768062	0	1.05816	0	2.67487	2.33015
BART1_0-p00396	BART1_0-u00396	0	0	0	0	0	0	0	0	0	0	0	0	0	0	0	0	0	0	0	0	0	0	0	0	0	0	0	0	0	0	0	0	0	0	0	0	0	0	0	0	0	0	0	0	0	0	0	0
BART1_0-p00397	BART1_0-u00397	69.5211	56.7971	69.5535	73.5563	73.4725	72.1665	71.0904	72.438	62.607	53.6325	61.944	62.2404	64.319	54.8212	64.149	55.7233	59.0274	77.6608	61.3925	74.4714	77.7804	71.5336	68.606	65.5561	58.0992	53.558	52.4262	57.6743	56.0258	50.0251	55.0478	48.7505	59.3362	57.1947	54.3749	55.8675	79.0671	83.34	73.4719	75.9017	55.5232	56.6087	54.7145	55.1603	48.9418	54.8316	57.2707	55.2188
BART1_0-p00398	BART1_0-u00398	0.178653	0	0.228716	0	0.124865	0.06109	0.10556	0	0.357566	0.223525	0	0	0	0.158305	0	0	0	0	0.04676	0.051442	0	0	0	0	0.056112	0	0	0	0.062273	0	0	0.057492	0	0	0	0	0	0	0	0	0	0	0	0	0	0	0	0
BART1_0-p00399	BART1_0-u00399	0	0	0	0	0	0	0	0	0	0	0	0	0	0	0	0	0	0	0	0	0	0	0	0	0	0	0	0	0	0	0	0	0	0	0	0	0	0	0	0	0	0	0	0	0	0	0	0
BART1_0-p00400	BART1_0-u00400	9.53289	2.99435	3.44539	9.77356	7.79272	5.7382	2.33044	11.0022	6.81799	3.52982	5.84166	10.802	0	2.72753	8.07942	4.5876	20.3754	4.67676	5.50988	13.6563	4.7522	0	6.29818	3.11668	9.38664	3.80265	7.07535	12.9615	0	0	14.9511	11.9362	13.007	7.59276	5.04415	3.4463	0	25.435	6.86386	14.9286	7.27056	9.33047	10.8092	10.0821	0	6.78214	7.25599	13.2228
BART1_0-p00401	BART1_0-u00401	1.91036	1.92866	2.33857	2.64561	2.73529	2.18029	2.64428	2.86159	1.91098	1.4343	0.941695	1.88332	2.66707	1.42102	1.7135	2.72908	4.18174	3.35187	5.39629	2.80557	3.74934	5.04627	3.8909	4.57303	2.7617	3.99006	3.58167	3.44088	3.81808	3.29853	2.28781	3.01987	3.03537	5.41937	3.93489	3.49188	5.11158	6.471	5.05056	5.14956	3.83788	3.27351	2.6856	3.3732	2.7693	3.17013	3.8032	4.6595
BART1_0-p00402	BART1_0-u00402	1.14204	1.03683	1.45186	2.08082	1.04179	2.07934	1.69819	1.1843	0.883463	0.380214	1.07904	0.927016	0.461842	0.915552	0.772246	0.903463	0.979196	1.11356	1.01087	0.891796	1.94972	2.05791	1.51878	1.09236	1.28531	0.468497	0.341871	0.941308	1.00172	0.727468	0.601626	0.994851	1.61871	0.856736	0.756031	1.72273	1.26899	1.56436	1.58175	1.15574	0.764607	0.601642	0.462269	0.477146	0.777175	0.805739	0.931246	0.991392
BART1_0-p00403	BART1_0-u00403	1.75864	2.97952	3.55453	2.05131	1.64161	1.40233	2.59699	2.64619	2.58705	2.56831	2.86387	2.66132	1.83845	2.51737	2.41803	1.91476	2.50531	1.85364	1.53676	2.28188	3.06025	1.67032	3.77821	2.32678	3.31003	1.74786	1.91043	2.23043	1.83847	1.52502	2.96726	1.89071	1.81468	1.63777	2.33649	2.00514	1.63713	2.38865	2.10407	2.43345	2.16534	1.70051	1.51141	2.85156	2.1764	3.40621	1.90292	1.19673
BART1_0-p00404	BART1_0-u00404	0.070047	0	0	0	0	0.035943	0.123253	0	0	0.06572	0.219816	0.114967	0.073176	0.09327	0	0	0	0	0	0	0	0	0	0	0.033027	0.034684	0	0.191758	0.036628	0.072797	0.122557	0	0	0	0	0	0	0	0	0	0	0	0	0	0	0	0	0
BART1_0-p00405	BART1_0-u00405	0	0	1.03719	0.946719	0.988355	1.88487	2.07009	0.76935	0	0	0.322597	0	0.644265	0.535183	1.05653	0	0.592736	2.23863	2.35176	0.266672	3.71678	0	0	1.48256	0.434239	0.309266	0.764719	2.99091	0	2.23991	0.360752	1.50404	2.10433	2.81166	0.67999	0.604049	2.84355	2.2977	2.3161	3.34118	0.791639	0	1.79376	0	0	2.18519	2.10729	1.80126
BART1_0-p00406	BART1_0-u00406	0.0223	0.010626	0.016279	0.01236	0.011665	0	0	0	0	0.020917	0.02332	0.02444	0.034936	0.059491	0	0	0	0	0.03492	0.009634	0	0.021086	0	0	0.010523	0.055206	0	0	0.046651	0.069493	0	0	0.038614	0.031107	0.050201	0	0	0.023661	0.026561	0.03617	0.029993	0	0.02151	0.01241	0	0.011076	0	0.013631
BART1_0-p00407	BART1_0-u00407	0	0	0	0	0	0	0	0	0	0	0	0	0	0	0	0	0	0	0	0	0	0	0	0	0	0	0	0	0	0	0	0	0	0	0	0	0	0	0	0	0	0	0	0	0	0	0	0
BART1_0-p00408	BART1_0-u00408	0	0	0	0	0	0	0	0	0	0	0	0	0	0	0	0	0	0	0	0	0	0	0	0	0	0	0	0	0	0	0	0	0	0	0	0	0	0	0	0	0	0	0	0	0	0	0	0
BART1_0-p00409	BART1_0-u00409	3.37135	0.650256	3.46184	9.51111	10.3281	12.2033	8.06394	4.98681	4.43184	6.18441	0	5.51842	5.11859	2.89404	0	8.20349	16.0453	17.211	11.5648	15.5573	13.9027	10.5226	15.4573	10.4529	5.94282	9.01598	11.4917	17.3777	4.11962	10.3113	14.1105	9.41287	7.69806	9.4752	17.1913	11.1978	20.4817	23.9473	19.4454	21.6846	11.2753	6.32768	8.03076	0	3.66166	6.70199	10.1035	14.3382
BART1_0-p00410	BART1_0-u00410	1.10266	1.13224	1.35761	1.45343	2.24228	1.48589	1.34919	1.11834	1.31958	1.48382	0.915895	1.66869	1.62459	1.04446	1.4317	1.34199	4.15916	1.51234	3.21019	2.3134	1.63601	1.97352	3.09334	2.87157	1.78459	2.52263	2.40607	1.51043	1.42103	1.9549	1.79377	1.96288	2.68369	3.14053	2.61926	2.46661	3.56231	3.61042	4.72639	3.03643	2.06684	1.96114	1.91874	2.25525	2.09398	2.5298	2.21762	2.21293
BART1_0-p00411	BART1_0-u00411	14.314	9.80566	13.1432	17.7649	11.237	11.0608	13.3386	9.25301	9.32235	7.23513	10.3188	7.66085	7.42082	12.1188	12.0261	10.317	17.9222	18.6965	15.5375	17.7759	20.2136	14.891	12.1183	12.6574	15.6556	12.0744	13.1026	15.5637	12.3725	8.86669	8.88532	12.2601	12.6688	13.3462	10.5692	11.4692	16.1789	21.1028	15.6116	21.2604	13.8918	12.5876	15.2394	17.6736	13.665	14.2131	15.937	11.5303
BART1_0-p00412	BART1_0-u00412	0	0	0	0	0	0	0	0	0	0	0	0	0	0	0	0	0	0	0	0	0	0	0	0	0	0	0	0	0	0	0	0	0	0	0	0	0	0	0	0	0	0	0	0	0	0	0	0
BART1_0-p00413	BART1_0-u00413	0	0	0	0	0	0	0	0	0	0	0	0	0	0	0	0	0	0	0	0	0	0	0	0	0	0	0	0	0	0	0	0	0	0	0	0	0	0	0	0	0	0	0	0	0	0	0	0
BART1_0-p00414	BART1_0-u00414	0	0	0	0	0	0	0	0	0	0	0	0	0	0	0	0	0	0	0	0	0	0	0	0	0	0	0	0	0	0	0	0	0	0	0	0	0	0	0	0	0	0	0	0	0	0	0	0
BART1_0-p00415	BART1_0-u00415	0	0	0	0	0	0	0	0	0	0	0	0	0	0	0	0	0	0	0	0	0	0	0	0	0	0	0	0	0	0	0	0	0	0	0	0	0	0	0	0	0	0	0	0	0	0	0	0
BART1_0-p00416	BART1_0-u00416	0	0	0	0	0	0	0	0	0	0	0	0	0	0	0	0	0	0	0	0	0	0	0	0	0	0	0	0	0	0	0	0	0	0	0	0	0.204252	0.206649	0	0	0	0	0	0	0	0	0	0
BART1_0-p00417	BART1_0-u00417	0	0	0	0	0	0	0	0	0	0	0	0	0	0	0	0	0	0	0	0	0	0	0	0	0	0.08774	0	0	0	0	0	0	0	0	0	0	0	0	0	0	0	0	0	0.095459	0	0	0	0
BART1_0-p00418	BART1_0-u00418	0	0	0	0	0	0	0	0	0	0	0	0	0	0	0	0	0	0	0	0	0	0	0	0	0	0	0	0	0	0	0	0	0	0	0	0	0	0	0	0	0	0	0	0	0	0	0	0
BART1_0-p00419	BART1_0-u00419	0	0	0	0	0	0	0	0	0	0	0	0	0	0	0	0	0	0	0	0	0	0	0	0	0	0	0	0	0	0	0	0	0	0	0	0	0	0	0	0	0	0	0	0	0	0	0	0
BART1_0-p00420	BART1_0-u00420	0	0	0	0	0	0	0	0	0	0	0	0	0	0	0	0	0	0	0	0	0	0	0	0	0.197447	0	0.182219	0	0	0	0	0	0.161933	0.065037	0	0	0	0	0	0	0	0.211299	0	0	0.155426	0	0.203872	0.085533
BART1_0-p00421	BART1_0-u00421	19.0105	17.0642	19.2998	19.4573	25.0755	21.9329	23.2876	24.8784	17.0819	15.1572	12.7989	19.4536	19.8755	18.9568	19.1546	19.0125	23.0234	20.6108	23.6864	22.1351	20.8245	26.1191	30.1671	31.0526	18.301	19.3732	19.5411	16.9257	18.6903	21.06	22.2948	20.2849	17.9809	22.1958	20.8779	20.3398	32.2527	31.7736	31.0278	31.8235	16.9926	18.8191	16.2807	17.8683	21.8021	22.8193	21.1916	21.2866
BART1_0-p00422	BART1_0-u00422	0	0	0	0	0	0	0	0	0	0	0	0	0	0	0	0	0	0	0	0	0	0	0	0	0	0	0	0	0	0	0	0.143176	0.171844	0	0	0	0	0	0	0	0	0	0	0	0	0	0	0
BART1_0-p00423	BART1_0-u00423	0.240831	0.459015	0.561795	0.106644	0.454247	0.197681	0.683098	0.96748	0.520147	0.180787	0.100784	0.105312	0.150975	0.341725	0.045885	0.472398	0.490435	0.485687	0.302268	1.0409	0.832369	0.821346	1.33905	0.743205	0.227005	0.190942	0.626156	0.747304	0.805901	0.350493	0.842989	0.697227	0.891752	0.537774	0.521432	0.657322	0.955839	1.27862	1.14959	1.09443	0.450908	0.629187	0.697587	0.572015	1.12372	0.766425	1.17108	0.707186
BART1_0-p00424	BART1_0-u00424	0	0	0	0	0	0	0	0	0	0	0	0	0	0	0	0	0	0	0	0	0	0	0	0	0	0	0	0	0	0	0	0	0	0	0	0	0	0	0	0	0	0	0	0	0	0	0	0
BART1_0-p00425	BART1_0-u00425	0	0	0	0	0	0	0	0	0	0	0	0	0	0	0	0	0	0	0	0	0	0	0	0	0	0	0	0	0	0	0	0	0	0	0	0	0	0	0	0	0	0	0	0	0	0	0	0
BART1_0-p00426	BART1_0-u00426	0	0	0	0	0	0	0	0	0	0	0	0	0	0	0	0	0	0	0	0	0	0	0	0	0	0	0	0	0	0	0	0	0	0	0	0	0	0	0	0	0	0	0	0	0	0	0	0
BART1_0-p00427	BART1_0-u00427	0	0	0	0	0	0	0	0	0	0	0	0	0	0	0	0	0	0	0	0	0	0	0	0	0	0	0	0	0	0	0	0	0	0	0	0	0	0	0	0	0	0	0	0	0	0	0	0
BART1_0-p00428	BART1_0-u00428	0	0	0	0	0	0	0	0	0	0	0	0	0	0	0	0	0	0	0	0	0	0	0	0	0	0	0	0	0	0	0	0	0	0	0	0	0	0	0	0	0	0	0	0	0	0	0	0
BART1_0-p00429	BART1_0-u00429	0	0	0	0	0	0	0	0	0	0	0	0	0	0	0	0	0	0	0	0	0	0	0	0	0	0	0	0	0	0	0	0	0	0	0	0	0	0	0	0	0	0	0	0	0	0	0	0
BART1_0-p00430	BART1_0-u00430	0	0	0	0	0	0	0	0.108458	0	0	0	0	0	0	0	0	0	0	0	0	0.038869	0.034071	0	0	0	0	0.033394	0.032839	0	0	0.041977	0	0.124826	0.033475	0.116757	0.210344	0.075124	0.038203	0.042918	0.077859	0.122458	0.156724	0.138939	0.077681	0.039955	0.107326	0.20992	0.088037
BART1_0-p00431	BART1_0-u00431	0	0	0	0	0	0	0	0	0	0	0	0	0	0	0	0	0	0	0	0	0	0	0	0	0	0	0	0	0	0	0	0	0	0	0	0	0	0	0	0	0	0	0	0	0	0	0	0
BART1_0-p00432	BART1_0-u00432	0	0	0	0	0	0	0	0	0	0	0	0	0	0	0	0	0	0	0	0	0	0	0	0	0	0	0	0	0	0	0	0	0	0	0	0	0	0	0	0	0	0	0	0	0	0	0	0
BART1_0-p00433	BART1_0-u00433	0	0	0	0	0	0	0	0	0	0	0	0	0	0	0	0	0	0	0	0	0	0	0	0	0	0	0	0	0	0	0	0	0	0	0	0	0	0	0	0	0	0	0	0	0	0	0	0
BART1_0-p00434	BART1_0-u00434	0	0	0	0	0	0	0	0	0	0	0	0	0	0	0	0	0	0	0	0	0	0	0	0	0	0	0	0	0	0	0	0	0	0	0	0	0	0	0	0	0	0	0	0	0	0	0	0
BART1_0-p00435	BART1_0-u00435	0	0	0	0	0	0	0	0	0	0	0	0	0	0	0	0	0	0	0	0	0	0	0	0	0	0	0	0	0	0	0	0	0	0	0	0	0	0	0	0	0	0	0	0	0	0	0	0
BART1_0-p00436	BART1_0-u00436	0	0	0	0	0	0	0	0	0	0	0	0	0	0	0	0	0	0	0	0	0	0	0	0	0	0	0	0	0	0	0	0	0	0	0	0	0	0	0	0	0	0	0	0	0	0	0	0
BART1_0-p00437	BART1_0-u00437	0	0	0	0	0	0	0	0	0	0	0	0	0	0	0	0	0	0	0	0	0	0	0	0	0.134679	0	0	0	0	0	0	0	0	0	0	0	0	0	0	0	0	0	0	0	0	0	0	0
BART1_0-p00438	BART1_0-u00438	0	0	0	0	0	0	0	0	0	0	0	0	0	0	0	0	0	0	0	0	0	0	0	0	0	0	0	0	0	0	0	0	0	0	0	0	0	0	0	0	0	0	0	0	0	0	0	0
BART1_0-p00439	BART1_0-u00439	28.1487	23.9443	31.0489	33.2679	35.2695	35.6983	34.7801	32.9446	29.8172	28.2657	27.4943	27.3005	32.7957	34.2058	33.3804	32.4001	37.1677	35.6553	38.5185	35.9077	38.827	37.7343	39.9406	40.9169	34.0827	34.4831	32.4477	35.5212	35.6073	37.2237	40.7769	39.9125	36.6354	34.8092	35.9091	35.0609	40.5246	36.2445	39.5791	39.9312	34.8576	30.1408	31.9336	30.271	35.5645	34.6852	40.3572	39.837
BART1_0-p00440	BART1_0-u00440	185.881	142.177	199.962	209.064	237.145	253.111	246.126	247.369	164.045	145.881	130.058	159.085	179.339	182.63	172.068	174.337	234.714	238.385	220.79	238.59	364.93	305.647	290.772	293.484	169.023	162.653	166.774	189.949	182.732	182.659	191.957	181.188	175.398	208.091	194	199.983	355.662	420.543	357.84	419.38	161.202	162.595	149.741	146.974	212.779	202.643	210.907	207.16
BART1_0-p00441	BART1_0-u00441	0	0	0.25299	0	0	0	0	0	0	0	0	0	0	0	0	0	0	0	0.066754	0.07511	0	0	0.078092	0	0	0	0	0	0	0	0	0	0	0	0	0.169723	0	0	0	0	0.074038	0	0	0	0	0	0	0
BART1_0-p00442	BART1_0-u00442	0	0	0	0	0	0	0	0	0	0	0	0	0	0	0	0	0	0	0	0	0	0	0	0	0	0	0	0	0	0	0	0	0	0	0	0	0	0	0	0	0	0	0	0	0	0	0	0
BART1_0-p00443	BART1_0-u00443	0	0	0	0	0	0	0	0	0	0	0	0	0	0	0	0	0	0	0	0	0	0	0	0	0	0	0	0	0	0	0	0	0	0	0	0	0	0	0	0	0	0	0	0	0	0	0	0
BART1_0-p00444	BART1_0-u00444	0	0	0	0	0	0	0	0	0	0	0	0	0	0	0	0	0	0	0	0	0	0	0	0	0	0	0	0	0	0	0	0	0	0	0	0	0	0	0	0	0	0	0	0	0	0	0	0
BART1_0-p00445	BART1_0-u00445	0	0	0	0	0	0	0	0	0	0	0	0	0	0	0	0	0	0	0	0	0	0	0	0	0	0	0	0	0	0	0	0	0	0	0	0	0	0	0	0	0	0	0	0	0	0	0	0
BART1_0-p00446	BART1_0-u00446	0	0	0	0	0	0	0	0	0	0	0	0	0	0	0	0	0	0	0	0	0	0	0	0	0	0	0	0	0	0	0	0	0	0	0	0	0	0	0	0	0	0	0	0	0	0	0	0
BART1_0-p00447	BART1_0-u00447	0	0	0	0	0	0	0	0	0	0	0	0	0	0	0	0	0	0	0	0	0	0	0	0	0	0	0	0	0	0	0	0	0	0	0	0	0	0	0	0	0	0	0	0	0	0	0	0
BART1_0-p00448	BART1_0-u00448	0.018248	0.005797	0.033335	0	0.008083	0.012038	0.055457	0.051813	0.021496	0.017116	0.041676	0.109181	0.033654	0.020554	0.03463	0.01363	0.079578	0.024149	0.035757	0.029591	0.032768	0.053701	0.060963	0.109178	0.042119	0.024002	0.018019	0.024156	0.006772	0.028862	0.027212	0.030337	0.007022	0.019695	0.02062	0.030669	0.012375	0.045725	0.007566	0.039304	0.052316	0.032958	0.0244	0.037224	0.020169	0.012086	0.023808	0.00746
BART1_0-p00449	BART1_0-u00449	0	0	0	0	0	0	0	0	0	0	0	0	0	0	0	0	0	0	0	0	0	0	0	0	0	0	0	0	0	0	0	0	0	0	0	0	0	0	0	0	0	0	0	0	0	0	0	0
BART1_0-p00450	BART1_0-u00450	0	0	0	0	0	0	0	0	0	0	0	0	0	0	0	0	0	0	0	0	0	0	0	0	0	0	0	0	0	0	0	0	0	0	0	0	0	0	0	0	0	0	0	0	0	0	0	0
BART1_0-p00451	BART1_0-u00451	0	0	0	0	0	0	0	0	0	0	0	0	0	0	0	0	0	0	0	0	0	0	0	0	0	0	0	0	0	0	0	0	0	0	0	0	0	0	0	0	0	0	0	0	0	0	0	0
BART1_0-p00452	BART1_0-u00452	0	0	0	0	0	0	0	0	0	0	0	0	0	0	0	0	0	0	0	0	0	0	0	0	0	0	0	0	0	0	0	0	0	0	0	0	0	0	0	0	0	0	0	0	0	0	0	0
BART1_0-p00453	BART1_0-u00453	0	0	0	0	0	0	0	0	0	0	0	0	0	0	0	0	0	0	0	0	0	0	0	0	0	0	0	0	0	0	0	0	0	0	0	0	0	0	0	0	0	0	0	0	0	0	0	0
BART1_0-p00454	BART1_0-u00454	0.179156	0.170732	0.156794	0.039685	0.150105	0.220629	0.09529	0.215979	0.128882	0.201708	0.112444	0.196019	0.262027	0.095415	0.068283	0.395436	0.18314	0.360996	0.224717	0.154841	0	0.067846	0	0.127485	0.506816	0.425831	0.232742	0.719336	0	0.223431	0.125386	0.138222	0.124285	0.266642	0.077501	0.104716	0.074798	0	0.085464	0	0.304819	0.156046	0.311259	0.232033	0.039782	0.284962	0.174176	0.219141
BART1_0-p00455	BART1_0-u00455	0	0	0	0	0	0	0	0	0	0	0	0	0	0	0	0	0	0	0	0	0	0	0	0	0	0	0	0	0	0	0	0	0	0	0	0	0	0	0	0	0	0	0	0	0	0	0	0
BART1_0-p00456	BART1_0-u00456	0.707131	1.27932	0.913001	0.606806	2.44684	1.29955	1.23925	1.93634	1.29015	0.611206	0.205216	1.84799	1.20923	1.10379	1.27385	0.651819	2.9014	2.63091	4.10797	3.47679	0.980302	2.28599	3.1466	4.92827	0.669023	1.95898	1.80678	1.42385	1.74615	3.59895	0.97027	2.34649	3.32859	3.04469	3.47933	2.99717	5.93305	4.88936	4.55866	3.84993	1.68577	2.938	1.04516	2.4666	3.66912	1.55247	1.95088	2.30738
BART1_0-p00457	BART1_0-u00457	1589.32	1146.4	1460.71	1303.51	350.621	386.639	408.786	309.036	1080.46	833.093	1271.9	967.682	350.039	411.559	260.588	458.339	1187.53	1450.85	1086.05	1161.41	805.886	861.192	491.261	461.442	2104.95	1456.89	1402.52	1979.4	717.603	516.605	510.386	552.874	1087.6	1206.31	1187.54	1168.34	701.667	877.084	597.221	666.214	2555.69	3015.54	2914.12	2866.4	1533.22	1730.03	1865.53	1653.14
BART1_0-p00458	BART1_0-u00458	4.89112	5.14298	5.27308	4.62912	7.22476	6.13429	6.63315	7.09912	4.96605	4.52602	4.23531	5.23352	6.92083	5.57872	5.07555	6.37278	5.20603	6.0332	5.67896	6.21848	6.28319	7.54516	6.87565	7.49439	4.64369	5.18551	5.59446	5.25241	6.4024	5.77429	5.0807	4.77896	4.6615	4.74723	4.76081	4.7842	6.28569	6.54623	6.52933	6.2809	4.11315	4.44275	4.68765	4.72509	6.02471	5.72756	6.05286	5.73921
BART1_0-p00459	BART1_0-u00459	0	1.94284	4.25275	0	0	0	0	0	0	0	0	0	0	0	0	0	0	0	0	0	0	0	0	0	0	0	0	0	0	0	0	0	0	0	0	4.3046	0	0	0	0	0	0	0	0	0	0	3.59101	0
BART1_0-p00460	BART1_0-u00460	102.192	92.7034	101.942	96.7196	101.13	113.27	120.904	117.561	82.7078	65.4834	70.4521	73.1026	74.7157	86.8047	87.1384	87.0609	84.6452	81.0092	76.3644	83.1219	124.146	106.372	97.0869	90.6166	65.3727	67.0414	65.679	68.3241	80.9369	73.6407	65.9117	71.2361	71.4473	66.5287	66.3574	70.4379	89.9441	113.015	81.5771	109.326	67.341	73.6751	68.9284	65.6774	78.9009	86.7074	81.9903	72.7978
BART1_0-p00461	BART1_0-u00461	0	0	0	0	0	0	0	0	0	0	0	0	0	0	0	0	0	0	0	0	0	0	0	0	0	0	0	0	0	0	0	0	0	0	0	0	0	0	0	0	0	0	0	0	0	0	0	0
BART1_0-p00462	BART1_0-u00462	0	0	0	0	0	0	0	0	0	0	0	0	0	0	0	0	0	0	0	0	0	0	0	0	0	0	0	0	0	0	0	0	0	0	0	0	0	0	0	0	0	0	0	0	0	0	0	0
BART1_0-p00463	BART1_0-u00463	2.05001	2.59702	3.70255	1.90424	2.09587	1.70702	3.93887	2.17212	1.84	2.74335	3.23489	2.52051	1.92216	3.36183	2.83751	3.64296	1.4168	2.74402	1.93964	2.47587	2.77377	2.81754	2.29212	1.91733	3.05394	0.857811	1.8051	3.22416	2.63449	1.45347	1.99048	1.86771	1.82571	1.70914	2.61313	2.79417	3.64314	2.90198	1.43558	2.89021	2.37834	2.5119	1.14839	1.72694	1.84486	2.69706	2.73192	2.55635
BART1_0-p00464	BART1_0-u00464	0	0	0	0	0	0	0	0	0	0	0	0	0	0	0	0	0	0	0	0	0	0	0	0	0	0	0	0	0	0	0	0	0	0	0	0	0	0	0	0	0	0	0	0	0	0	0	0
BART1_0-p00465	BART1_0-u00465	12.0491	9.67125	12.4003	11.5548	9.1861	11.7701	10.2934	11.2901	10.8136	9.35899	10.6662	11.2533	12.2673	11.5714	13.5704	10.7081	11.4106	12.9807	12.2212	12.1706	14.8782	12.6673	11.0695	12.2976	10.7838	10.645	12.3544	13.9608	11.5447	12.6539	12.4	9.96596	11.7578	10.2601	11.939	12.1355	13.4538	13.0752	14.0209	15.47	10.3839	8.79215	9.40519	11.102	9.76122	11.6669	11.1156	11.8292
BART1_0-p00466	BART1_0-u00466	0	0	0	0	0	0	0	0	0	0	0	0	0	0	0	0	0	0	0	0	0	0	0	0	0	0	0	0	0	0	0	0	0	0	0	0	0	0	0	0	0	0	0	0	0	0	0	0
BART1_0-p00467	BART1_0-u00467	0.169379	0.201767	0.154499	0.187695	0.288078	0.282529	0.300336	0.276608	0.050724	0.019862	0.044287	0.139129	0.243265	0.131694	0.2825	0.155814	0.129755	0.079909	0.116098	0.091475	0.045736	0.100149	0.189583	0.125431	0.039949	0.062852	0	0.096586	0.177155	0.087989	0.049377	0.122416	0.073369	0.077524	0.068609	0	0.088325	0.157282	0.100923	0.11449	0.036006	0	0.020427	0.045685	0.023489	0.063114	0.020576	0
BART1_0-p00469	BART1_0-u00469	0	0	0	0	0	0	0	0	0	0	0	0	0	0	0	0	0	0	0	0	0	0	0	0	0	0	0	0	0	0	0	0	0	0	0	0	0	0	0	0	0	0	0	0	0	0	0	0
BART1_0-p00470	BART1_0-u00470	0	0	0	0	0	0	0	0	0	0	0	0	0	0	0	0	0	0	0	0	0	0	0	0	0	0	0	0	0	0	0	0	0	0	0	0	0	0.518927	0	0	0	0	0	0	0	0	0	0
BART1_0-p00471	BART1_0-u00471	0	0	0	0	0	0	0	0	0	0	0	0	0	0	0	0	0	0	0	0	0	0	0	0	0	0	0	0	0	0	0	0	0	0	0	0	0	0	0	0	0	0	0	0	0	0	0	0
BART1_0-p00472	BART1_0-u00472	17.9186	18.0946	15.0803	16.5402	14.0601	17.3637	18.8646	17.1564	13.6391	15.1995	12.5605	16.944	17.9554	13.3066	20.6607	18.3286	12.8881	14.6428	13.6933	13.5062	18.9096	18.5652	14.8448	10.5598	16.1748	15.0179	16.1348	16.7349	21.1401	17.1864	17.9479	13.5091	11.9151	11.6317	10.9757	12.2001	11.7831	12.49	11.2018	13.259	14.426	11.8946	14.6163	13.4113	14.2702	14.8937	12.6418	15.1973
BART1_0-p00473	BART1_0-u00473	0	0	0	0	0	0	0	0	0	0	0	0	0	0	0	0	0	0	0	0	0	0	0	0	0	0	0	0	0	0	0	0	0	0	0	0	0	0	0	0	0	0	0	0	0	0	0	0
BART1_0-p00474	BART1_0-u00474	0	0	0	0	0	0	0	0	0	0	0	0	0	0	0	0	0	0	0	0	0	0	0	0	0	0	0	0	0	0	0	0	0	0	0	0	0	0	0	0	0	0	0	0	0	0	0	0
BART1_0-p00475	BART1_0-u00475	0.156131	0.074396	0.056844	0	0	0.400299	0	0	0	0.073275	0	0	0	0	0	0	0	0	0	0	0.168633	0.148139	0	0	0	0	0.217828	0.213811	0	0	0	0	0.090507	0	0.254162	0	0	0.082946	0	0	0	0.169888	0.226309	0	0	0.155422	0	0
BART1_0-p00476	BART1_0-u00476	0	0	0	0	0	0	0	0	0	0	0	0	0	0	0	0	0	0	0	0	0	0	0	0	0	0	0	0	0	0	0	0	0	0	0	0	0	0	0	0	0	0	0	0	0	0	0	0
BART1_0-p00477	BART1_0-u00477	0	0	0	0	0	0	0	0	0	0	0	0	0	0	0	0	0	0	0	0	0	0	0	0	0	0	0	0	0	0	0	0	0	0	0	0	0	0	0	0	0	0	0	0.082022	0	0	0	0
BART1_0-p00478	BART1_0-u00478	1.12254	1.48121	1.13326	1.24292	1.31172	1.01895	1.5691	0.823958	0.983989	0.810217	1.17434	1.46367	0.857043	0.880966	1.02834	1.53512	1.72194	1.19681	0.98192	0.821011	0.512951	1.02228	1.27736	0.409828	0.691946	0.727201	0.72143	0.985035	0.225753	0.89754	0.906652	0.833075	1.19862	1.40583	1.35489	0.883577	0.991798	0.962638	1.18471	1.3079	0.955181	1.36306	1.12538	1.35159	0.575434	0.472237	0.671728	0.422553
BART1_0-p00479	BART1_0-u00479	0.028033	0	0.020451	0.062113	0	0	0.074555	0	0.033594	0.052598	0	0.030688	0.058566	0	0.026714	0.103138	0	0	0	0	0	0	0	0	0	0	0.078004	0	0.087955	0	0.032693	0	0	0	0	0	0	0	0	0	0	0.030524	0	0.090748	0	0	0	0
BART1_0-p00480	BART1_0-u00480	30.8552	30.7568	29.1515	28.7348	32.9586	28.9581	30.4422	31.2384	30.2462	24.4616	26.043	30.3783	32.9134	27.6666	29.1659	30.3753	30.8446	29.894	29.5995	29.7859	32.9318	33.4892	36.3454	34.1035	31.1554	29.08	29.768	29.7489	32.0134	30.8058	30.9339	33.3233	26.6355	29.3453	29.4739	27.9714	34.457	34.2879	35.8877	35.3548	30.4657	29.9721	30.6469	30.5046	32.9387	28.582	32.7611	28.4208
BART1_0-p00481	BART1_0-u00481	0	0	0	0	0	0	0	0	0	0	0	0	0	0	0	0	0	0	0	0	0	0	0	0	0	0	0	0	0	0	0	0	0	0	0	0	0	0	0	0	0	0	0	0	0	0	0	0
BART1_0-p00482	BART1_0-u00482	0	0	0	0	0	0	0	0	0	0	0	0	0	0	0	0	0	0	0	0	0	0	0	0	0	0	0	0	0	0	0	0	0	0	0	0	0	0	0	0	0	0	0	0	0	0	0	0
BART1_0-p00483	BART1_0-u00483	0	0	0	0	0	0	0	0	0	0	0	0	0	0	0	0	0	0	0	0	0	0	0	0	0	0	0	0	0	0	0	0	0	0	0	0	0	0	0	0	0	0	0	0	0	0	0	0
BART1_0-p00484	BART1_0-u00484	4.25718	10.4021	3.2866	2.31839	1.43637	2.21976	1.27416	1.30527	3.02913	1.57663	3.81311	2.98599	3.41119	2.19069	2.09534	4.34041	0.920899	0.272717	1.0836	0.799687	0.311851	0.751739	0.323444	0.171217	3.22623	2.09978	1.24528	2.30375	1.20363	0.68615	0.799882	0.661329	10.4317	11.1682	11.0251	10.1327	7.16402	6.6505	9.85088	4.94818	10.9777	11.1289	12.2068	11.5382	8.87268	9.05871	10.3805	8.09271
BART1_0-p00485	BART1_0-u00485	12.6545	11.8976	9.79994	10.0972	10.5334	11.1828	9.0021	8.90601	10.166	10.71	9.95183	9.96452	9.70406	9.20837	10.3545	9.20499	8.71721	10.3044	8.59939	10.427	10.9694	8.20869	8.70878	7.40981	10.4599	8.34751	9.81886	8.86224	8.76124	9.78541	9.65367	9.34595	8.22259	7.94661	7.08032	8.50014	8.27972	8.20678	8.10048	7.8264	7.7161	8.79042	8.27565	8.47195	7.80702	7.65622	7.75745	7.86274
BART1_0-p00486	BART1_0-u00486	0	0	0	0	0	0	0	0	0	0	0	0	0	0	0	0	0	0	0	0	0	0	0	0	0	0	0	0	0	0	0	0	0	0	0	0	0	0	0	0	0	0	0	0	0	0	0	0
BART1_0-p00487	BART1_0-u00487	0	0	0	0	0	0	0	0	0	0	0	0	0	0	0	0	0	0	0	0	0	0	0	0	0	0	0	0	0	0	0	0	0	0	0	0	0	0	0	0	0	0	0	0	0	0	0	0
BART1_0-p00488	BART1_0-u00488	0	0	0	0	0	0	0	0	0	0	0	0	0	0	0	0	0	0	0	0	0	0	0	0	0	0	0	0	0	0	0	0	0	0	0	0	0	0	0	0	0	0	0	0	0	0	0	0
BART1_0-p00489	BART1_0-u00489	0	0	0	0	0	0	0	0	0	0	0	0	0	0	0	0	0	0	0	0	0	0	0	0	0	0	0	0	0	0	0	0	0	0	0	0	0	0	0	0	0	0	0	0	0	0	0	0
BART1_0-p00490	BART1_0-u00490	0	0	0	0	0	0	0	0	0	0	0	0	0	0	0	0	0	0	0	0	0	0	0	0	0	0	0	0	0	0	0	0	0	0	0	0	0	0	0	0	0	0	0	0	0	0	0	0
BART1_0-p00491	BART1_0-u00491	0	0	0	0	0	0	0	0	0	0	0	0	0	0	0	0	0	0	0	0	0	0	0	0	0	0	0	0	0	0	0	0	0	0	0	0	0	0	0	0	0	0	0	0	0	0	0	0
BART1_0-p00492	BART1_0-u00492	0	0	0	0	0	0	0	0	0	0	0	0	0	0	0	0	0	0	0	0	0	0	0	0	0	0	0	0	0	0	0	0	0	0	0	0	0	0	0	0	0	0	0	0	0	0	0	0
BART1_0-p00493	BART1_0-u00493	0	0	0	0	0	0	0	0	0	0	0	0	0	0	0	0	0	0	0	0	0	0	0	0	0	0	0	0	0	0	0	0	0	0	0	0	0	0	0	0	0	0	0	0	0	0	0	0
BART1_0-p00494	BART1_0-u00494	0	0	0	0	0	0	0	0	0	0	0	0	0	0	0	0	0	0	0	0	0	0	0	0	0	0	0	0	0	0	0	0	0	0	0	0	0	0	0	0	0	0	0	0	0	0	0	0
BART1_0-p00495	BART1_0-u00495	171.389	148.743	173.204	166.23	210.672	236.023	226.322	227.85	142.121	129.104	133.735	137.124	163.488	159.183	149.88	161.748	207.142	195.573	176.158	178.62	278.114	248.764	220.024	232.595	143.945	148.873	132.504	154.364	154.282	142.874	148.926	138.342	150.315	195.498	167.257	168.993	338.708	415.474	320.322	415.997	145.52	145.213	134.833	131.094	196.733	187.058	178.913	188.144
BART1_0-p00496	BART1_0-u00496	0	0	0	0	0	0	0	0	0	0	0	0	0	0	0	0	0	0	0	0	0	0	0	0	0	0	0	0	0	0	0	0	0	0	0	0	0	0	0	0	0	0	0	0	0	0	0	0
BART1_0-p00497	BART1_0-u00497	0	0	0.496452	1.13233	0.365289	0	0.304446	0	0.420544	0.323858	1.0839	0.368893	1.08244	0.298828	0	1.25937	0	0	0.274063	0.896024	0	0.661976	0.326075	0.415763	1.28557	0	0	0.945751	0	0	0	0.337409	0	1.28777	0	0.331849	0.36549	0.367744	0	0.748635	0.29593	0	1.3401	0.374354	0.388213	0	0	0.847597
BART1_0-p00498	BART1_0-u00498	1.57244	0.844912	3.4422	1.8256	2.93925	3.50308	2.41229	1.27975	0.694215	1.6628	2.09458	1.4723	1.57917	1.35617	1.37593	1.18993	2.90071	2.82234	2.60094	2.55959	1.77968	1.57015	2.56564	2.69002	1.68479	1.21096	2.54248	3.23124	1.9985	0.915551	2.66919	2.00519	2.72491	2.43201	1.5558	3.42694	1.4831	2.55555	2.38345	1.58855	1.86968	2.6757	1.58252	2.46992	2.54636	2.52261	3.27249	1.91568
BART1_0-p00499	BART1_0-u00499	61.3998	56.1797	58.4197	63.8129	31.1738	34.4056	34.2362	31.0084	53.7964	47.715	66.5485	49.6099	41.5278	47.6415	45.7129	42.4736	39.8634	53.1021	42.8048	55.4434	40.7301	36.6453	26.1398	27.4211	67.1304	49.3428	49.5537	61.9027	54.0311	40.5115	35.9156	39.4432	44.5878	38.6926	44.5365	47.8429	24.1758	26.9043	23.1724	28.2969	57.6446	59.7786	67.0149	54.1864	32.1395	41.8258	40.9425	33.7282
BART1_0-p00500	BART1_0-u00500	0	0	0	0	0.022122	0.065088	0.037478	0.063724	0.050638	0.019828	0.022106	0.023149	0	0.056345	0.080577	0.05185	0.064767	0	0.016557	0	0.022829	0	0.075704	0	0	0.04183	0.019597	0.019296	0	0.04392	0.073939	0	0	0	0	0	0	0	0	0.022859	0	0	0.020393	0.045608	0	0	0	0
BART1_0-p00501	BART1_0-u00501	0	0	0	0	0	0	0	0	0	0	0	0	0	0	0	0	0	0	0	0	0	0	0	0	0	0	0	0	0	0	0	0	0	0	0	0	0	0	0	0	0	0	0	0	0	0	0	0
BART1_0-p00502	BART1_0-u00502	0.028234	0.026907	0	0	0	0	0.025031	0	0.033836	0	0	0.030908	0.176962	0.025076	0	0.138506	0	0	0.088502	0.121999	0.152476	0.053441	0.151751	0.133875	0	0.02795	0	0.10305	0.177176	0	0.065857	0.027218	0.032629	0.21008	0.091546	0.302435	0.147288	0.089903	0.269271	0.122157	0.024013	0.153719	0.108985	0.060934	0.06267	0.168368	0.109776	0.03453
BART1_0-p00503	BART1_0-u00503	0.47386	0.161278	0.543119	0.374899	0.673462	0.416837	0.510086	0.714105	0.365192	0.349314	0.49567	0.296305	0.212154	0.54087	0.387022	0.539578	0.17298	0.34096	0.132658	0.438789	0.402133	0.288374	0.424612	0.280958	0.121192	0.167586	0.314044	0.061754	0.460178	0.175875	0.59219	0.489579	0	0.157418	0	0.065939	0.070649	0.107788	0	0.109841	0.057584	0.073705	0.032668	0.036529	0.187875	0.159669	0.065809	0.206997
BART1_0-p00504	BART1_0-u00504	0	0	0	0	0	0	0	0	0	0	0	0	0	0	0	0	0	0	0	0	0	0	0	0	0	0	0	0	0	0	0	0	0	0	0	0	0	0	0	0	0	0	0	0	0	0	0	0
BART1_0-p00505	BART1_0-u00505	0	0	0	0	0	0	0	0	0	0	0	0	0	0	0	0	0	0	0	0	0	0	0	0	0	0	0	0	0	0	0	0	0	0	0	0	0	0	0	0	0	0	0	0	0	0	0	0
BART1_0-p00506	BART1_0-u00506	0.268109	0.638757	0.194814	0.147937	0	0.824124	0.47495	0.403065	0	0.125901	0	0	0	0	0.510099	0	0	0.169985	0.633751	0.348043	0	0.382675	0.362413	0.159991	0.126005	0.133508	0	0	0.140105	0	0	0.519835	0	0	0.438475	0.39376	0.281331	0.142602	0	0.290515	0.228806	0	0.778426	0.290082	0	0.668426	0.261341	0.492984
BART1_0-p00507	BART1_0-u00507	0	0	0	0	0.736719	1.1646	0	0	0	0	0	0	0	0	0.648596	0	0	0	0	0	0	0	0	0	0	0	0	0	0	0	0	0	0	0	0	0	1.47659	0	0	0	0	0	0	0	0	0	0	2.54659
BART1_0-p00508	BART1_0-u00508	2.20576	1.53203	2.41244	2.47147	4.35705	3.96153	3.81609	3.50537	2.59375	1.72298	2.27964	2.74867	3.76286	4.2295	3.94531	4.21376	2.49225	2.38109	3.37207	2.11998	4.28886	5.15639	4.1483	5.39378	2.57461	2.28063	3.16693	2.03802	4.34547	2.76496	3.63047	4.0913	3.42155	2.98775	2.59001	2.61099	5.25425	6.85289	4.51642	7.71081	2.51737	2.38063	2.56929	2.2422	4.6281	3.96173	4.30605	4.32999
BART1_0-p00509	BART1_0-u00509	0	0	0	0	0	0	0	0	0	0	0	0	0	0	0	0	0	0	0	0	0	0	0	0	0	0	0	0	0	0	0	0	0	0	0	0	0	0	0	0	0	0	0	0	0	0	0	0
BART1_0-p00510	BART1_0-u00510	0	0	0	0	0.892515	0	0	0	0	0	0	0	0	0	0	1.00629	0	0	0.669343	0	0	0	0	0	0	0	0	0	0	0	0	0	0	0	0	0	0	0	0	0	0.720855	0	0	0	0	0	0	0
BART1_0-p00511	BART1_0-u00511	0	0	0	0	0	0	0	0	0	0	0	0	0	0	0	0	0	0	0	0	0	0	0	0	0	0	0	0	0	0	0	0	0	0	0	0	0.579101	0	0	0.589621	0	0	0	0	0	0	0	0
BART1_0-p00512	BART1_0-u00512	0	0	0	0	0	0	0	0	0	0	0	0	0	0	0	0	0	0	0	0	0	0	0	0	0	0	0	0	0	0	0	0	0	0	0	0	0	0	0	0	0	0	0	0	0	0	0	0
BART1_0-p00513	BART1_0-u00513	0	0	0	0	0	0	0	0	0	0	0	0	0	0	0	0	0	0	0	0	0	0	0	0	0	0	0	0	0	0	0	0	0	0	0	0	0	0	0	0	0	0	0	0	0	0	0	0
BART1_0-p00514	BART1_0-u00514	0	0	0	0	0	0	0	0	0	0	0	0	0	0	0	0	0	0	0	0	0	0	0	0	0	0	0	0	0	0	0	0	0	0	0	0	0	0	0	0	0	0	0	0	0	0	0	0
BART1_0-p00515	BART1_0-u00515	22.3837	27.9815	22.1564	24.2712	19.7211	18.9644	16.118	14.7692	23.8047	19.29	18.2752	25.6759	20.0261	16.6131	15.9116	18.8239	26.5716	23.1299	25.4116	25.4199	18.4704	20.4381	22.3727	22.7411	22.5875	23.6628	25.5775	24.0671	18.964	21.7522	20.0363	18.9515	23.5645	26.8958	26.4834	25.6403	18.2819	15.8933	18.8513	17.2301	25.4851	24.9909	23.9361	22.9978	18.8402	17.8913	20.7592	16.9383
BART1_0-p00516	BART1_0-u00516	9.57699	7.31139	7.96558	7.65472	12.724	11.0608	11.6425	10.8459	8.66066	9.97092	5.77824	10.9444	9.26683	8.6225	9.84257	8.76503	13.4148	11.3139	12.0629	10.041	13.1726	12.7043	12.0571	16.2679	11.8092	14.6497	13.0004	12.3559	8.04505	10.0903	12.4273	11.649	12.3785	13.8563	14.0428	12.4901	15.9561	18.0302	14.5742	15.5544	14.0065	15.0176	14.06	12.5863	14.7163	13.4456	13.8783	13.3821
BART1_0-p00517	BART1_0-u00517	4.19703	0.8001	1.79399	3.62901	0	2.55418	0	4.13978	1.03913	3.15154	2.64338	3.50897	3.52932	1.42005	7.90654	0	0	7.69917	2.02767	4.36618	7.23684	5.72801	2.31921	5.11467	2.32131	0.859385	2.41066	4.62988	0.872583	2.64321	0.9891	0.834328	2.93225	2.35901	6.65915	4.19837	3.61568	4.50376	2.0595	6.40642	1.45581	2.70059	1.64229	4.58405	5.74563	4.23484	10.7479	2.07393
BART1_0-p00518	BART1_0-u00518	1.07954	0.514394	0.540644	0.671762	0.990646	0.968891	0.41857	0.609577	2.51271	1.64643	1.41213	1.17863	2.53836	2.33032	1.47789	1.65376	2.83271	2.38444	1.90728	1.98354	2.62346	2.11143	1.81722	1.60367	5.97444	5.75698	6.14642	8.06842	4.44451	2.52598	4.33171	4.82323	5.31559	5.77747	6.14534	6.45186	3.66831	3.29698	4.99704	3.06838	7.52684	7.049	6.32245	7.72516	5.10217	6.24421	6.76216	5.61597
BART1_0-p00519	BART1_0-u00519	10.9547	9.64537	10.8213	11.5699	13.1415	15.2541	19.4087	26.3837	9.04074	6.59699	5.61084	4.79335	12.8239	13.3417	10.7637	9.768	5.50229	5.73158	5.15617	5.9757	11.3174	13.9257	8.57707	10.3643	4.92702	4.97642	3.5521	7.83055	8.71227	8.92507	5.28789	6.1132	6.64386	4.54817	7.00187	4.54334	8.11497	10.0035	6.98824	11.7382	6.3988	8.41681	7.1419	5.02258	10.6214	10.2072	10.7902	7.87956
BART1_0-p00520	BART1_0-u00520	0	0	0	0	0	0	0	0	0	0	0	0	0	0	0	0	0	0	0	0	0	0	0	0	0	0	0	0	0	0	0	0	0	0	0	0	0	0	0	0	0	0	0	0	0	0	0	0
BART1_0-p00521	BART1_0-u00521	0	0	0	0	0	0	0	0	0	0	0	0	0	0	0	0	0	0	0	0	0	0	0	0	0	0	0	0	0	0	0	0	0	0	0	0	0	0	0	0	0	0	0	0	0	0	0	0
BART1_0-p00522	BART1_0-u00522	0.193414	0.13824	0.140994	0.053529	0	0	0	0	0.05802	0	0	0	0	0.042881	0	0.118559	0	0	0.075862	0.125394	0.052225	0	0	0	0	0	0.0898	0.04413	0.151694	0	0	0.139989	0	0	0	0	0.050504	0	0	0	0	0	0	0	0	0	0	0
BART1_0-p00523	BART1_0-u00523	0	0.833257	0	3.81454	6.48902	0	4.76215	5.1643	1.6523	6.48338	2.93874	2.42971	5.29317	0	4.03644	5.94753	10.2423	7.41976	4.41982	0	2.55353	5.38965	14.839	11.3667	2.56731	6.84014	4.05206	1.42978	2.75666	3.33038	8.56664	3.97589	11.9259	5.32596	5.38548	7.61898	7.61561	8.23048	12.4827	4.47989	0	0	7.01742	8.77091	12.2258	9.27232	6.99752	2.91753
BART1_0-p00524	BART1_0-u00524	56.6843	86.8163	54.0358	59.001	65.6906	62.0939	66.7906	65.3972	62.8329	49.8122	48.5564	59.9893	70.5448	71.0112	73.0259	72.3679	64.843	58.2522	74.6486	65.0272	67.5269	70.2387	71.0577	72.2708	72.7997	79.1633	78.2499	63.8694	62.832	72.8743	70.0111	77.0608	68.7785	62.4645	68.3586	63.7616	56.168	51.0282	58.6863	48.7439	68.4598	72.1456	73.3359	81.3015	82.1657	71.8484	77.7787	69.217
BART1_0-p00525	BART1_0-u00525	1.14878	0.848381	0.989737	0	1.36816	0	0.860364	2.14677	1.11195	1.1419	0	0	0.479796	0.571573	0	0	0.504767	0.912071	0.663067	0.496432	0.880777	0	0	0.867114	0.610292	1.46693	0.723261	0.209552	1.25066	0.773939	0.434715	1.62977	0.526599	1.32589	1.30045	1.08237	1.10218	1.63138	2.44135	2.02798	1.55556	1.61579	0	0.507646	0.834977	0.848707	1.14967	1.41674
BART1_0-p00526	BART1_0-u00526	0	0	0.03649	0	0.052353	0	0	0	0	0	0	0	0	0	0	0	0.025547	0	0	0.021609	0	0.047323	0.089584	0	0	0.02475	0	0	0.052307	0.025982	0	0.048204	0.260027	0.325584	0.432304	0.559966	0.130424	0.212315	0.387469	0.135229	0.82935	0.789661	0.941018	0.620571	0.416213	0.173951	0.510381	0.61159
BART1_0-p00527	BART1_0-u00527	0	0	0	0	0	0	0	0	0	0	0	0	0	0	0	0	0	0	0	0	0	0	0	0	0	0	0	0	0	0	0	0	0	0	0	0	0	0	0	0	0	0	0	0	0	0	0	0
BART1_0-p00528	BART1_0-u00528	4262.53	4216.57	4207.14	4118.86	3036.27	3073.16	3000.49	2806.62	3957.13	3614.28	3553.85	4167.69	3985.17	3826.73	3816.92	4020.88	3955.6	4443.51	4201.42	4313.82	2998.59	3003.12	2930.23	2538.62	4426.25	4336.94	4406.05	4783.69	4737.37	4427.81	4742.52	4573.49	3814.89	4265.73	4374.6	4289.27	2665.69	2480.32	2795.01	2659.81	4662.65	4893.35	4816.6	4557.19	3728.91	3965.77	3963.28	4007.03
BART1_0-p00529	BART1_0-u00529	0	0.089496	0.059195	0	0.098335	0	0	0.062904	0.075044	0.146845	0.042462	0.078657	0.127217	0	0.089489	0.149305	0.159961	0.078821	0.063656	0.162322	0.202864	0.361162	0.07277	0.111345	0.029523	0.04021	0.101087	0.028564	0.163695	0.130122	0	0.181093	0.10855	0.12511	0.101525	0.091464	0.032666	0.033228	0.240687	0	0.171693	0.146444	0.060422	0.087627	0.124899	0.093346	0.161188	0.191433
BART1_0-p00530	BART1_0-u00530	25.6675	20.6304	28.6395	27.9631	33.5659	33.4351	36.4708	35.9519	21.5259	21.7097	20.4317	23.6301	28.0926	33.0583	29.2776	29.4519	27.106	29.1678	28.7	31.5093	46.2118	39.3323	35.9167	35.628	22.503	23.123	22.8276	28.2012	27.9626	26.5286	25.9734	27.6649	26.7847	24.5598	21.9846	24.9048	40.6258	42.3036	38.1542	47.1704	20.0064	22.4291	21.3705	21.1251	29.3372	28.4719	30.1615	30.1211
BART1_0-p00531	BART1_0-u00531	0	0	0	0	0	0	0	0	0	0	0	0	0	0	0	0	0	0	0	0	0	0	0	0	0	0	0	0	0	0	0	0	0	0	0	0	0	0	0	0	0	0	0	0	0	0	0	0
BART1_0-p00532	BART1_0-u00532	3.21454	2.63967	3.34687	3.46676	5.559	4.37408	4.82844	5.25292	3.31801	3.41734	2.27651	4.23754	3.9797	4.04284	3.20836	3.46905	5.29279	4.62166	4.70875	4.61286	3.45616	6.22326	6.84653	7.0605	3.6543	4.38425	3.99747	3.73337	3.59532	4.38864	4.20977	4.74805	5.00723	5.50369	4.90427	5.19777	8.52314	9.81339	9.81273	8.47302	4.19884	4.1883	4.24593	4.54417	6.02353	5.64199	5.23448	4.60847
BART1_0-p00533	BART1_0-u00533	3366.68	3244.73	3258.11	3272.45	2534.19	2521.94	2420.64	2321.08	3121.95	2891.47	2845.71	3290.52	3278.72	3092.3	3035.95	3191.77	3191.65	3530.35	3299.81	3416.63	2376	2298.96	2264.06	1957.05	3449.27	3353.91	3367.27	3563.72	3698.74	3514.25	3735.71	3669.22	2932.15	3404.88	3450.14	3402.03	2122.03	1901.81	2190.05	1946.94	3781.83	3871.28	3787.54	3575.25	2993.59	3069.89	3062.4	3215.35
BART1_0-p00534	BART1_0-u00534	13.5121	11.2069	12.9067	9.41963	4.50116	8.03284	8.71981	7.6937	8.01539	9.27799	10.5608	9.15307	10.4288	9.92537	12.4354	11.2084	7.39181	8.44828	9.37515	10.0629	8.24437	9.99138	4.89418	6.75088	17.3881	7.00628	7.70079	9.33365	11.4622	8.98098	9.63635	9.16918	8.43703	8.97547	6.85945	8.59158	2.71201	4.68008	7.1388	5.82022	9.34171	11.207	14.1548	10.4295	6.35387	8.74306	11.9495	5.74293
BART1_0-p00535	BART1_0-u00535	127.799	106.72	122.077	120.435	116.881	101.485	107.864	107.213	118.406	111.519	98.9676	131.704	111.206	106.575	99.9984	108.42	92.253	99.7806	112.003	98.4768	88.9284	81.566	114.847	100.43	91.1178	110.224	101.596	95.245	109.614	123.384	124.636	114.674	106.315	94.6892	96.7191	100.281	70.5381	61.2971	77.7214	63.9167	104.021	91.3128	98.3083	98.8874	84.7932	94.1928	99.9237	95.4938
BART1_0-p00536	BART1_0-u00536	0.36921	0.54572	0.445602	0.284033	1.60786	0.479176	0.928665	0.93928	0.705224	0.71381	0.275768	0.974476	1.01513	0.757337	0.948133	0.831982	1.59196	1.18407	1.63384	1.14571	0.651062	2.1085	2.9866	3.21116	0.796514	1.13989	1.19526	0.942402	0.81179	1.72961	1.62494	1.86471	1.12179	1.42909	1.83733	1.26801	3.00752	2.26229	2.89826	2.10196	1.14635	0.89449	0.93745	0.934553	1.97978	1.94575	1.75677	1.7132
BART1_0-p00537	BART1_0-u00537	0	0	0	0	0	0	0	0	0	0	0	0	0	0	0	0	0	0.24705	0	0	0	0	0	0	0	0	0.181626	0	0	0	0	0	0	0	0	0	0.612755	0	0	0	0	0	0	0	0	0.193856	0	0
BART1_0-p00538	BART1_0-u00538	0	0	0	0	0	0	0	0	0	0	0	0	0	0	0	0	0	0	0	0	0	0	0	0	0	0	0	0	0	0	0	0	0	0	0	0	0	0	0	0	0	0	0	0	0	0	0	0
BART1_0-p00539	BART1_0-u00539	1.93264	0	0	0	1.03887	0	0	0	0	0.905581	0	0	0	0	0	0	0	0	0	0	0	0	1.77863	1.1762	0	0	0	0	0	0	0	0	0	0	0	0	0	0	0	0	0	0	0	0	1.10343	0.974429	0	1.19407
BART1_0-p00540	BART1_0-u00540	0.310983	0.585324	0.680581	0.495987	0.846178	0.3735	1.19838	0.884299	0.663473	0.532239	0.599558	0.510719	0.709623	0.770989	0.835786	0.584929	0.721077	0.246804	0.394477	0.604373	0.778786	0.360181	0.669836	0.715644	0.2404	0.281911	0.339271	0.17838	1.05834	0.674391	0.644135	0.716983	0.468249	0.357629	0.242956	0.33057	0.379737	0.531221	0.224507	0.741234	0.341319	0.379926	0.18304	0.180822	0.388908	0.221721	0.376095	0.260023
BART1_0-p00541	BART1_0-u00541	0.220752	0.210374	0.321764	0.366478	0.404934	0.169856	0.489149	0.554169	0.066249	0.155368	0.057744	0.48243	0.172999	0.293507	0.262844	0.473549	0.621223	0.278383	0.17323	0.429396	0.238429	0.209206	0.198049	0.131068	0.26004	0.218867	0.051266	0.654831	0.288546	0.459026	0.322013	0.213113	0.127778	0.205418	0.298898	0.161448	0.17299	0.11722	0.065883	0.238881	0.28187	0.06007	0.106592	0.059593	0.245335	0.384281	0.053682	0.135069
BART1_0-p00542	BART1_0-u00542	19.0311	14.2178	25.2821	24.4627	28.8205	30.3131	29.5731	32.8134	20.2421	14.7986	18.0291	17.8941	22.8305	24.4234	28.5063	25.0523	24.5758	31.0339	24.0387	30.7687	35.7327	39.0245	37.7004	43.6804	26.2318	18.9259	21.2414	23.0614	27.016	23.5519	25.299	21.4313	30.9809	20.8292	18.9331	20.6138	38.281	41.8931	32.6741	41.5712	18.2397	17.9512	18.5878	17.99	20.959	25.2269	25.573	29.8144
BART1_0-p00543	BART1_0-u00543	0.80329	1.14786	1.58488	1.77858	4.29007	2.30556	2.67927	2.94436	3.14857	1.92489	1.15531	3.20613	2.81128	2.46846	2.39793	3.39937	4.56695	3.58864	3.95809	2.92756	3.10249	4.03061	6.37511	7.13359	2.26803	3.26456	3.55498	1.97821	3.57605	3.38434	3.57529	3.91871	3.41427	3.26111	2.92747	3.49624	6.30793	6.41546	7.04121	5.306	2.39591	2.71026	2.56365	3.06781	5.02967	3.9502	3.24343	4.76217
BART1_0-p00544	BART1_0-u00544	2.88188	5.95146	5.86057	9.423	15.3617	7.33995	9.75266	10.9805	12.4009	6.32807	4.54047	17.3469	11.0901	12.1302	9.54031	9.93248	16.1521	13.0766	16.1454	12.7763	15.5506	27.5807	21.1321	22.7879	7.1439	10.2295	14.599	8.36818	8.00592	17.3032	12.4305	20.3148	17.3459	10.8536	19.4395	18.6351	36.9222	29.3039	32.184	23.0507	4.14199	11.426	20.6251	10.4677	19.7358	18.005	27.8369	20.1415
BART1_0-p00545	BART1_0-u00545	0	0	0	0	0	0	0	0	0	0	0	0	0	0	0	0	0	0	0	0	0	0	0	0	0	0	0	0	0	0	0	0	0	0	0	0	0	0	0	0	0	0	0	0	0	0	0	0
BART1_0-p00546	BART1_0-u00546	0	0	0	0	0	0	0	0	0	0	0	0	0	0	0	0	0	0	0	0	0	0	0	0	0	0	0	0	0	0	0	0	0	0	0	0	0	0	0	0	0	0	0	0	0	0	0	0
BART1_0-p00547	BART1_0-u00547	2.76434	9.4867	2.95978	4.81276	1.8641	4.10886	2.65566	7.59904	8.17873	1.17091	2.32368	1.75527	7.54761	1.89416	2.08968	3.5815	1.28583	3.59577	4.87816	3.97789	3.57922	2.67929	5.57806	4.47051	6.15471	3.37394	4.58739	3.16945	1.72677	3.47869	5.20821	7.3936	7.12401	2.1978	6.2127	3.30755	4.14208	2.36964	9.45242	4.38261	5.253	1.19391	5.65455	3.6952	5.02622	6.68893	1.63061	10.9169
BART1_0-p00548	BART1_0-u00548	0	0	0	0	0	0	0	0	0	0	0	0	0	0	0	0	0	0	0.02957	0	0	0	0	0.044736	0	0	0	0	0	0	0	0	0	0	0	0	0	0	0	0	0	0.041062	0	0	0	0	0	0
BART1_0-p00549	BART1_0-u00549	0	0	0	0	0	0	0	0	0	0	0	0	0	0	0	0	0	0	0	0	0	0	0	0	0	0	0	0	0	0	0	0	0	0	0	0	0	0	0	0	0	0	0	0	0	0	0	0
BART1_0-p00550	BART1_0-u00550	0	0	0	0	0	0	0	0	0	0	0	0	0	0	0	0	0	0	0	0	0	0	0	0	0	0	0	0	0	0	0	0	0	0	0	0	0	0	0	0	0	0	0	0	0	0	0	0
BART1_0-p00551	BART1_0-u00551	0	0	0	0	0	0	0	0	0	0	0	0	0	0	0	0	0	0	0	0	0	0	0	0	0	0	0	0	0	0	0	0	0	0	0	0	0	0	0	0	0	0	0	0	0	0	0	0
BART1_0-p00552	BART1_0-u00552	0	0	0	0	0	0	0	0	0	0	0	0	0	0	0	0	0	0	0	0	0	0	0	0	0	0	0	0	0	0	0	0	0	0	0	0	0	0	0	0	0	0	0	0	0	0	0	0
BART1_0-p00553	BART1_0-u00553	0	0	0	0	1.11668	0	0	0	0	0	0	0	0	0	0	0	0	0	0	0.304686	0	0	0	0.847372	0.654683	0	0	0	0	0.366802	0.411818	0.34384	0.412395	0	0	0	0.372271	0	0	0	0	0	0	0	0	0.352117	0.343712	0
BART1_0-p00554	BART1_0-u00554	0.211392	0.287572	0.18239	0.138485	0.143108	0.229786	0.02205	0.112493	0.320522	0.17578	0.130646	0.272537	0.117162	0.143734	0.035725	0.076272	0.114793	0.1097	0.058693	0.075206	0.026987	0.200833	0.140461	0.059177	0.153265	0.196777	0.069467	0.32914	0.143742	0.116798	0.115975	0.179657	0.790077	0.543409	0.671541	0.690657	0.324061	0.145813	0.503599	0.242033	0.865416	0.623892	0.94964	1.01043	0.689459	0.766354	0.736973	0.653691
BART1_0-p00555	BART1_0-u00555	0	0	0	0	0	0	0	0	0	0	0	0	0	0	0	0	0	0	0	0	0	0	0	0	0	0	0	0	0	0	0	0	0	0	0	0	0	0	0	0	0	0	0	0	0	0	0	0
BART1_0-p00556	BART1_0-u00556	0	0	0	0	0	0	0	0	0	0	0	0	0	0	0	0	0	0	0	0	0	0	0	0	0	0	0	0	0	0	0	0	0	0	0	0	0	0	0	0	0	0	0	0	0	0	0	0
BART1_0-p00557	BART1_0-u00557	0	0	0	0	0	0	0	0	0	0	0	0	0	0	0	0	0	0	0	0	0	0	0	0	0	0	0	0	0	0	0	0	0	0	0	0	0	0	0	0	0	0	0	0	0	0	0	0
BART1_0-p00558	BART1_0-u00558	0	0	0	0	0	0	0	0	0	0	0	0	0	0	0	0	0	0	0	0	0	0	0	0	0	0	0	0	0	0	0	0	0	0	0	0	0	0	0	0	0	0	0	0	0	0	0	0
BART1_0-p00559	BART1_0-u00559	0	0	0	0.016677	0	0	0	0	0	0	0	0	0	0	0	0.018457	0	0	0.01149	0	0	0	0.049575	0	0.028396	0	0	0	0	0	0	0	0	0.013991	0	0	0	0.015966	0	0	0	0.016387	0	0	0	0	0	0
BART1_0-p00560	BART1_0-u00560	0	0	0	0	0	0	0	0	0	0	0	0	0	0	0	0	0	0	0	0	0	0	0	0	0	0	0	0	0	0	0	0	0	0	0	0	0	0	0	0	0	0	0	0	0	0	0	0
BART1_0-p00561	BART1_0-u00561	0	0	0	0	0	0	0	0	0	0	0	0	0	0	0	0	0	0	0	0	0	0	0	0	0	0	0	0	0	0	0	0	0	0	0	0	0	0	0	0	0	0	0	0	0	0	0	0
BART1_0-p00562	BART1_0-u00562	0	0	0	0	0	0	0	0	0	0	0	0	0	0	0	0	0	0	0	0	0	0	0	0	0	0	0	0	0	0	0	0	0	0	0	0	0	0	0	0	0	0	0	0	0	0	0	0
BART1_0-p00563	BART1_0-u00563	0	0	0	0	0	0	0	0	0	0	0	0	0	0	0	0	0	0	0	0	0	0	0	0	0	0	0	0	0	0	0	0	0	0	0	0	0	0	0	0	0	0	0	0	0	0	0	0
BART1_0-p00564	BART1_0-u00564	10.1587	9.1649	9.26863	12.9943	22.2059	14.5322	17.4805	15.211	12.3988	11.6739	7.43587	15.2833	17.0573	13.1158	15.4248	16.2332	20.5004	18.8935	24.6193	18.8544	16.0966	26.6335	35.4658	40.6868	12.001	18.4168	15.855	15.3838	16.0398	20.6257	20.2599	24.0616	14.2874	23.3813	24.5174	20.1533	30.4923	34.5836	32.5827	30.5692	14.7036	19.4374	15.1363	12.8524	26.0542	24.1023	21.8602	27.5707
BART1_0-p00565	BART1_0-u00565	0.43275	0.488061	0.431809	0.997694	0.653707	0.717806	0.805416	0.383153	0.628207	0.981574	0.147019	0.666107	0.419928	0.562272	0.674875	0.754957	0.358663	0.95612	0.415741	0.875139	0.607759	1.16038	1.03726	1.39844	0.597618	0.749182	0.492753	0.727341	0.75589	0.927276	0.797019	0.652548	0.97169	0.650659	0.509241	1.4375	0.939349	1.25091	0.839568	1.54317	0.481927	0.288784	1.12172	0.263108	0.54503	0.823315	0.929696	0.689198
BART1_0-p00566	BART1_0-u00566	0	0.90889	0	0.967819	4.46768	3.53064	4.68283	6.88743	0	0.943703	0	0.753012	5.5753	3.47982	1.93844	2.11969	3.75423	2.62153	4.64197	2.15169	0.46569	4.72873	4.84953	6.01561	0.920985	2.04631	4.21028	2.36623	1.81202	5.25353	2.11146	2.90409	4.12312	3.15992	4.55386	3.76605	9.22081	7.06627	10.9575	3.11146	5.07562	2.78312	4.43141	0.260266	7.28983	5.36106	4.53683	5.27379
BART1_0-p00567	BART1_0-u00567	0	0	0	0	0	0	0	0	0	0	0	0	0	0	0	0	0	0	0	0	0	0	0	0	0	0	0	0	0	0	0	0	0	0	0	0	0	0	0	0	0	0	0	0	0	0	0	0
BART1_0-p00568	BART1_0-u00568	0	0	0	0	0	0	0	0	0	0	0	0	0	0	0	0	0	0	0	0	0	0	0	0	0	0	0	0	0	0	0	0	0	0	0	0	0	0	0	0	0	0	0	0	0	0	0	0
BART1_0-p00569	BART1_0-u00569	0	0	0	0	0	0	0	0	0	0	0	0	0	0	0	0	0	0	0	0	0	0	0	0	0	0	0	0	0	0	0	0	0	0	0	0	0	0	0	0	0	0	0	0	0	0	0	0
BART1_0-p00570	BART1_0-u00570	0	0	0	0	0	0	0	0	0	0	0	0	0	0	0	0	0	0	0	0	0	0	0	0	0	0	0	0	0	0	0	0	0	0	0	0	0	0	0	0	0	0	0	0	0	0	0	0
BART1_0-p00571	BART1_0-u00571	45.6003	32.9684	44.5245	48.6807	43.3327	51.6618	52.4561	55.0528	32.4023	27.3326	41.7463	28.1739	37.4953	47.0611	48.6972	38.8832	34.1218	52.5291	35.0504	48.1884	71.2799	66.2122	45.4549	54.5107	40.5745	27.0953	29.6547	43.7095	55.2315	36.7546	35.8676	31.4916	33.1578	25.8905	24.3829	28.7559	37.3489	59.8753	39.8657	64.088	26.947	28.5816	26.0002	25.149	26.8608	34.8732	36.974	39.1625
BART1_0-p00572	BART1_0-u00572	0	0	0	0	0	0	0	0	0	0	0	0	0	0	0	0	0	0	0	0	0	0	0	0	0	0	0	0	0	0	0	0	0	0	0	0	0	0	0	0	0	0	0	0	0	0	0	0
BART1_0-p00573	BART1_0-u00573	0	0	0	0	0	0	0	0	0	0	0	0	0	0	0	0	0	0	0	0	0	0	0	0	0	0	0	0	0	0	0	0	0	0	0	0	0	0	0	0	0	0	0	0	0	0	0	0
BART1_0-p00574	BART1_0-u00574	0	0	0	0	0	0	0	0	0	0	0	0	0	0	0	0	0	0	0	0	0	0	0	0	0	0	0	0	0	0	0	0	0	0	0	0	0	0	0	0	0	0	0	0	0	0	0	0
BART1_0-p00575	BART1_0-u00575	0	0	0	0	0	0	0	0	0	0	0	0	0	0	0	0	0	0	0	0	0	0	0	0	0	0	0	0	0	0	0	0	0	0	0	0	0	0	0	0	0	0	0	0	0	0	0	0
BART1_0-p00576	BART1_0-u00576	0	0	0	0	0	0	0	0	0	0	0	0	0	0	0	0	0	0	0	0	0	0	0	0	0	0	0	0	0	0	0	0	0	0	0	0	0	0	0	0	0	0	0	0	0	0	0	0
BART1_0-p00577	BART1_0-u00577	0	0	0	0	0	0	0	0	0	0	0	0	0	0	0	0	0	0	0	0	0	0	0	0	0	0	0	0	0	0	0	0	0	0	0	0	0	0	0	0	0	0	0	0	0	0	0	0
BART1_0-p00578	BART1_0-u00578	0	0	0	0	0	0	0	0	0	0	0	0	0	0	0	0	0	0	0	0	0	0	0	0	0	0	0	0	0	0	0	0	0	0	0	0	0	0	0	0	0	0	0	0	0	0	0	0
BART1_0-p00579	BART1_0-u00579	0.054538	0.021617	0.02873	0.012573	0.01187	0.023288	0.020112	0.011401	0.040756	0	0	0.065951	0.034249	0.040322	0	0.013914	0.014287	0.028518	0.026266	0	0	0.021449	0.059632	0.053681	0.021035	0.011799	0.05255	0.020694	0.03559	0	0.026444	0	0.026162	0.025813	0.036723	0.022077	0.059111	0.073381	0.027018	0.073585	0	0.024705	0.021879	0.036711	0.037752	0	0.025429	0.035666
BART1_0-p00580	BART1_0-u00580	0	0	0	0	0	0	0	0	0	0	0	0	0	0	0	0	0	0	0	0	0	0	0	0	0	0	0	0	0	0	0	0	0	0	0	0	0	0	0	0	0	0	0	0	0	0	0	0
BART1_0-p00581	BART1_0-u00581	0	0	0	0.011586	0	0	0	0	0	0	0	0	0	0	0	0	0.010908	0	0	0.018464	0	0	0	0.012652	0.010084	0.010567	0	0	0	0	0.024913	0	0	0	0.011532	0	0.011138	0.011337	0	0	0	0	0	0	0.011848	0	0	0.009661
BART1_0-p00582	BART1_0-u00582	0	0	0	0	0	0	0	0	0	0	0	0	0	0	0	0	0	0	0	0	0	0	0	0	0	0	0	0	0	0	0	0	0	0	0	0	0	0	0	0	0	0	0	0	0	0	0	0
BART1_0-p00583	BART1_0-u00583	1.64526	0.486056	0	2.89661	3.81092	0	2.4612	2.51928	0	2.05296	1.38034	0	4.18333	1.98896	4.01282	0	3.60633	5.23375	1.28954	3.89471	0	5.9212	5.21934	12.135	0	2.27564	0	1.91782	3.04776	1.81925	3.62362	6.618	1.96235	1.63372	4.60808	0.941131	4.52209	1.20673	14.3355	3.39657	2.65507	1.14172	1.82306	0	0.922612	0	1.11324	0
BART1_0-p00584	BART1_0-u00584	0	0	0	0	0	0	0	0	0	0	0	0	0	0	0	0	0	0	0	0	0	0	0	0	0	0	0	0	0	0	0	0	0	0	0	0	0	0	0	0	0	0	0	0	0	0	0	0
BART1_0-p00585	BART1_0-u00585	0	0	0	0	0	0	0	0	0	0	0	0	0	0	0	0	0	0	0	0	0	0	0	0	0	0	0	0	0	0	0	0	0	0	0	0	0	0	0	0	0	0	0	0	0	0	0	0
BART1_0-p00586	BART1_0-u00586	128.383	102.459	132.102	135.603	209.699	188.478	180.626	195.247	133.954	112.935	95.8182	140.267	147.675	126.568	129.923	127.757	185.129	149.908	175.378	156.984	188.102	192.842	224.688	253.497	114.319	151.621	143.97	119.374	113.873	144.334	139.516	150.726	171.684	180.15	162.547	159.102	237.295	234.978	227.936	228.739	122.126	118.799	115.05	116.237	157.712	151.237	142.727	148.595
BART1_0-p00587	BART1_0-u00587	0	0	0	0	0	0	0	0	0	0.020113	0	0	0.022395	0	0	0	0	0	0	0	0.092628	0	0	0	0	0	0	0	0	0	0	0	0	0	0	0	0	0	0	0	0	0	0	0	0	0	0	0
BART1_0-p00588	BART1_0-u00588	0	0	0	0	0	0	0	0	0	0	0	0	0	0	0	0	0	0	0	0	0	0	0	0	0	0	0	0	0	0	0	0	0	0	0	0	0	0	0	0	0	0	0	0	0	0	0	0
BART1_0-p00589	BART1_0-u00589	86.5609	91.8309	86.2474	79.301	62.9814	65.3066	70.2511	64.7717	76.7681	69.6796	81.5581	79.8495	71.6473	80.2595	78.9684	78.1729	61.7664	75.8604	66.4557	70.6946	62.7417	62.6699	57.0078	49.6315	82.5684	65.1686	67.739	82.5465	86.7317	69.1654	68.4884	66.148	66.2049	58.4325	56.3215	58.0416	46.7171	46.3812	47.3414	55.8794	62.9341	70.5929	75.0644	68.1231	57.8135	62.1418	63.0364	58.1555
BART1_0-p00590	BART1_0-u00590	17.7846	20.2205	17.2502	17.7305	18.9745	17.2005	16.0292	16.808	21.3564	17.7214	16.5432	20.8334	19.7164	18.6749	20.7358	19.7118	19.1113	18.8663	19.7191	18.3779	15.5808	18.1325	19.3479	19.28	19.7734	19.9432	23.9249	20.7	18.4643	22.1656	21.8183	21.7511	22.4947	21.6661	19.6252	20.0093	18.0785	17.7911	17.6297	17.8434	21.4787	21.3133	21.9726	23.5724	19.7341	20.1063	19.8349	19.8219
BART1_0-p00591	BART1_0-u00591	0	0	0	0	0	0	0	0	0	0	0.164268	0	0	0.069442	0	0	0	0	0	0	0	0	0	0	0	0.077909	0	0	0	0	0	0	0	0	0	0	0	0	0	0	0	0	0	0.229668	0	0	0	0
BART1_0-p00592	BART1_0-u00592	0	0	0	0	0	0	0	0	0	0	0	0	0	0	0	0	0	0	0	0	0	0	0	0	0	0	0	0	0	0	0	0	0	0	0	0	0	0	0	0	0	0	0	0	0	0	0	0
BART1_0-p00593	BART1_0-u00593	0	0	0	0	0	0	0	0	0	0	0	0	0	0	0	0	0	0	0	0	0	0	0	0	0	0	0	0	0	0	0	0	0	0	0	0	0	0	0	0	0	0	0	0	0	0	0	0
BART1_0-p00594	BART1_0-u00594	84.6262	128.156	79.6467	91.0669	157.667	160.207	121.388	105.133	127.381	124.154	89.6025	170.499	162.466	107.058	137.389	158.204	110.267	143.458	141.255	104.843	91.0371	140.098	207.263	152.15	92.7225	211.284	145.893	127.058	96.2984	201.616	215.25	227.36	134.195	147.877	161.2	139.901	146.028	130.17	159.469	129.794	123.047	123.382	127.952	147.117	201.55	155.103	143.647	138.127
BART1_0-p00595	BART1_0-u00595	24.2838	20.7994	23.1573	23.7697	26.1907	22.9747	22.8273	26.9322	22.7318	20.4975	18.9638	27.9605	23.6355	23.4624	23.2687	21.3039	33.1171	28.7117	29.9907	27.9049	27.0362	29.0854	31.1905	35.8582	26.3391	29.3294	29.6447	24.9942	22.9059	25.2838	26.5617	28.5838	34.1531	30.4151	29.4596	32.66	31.0062	30.5243	32.5486	29.1627	29.1536	28.8943	28.5961	27.5672	27.2255	30.5606	27.9062	28.4145
BART1_0-p00596	BART1_0-u00596	70.2411	58.6656	61.9508	63.0009	60.0226	61.0038	62.3057	58.7993	63.671	59.1731	54.6073	57.6858	67.2881	69.4275	69.6598	71.226	48.3587	58.1346	56.8471	51.156	57.5667	53.5156	55.8249	54.6213	64.5582	61.2261	62.6288	65.0092	75.6072	71.2799	71.8692	64.6568	51.8857	47.1395	50.7122	51.6469	42.6776	40.5956	44.2588	42.6357	54.9698	54.0507	49.6811	54.9302	58.0002	60.0416	54.2383	51.5244
BART1_0-p00597	BART1_0-u00597	0	0	0	0	0	0	0	0	0	0	0	0	0	0	0	0	0	0	0	0	0	0	0	0	0	0	0	0	0	0	0	0	0.103835	0	0	0	0	0	0	0	0	0	0	0	0	0	0	0
BART1_0-p00598	BART1_0-u00598	36.3713	35.285	35.7518	40.8429	42.7008	34.9012	32.5982	34.8893	45.979	40.8131	33.2536	49.4749	47.257	37.5456	38.9258	42.4481	54.0859	47.5652	54.8254	47.1056	34.4903	38.5464	47.3263	53.4958	49.8246	60.883	60.6275	49.618	41.8291	57.0209	53.4448	61.4795	59.1354	56.3481	56.6178	50.2426	47.1477	44.2594	47.1242	42.7805	48.2537	47.8544	47.9349	52.9708	51.5736	45.7307	46.7731	48.452
BART1_0-p00599	BART1_0-u00599	0.149555	0	0	0	0	0.076692	0	0	0	0	0	0	0	0.198562	0	0	0	0	0.05874	0	0	0	0	0.177818	0	0	0	0.068266	0	0	0	0	0	0	0	0	0	0	0	0	0	0	0	0	0.166377	0	0	0
BART1_0-p00600	BART1_0-u00600	0	0	0	0	0	0	0	0	0	0	0	0	0	0	0	0	0	0	0	0	0	0	0	0	0	0	0	0	0	0	0	0	0	0	0	0	0	0	0	0	0	0	0	0	0	0	0	0
BART1_0-p00601	BART1_0-u00601	0	0	0	0	0	0	0	0	0	0	0	0	0	0	0	0	0	0	0	0	0	0	0	0	0	0	0	0	0	0	0	0	0	0	0	0	0	0	0	0	0	0	0	0	0	0	0	0
BART1_0-p00602	BART1_0-u00602	0	0	0.047315	0	0	0	0.057505	0	0	0	0.101779	0.035495	0	0	0.030906	0	0	0	0	0.084092	0	0	0	0	0	0.032115	0	0	0	0	0	0.062547	0.112477	0.120673	0.070133	0.284314	0.033847	0	0.038674	0.070168	0.275888	0.211887	0.281722	0.315024	0.072007	0	0.094589	0.03967
BART1_0-p00603	BART1_0-u00603	0	0	0	0	0	0	0	0	0	0	0	0	0	0	0	0	0	0	0	0	0	0	0	0	0	0	0	0	0	0	0	0	0	0	0	0	0	0	0	0	0	0	0	0	0	0	0	0
BART1_0-p00604	BART1_0-u00604	0	0.266023	0.101396	0	0	0	0	0	0	0	0	0	0	0	0	0	0	0	0.110003	0	0	0	0	0	0	0	0	0	0	0	0	0	0	0.926636	0	0.155338	0	0	0.167209	0	0	0	0	0	0	0	0	0.332235
BART1_0-p00605	BART1_0-u00605	0	0	0	0	0	0	0	0	0	0	0	0	0	0	0	0	0	0	0	0	0	0	0	0	0	0	0	0	0	0	0	0	0	0	0	0	0	0	0	0	0	0	0	0	0	0	0	0
BART1_0-p00606	BART1_0-u00606	0.037127	0.017691	0.243856	0.226302	0.077709	0.209615	0.09875	0.111942	0.200101	0.13931	0.097071	0.081339	0.019389	0.148486	0.088465	0.273243	0.113751	0.210151	0.189018	0.03208	0.1203	0.175594	0.265918	0.263896	0.192662	0.128566	0.189302	0.118556	0.135913	0.135001	0.108225	0.071545	0.214394	0.258935	0.120284	0.234882	0.096788	0.177293	0.110595	0.100378	0.157834	0.080865	0.232818	0.240321	0.020592	0.073776	0.126274	0.068094
BART1_0-p00607	BART1_0-u00607	0	0	0	0	0	0	0	0	0	0	0	0	0	0	0	0	0	0	0	0	0	0	0	0	0	0	0	0	0	0	0	0	0	0	0	0	0	0	0	0	0	0	0	0	0	0	0	0
BART1_0-p00608	BART1_0-u00608	0	0	0	0	0	0	0	0	0	0	0	0	0	0	0	0	0	0	0	0	0	0	0	0	0	0	0	0	0	0	0	0	0	0	0	0	0	0	0	0	0	0	0	0	0	0	0	0
BART1_0-p00609	BART1_0-u00609	0	0	0	0	0	0	0	0	0	0	0	0	0	0	0	0	0	0	0	0	0	0	0	0	0	0	0	0	0	0	0	0	0	0	0	0	0	0	0	0	0	0	0	0	0	0	0	0
BART1_0-p00610	BART1_0-u00610	0	0	0.035805	0	0	0	0	0	0	0	0.051388	0	0	0	0.046791	0	0	0	0	0	0	0.046534	0	0	0	0	0	0	0	0	0.057311	0	0	0.045701	0	0	0	0	0	0	0	0	0	0	0	0	0	0.120196
BART1_0-p00611	BART1_0-u00611	0	0	0	0	0	0	0	0	0	0	0	0	0	0	0	0	0	0	0	0	0	0	0	0	0	0	0	0	0	0	0	0	0	0	0	0	0	0	0	0	0	0	0	0	0	0	0	0
BART1_0-p00612	BART1_0-u00612	0	0	0	0	0	0	0	0	0	0	0	0	0	0	0	0	0	0	0	0	0	0	0	0	0	0	0	0	0	0	0	0	0	0	0	0	0	0	0	0	0	0	0	0	0	0	0	0
BART1_0-p00613	BART1_0-u00613	13.6037	8.5103	14.966	12.5961	18.3868	15.5521	16.0165	16.9036	10.9408	9.11297	10.3682	8.77119	11.7295	11.7148	12.0387	13.6421	13.4035	14.1761	15.3789	15.9827	19.1007	21.2068	16.9554	23.8992	12.9725	12.2694	11.2992	14.3557	14.0669	13.3711	12.4022	13.3431	14.732	11.4974	10.7313	12.7181	17.7748	20.7582	17.4574	23.7692	13.4738	13.3675	12.7739	10.5373	15.0028	13.9932	15.7244	16.7329
BART1_0-p00614	BART1_0-u00614	0	0	0	0	0	0	0	0	0	1.03752	0	0.896043	0	0	0	0	0.910775	0	0	0	0	0	0	0	0	0	0.855077	0	0	0	0	0	0	1.4009	0	0	1.13877	0	1.21596	0	0	0	0	0.389696	0	0	0	0
BART1_0-p00615	BART1_0-u00615	0	0	0	0	0	0	0	0	0	0	0	0	0	0	0	0	0	0	0	0	0	0	0	0	0	0	0	0	0	0	0	0	0	0	0	0	0	0	0	0	0	0	0	0	0	0	0	0
BART1_0-p00616	BART1_0-u00616	7.50843	6.70323	8.4527	10.1138	16.7225	10.7815	11.2905	13.9461	9.43273	8.59972	7.20717	8.89366	14.5523	9.65325	10.7906	11.9532	15.7846	12.1038	15.1984	14.9888	9.73336	19.1175	18.7469	22.7348	9.37137	11.5505	11.3092	10.951	10.3186	12.4821	11.3701	15.1053	14.9292	11.7753	11.8519	11.2227	22.6053	21.3582	23.2652	19.7401	10.5925	11.2137	10.0767	12.2312	13.6254	18.5812	17.6807	16.2128
BART1_0-p00617	BART1_0-u00617	4.85122	4.76638	4.87144	4.48923	7.78837	5.96655	5.8686	7.03148	5.78747	5.26855	3.57901	6.66926	7.66559	7.15013	5.83158	5.84559	6.05646	4.32553	5.20667	4.64939	4.16062	5.881	7.63344	8.08087	4.22353	5.44065	5.4206	5.0294	4.43186	5.76054	5.8717	7.11552	6.4228	7.08955	6.24927	6.57192	6.61689	6.63865	7.70596	6.941	5.52429	5.03657	4.73974	5.67384	7.02859	6.91658	7.06323	7.66973
BART1_0-p00618	BART1_0-u00618	0	0	0	0	0	0	0	0	0	0	0	0	0	0	0	0	0	0	0	0	0	0	0	0	0	0	0	0	0	0	0	0	0	0	0	0	0	0	0	0	0	0	0	0	0	0	0	0
BART1_0-p00619	BART1_0-u00619	0	0	0	0	0	0	0	0	0	0	0	0	0	0	0	0	0	0	0	0	0	0	0	0	0	0	0	0	0	0	0	0	0	0	0	0	0	0	0	0	0	0	0	0	0	0	0	0
BART1_0-p00620	BART1_0-u00620	0	0	0	1.8676	0	0.876586	3.04228	0.852131	2.11523	1.62218	0.907366	0	1.81722	0	0.814081	0	0.910301	0	1.38832	0	0	0	0	0	2.38817	0.885112	2.91695	0	0.898376	2.72178	0	1.75058	1.00506	0	0.955852	0	1.8543	0.927615	0	0.9424	1.49969	0.926332	1.69818	0	1.97238	0.872127	0	2.13418
BART1_0-p00621	BART1_0-u00621	17.7132	16.5992	16.7157	21.2436	26.205	23.4748	20.6284	21.0747	20.5323	18.5165	15.4774	20.6202	21.9775	19.6015	18.3388	17.4119	25.2555	21.295	23.5465	22.1326	19.0965	23.3801	28.5833	26.1396	20.1099	24.0127	24.0924	21.5364	18.621	24.4877	21.1406	23.831	22.2205	27.7943	27.6099	25.6821	32.3274	26.8072	30.8523	26.9555	22.9284	21.2549	23.2567	23.5349	29.7637	24.2784	26.4428	25.2721
BART1_0-p00622	BART1_0-u00622	0	0	0	0	0	0	0	0	0	0	0	0	0	0	0	0	0	0	0	0	0	0	0	0	0	0	0	0	0	0	0	0	0	0	0	0	0	0	0	0	0	0	0	0	0	0	0	0
BART1_0-p00623	BART1_0-u00623	0.186272	0	0	0	0	0	0	0	0	0	0	0	0.194905	0	0	0	0	0.237056	0	0	0.402351	0	0.168348	0	0	0	0	0	0	0	0	0	0	0.173745	0	0	0	0	0.22388	0	0	0	0	0	0	0	0	0
BART1_0-p00624	BART1_0-u00624	0	0	0	0	0	0	0	0	0	0	0	0	0	0	0	0	0	0	0	0	0	0	0	0	0	0	0	0	0	0	0	0	0	0	0	0	0	0	0	0	0	0	0	0	0.111347	0	0	0
BART1_0-p00625	BART1_0-u00625	0.360934	0.128837	0	0.141399	0.603763	0	0	0	0	0	0.509806	0.3209	0	0.204477	0	0.719272	0.13342	0	0.111562	0	0.120796	1.24409	0	0.892062	0	0	0	0	0	0	0	0.273867	0	0	0	0	0	0.446548	0	0.256936	0.448763	0	0	0.262577	0	0.537655	1.00175	0
BART1_0-p00626	BART1_0-u00626	0	0	0	0	0	0	0	0	0	0	0	0	0	0	0	0	0	0	0	0	0	0	0	0	0	0	0	0	0	0	0	0	0	0	0	0	0	0	0	0	0	0	0	0	0	0	0	0
BART1_0-p00627	BART1_0-u00627	0.786256	1.59626	0.83423	1.99844	1.52686	1.91636	1.25548	2.04258	1.95821	2.37851	0.824598	1.82859	2.66652	1.15214	2.07851	0.730915	3.12069	3.64916	2.57277	2.67073	1.86329	4.0671	6.82865	3.95888	1.79646	3.57958	2.10914	1.79058	0.837571	1.38733	1.16693	1.80426	3.31968	2.9724	2.86839	2.86856	3.0705	4.15843	4.69851	3.36818	0.972732	2.52834	2.12915	2.86627	2.4248	1.99523	4.89438	3.03116
BART1_0-p00628	BART1_0-u00628	0	0	0	0	0	0	0	0	0	0	0	0	0	0	0	0	0	0	0	0	0	0	0	0	0	0	0	0	0	0	0	0	0	0	0	0	0	0	0	0	0	0	0	0	0	0	0	0
BART1_0-p00629	BART1_0-u00629	0	0	0	0	0	0	0	0	0	0	0	0	0	0	0	0	0	0	0	0	0	0	0	0	0	0	0	0	0	0	0	0	0	0	0	0	0	0	0	0	0	0	0	0	0	0	0	0
BART1_0-p00630	BART1_0-u00630	0	0	0	0	0	0	0	0	0	0	0	0.045994	0	0	0	0	0	0	0	0	0	0	0	0	0	0	0	0	0	0	0	0	0	0	0	0	0	0	0	0	0	0	0	0	0	0	0	0
BART1_0-p00631	BART1_0-u00631	0.382355	8.17249	0.119427	0.302273	0.229012	0.112077	0.290481	0.383946	0.065567	0.410065	0.057151	0.298438	0.228298	0.387346	0.312181	0.736526	0.055894	0.275518	0	0	0	0	0	0	0.875086	0.379077	0.152216	1.39593	0	0.340735	0	0.210921	0	0.050827	0.118328	0.159788	0	0.232033	0.065205	0.059107	0.557949	0.297274	0.316492	0.235924	0.728436	0.271667	0.637573	0.334205
BART1_0-p00632	BART1_0-u00632	0	0	0	0	0	0	0	0	0	0	0	0	0	0	0	0	0	0	0	0	0	0	0	0	0	0	0	0	0	0	0	0	0	0	0	0	0	0	0	0	0	0	0	0	0	0	0	0
BART1_0-p00633	BART1_0-u00633	0	0	0	0	0	0	0	0	0	0	0	0	0	0	0	0	0	0	0	0	0	0	0	0	0	0	0	0	0	0	0	0	0	0	0	0	0	0	0	0	0	0	0	0	0	0	0	0
BART1_0-p00634	BART1_0-u00634	15.9837	21.6675	15.0919	16.419	12.2309	11.0787	11.945	10.5901	18.483	16.4852	14.1747	20.6105	15.0972	12.8036	13.4921	13.342	14.4218	16.1738	17.1714	15.3528	11.0206	11.5242	12.7795	12.62	15.9604	17.5235	19.4376	16.7621	12.6657	13.9384	12.9801	13.5601	20.0218	18.3701	18.4897	18.6386	10.1958	7.62053	9.79471	9.48069	22.9233	22.0849	20.7908	18.4221	13.0936	12.4023	12.244	13.675
BART1_0-p00635	BART1_0-u00635	15.0028	13.4455	16.1131	16.6296	14.2477	13.9523	13.6925	13.1755	11.9192	11.8873	11.0348	11.7523	13.6335	13.9451	13.0619	11.3694	10.5981	13.2562	9.34253	10.2632	9.18677	7.47101	7.95166	7.4195	10.3302	8.62737	8.64406	9.10292	9.42918	8.43899	8.19999	8.7051	12.618	11.1067	10.6348	11.8224	7.36167	7.04694	7.75247	7.41962	9.70821	10.2385	11.1038	11.1062	9.8517	10.7656	9.43983	10.7608
BART1_0-p00636	BART1_0-u00636	0	0	0	0	0	0	0	0	0	0	0	0	0	0	0	0	0	0	0	0	0	0	0	0	0	0	0	0	0	0	0	0	0	0	0	0	0	0	0	0	0	0	0	0	0	0	0	0
BART1_0-p00637	BART1_0-u00637	0.032849	0.024346	0.250361	0.060631	0.094731	0.128887	0.121564	0.103362	0.091516	0.071748	0.051463	0.086974	0.089222	0.143376	0.11333	0.052263	0.071862	0.234816	0.132595	0.028207	0.060079	0.10744	0.221479	0.274217	0.016251	0.106437	0.047277	0.055734	0.088767	0.118145	0.10447	0.150298	0.079363	0.161841	0.134112	0.140623	0.099484	0.192245	0.163113	0.160817	0.125101	0.055418	0.121244	0.092398	0.206356	0.059846	0.205915	0.212117
BART1_0-p00638	BART1_0-u00638	0	0	0	0	0	0	0	0	0	0	0	0	0	0	0	0	0	0	0	0	0	0	0	0	0	0	0	0	0	0	0	0	0	0	0	0	0	0	0	0	0	0	0	0	0	0	0	0
BART1_0-p00639	BART1_0-u00639	0	0	0	0	0	0	0	0	0	0	0	0	0	0	0	0	0	0	0	0	0	0	0	0	0	0	0	0	0	0	0	0	0	0.872989	0	0	0	0	0	0	0	0	0	0	0	0	0	0
BART1_0-p00640	BART1_0-u00640	0.119429	0	0.145148	0	0	0	0	0	0	0.112057	0.16658	0	0	0	0.113789	0	0.040704	0	0.12486	0	0	0	0	0	0	0	0	0.072658	0	0.041377	0	0.076801	0.04604	0	0	0.038789	0.083121	0	0	0	0	0	0	0.042985	0	0.03958	0	0
BART1_0-p00641	BART1_0-u00641	0	0	0	0	0	0	0	0	0	0	0	0	0	0	0	0	0	0	0	0	0	0	0	0	0	0	0	0	0	0	0	0	0	0	0	0	0	0	0	0	0	0	0	0	0	0	0	0
BART1_0-p00642	BART1_0-u00642	0	0	0	0	0	0	0	0	0	0	0	0	0	0	0	0	0	0	0	0	0	0	0	0	0	0	0	0	0	0	0	0	0	0	0	0	0	0	0	0	0	0	0	0	0	0	0	0
BART1_0-p00643	BART1_0-u00643	0	0	0	0	0	0	0	0	0	0	0	0	0	0	0	0	0	0	0	0	0	0	0	0	0	0	0	0	0	0	0	0	0	0	0	0	0	0	0	0	0	0	0	0	0	0	0	0
BART1_0-p00644	BART1_0-u00644	0	0	0	0	0	0	0	0	0	0	0	0	0	0	0	0	0	0	0	0	0	0	0	0	0	0	0	0	0	0	0	0	0	0	0	0	0	0	0	0	0	0	0	0	0	0	0	0
BART1_0-p00645	BART1_0-u00645	0	0	0	0	0	0	0	0	0	0	0	0	0	0	0	0	0	0	0	0	0	0	0	0	0	0	0	0	0	0	0	0	0	0	0	0	0	0	0	0	0	0	0	0	0	0	0	0
BART1_0-p00646	BART1_0-u00646	0	0	0	0	0	0	0.077075	0	0	0	0	0	0	0	0	0	0	0	0	0	0	0	0	0	0	0	0	0	0	0	0	0	0	0	0	0	0	0	0	0	0	0	0	0	0	0	0	0
BART1_0-p00647	BART1_0-u00647	0	8.2165	0	0.044202	0	0	0	0	0.047871	0.149809	0.292296	0.480275	0.417018	0.141682	0.190156	0.538373	0.081626	0	0.031299	0	0	0	0.03578	0	0.07527	0.079082	0	0.072853	0	0.082975	0	0	0.046164	0.037133	0	0.038893	0	0	0	0	0.101885	0.043457	0	0.172342	0.088653	0.11906	0	0
BART1_0-p00648	BART1_0-u00648	0	0	0	0	0.18835	0	0	0	0	0	0.093905	0.097798	0	0	0	0	0.183949	0.113404	0.282095	0.155184	0	0.170339	0.403207	0.106507	0.084446	0	0.166988	0.081912	0	0.186672	0.104771	0	0	0.083532	0.097452	0	0	0.190686	0	0.194268	0	0	0	0	0.199755	0.089336	0.174688	0
BART1_0-p00649	BART1_0-u00649	0	0	0	0	0	0	0	0	0	0	0	0	0	0	0	0	0	0	0	0	0	0	0	0	0	0	0	0	0	0	0	0	0	0	0	0	0	0	0	0	0	0	0	0	0	0	0	0
BART1_0-p00650	BART1_0-u00650	14.6497	13.8152	16.203	12.7218	15.7205	15.3357	12.9942	13.5206	12.2779	10.213	10.0461	9.32576	11.7085	11.7328	11.6689	10.1343	16.6704	17.4281	14.0509	16.2319	14.9695	15.7922	13.5387	14.9756	13.5465	11.9534	12.6412	15.0291	11.4825	11.2716	12.4482	10.8758	15.4852	15.7143	12.2378	14.1774	16.6179	17.5677	16.6082	19.0004	12.8087	13.738	13.4254	13.6358	13.3426	13.4124	11.7407	14.0472
BART1_0-p00651	BART1_0-u00651	0	0	0	0	0	0	0	0	0	0	0	0	0	0	0	0	0	0	0	0	0	0	0	0	0	0	0	0	0	0	0	0	0	0	0	0	0	0	0	0	0	0	0	0	0	0	0	0
BART1_0-p00652	BART1_0-u00652	0.081091	1.93196	0.029565	0	0.042472	0.124819	0	0.040728	0.097255	0.076086	0.169661	0.133044	0.084719	0	0	0	0	0	0	0	0	0	0	0	0	0	0.075267	0	0	0.042142	0	0.078224	0	0	0.087732	0	0	0	0	0	0	0	0	0	0	0	0	0
BART1_0-p00653	BART1_0-u00653	0	1.00901	0.089083	0.045094	0	0	0	0	0	0	0	0	0	0	0	0	0	0	0	0.035198	0	0	0	0	0	0	0	0.260139	0	0	0	0	0	0	0	0	0	0	0	0	0	0	0	0	0	0	0	0
BART1_0-p00654	BART1_0-u00654	0	0	0	0	0.400721	0	0	0.751615	0	0	0	0	0	0	0.357367	0	0	0	0	0	0	0.363146	0.344318	0.456217	0	0	0	0	0	0	0	0	0	0	0	0	0	0	0	0	0	0	0	0	0	0	0	0
BART1_0-p00655	BART1_0-u00655	0.225855	12.8769	0	0.292016	0	0	0	0	0	0.194211	0.295256	0	0.334198	0	0	1.0158	0	0	0	0	0	0	0	0	0	0	0	0	0	0	0	0	0	0	0	0	0	0	0	0	0	0	0	0	0	0	0	0
BART1_0-p00656	BART1_0-u00656	0	1.88148	0.03235	0	0.080434	0	0.017035	0.022276	0.212438	0	0	0.169929	0	0.039391	0.126755	0	0	0	0.052096	0.019155	0	0	0	0	0.083647	0.131616	0.041107	0.121348	0.046369	0.069092	0.025848	0	0.025607	0	0.047891	0.043158	0	0.02039	0	0	0.056547	0	0	0	0.024593	0.022027	0	0
BART1_0-p00657	BART1_0-u00657	0	7.73468	0	0	0	0	0	0.081828	0	0.101864	0.056784	0.059435	0.085066	0	0	0.166456	0	0	0	0	0	0	0	0	0.102417	0	0.07553	0.024768	0	0	0	0.026166	0.031368	0.025246	0	0	0	0.028811	0	0	0	0.029558	0.026194	0.117163	0.030124	0	0.026384	0.033197
BART1_0-p00658	BART1_0-u00658	0	0.497987	0	0	0	0	0	0	0	0	0	0	0	0	0	0	0	0	0	0	0	0	0	0	0	0	0	0.239003	0	0	0	0	0	0	0	0	0	0	0	0	0	0	0	0	0	0	0	0
BART1_0-p00659	BART1_0-u00659	0.319033	70.3739	0.128697	0.16065	0.092357	0.030178	0.077135	0.145708	0.273486	0.163258	0.273024	0.096555	0.727124	0.154542	0.30402	5.51316	0	0.111038	0.138257	0.100257	0	0	0	0	0.246195	0.058218	0.109098	0.661603	0.030333	0.081112	0	0.111841	0.135929	0.080926	0.063564	0	0	0	0	0.033171	0.100034	0.128064	0	0.145328	2.23222	0	0.140958	0
BART1_0-p00660	BART1_0-u00660	0	0	0	0	0	0	0	0	0	0	0	0	0	0	0	0	0	0	0	0	0	0	0	0	0	0	0	0	0	0	0	0	0	0	0	0	0	0	0	0	0	0	0.048436	0.027081	0	0	0	0
BART1_0-p00661	BART1_0-u00661	37.3473	36.4333	42.5826	40.4494	57.3972	46.5698	45.6056	45.4978	44.998	41.5341	30.3442	52.1759	47.6121	38.1735	38.4036	41.3316	66.5605	53.7589	62.7395	54.3207	44.9385	51.2284	65.3209	73.4099	46.4395	56.432	59.3709	47.0761	39.5904	53.7139	50.4461	52.0923	74.7746	68.9577	65.5463	62.9822	80.4531	75.4527	76.942	72.3299	57.1821	49.242	53.2344	53.491	60.9499	57.5724	58.139	58.0047
BART1_0-p00662	BART1_0-u00662	0	0	0	0	1.20832	0	0	0	0	0	0.397948	0	0	0	0	0	0	0	0	0	0	0	0	0	0	0	0	0	0	0	0	0	0	0	0	0	0	0	0	0	0	0	0	0	0	0	0	0
BART1_0-p00663	BART1_0-u00663	0	0	0	0	0.034217	0.067069	0	0	0	0	0	0	0	0	0	0	0	0.041141	0	0	0.070584	0	0	0	0.033626	0	0.066179	0	0.074587	0	0	0.049313	0	0	0	0	0	0	0	0	0.15168	0.058597	0	0	0	0	0	0.043618
BART1_0-p00664	BART1_0-u00664	0	0	0	0	0	0	0	0	0	0	0	0	0	0	0	0	0	0	0	0	0	0	0	0	0	0	0	0	0	0	0	0	0	0	0	0	0	0	0	0	0	0	0	0	0	0	0	0
BART1_0-p00665	BART1_0-u00665	0	0	0	0	0	0	0	0	0	0	0	0	0	0	0	0	0	0	0	0	0	0	0	0	0	0	0	0	0	0	0	0	0	0	0	0	0	0	0	0	0	0	0	0	0	0	0	0
BART1_0-p00666	BART1_0-u00666	0.194989	3.19611	0.010848	0	0.031354	0.120057	0.207418	0.117524	0.093533	0.219541	0.203977	0.042659	0.162968	0.138432	0	0.936739	0	0.018688	0.042214	0.025532	0	0.02812	0.034955	0	0.042068	0.060241	0	0.182529	0.122351	0.096502	0.034652	0.121899	0.045099	0.036278	0	0	0.016402	0	0	0	0.025267	0.048553	0.014335	0.12628	0.303131	0.077544	0.012201	0
BART1_0-p00667	BART1_0-u00667	0	0	0	0	0	0	0	0	0	0	0	0	0	0	0	0	0	0	0	0	0	0	0	0	0	0	0	0	0	0	0	0	0	0	0	0	0	0	0	0	0	0	0	0	0	0	0	0
BART1_0-p00668	BART1_0-u00668	0	0	0	0	0	0	0	0	0	0	0	0	0.072246	0	0	0	0	0	0	0.029731	0	0	0	0.122632	0.030734	0	0	0.031758	0	0	0.040522	0	0	0	0	0.031536	0	0	0.039185	0	0.049954	0	0	0	0	0	0	0
BART1_0-p00669	BART1_0-u00669	8.41557	8.08681	8.94531	9.74831	7.22332	7.24837	7.30691	7.72841	7.46199	6.27121	7.20367	7.61094	8.44966	8.56791	8.81647	7.71741	6.47308	7.34261	7.36223	7.5534	7.26506	6.21486	6.00125	6.15077	8.81204	7.4048	8.50353	8.98905	8.91063	7.41177	7.03498	6.58932	8.16125	6.54577	5.92969	6.46539	5.57522	5.4051	5.31478	5.4956	7.08903	7.43595	6.95011	6.98617	8.07372	7.20535	7.25764	6.87409
BART1_0-p00670	BART1_0-u00670	0	0	0	0	0	0	0	0	0	0	0	0	0	0	0	0	0	0	0	0	0	0	0	0	0	0	0	0	0	0	0	0	0	0	0	0	0	0	0	0	0	0	0	0	0	0	0	0
BART1_0-p00671	BART1_0-u00671	0	0	0	0	0	0	0	0	0	0	0	0	0	0	0	0	0	0	0	0	0	0	0	0	0	0	0	0	0	0	0	0	0	0	0	0	0	0	0	0	0	0	0	0	0	0	0	0
BART1_0-p00672	BART1_0-u00672	0	0	0	0	0	0	0	0	0	0	0	0	0	0	0	0	0	0	0	0	0	0	0	0	0	0	0	0	0	0	0	0	0	0	0	0	0	0	0	0	0	0	0	0	0	0	0	0
BART1_0-p00673	BART1_0-u00673	0.125988	0.053361	0.051167	0.031035	0.029305	0.114968	0.099294	0.056286	0.033523	0.131376	0.131754	0.046017	0.219312	0.062253	0.04003	0.017172	0.14293	0.017603	0.054826	0.024198	0.030239	0.066192	0.112809	0.066315	0.039629	0.166171	0.012974	0.025542	0.043944	0.058168	0.081604	0.013488	0.048488	0.026033	0.120895	0.027243	0.014594	0	0.050028	0.030276	0.095204	0.106721	0.027007	0.030202	0.062099	0.083515	0.068008	0.051348
BART1_0-p00674	BART1_0-u00674	0	0	0	0.018694	0	0	0	0	0.036043	0	0	0.055436	0	0	0	0	0	0	0	0	0	0	0.030199	0	0	0	0	0	0.035284	0	0	0	0	0	0	0	0	0	0	0	0	0	0	0	0	0	0	0
BART1_0-p00675	BART1_0-u00675	0	0	0	0	0	0	0	0	0	0	0	0	0	0	0	0	0	0	0	0	0	0	0	0	0	0	0	0	0	0	0	0	0.034569	0	0	0	0	0	0	0	0	0	0	0	0	0	0	0
BART1_0-p00676	BART1_0-u00676	0	0.034444	0.05272	0.04003	0.113563	0.037092	0.224283	0.145241	0.130009	0	0	0.039545	0.339832	0.160409	0.275512	0.088641	0	0	0.085005	0	0	0	0	0	0	0.071592	0	0.13193	0	0	0	0.069715	0.041791	0	0.039089	0.105632	0.037726	0.422062	0	0.156398	0.307481	0.039352	0.104659	0.234059	0.280905	0.287451	0.316255	0.397897
BART1_0-p00677	BART1_0-u00677	16.3752	14.7488	17.4114	18.0817	18.5296	15.8927	14.5932	16.0596	18.4016	13.2068	13.945	19.1962	16.5672	15.3121	15.4688	17.8672	24.9948	22.5534	25.5637	21.3338	16.7233	17.8676	21.6448	24.1073	19.4496	23.3875	22.8728	20.6567	19.1685	20.3411	19.451	19.9763	25.3969	28.3951	25.7855	23.7402	25.2792	25.2509	25.5836	23.1398	23.3809	22.0415	21.7306	20.108	22.639	20.6578	18.4597	22.9063
BART1_0-p00678	BART1_0-u00678	45.5038	33.5003	50.3296	52.6839	64.235	72.7916	71.2652	76.1969	52.5449	49.6574	45.354	47.7072	58.7314	70.3609	68.5583	65.6119	79.3102	67.5033	75.3386	68.903	88.4862	82.22	84.543	79.4148	79.1788	89.8212	81.0311	82.2575	94.0303	100.19	99.8304	109.032	74.5574	83.5601	78.2091	82.4679	92.1114	90.7624	99.9229	102.671	87.6091	86.2553	92.0033	87.4292	110.105	105.382	105.744	102.955
BART1_0-p00679	BART1_0-u00679	0	0	0	0	0	0	0	0	0	0	0	0	0	0	0	0	0	0	0	0	0	0	0	0.119489	0	0	0	0	0	0	0	0	0	0	0	0	0	0	0	0	0	0	0	0	0	0	0	0
BART1_0-p00680	BART1_0-u00680	4.97696	6.62023	7.87308	13.675	1.99121	2.73232	4.64781	4.41687	0	0	6.93122	1.76337	7.23732	0	0	0	0	2.46111	0	5.26418	0	0	6.44484	0	6.21992	0	1.71555	4.2199	4.19046	9.9444	3.84444	0	2.83503	0	2.98711	1.62069	2.6772	5.21461	0	1.41835	2.50632	4.70449	0	2.74671	0	0	0	7.84049
BART1_0-p00681	BART1_0-u00681	1.14081	2.17457	1.23638	1.25195	0.301873	0.582955	0	1.424	1.04154	0.804539	1.19658	1.53409	0.89614	0.745783	1.89427	4.87373	2.65878	1.46167	1.58486	1.48366	1.53991	0.820273	2.5915	3.09027	2.93414	1.71896	1.87822	1.30485	0.893032	3.27689	1.67226	2.50813	2.00699	2.13163	0.62956	0.562738	1.20678	0.912933	3.1005	0.309783	1.46744	0.928193	1.10848	1.23877	0.641386	1.71455	1.39528	2.45483
BART1_0-p00682	BART1_0-u00682	0	0	0	0	0	0	0	0	0	0	0	0	0	0	0	0	0	0	0	0	0	0	0	0	0	0	0	0	0	0	0	0	0	0	0	0	0	0	0	0	0	0	0	0	0	0	0	0
BART1_0-p00683	BART1_0-u00683	0	0	0	0	0	0	0	0	0	0	0	0	0	0	0	0	0	0	0	0	0	0	0	0	0	0	0	0	0	0	0	0	0	0	0	0	0	0	0	0	0	0	0	0	0	0	0	0
BART1_0-p00684	BART1_0-u00684	0	0	0	0	0	0	0	0	0	0	0	0	0	0	0	0	0	0	0	0	0	0	0	0	0	0	0	0	0	0	0	0	0	0	0	0	0	0	0	0	0	0	0	0	0	0	0	0
BART1_0-p00685	BART1_0-u00685	128.66	162.874	127.569	138.323	159.611	157.99	158.98	166.795	117.869	111.806	115.803	127.705	132.044	133.112	128.241	143.852	169.204	141.128	134.633	138.865	180.964	153.384	138.03	156.052	144.515	128.186	123.415	132.588	129.441	130.456	123.559	128.035	224.076	224.62	217.457	210.458	253.011	281.609	261.379	311.57	225.888	210.288	235.502	213.335	214.501	213.21	220.156	205.358
BART1_0-p00686	BART1_0-u00686	9.2951	6.43482	11.7256	10.3233	9.68567	11.547	11.6288	12.9838	9.38351	9.50973	9.95287	12.8156	9.38659	10.1956	10.468	13.2651	14.0361	10.8197	10.8097	12.7495	12.3388	13.0023	14.0817	11.381	12.9808	11.3802	8.44484	10.8382	10.6197	10.9659	12.5616	11.3823	10.333	11.5193	10.9395	11.8701	16.3942	13.7653	13.997	13.6825	10.0922	9.72801	10.3894	9.20824	12.814	11.6471	11.6637	12.028
BART1_0-p00687	BART1_0-u00687	11.2905	13.3898	10.2022	13.5193	26.3735	19.3584	15.2363	17.1152	16.6284	11.4225	6.22389	15.3786	20.6618	13.8515	15.9706	13.449	21.0362	16.6316	21.2782	17.5562	14.2042	15.9076	24.137	33.2956	10.7104	18.3782	21.5731	12.7177	13.75	21.114	18.4852	22.7686	20.3359	24.2847	22.4892	19.7968	27.4962	27.5376	30.5803	29.287	19.7669	17.4393	15.6698	20.6383	24.0353	23.1835	20.621	23.0096
BART1_0-p00688	BART1_0-u00688	12.4146	8.62203	12.2975	11.1688	16.3819	17.8178	17.2007	17.7882	10.8201	10.6451	9.04188	12.1521	14.2704	13.0289	15.0639	12.7553	15.8125	13.2267	15.5853	16.2259	18.4365	17.6761	20.1154	19.9698	10.6772	12.1805	11.5873	12.4523	12.5898	13.234	13.5312	14.1797	12.6601	14.2639	14.4292	15.9864	18.8997	21.705	19.6118	21.6889	13.0296	11.2805	11.3685	11.7184	15.5143	14.3148	15.4961	14.2686
BART1_0-p00689	BART1_0-u00689	0	0	0	0	0	0	0	0	0	0	0	0	0	0	0	0	0	0	0	0	0	0	0	0	0	0	0	0	0	0	0	0	0	0	0	0	0	0	0	0	0	0	0	0	0	0	0	0
BART1_0-p00690	BART1_0-u00690	0	0	0	0	0	0	0	0	0	0	0	0	0	0	0	0	0	0	0	0	0	0	0	0	0	0	0	0	0	0	0	0	0	0	0	0	0	0	0	0	0	0	0	0	0	0	0	0
BART1_0-p00692	BART1_0-u00692	0	0	0	0	0	0	0	0	0	0	0	0	0	0	0	0	0	0	0	0	0	0	0	0	0	0	0	0	0	0	0	0	0.278254	0	0.173649	0.078103	0.083692	0	0.191231	0	0.340731	0	0	0	0.089013	0.318533	0.311445	0
BART1_0-p00693	BART1_0-u00693	0	0	0	0	0.124467	0	0	0	0	0	0	0	0	0.105202	0.084504	0	0	0	0	0	0	0	0.053269	0	0	0	0	0	0	0	0.136922	0	0.148609	0	0	0	0	0	0	0	0.050538	0	0	0	0	0.17717	0	0
BART1_0-p00694	BART1_0-u00694	0	0	0	0	0	0	0	0	0	0	0	0	0	0	0	0	0	0	0	0	0	0	0	0	0	0	0	0	0	0	0	0	0	0	0	0	0	0	0	0	0	0	0	0	0	0	0	0
BART1_0-p00695	BART1_0-u00695	0	0	0	0	0	0	0	0	0	0	0	0	0	0	0	0	0	0	0	0	0	0	0	0	0	0	0	0	0	0	0	0	0	0	0	0	0	0	0	0	0	0	0	0	0	0	0	0
BART1_0-p00696	BART1_0-u00696	0	0	0	0	0	0	0	0	0	0	0	0	0	0	0	0	0	0	0	0	0	0	0	0	0	0	0	0	0	0	0.12696	0	0	0	0	0	0	0	0	0	0	0	0	0	0	0	0	0
BART1_0-p00697	BART1_0-u00697	0	0	0.124869	0	0	0	0.457138	0	0	0	0	0	0	0	0	0	0.177218	0	0	0	0	0	0.310826	0	0	0	0.321809	0	0	0.358702	0	0	0	0	0	0	0.361908	0	0	0	0	0	0	0	0	0	1.17539	0
BART1_0-p00698	BART1_0-u00698	0.152184	0.032228	0.074047	0.093704	0.159253	0.173583	0.359808	0.475864	0.0405	0.047585	0	0.222296	0.141291	0.120241	0.04835	0.062226	0.293549	0.106335	0.079458	0.087663	0.05479	0.671721	0.348161	0.640946	0.03191	0.083642	0.094046	0	0.106117	0.175667	0.118293	0.211782	0.078107	0.283025	0.091292	0.131651	0.47604	0.179431	0.16117	0.402296	0.043128	0.092076	0.048937	0.036483	0.131288	0.319193	0.197171	0.248094
BART1_0-p00699	BART1_0-u00699	0	0	0.52836	0	0	0	0.215346	0.243279	0	0	0.255188	0	0	0	0	0	0	0	0.385624	0	0.788478	0	0	0	0	0	0.228449	0	0.508262	0	0	0.237303	0.284864	0.454446	0	0.47922	0	0	0	0.264187	0	0	0	0	0	0.243542	0	0.299014
BART1_0-p00700	BART1_0-u00700	0	0	0	0	0	0	0	0	0	0	0	0	0	0	0	0	0	0	0	0	0	0	0	0	0	0	0	0	0	0	0	0	0	0	0	0	0	0	0	0	0	0	0	0	0	0	0	0
BART1_0-p00701	BART1_0-u00701	0	0	0	0	0	0	0	0	0	0	0	0	0.560863	0	0	0	0	0	0	0	0	0	0	0	1.00627	0	0	0	0	0	0	0	0	0	0	0	0	0	0	0	0	0	0	0	0	0	0	0
BART1_0-p00702	BART1_0-u00702	0	0	0	0	0	0	0	0	0	0	0	0	0	0	0	0	0	0	0	0	0	0	0	0	0	0	0	0	0	0	0	0	0	0	0	0	0	0	0	0	0	0	0	0	0	0	0	0
BART1_0-p00703	BART1_0-u00703	0	0	0.491976	0	0	0.348331	0	0	0.833279	0	0	0	0	0.296171	0	0	0	0	0	0	0	0.327925	0	0	0	0	0	0	0	0	0	0	0	0	0	0	0	1.09313	0	0	0	0	0.331949	0.37092	0.384623	0	0	0
BART1_0-p00704	BART1_0-u00704	0	0.145241	0.33199	0	0	0	0	0	0	0	0	0	0	0	0	0	0	0	0	0	0	0	0	0	0.143166	0	0	0	0	0	0	0	0	0	0	0	0	0	0	0	0	0	0	0	0	0	0	0
BART1_0-p00705	BART1_0-u00705	0	0	0.195722	0	0.30308	0.62564	0.602666	0.272353	0.787313	0.274105	0.257903	0.759908	0	1.99446	0.556143	0	0.316811	0	1.98519	2.35	0	0.28756	1.07812	0.661609	0.517254	0.288289	0.228443	0.249639	1.32571	0.630485	0.317587	0	1.89844	1.7925	0.294202	0	0.620256	0	0.96792	0.612582	0.517119	0.815335	0.294358	0	0	0.271359	0.268791	0
BART1_0-p00706	BART1_0-u00706	0	0	0	0	0	0	0	0	0	0	0	0	0	0	0	0	0	0	0	0.032914	0	0	0	0	0	0	0	0	0	0	0	0	0	0	0	0	0	0	0	0	0	0	0	0	0	0	0	0
BART1_0-p00707	BART1_0-u00707	0	0	0	0	0	0	0	0	0	0	0	0	0	0	0	0	0	0	0	0	0	0	0	0	0	0	0	0	0	0	0	0	0	0	0	0	0	0	0	0	0	0	0	0	0	0	0	0
BART1_0-p00708	BART1_0-u00708	0.084716	0	0	0	0	0	0	0	0.203763	0	0	0	0	0	0	0	0	0	0	0	0	0	0	0	0	0	0	0	0	0	0	0	0	0	0	0	0	0	0	0	0	0	0	0	0	0	0	0
BART1_0-p00709	BART1_0-u00709	0	0	0	0	0	0	0	0	0	0	0	0	0	0	0	0	0	0	0	0	0	0	0	0	0	0	0	0	0	0	0	0	0	0	0	0	0	0	0	0	0	0	0	0	0	0	0	0
BART1_0-p00710	BART1_0-u00710	0.277636	0	0	0	0	0.119743	0.103501	0	1.52938	0	0	0	0	0	0	0	0	0.147973	0	0	0	0.333227	0	0	0	0	0	0	1.22123	0	0	0	0	0	0	0.114293	0	0	0	0	0.498259	0	0	0	0	0	0	0
BART1_0-p00711	BART1_0-u00711	35.672	38.0362	35.324	39.0515	33.2072	35.4647	33.9557	34.2288	38.8877	34.4281	33.2981	41.9961	42.9446	37.5707	32.7966	37.3384	38.7888	38.9649	37.7195	40.9281	39.1357	35.7948	39.6646	42.5431	42.4106	45.2053	42.3411	47.0542	41.3365	43.9288	44.0031	43.2476	43.9176	36.9049	36.1325	38.7638	36.2704	36.4787	35.122	37.4563	41.484	40.579	39.2298	40.1985	45.1217	42.4105	43.5832	44.6019
BART1_0-p00712	BART1_0-u00712	41.2726	30.5479	40.3668	41.6298	37.4897	37.94	34.5553	36.0675	39.4122	36.0938	37.3305	37.5002	31.5546	31.7578	33.5266	32.1096	43.2754	41.93	38.5758	43.4224	35.2018	36.1091	32.5044	37.4381	42.4224	41.3852	41.1163	40.8687	36.9557	32.9871	31.0344	31.0422	43.4685	39.918	41.5995	40.2613	42.3351	43.6575	37.8002	41.6298	39.0683	39.6307	37.1611	37.2617	35.9137	32.0199	32.315	35.6902
BART1_0-p00713	BART1_0-u00713	42.8829	42.4472	45.1604	45.7926	51.1114	44.4445	40.3127	41.2774	47.5015	41.275	32.0389	53.643	39.3663	35.2503	34.8158	37.0916	65.1987	54.5256	62.2948	53.0916	41.2272	46.5257	50.8957	55.429	47.569	54.6624	57.4891	44.2412	37.312	44.5851	45.2054	47.188	65.7438	65.0064	62.1234	60.7458	64.2599	58.1997	60.7109	57.4057	52.9365	49.9228	50.0439	52.6064	45.31	44.0445	46.4828	44.243
BART1_0-p00714	BART1_0-u00714	1.69809	0	0.877764	0.799913	0.76895	0	1.07324	1.45496	1.47281	0.456082	0.76307	1.83206	0.507938	1.48475	0.921365	0.889005	1.25364	1.23967	0.768714	1.6818	1.30987	1.85667	2.63913	2.33105	2.49925	2.67405	1.59388	1.77497	0.253307	0.506341	0.852737	1.18261	1.41964	1.58537	2.66828	2.1494	1.53622	1.03446	3.50886	0.263325	1.03871	1.05332	1.17729	2.63153	1.90526	1.69921	1.4227	1.78822
BART1_0-p00715	BART1_0-u00715	57.9312	43.3399	54.6033	49.5346	25.4851	35.3209	39.1158	38.8919	43.7974	38.2986	54.0364	32.9866	31.4594	36.4299	33.0555	36.2667	29.9416	59.7849	27.0196	46.8118	51.7982	38.7026	25.8286	21.7757	53.2536	30.4203	32.4872	59.6999	58.3144	37.1689	24.3146	19.4284	25.2684	27.8833	25.2691	30.7073	21.5982	34.1946	16.6528	31.9978	36.8747	51.5466	46.5155	34.5463	21.3066	29.0557	32.2593	28.4249
BART1_0-p00716	BART1_0-u00716	0.313415	0	0.651654	0	0.154959	0.696045	0.226988	0	0	0	0.394421	0	0.154533	0	0	0	0	0.21967	0.462265	0	0.68304	1.09091	0.145467	0	1.01177	0.147734	0	0	0.155477	0	0	0	0.163387	0	0.157628	0	0.15096	0	0.153747	0	0	0	0.550095	0	0	0	0	0
BART1_0-p00717	BART1_0-u00717	0	0	0	0	0	0	0	0	0	0	0	0	0	0	0	0	0	0	0	0	0	0	0	0	0	0	0	0	0	0	0	0	0	0	0	0	0	0	0	0	0	0	0	0	0	0	0	0
BART1_0-p00718	BART1_0-u00718	0.269132	0	0.244211	0.476822	0	0	0	0.144192	0.180129	0.314345	0.400548	0.313914	0.150006	0.254655	0	0.058671	0.14686	0	0.187702	0.206843	0.051689	0	0.042917	0	0.13533	0.094857	0.133313	0.262061	0	0.099498	0.390867	0	0	0	0.103614	0	0	0	0	0	0	0.52096	0.138621	0.258336	0	0.095187	0.186168	0.117107
BART1_0-p00719	BART1_0-u00719	17.4834	16.3462	16.6877	16.4687	16.6127	18.333	14.816	17.3247	16.201	13.5338	14.9264	16.377	16.2915	16.7058	15.178	15.017	16.1504	18.8552	17.7005	20.4321	17.1163	18.1606	17.4775	19.2122	17.1863	15.4931	16.0018	17.8715	18.1774	14.8586	15.1907	15.105	17.7419	16.116	15.9824	15.8949	15.5165	14.8594	16.93	16.4825	16.1915	15.386	15.7067	15.5056	14.8381	14.4886	15.2772	16.5543
BART1_0-p00720	BART1_0-u00720	0	0	0	0	0	0	0	0	0	0	0	0	0	0	0	0	0	0	0	0	0	0	0	0	0	0	0	0	0	0	0	0	0	0	0	0	0	0	0	0	0	0	0	0	0	0	0	0
BART1_0-p00721	BART1_0-u00721	1.03946	0.990585	1.18198	1.52401	1.37649	1.31785	1.13832	1.13655	1.39246	1.60622	1.37507	1.90734	1.85234	1.11305	0.873992	1.87462	0.687354	1.07766	1.31783	1.10969	0.792495	0.752354	1.17777	0.616181	0.692013	0.75672	0.425414	0.502141	0.959226	0.921323	1.81851	0.677942	0.106008	0.199051	0.165244	0.297745	0.095703	0.162255	0.072901	0.198417	0.130019	0.199731	0.354052	0.098977	0.135736	0	0	0.037391
BART1_0-p00722	BART1_0-u00722	0	0	0	0	0	0	0	0	0	0	0	0	0	0	0	0	0	0	0	0	0	0	0	0	0	0	0	0	0	0	0	0	0	0	0	0	0	0	0	0	0	0	0	0	0	0	0	0
BART1_0-p00723	BART1_0-u00723	80.0268	59.5162	85.2424	83.0013	103.715	111.285	101.322	112.913	70.1813	60.4893	66.4297	64.9002	79.6464	87.5636	78.7153	71.2955	90.1537	92.7112	89.4617	98.0184	142.033	128.988	116.698	129.634	75.9481	73.048	73.1373	80.7435	93.6081	78.1318	78.2708	80.9977	97.1718	87.409	90.7959	89.4577	128.99	139.684	121.474	151.46	76.2652	80.5216	78.1611	77.9179	90.5961	95.097	93.7147	100.828
BART1_0-p00724	BART1_0-u00724	0	0	0	0	0	0	0	0	0	0	0	0	0	0	0	0	0	0	0	0	0	0	0	0	0	0	0	0	0	0	0	0	0	0	0	0	0	0	0	0	0	0	0	0	0	0	0	0
BART1_0-p00725	BART1_0-u00725	0	0	0	0	0	0	0	0	0	0	0	0	0	0	0	0	0	0	0	0	0	0	0	0	0	0	0	0	0.197059	0	0	0	0	0	0	0	0	0	0	0	0	0	0	0	0	0	0	0
BART1_0-p00726	BART1_0-u00726	13.9274	10.5557	13.0843	13.4877	13.7118	12.8618	12.7944	14.5905	12.4925	11.5897	9.16302	13.4569	13.6802	12.2362	13.8378	13.147	15.689	15.0649	15.0341	14.6025	17.0312	16.0203	16.0491	14.6452	13.8639	12.583	14.4068	14.4425	14.3176	15.5526	15.5507	12.3679	11.0514	14.5558	12.8717	13.2162	14.9038	16.2013	14.6218	16.3174	13.7906	14.6152	12.4948	12.7862	13.3487	13.1639	15.0679	12.6026
BART1_0-p00727	BART1_0-u00727	0	0	0	0	0	0	0	0	0	0	0	0	0	0	0	0	0	0	0	0	0	0	0	0	0	0	0	0	0	0	0	0	0	0	0	0	0	0	0	0	0	0	0	0	0	0	0	0
BART1_0-p00728	BART1_0-u00728	0	0	0	0	0	0	0	0	0	0	0	0	0	0	0	0	0.058247	0	0	0	0	0	0	0	0	0	0	0	0	0	0	0	0	0.052963	0	0	0	0	0	0	0.048365	0	0	0	0	0	0	0
BART1_0-p00729	BART1_0-u00729	0	0	0	0	0	0	0	0	0	0	0	0	0	0	0	0	0	0	0	0	0	0	0	0	0	0	0	0	0	0	0	0	0	0	0	0	0	0	0	0	0	0	0	0	0	0	0	0
BART1_0-p00730	BART1_0-u00730	0	0	0	0	0	0	0	0	0	0	0	0	0	0	0	0	0	0	0	0	0	0	0	0	0	0	0	0	0	0	0	0	0	0	0	0	0	0	0	0	0	0	0	0	0	0	0	0
BART1_0-p00731	BART1_0-u00731	0	0	0	0	0	0	0	0	0	0	0	0	0	0	0	0	0	0	0	0	0	0	0	0	0	0	0	0	0	0	0	0	0	0	0	0	0	0	0	0	0	0	0	0	0	0	0	0
BART1_0-p00732	BART1_0-u00732	0	0	0	0	0	0	0	0	0	0	0	0	0	0	0	0	0	0	0	0	0	0	0	0	0	0	0	0	0	0	0	0	0	0	0	0	0	0	0	0	0	0	0	0	0	0	0	0
BART1_0-p00733	BART1_0-u00733	3.41897	6.82734	5.08944	3.56896	1.68473	1.74585	1.66313	3.41989	2.52645	1.32336	3.4745	2.28028	3.47843	2.51064	3.44288	4.56957	2.57166	2.04968	0.780131	1.84449	1.63977	3.30221	2.39188	2.06368	3.18177	0.203904	0.724062	1.39114	0.646159	1.20708	1.4995	2.53657	2.71037	4.20546	6.79614	7.68636	8.21613	8.77846	6.44197	4.78956	8.18299	5.27245	5.44683	2.41915	7.55155	7.72709	10.9921	7.04042
BART1_0-p00734	BART1_0-u00734	1.19397	1.51562	0	0	1.57846	2.19718	1.6286	0.686523	0.675334	0.79323	0.886996	0.889271	1.36668	0.854497	0	0	0	0.872529	1.23164	0.962023	1.86452	0	0	0.789439	0	1.08502	1.26615	1.75977	1.81736	0.657264	0.575898	0	4.25194	1.96026	0	0.420824	0	0	3.15429	4.3001	0	3.51068	3.60972	4.35514	0	0	0	2.86894
BART1_0-p00735	BART1_0-u00735	0	0	0	0	0	0	0	0	0	0	0	0	0	0	0	0	0	0	0	0	0	0	0	0	0	0	0	0	0	0	0	0	0	0	0	0	0	0	0	0	0	0	0	0	0	0	0	0
BART1_0-p00736	BART1_0-u00736	0.461197	1.75805	1.49407	1.07774	0.805567	0.893789	1.14861	0.896555	1.10699	1.20216	2.30542	2.24037	0.803144	0.636092	1.46445	1.00512	0.471849	0.294577	0.442249	0.252385	0.110695	0.388432	0.275781	0.425846	0.869355	0.253975	0.80906	1.3173	1.28608	0.532735	0.478359	0.296762	2.07578	1.38275	2.16409	2.50833	1.40269	1.90459	1.71254	0.443591	4.02545	4.63312	5.76077	5.33617	3.41634	3.83709	5.03391	3.76215
BART1_0-p00737	BART1_0-u00737	0	0	0	0	0	0.340611	0	0	0	0	0	0	0	0	0	0	0.313837	0	0	0	0	0	0	0	0	0	0	0	0	0	0	0	0	0	0	0	0	0	0	0	0	0	0	0	0	0	0	0
BART1_0-p00738	BART1_0-u00738	0	0	0	0	0	0	0	0	0	0	0	0	0	0	0	0	0.012706	0	0	0	0	0	0	0	0	0.024618	0	0.011354	0	0	0	0	0	0	0	0	0	0.02641	0	0	0.010579	0.013554	0	0	0	0	0	0
BART1_0-p00739	BART1_0-u00739	0	0	0	0	0	0	0	0	0	0	0	0	0	0	0	0	0	0	0	0	0	0	0	0	0	0	0	0	0	0	0	0	0	0	0	0	0	0	0	0	0	0	0	0	0	0	0	0
BART1_0-p00740	BART1_0-u00740	0	0	0	0	0	0	0	0	0	0	0	0	0	0	0	0	0	0	0	0	0	0	0	0	0	0	0	0	0	0	0	0	0	0	0	0	0	0	0	0	0	0	0	0	0	0	0	0
BART1_0-p00741	BART1_0-u00741	0	0	0	0	0	0	0	0	0	0	0	0	0	0	0	0	0	0	0	0	0	0	0	0	0	0	0	0	0	0	0	0	0	0	0	0	0	0	0	0	0	0	0	0	0	0	0	0
BART1_0-p00742	BART1_0-u00742	0	0	0	0	0	0	0	0	0	0	0	0	0	0	0	0	0	0	0	0	0	0	0	0	0	0	0	0	0	0	0	0	0	0	0	0	0	0	0	0	0	0	0	0	0	0	0	0
BART1_0-p00743	BART1_0-u00743	2.58839	2.11456	2.92978	1.61829	1.57089	0.756893	1.30704	2.20898	0.904695	2.08719	0.776223	0.791059	1.55048	0	0.700726	1.35198	4.99949	4.76348	2.06165	1.85913	0.798435	2.88875	4.38539	8.04689	1.72685	3.35796	3.07809	0.677374	1.54252	3.0947	3.03871	2.32893	0.863603	2.71945	1.2322	2.92923	5.89251	5.92886	3.48163	2.01073	0.635851	2.40352	1.44017	1.2048	4.42624	1.85708	4.71254	3.18733
BART1_0-p00744	BART1_0-u00744	0	0	0	0	0.173964	0.085203	0	0	0	0	0	0	0	0	0.118664	0.15271	0	0	0	0.023171	0	0.039317	0	0.196939	0.039141	0	0.115609	0	0	0.043152	0	0.159933	0	0	0	0	0	0	0	0	0.105974	0	0	0	0.029756	0	0	0.152365
BART1_0-p00745	BART1_0-u00745	0	0.026803	0.004092	0.012208	0.053055	0.026423	0.048422	0.024463	0	0.049104	0.034374	0.038049	0.010816	0.008099	0.06084	0	0.085156	0.013222	0.023995	0.016427	0.008662	0.101573	0.023646	0.034062	0.096856	0	0.035973	0.01949	0.032771	0.043322	0.03435	0.013929	0.025042	0.0412	0.022279	0.011711	0.044195	0.018512	0.083259	0.041502	0.009478	0.020284	0.035193	0.028315	0.053366	0.060449	0.042258	0.058487
BART1_0-p00746	BART1_0-u00746	0	0	0	0	0	0	0	0	0	0	0	0	0	0	0	0	0	0	0	0	0	0	0	0	0	0	0	0	0	0	0	0	0	0.618852	0	0	0	0	0	0	0	0	0	0	0	0	0	0
BART1_0-p00747	BART1_0-u00747	0	0	0	0	0	0	0	0	0	0	0	0	0	0	0	0	0	0	0	0	0	0	0	0	0	0	0	0	0	0	0	0	0	0	0.017341	0.01563	0	0	0.076538	0.017368	0	0	0	0	0.035627	0.015956	0	0.019637
BART1_0-p00748	BART1_0-u00748	0	0	0	0	0	0	0	0	0	0	0	0	0	0	0	0	1.17179	0	0	0	0	0	0	0	0	0	0	0	0	0	0	0	0	0	0	0	0	1.19257	0	0	0	0	0	0	1.26954	0	0	0
BART1_0-p00749	BART1_0-u00749	0	0	0	0	0	0	0	0	0	0	0	0	0	0	0	0	0	0	0	0	0	0	0	0	0	0	0	0	0	0	0	0	0	0	0	0	0	0	0	0	0	0	0	0	0	0	0	0
BART1_0-p00750	BART1_0-u00750	0	0	0	0	0	0	0	0	0	0	0	0	0	0	0	0	0	0	0	0	0	0	0	0	0	0	0	0	0	0	0	0	0	0	0	0	0	0	0	0	0	0	0	0	0	0	0	0
BART1_0-p00751	BART1_0-u00751	0	0	0	0	0	0	0	0	0	0	0	0	0	0	0	0.478107	0	0	0.077929	0	0	0	0.29697	0	0	0	0	0	0	0	0	0	0	0	0	0	0	0	0	0	0	0	0	0	0	0	0	0
BART1_0-p00752	BART1_0-u00752	0.023559	0.01642	0.044614	0.026786	0.159359	0.12982	0.354519	0.14964	0.051093	0.02213	0.034027	0.051712	0.038796	0.20419	0.033937	0.10508	0	0.014198	0.019457	0	0.092463	0.114532	0.074532	0.1728	0.020524	0.026977	0.004665	0.017877	0.038574	0.005585	0.031888	0.043553	0.033528	0.022899	0.03997	0.015469	0.013989	0.102238	0.025708	0.068094	0.011454	0.044858	0.004952	0	0.037045	0.036555	0	0.041246
BART1_0-p00753	BART1_0-u00753	0.079071	0	0.080118	0	0	0	0	0.039714	0	0	0	0.026297	0	0	0	0.048476	0	0.051705	0	0.102514	0.13612	0.037437	0.035438	0	0.037276	0	0	0.147894	0.124037	0.082182	0	0	0.136156	0	0	0.038521	0	0	0	0	0.059534	0	0.038163	0	0	0	0.03844	0
BART1_0-p00754	BART1_0-u00754	4.96692	3.51033	4.78328	5.55005	8.61608	7.2218	7.16482	9.24248	4.30119	3.80289	4.17173	4.11726	5.29664	5.1827	5.64319	5.30041	8.67471	7.08392	7.06323	7.74142	12.7099	13.4948	13.9784	14.9211	5.32944	4.96619	5.6279	4.91063	4.86717	6.094	5.56033	6.15959	8.84167	8.15832	6.8109	7.50442	20.4597	23.5879	19.964	19.6593	5.62658	4.90615	5.74371	5.40265	8.77133	8.65487	10.0024	8.53413
BART1_0-p00755	BART1_0-u00755	0	0	0	0	0	0	0	0	0	0	0	0	0	0	0	0	0	0	0	0	0	0	0	0	0	0	0	0	0	0	0	0	0	0	0	0	0	0	0	0	0	0	0	0	0	0	0	0
BART1_0-p00756	BART1_0-u00756	0	0	0	0	0	0	0	0	0	0	0	0	0	0	0	0	0	0	0	0	0	0	0	0	0	0	0	0	0	0	0	0	0	0	0	0	0	0	0	0	0	0	0	0	0	0	0	0
BART1_0-p00757	BART1_0-u00757	0	0	0	0	0	0	0	0	0	0	0	0	0	0	0	0	0	0	0	0	0	0	0	0	0	0	0	0	0.021142	0	0	0	0	0	0	0	0	0	0	0	0	0	0	0	0	0	0	0
BART1_0-p00758	BART1_0-u00758	0	0	0	0	0	0	0	0	0	0	0	0	0	0	0	0	0	0	0	0	0	0	0	0	0	0	0	0	0	0	0	0.054477	0	0	0	0	0	0	0	0	0	0	0	0	0.031359	0	0	0
BART1_0-p00759	BART1_0-u00759	0	0.088268	0	0	0	0.047519	0	0	0.055563	0	0	0.050635	0	0.041076	0.08824	0.113556	0	0	0	0.040032	0	0	0.041528	0	0.043656	0.045893	0.085998	0	0	0.048141	0	0	0	0	0	0	0	0	0.055261	0	0.039411	0.050415	0	0	0	0	0	0.056661
BART1_0-p00760	BART1_0-u00760	16.8158	15.6293	17.0872	17.8091	22.0327	15.3221	15.0867	16.4393	23.7107	20.7292	15.9507	25.4906	23.1696	20.834	21.8508	22.2362	20.7755	19.0271	23.4279	19.0912	10.7459	15.6924	23.1226	20.0752	17.2627	25.1837	25.9295	20.1338	18.983	25.3056	25.3774	24.7486	22.9892	23.9391	23.5998	24.8137	16.4457	12.0798	19.8726	12.1188	20.6638	20.4902	19.808	21.4165	22.2837	20.3723	21.7477	20.4513
BART1_0-p00761	BART1_0-u00761	0	0	0	0	0	0	0	0	0	0	0	0	0	0	0	0	0	0	0	0	0	0	0	0	0	0	0	0	0	0	0	0	0	0	0	0	0	0	0	0	0	0	0	0	0	0	0	0
BART1_0-p00762	BART1_0-u00762	2.29623	0.990912	1.95992	2.44653	6.35411	7.24677	7.44825	9.04977	3.01543	3.74151	2.04069	3.43587	4.93971	2.84427	3.46725	4.72645	3.63731	2.34813	2.47958	2.84466	9.21817	10.3432	13.562	15.4756	2.45066	2.40461	2.29052	2.25466	6.33724	5.72075	5.25596	7.8595	1.70376	1.08842	1.03178	1.47653	8.011	8.3271	7.60304	8.34602	1.43777	0.801817	1.50709	0.889394	5.24565	4.13712	6.61734	5.19428
BART1_0-p00763	BART1_0-u00763	0	0	0	0	0	0	0	0	0	0	0	0	0	0	0	0	0	0	0	0	0	0	0	0	0	0	0	0	0	0	0	0	0	0	0	0	0	0	0	0	0	0	0	0	0	0	0	0
BART1_0-p00764	BART1_0-u00764	0	0	0	0	0	0	0	0	0	0	0	0	0	0	0	0	0	0	0	0	0	0	0	0	0	0	0	0	0	0	0	0	0.111362	0	0	0	0.301404	0.30594	0.114777	0	0.081777	0	0	0	0.10685	0	0	0.117513
BART1_0-p00765	BART1_0-u00765	0	0	0	0	0	0	0	0	0	0	0	0	0	0	0	0	0	0	0	0	0	0	0	0	0	0	0	0	0	0	0	0	0	0	0	0	0	0	0	0	0	0	0	0	0	0	0	0
BART1_0-p00766	BART1_0-u00766	0	0	0	0	0	0	0	0	0	0	0	0	0	0	0	0	0	0	0	0	0	0	0	0	0	0	0	0	0	0	0	0	0	0	0	0	0	0	0	0	0	0	0	0	0	0	0	0
BART1_0-p00767	BART1_0-u00767	4.87752	3.30055	4.23392	4.7609	4.17675	4.46118	4.4029	6.10054	2.44618	2.28851	4.1218	3.34472	3.60343	3.86157	4.04214	2.9284	3.71757	3.2363	3.37241	4.32988	7.99584	7.26266	5.76311	6.09775	3.17603	2.45705	2.75807	3.68148	4.40887	2.67255	2.58591	3.5879	2.82053	2.55057	2.35075	3.10092	5.36226	7.53291	4.97169	7.24215	2.51176	2.46115	2.61312	3.40053	3.05278	3.574	4.25975	3.98902
BART1_0-p00768	BART1_0-u00768	0	0	0	0	0	0	0	0	0	0	0	0	0	0	0	0	0	0	0	0	0	0	0	0	0	0	0	0	0	0	0	0	0	0	0	0	0	0	0	0	0	0	0	0	0	0	0	0
BART1_0-p00769	BART1_0-u00769	0	0.303119	0.26337	0	0	0	0	0	0	0.515136	0.333515	0.337669	0.720101	0	0.376738	0	0.982769	0	0.595458	1.32029	0	0	0.571708	0	0	0	0.565695	0	0	0	0.261111	0	0	0	0	1.03129	1.28848	0	0	0	0.6809	0	0	0.665778	0	0	0	0
BART1_0-p00770	BART1_0-u00770	0	0	0	0	0	0	0	0	0	0	0	0	0	0	0	0	0.817479	0	0	0	0	0	0	0	0	0	0	0	0	0.472286	0	0	0	0	0	0	0	0	0	0	0	0	0	0.969924	0	0	0.525972	0.676979
BART1_0-p00771	BART1_0-u00771	2.54115	1.24543	1.00606	1.52781	2.2432	1.97449	2.28483	2.00581	1.43638	1.60082	1.93668	1.39013	1.74453	2.02999	1.52195	2.31475	2.26373	3.1089	1.79295	2.63553	4.23458	2.19968	2.7003	3.01384	1.43772	1.22241	1.54959	1.55697	2.23995	2.07505	1.43974	1.47044	1.80489	1.99235	1.72749	2.15727	3.25867	5.00988	3.46358	5.2623	1.91475	1.58096	1.75197	1.25379	2.29741	1.76836	2.61173	2.26464
BART1_0-p00772	BART1_0-u00772	0	0	0	0	0	0	0	0	0	0	0	0	0	0	0	0	0.066287	0	0	0	0	0	0	0	0	0	0	0	0	0	0	0	0	0.059087	0	0	0	0	0	0	0	0	0	0	0	0	0	0
BART1_0-p00773	BART1_0-u00773	1.29689	1.20895	1.35101	1.55987	3.15839	1.08461	2.2247	3.1952	1.97057	1.5072	1.48892	2.5728	2.33284	2.0376	2.0145	2.81957	4.7944	3.74459	3.77966	4.09551	1.36236	3.30187	4.59512	5.1491	1.77514	2.81328	4.46287	3.58271	2.48062	2.54623	2.61059	4.33428	1.62987	3.13631	3.54948	3.14628	3.71558	4.5149	5.66442	3.19832	2.99859	3.23136	2.80994	1.98614	3.30882	2.81399	3.48482	4.33263
BART1_0-p00774	BART1_0-u00774	0	0	0	0	0	0	0	0	0	0	0	0	0	0	0	0	0	0	0	0	0	0	0	0	0	0	0	0	0	0	0	0	0	0	0	0	0	0	0	0	0	0	0	0	0	0	0	0
BART1_0-p00775	BART1_0-u00775	0	0	0	0	0	0	0	0	0	0	0	0	0	0	0	0	0	0	0	0	0	0	0	0	0	0	0	0	0	0	0	0	0	0	0	0	0	0	0	0	0	0	0	0	0	0	0	0
BART1_0-p00776	BART1_0-u00776	0	0	0.875816	0	0	0	1.66872	5.47183	0	0	0	0	0	2.34096	0	1.47428	0	0	0	0	0	0	0	0	0	0	0	1.89807	0	0	0	0	2.44864	0	0	1.48691	0	0	0	0	0	1.00765	0	0	0	0	0	0
BART1_0-p00777	BART1_0-u00777	0	0	0	0	0	0	0	0	0	0	0	0	0	0	0	0	0	0	0	0	0	0	0	0	0	0	0	0	0	0	0	0	0	0	0	0	0	0	0	0	0	0	0	0	0	0	0	0
BART1_0-p00778	BART1_0-u00778	5.02436	6.64485	6.63902	6.68396	6.03129	6.72745	7.26779	7.92621	3.95041	5.48742	5.15279	2.2337	6.21743	5.34396	4.68462	5.77692	3.78721	6.61655	3.38779	5.8544	7.97393	6.42925	8.94725	3.5419	3.95571	4.17945	4.01106	4.40099	6.75294	3.94828	4.07277	3.27492	3.92924	3.24697	3.34518	3.70864	6.12257	6.64938	7.73068	8.65463	3.23447	2.56529	2.47878	1.77368	4.11244	5.61842	4.09462	4.14513
BART1_0-p00779	BART1_0-u00779	0	0.988671	0.221301	0	0	0.232503	1.30821	0.969915	1.72881	1.23412	1.00927	0	0.43006	0	0	0	0	0	0.421812	0	0	0.236065	0	0	0.805083	0.251969	1.02117	0	0	0	0	0.185259	0.241232	0.296616	0.333559	0	0.354214	0	0	0.09148	0	0	0	0	0	0	0.294356	0.14267
BART1_0-p00780	BART1_0-u00780	0	0	0	0	0.177182	0	0	0	0	0	0	0.184069	0	0	0	0	0	0	0	0.436922	0	0	0	0.202583	0	0	0	0	0	0	0	0	0	0	0	0	0	0	0	0	0	0	0	0	0	0	0	0
BART1_0-p00781	BART1_0-u00781	0	0	0	0	0	0	0	0	0	0	0	0	0	0	0	0	0	0	0	0	0	0	0	0	0	0	0	0	0	0	0	0	0	0	0	0	0	0	0	0	0	0	0	0	0	0	0	0
BART1_0-p00783	BART1_0-u00783	13.5214	11.3741	16.9403	13.9648	17.8309	21.7499	17.214	19.4434	19.5518	11.4645	11.4272	14.5418	20.6978	20.1611	17.7309	19.6441	17.7137	16.9238	21.8048	14.3919	19.1849	28.32	24.9551	30.8795	13.8433	17.1051	14.8688	13.7472	20.852	33.8587	22.5038	23.5467	15.5002	21.806	16.6786	12.7808	25.2252	28.6613	38.6534	28.1524	17.461	13.9092	14.0975	15.4716	30.8831	25.9746	24.9611	22.9576
BART1_0-p00784	BART1_0-u00784	0	0	0	0	0	0	0	0	0	0	0	0	0	0	0	0	0	0	0	0	0	0	0	0	0	0	0	0	0	0	0	0	0	0	0	0	0	0	0	0	0	0	0	0	0	0	0	0
BART1_0-p00785	BART1_0-u00785	0.52344	0.555659	0.694302	0.686431	0.906852	0.493028	0.958398	1.05442	0.817137	0.507085	0.632312	0.965884	0.705567	0.817349	0.716454	0.766663	0.888315	1.0086	1.04988	0.701504	1.01792	1.17269	1.06951	1.93661	0.528126	0.61554	0.555497	0.750185	0.794669	0.555151	0.924028	0.931195	0.776929	0.823906	0.668677	0.825993	1.60904	1.8295	1.88407	1.44764	0.524266	0.791289	0.630399	0.454731	0.753238	0.818442	0.993754	0.81685
BART1_0-p00786	BART1_0-u00786	0.398599	0.515192	0.546426	0.778439	0.922371	0.417892	0.544806	0.61358	0.447178	0.535364	0.451156	0.599993	0.197146	0.258775	0.319175	0.274747	1.79796	1.32142	1.22915	0.945431	0.88192	0.621062	0.89356	1.02587	0.831468	0.655566	0.706921	0.814472	0.39806	0.239025	0.464919	0.501497	1.55147	1.75382	1.66997	1.15639	2.3722	1.72386	1.78255	2.24135	0.762997	0.964354	0.799347	0.937053	0.640273	0.729745	0.895912	0.770081
BART1_0-p00787	BART1_0-u00787	0	0	0	0	0	0	0	0	0	0	0	0	0	0	0	0	0	0	0	0	0	0	0	0	0	0	0	0	0	0	0	0	0	0	0.146718	0	0	0	0	0	0	0	0	0	0	0	0	0
BART1_0-p00788	BART1_0-u00788	0	0	0	0	0	0	0.079874	0	0	0	0	0	0	0	0.085817	0	0	0	0	0	0	0	0.2431	0	0	0	0.0839	0	0	0	0.315835	0	0	0	0	0	0	0	0	0	0	0	0	0	0	0	0	0
BART1_0-p00789	BART1_0-u00789	0.167423	0	0.162684	0.061764	0	0.343522	0.197855	0.224153	0.066995	0.261856	0.058392	0	0.29157	0	0.053158	0	0.285553	0.07038	0.043795	0	0.120553	0.158671	0.100139	0.066272	0.157772	0.055333	0	0	0	0.174069	0.130253	0.161634	0.193826	0	0	0	0	0.177806	0	0.181174	0	0	0.053895	0	0.062024	0.111029	0.162858	0
BART1_0-p00790	BART1_0-u00790	0	0	0	0	0	0	0	0	0	0	0	0	0	0	0	0	0	0	0	0	0	0	0	0	0	0	0	0	0	0	0	0	0	0	0	0	0	0	0	0	0	0	0	0	0	0	0	0
BART1_0-p00791	BART1_0-u00791	0.085788	0	0	0	0	0	0	0	0	0	0	0	0	0	0	0	0	0	0	0	0	0	0	0	0	0	0	0	0	0	0	0	0	0	0	0	0	0	0	0	0	0	0.082917	0	0	0	0	0
BART1_0-p00792	BART1_0-u00792	0	0	0	0	0	0	0	0	0	0	0	0	0	0	0	0	0	0	0	0	0	0	0	0	0	0	0	0	0	0	0	0	0	0	0	0	0	0	0	0	0	0	0	0	0	0	0	0
BART1_0-p00793	BART1_0-u00793	0	0	0	0	0	0	0	0	0	0	0	0	0	0	0	0	0	0	0	0	0	0	0	0	0	0	0	0	0	0	0	0	0	0	0	0	0	0	0	0	0	0	0	0	0	0	0	0
BART1_0-p00794	BART1_0-u00794	24.0103	20.1138	24.7498	24.2438	28.1459	26.2097	24.3419	29.0549	23.3059	22.0391	21.7361	25.1269	24.1508	25.7086	24.6176	21.4822	34.05	31.0567	32.3411	33.3428	28.5243	29.6511	32.7878	32.1091	28.1816	29.2766	30.663	29.083	29.0657	27.8319	26.7751	29.5098	31.2832	34.4499	31.1239	31.2277	31.3653	29.6083	33.3045	31.7286	28.5176	27.8648	25.8058	29.3517	27.1111	26.1987	28.2749	28.9403
BART1_0-p00795	BART1_0-u00795	11.3382	8.54164	13.7169	11.5634	11.4247	14.3791	12.9694	14.9819	8.111	7.34838	8.27114	7.6333	6.52072	8.96242	9.4848	8.76875	9.94339	8.57026	10.0377	10.966	13.3784	12.0631	9.98325	8.36066	7.46252	8.30476	6.82573	9.69913	13.1153	9.7746	11.3131	10.477	8.34445	7.11221	7.9382	7.28246	9.51598	8.34258	7.70343	9.33691	8.06142	10.0994	10.3349	8.25745	10.0238	11.5195	11.1312	10.8983
BART1_0-p00796	BART1_0-u00796	0	0	0	0	0	0	0	0	0	0	0	0	0	0	0	0	0	0	0	0	0	0	0	0	0	0	0	0	0	0	0	0	0	0	0	0	0	0	0	0	0	0	0	0	0	0	0	0
BART1_0-p00797	BART1_0-u00797	5.89925	3.92802	5.48115	7.19614	7.64423	7.36963	8.71661	7.4795	4.85627	3.71887	6.13697	4.54744	8.26196	6.7189	7.15076	7.28309	7.37144	5.82936	5.92559	6.07857	9.03778	7.88635	8.70295	8.54852	5.332	5.44645	4.65425	4.47031	8.61407	5.16362	5.8372	6.1474	5.96063	5.26089	4.79285	6.04483	10.045	11.2972	8.17636	10.1664	4.85894	5.3008	5.05172	4.07522	5.61799	6.73982	7.60099	6.58176
BART1_0-p00798	BART1_0-u00798	0.861479	0.292564	0.359278	0.860363	0.962555	0.515777	1.00974	1.5268	0.267447	0.413329	0.451048	0.483641	1.22265	0.337676	0.293218	0.83014	0.559348	0.403722	0.6859	0.397718	0.600818	0.5874	0.606021	0	0.058012	0.497425	0.514989	0.572825	0.74764	0.930151	0.410239	0.789214	0.641789	0.188878	0.401588	0.420863	0.742272	0.801066	0.368841	0.660343	0.284609	0.392299	0.529629	0.452655	0.288711	0.285085	0.441539	0.226099
BART1_0-p00799	BART1_0-u00799	0	0	0	0	0	0	0	0	0	0	0	0	0	0	0	0	0	0	0	0	0	0	0	0	0	0	0	0	0	0	0	0	0	0	0	0	0	0	0	0	0	0	0	0	0	0	0	0
BART1_0-p00800	BART1_0-u00800	2.58137	1.07642	2.91437	2.39521	2.04338	2.12345	2.49903	2.55476	2.69206	2.55399	2.07191	3.00493	4.13827	2.91211	3.85357	2.65795	1.16383	1.0712	1.99832	2.84971	2.12697	0.78354	1.69282	1.23269	3.01207	1.04632	2.00119	2.1483	2.6541	3.4351	1.86997	2.53279	0.436963	0.966483	0.701919	1.39729	0.689867	1.09518	0.562879	0.509616	1.5188	1.63756	1.56668	1.97174	1.04824	1.55411	2.47464	1.84483
BART1_0-p00801	BART1_0-u00801	0.337333	0.562584	0.79812	0.839128	1.23914	1.38366	0.822022	0.423564	0.507092	0.633308	0.706167	0.643786	0.528887	0.223775	0.481757	0.309967	0.432184	0.532834	0.530227	0.510554	0.910864	0.320171	0.60628	0.902993	0.873385	0.251257	0.313866	0.230994	0.529016	0.790232	0.492397	0.244624	0.978135	0.235553	1.00727	0.247082	0.706045	0	0	0.730433	0.287422	0.183512	0.407537	0.182263	0.18773	0.167935	0.492584	0.309801
BART1_0-p00802	BART1_0-u00802	10.2483	9.55954	13.6296	15.8478	20.1271	16.5729	17.5731	15.0604	12.5833	11.1673	9.18332	13.7947	17.7781	21.9709	14.0913	17.1864	17.1496	14.1616	16.7758	13.3806	20.4109	16.9354	17.4223	23.4214	12.1331	18.6522	16.105	9.206	10.7805	18.1618	21.1377	17.8074	23.5325	16.9436	20.2025	18.1133	17.5377	15.9393	22.0906	17.1142	13.0301	10.2749	12.3473	16.4762	20.2997	19.5396	24.1679	20.5757
BART1_0-p00803	BART1_0-u00803	0	0	0	0	0	0	0	0	0	0	0	0	0	0	0	0	0	0	0	0	0	0	0	0	0	0	0	0	0	0	0	0	0	0	0	0	0	0	0	0	0	0	0	0	0	0	0	0
BART1_0-p00804	BART1_0-u00804	0	0	0	0	0.083593	0	0	0	0	0	0	0.261828	0.169774	0.071848	0	0	0	0.104271	0.194377	0	0	0.385333	0	0.193196	0	0	0	0.148289	0	0	0.09688	0	0.094173	0.075606	0	0	0	0	0.294187	0	0	0	0	0	0.075915	0	0	0.324594
BART1_0-p00805	BART1_0-u00805	0	0	0	0	0	0	0	0	0	0	0	0	0	0	0	0	0	0	0	0	0	0	0	0	0	0	0	0	0	0	0	0	0	0.034371	0	0	0	0	0	0	0	0	0	0	0	0	0	0
BART1_0-p00806	BART1_0-u00806	0	0	0	0	0	0	0	0	0	0	0	0	0	0	0	0	0	0	0	0	0	0	0	0	0	0	0	0	0	0	0	0	0	0	0	0	0	0	0	0	0	0	0	0	0	0	0	0
BART1_0-p00807	BART1_0-u00807	0	0	0	0	0	0	0	0	0	0	0	0	0	0	0	0	0	0	0	0	0	0	0	0	0	0	0	0	0	0	0	0	0	0	0	0	0	0	0	0	0	0	0	0	0	0	0	0
BART1_0-p00808	BART1_0-u00808	0	0	0	0	0	0	0	0	0	0	0	0	0	0	0	0	0	0	0	0	0	0	0	0	0	0	0	0	0	0	0	0	0	0	0.999784	0	0	0	0	0	0	0	0	0	0	0	0	0
BART1_0-p00809	BART1_0-u00809	0	0	0	0	0	0	0	0	0	0	0	0	0	0	0	0	0	0	0	0	0	0	0	0	0	0	0	0	0	0	0	0	0	0	0	0	0	0	0	0	0	0	0	0	0	0	0	0
BART1_0-p00810	BART1_0-u00810	0	0	0	0	0	0	0	0	0	0	0	0	0	0	0	0	0	0	0	0	0	0	0	0	0	0	0	0	0	0	0	0	0	0	0	0	0	0	0	0	0	0	0	0	0	0	0	0
BART1_0-p00811	BART1_0-u00811	0.115305	0	0.029614	0	0	0.041674	0.068142	0	0.097414	0	0.040206	0.04442	0.040154	0.144144	0.038693	0.099591	0.041526	0.048412	0.150675	0	0.087728	0	0.034449	0	0	0	0.107011	0.035074	0.042471	0.11984	0.179341	0	0	0.035754	0.041575	0.074894	0.080245	0	0.045844	0.083159	0.034554	0	0.0371	0	0.128035	0	0.112108	0.141047
BART1_0-p00812	BART1_0-u00812	0	0	0	0.09098	0	0	0	0	0	0	0	0	0	0	0	0	0.084332	0	0	0	0.088875	0	0.073937	0	0.154953	0	0	0	0.17206	0	0	0	0	0	0	0	0	0	0	0	0	0	0	0	0	0	0.0801	0
BART1_0-p00813	BART1_0-u00813	0	0	0	0	0	0	0	0	0	0	0	0	0	0	0	0	0	0	0	0	0	0	0	0	0	0	0	0	0	0	0	0	0	0	0	0	0	0	0	0	0	0	0	0	0	0	0	0
BART1_0-p00814	BART1_0-u00814	0	0	0	0	0	0.041811	0	0	0	0	0.030562	0	0	0	0.03882	0	0	0	0	0	0	0	0	0	0	0	0	0	0.030559	0	0	0	0	0	0	0	0	0	0	0	0	0	0	0	0	0	0	0
BART1_0-p00815	BART1_0-u00815	0	0	0	0	0	0	0	0	0	0	0	0	0	0	0	0	0	0	0	0	0	0	0	0	0	0	0	0	0	0	0	0	0	0	0	0	0	0	0	0	0	0	0	0	0	0	0	0
BART1_0-p00816	BART1_0-u00816	0	0	0	0	0	0	0	0	0	0	0	0	0	0	0	0	0	0	0	0	0	0	0	0	0	0	0	0	0	0	0	0	0	0	0	0	0	0	0	0	0	0	0	0	0	0	0	0
BART1_0-p00817	BART1_0-u00817	0	0	0	0	0	0	0	0	0	0	0	0	0	0	0	0	0	0	0	0	0	0	0	0	0	0	0	0	0	0	0	0	0	0	0	0	0	0	0	0	0	0	0	0	0	0	0	0
BART1_0-p00818	BART1_0-u00818	0	0.040515	0	0	0.014828	0	0	0.007122	0.025453	0	0	0	0.029603	0	0.013508	0	0	0	0	0	0	0	0	0	0	0	0	0	0	0	0	0	0	0	0	0.006895	0	0	0	0	0	0	0	0	0	0.007039	0	0
BART1_0-p00819	BART1_0-u00819	0	0	0	0	0	0	0	0.007122	0.025453	0	0	0	0.029603	0	0.013508	0	0	0	0	0	0	0	0	0	0	0	0	0	0	0	0	0	0	0	0	0.006895	0	0	0	0	0	0	0	0	0	0.007039	0	0
BART1_0-p00820	BART1_0-u00820	0.029071	0	0	0	0.060874	0	0.051544	0	0	0.027273	0	0	0	0	0	0	0	0	0	0.025388	0.031399	0	0	0	0	0.08775	0	0	0	0	0	0	0	0	0	0	0	0	0	0	0	0	0	0	0	0	0	0
BART1_0-p00821	BART1_0-u00821	0	0	0	0	0	0	0.054631	0.030958	0	0	0.096688	0	0.064375	0	0	0.037787	0	0.038791	0	0.079886	0	0	0	0.109593	0	0	0	0	0	0	0	0	0.035614	0	0	0	0	0	0	0	0	0	0	0	0	0.030626	0	0
BART1_0-p00822	BART1_0-u00822	0	0	0	0	0	0	0	0	0	0	0	0	0	0	0	0	0	0	0	0	0	0	0	0	0	0	0	0	0	0	0	0	0	0	0	0	0	0	0	0	0	0	0	0	0	0	0	0
BART1_0-p00823	BART1_0-u00823	0	0	0	0	0	0	0	0	0	0	0	0	0	0	0	0	0	0	0	0	0	0	0	0	0	0	0	0	0	0	0	0	0	0	0	0	0	0	0	0	0	0	0	0	0	0	0	0
BART1_0-p00824	BART1_0-u00824	0.153521	1.46304	0.223803	0.226581	0.429045	0.105007	0.317509	0.102782	0.67556	0.096041	0.481867	0.055933	0.641633	0.45373	0.341237	0.439136	0.314133	0	0.080298	0.044238	0.165815	0.048487	0	0	0	0.253625	0.142579	0.513762	0.160539	0.212801	0.059713	0.098784	0.65149	0.571387	1.32991	0.997824	0.908777	0.380395	0.855092	1.05208	0.696889	0.612744	1.33418	0.773538	0.966632	1.17065	0.597266	1.44018
BART1_0-p00825	BART1_0-u00825	0	0	0	0	0	0	0	0	0	0	0	0	0	0	0	0	0	0	0	0	0	0	0	0	0	0	0	0	0	0	0	0	0	0	0	0	0	0	0	0	0	0	0	0	0	0	0	0
BART1_0-p00826	BART1_0-u00826	0	0	0	0	0	0	0	0	0	0	0	0	0	0	0	0	0	0	0	0	0	0	0	0	0	0	0	0	0	0	0	0	0	0	0	0	0	0	0	0	0	0	0	0	0	0	0	0
BART1_0-p00827	BART1_0-u00827	0	0	0	0	0	0	0	0	0	0	0	0	0	0	0	0	0	0	0	0	0	0	0	0	0	0	0	0	0	0	0	0	0	0	0	0	0	0	0	0	0	0	0	0	0	0	0	0
BART1_0-p00828	BART1_0-u00828	0	0	0	0	0	0	0	0	0	0	0	0	0	0	0	0	0	0	0	0	0	0	0	0	0	0	0	0	0	0	0	0	0	0	0	0	0	0	0	0	0	0	0	0	0	0	0	0.246132
BART1_0-p00829	BART1_0-u00829	0	0	0	0	0	0	0	0	0	0	0	0	0	0	0	0	0	0	0	0	0	0	0	0	0	0	0	0	0	0	0	0	0	0	0	0	0	0	0	0	0	0	0	0	0	0	0	0
BART1_0-p00830	BART1_0-u00830	0	0	0	0	0	0	0	0	0	0	0	0	0	0	0	0	0	0	0	0	0	0	0	0	0	0	0	0	0	0	0	0	0	0	0	0	0	0	0	0	0	0	0	0	0	0	0	0
BART1_0-p00831	BART1_0-u00831	0	0	0	0	0	0	0	0	0	0	0	0	0	0	0	0	0	0	0	0	0	0	0	0	0	0	0	0	0	0	0	0	0	0	0	0	0	0	0	0	0	0	0	0	0	0	0	0
BART1_0-p00832	BART1_0-u00832	0.197909	0.950236	0.388897	0.14012	0.426197	0.13274	0.866554	0.221451	0	0.694556	1.8452	1.11579	1.2242	0.523487	0.784632	1.89149	1.04296	0.140898	1.39464	2.56582	1.35585	1.13524	0.724738	2.36769	1.38821	0.712607	1.05354	0.734427	1.52113	0.598207	0.940827	0	1.49498	2.20757	1.13146	0.430627	0.333737	2.36476	1.46745	0	0.783312	1.13652	0.500452	0.877201	0.159578	2.09803	0.37328	0.786848
BART1_0-p00833	BART1_0-u00833	0.216727	0.137693	0	0	0	0	0	0	0	0	0	0	0	0	0	0	0	0	0	0	0	0	0	0	0	0	0	0.06595	0	0	0	0	0	0	0	0	0	0	0	0	0	0	0	0	0	0	0	0
BART1_0-p00834	BART1_0-u00834	0	0	0	0	0	0	0	0	0	0	0	0	0	0	0	0	0	0	0	0	0	0	0	0	0	0	0	0	0	0	0	0	0	0	0	0	0.091693	0	0	0	0	0	0	0	0	0	0	0
BART1_0-p00835	BART1_0-u00835	0	0	0	0	0	0	0	0	0	0	0	0	0	0	0	0	0	0	0	0	0	0	0	0	0	0	0	0	0.127304	0	0	0	0	0	0	0	0	0	0	0	0	0	0	0	0	0	0	0
BART1_0-p00836	BART1_0-u00836	0	0	0	0	0	0	0	0	0	0	0	0	0	0	0	0	0	0	0	0	0	0	0	0	0	0	0	0	0	0	0	0	0	0	0	0	0	0	0	0	0	0	0	0	0	0	0	0
BART1_0-p00837	BART1_0-u00837	0	0	0	0	0	0	0	0	0	0	0	0	0	0	0	0	0	0	0	0	0	0	0	0	0	0	0	0	0	0	0	0	0	0	0	0	0	0	0	0	0	0	0	0	0	0	0	0
BART1_0-p00838	BART1_0-u00838	0	0	0	0	0	0	0	0	0	0	0	0	0	0	0	0	0	0	0	0	0	0	0	0	0	0	0	0	0	0	0	0	0	0	0	0	0	0	0	0	0	0	0	0	0	0	0	0
BART1_0-p00839	BART1_0-u00839	0	0	0.010606	0	0	0	0	0	0	0	0	0	0	0.012918	0	0	0	0	0.022757	0	0	0	0	0	0	0	0	0	0	0	0.016941	0	0	0	0	0	0	0	0	0	0	0	0	0	0	0	0	0
BART1_0-p00840	BART1_0-u00840	0	0	0	0	0	0	0	0	0	0	0	0	0	0	0	0	0	0	0	0	0	0	0	0	0	0	0	0	0	0	0	0	0	0	0	0.436975	0	0	0	0	0	0	1.26557	0	0	0	0	0
BART1_0-p00841	BART1_0-u00841	0.79417	0.216236	0.393141	0.125688	0.267259	0.407553	0.427461	0.085498	0.135964	0.372529	0.207666	0.124195	0.326012	0.45342	0.297317	0.139138	0.057964	0.071402	0.044453	0.049022	0	0.161056	0	0	0	0	0	0	0	0.058945	0.066157	0.027343	0	0.02638	0.06131	0.02762	0	0.030105	0	0	0	0	0.054741	0.061213	0	0	0	0
BART1_0-p00842	BART1_0-u00842	0	0	0	0	0	0	0	0	0	0	0	0	0	0	0	0	0	0	0	0	0	0	0	0	0	0	0	0	0	0	0	0	0	0	0	0	0	0	0	0	0	0	0	0	0	0	0	0
BART1_0-p00843	BART1_0-u00843	0	0	0	0	0	0	0	0	0	0	0	0	0	0	0	0	0	0	0	0	0	0	0	0	0	0	0	0	0	0	0	0	0	0	0	0	0	0	0	0	0	0	0	0	0	0	0	0
BART1_0-p00844	BART1_0-u00844	0.288954	0.272268	0.735553	0.321166	0.59384	0.2912	0.123456	1.16384	0.895928	0.54098	0.776794	0.775328	0.443382	0.506861	0.273943	0.6866	0.732667	1.27569	0.672728	1.504	1.0812	0.548987	1.15276	0.669779	0.678447	0.427643	0.672662	0.795722	0	0.597805	0.497802	0.27218	1.00506	1.7126	0.780304	0.691577	0.145417	1.06793	1.17608	0.151429	0.240451	1.08696	0.970673	1.22097	1.00737	0.566459	0.287962	0.528059
BART1_0-p00845	BART1_0-u00845	0	0	0	0	0	0	0	0	0	0	0	0	0	0	0	0	0	0	0	0	0	0	0	0	0	0	0	0	0	0	0	0	0	0	0	0	0	0	0	0	0	0	0	0	0	0	0	0
BART1_0-p00846	BART1_0-u00846	41.8231	41.6986	39.4122	41.8918	51.1877	43.6272	43.48	44.5185	50.6162	42.5151	35.8012	53.4544	53.083	45.7715	49.385	47.3362	53.4148	48.3879	53.4679	46.2999	41.7805	46.1663	59.0246	64.7173	48.1189	60.2008	60.017	48.8787	51.3437	60.7646	60.1534	62.4962	58.3163	54.4846	55.3269	52.3606	56.1496	51.9469	61.9437	49.6699	54.0744	50.4337	50.6894	53.5948	55.3716	52.7311	52.4338	58.0285
BART1_0-p00847	BART1_0-u00847	0	0	0	0	0.108246	0	0	0	0	0	0	0	0.094889	0	0	0	0	0	0	0	0	0	0	0	0	0	0	0	0	0	0	0	0	0	0	0	0	0	0	0	0	0	0	0	0	0	0	0
BART1_0-p00848	BART1_0-u00848	0	0	0	0	0	0	0	0	0	0	0	0	0	0	0	0	0	0	0	0	0	0	0	0	0	0	0	0	1.60687	0	0	0	0	0	0	0	0	0	0	0	0	0	0	0	0	0	0	0
BART1_0-p00849	BART1_0-u00849	0	0	0	0	0.804781	0	0	0	0	0	1.57648	1.57269	0.772897	0	0	2.72646	1.51876	0	0	1.30193	0	1.46124	1.38219	0	0	1.53436	0	1.37871	0	0	0.883971	0	0.877714	2.10896	0	0	4.84004	0.805085	0	0	0	0	0	0	0	0	0	0
BART1_0-p00850	BART1_0-u00850	0	0	0	0	0	0	0	0	0	0	0	0	0	0	0	0	0	0	0	0	0	0	0	0	0	0	0	0	0	0	0	0	0	0	0	0	0	0	0	0	0	0	0	0	0	0	0	0
BART1_0-p00851	BART1_0-u00851	0	0	0.062234	0	0	0	0	0	0	0	0	0	0	0	0	0	0	0.438838	0.267113	0	0	0.109803	0.377069	0.136138	0	0	0	0	0	0	0	0	0	0	0.122251	0	0	0	0	0	0	0	0.115073	0	0	0	0.245647	0
BART1_0-p00852	BART1_0-u00852	0	0.179631	0	0	0.183435	0	0.416278	0.463011	0	0	0	0	0	0.349065	0	0	0.139282	0.604394	0	0	0	0	0	0	0	0	0	0.247595	0	0	0	0	0	0	0	0.404416	0	0.151728	0.462517	0	0	0.147335	0	0.439883	0	0	0	0
BART1_0-p00853	BART1_0-u00853	68.4173	43.121	69.8381	75.1	55.7092	48.6134	51.1189	63.3434	44.9262	42.7456	48.9072	39.1495	41.6531	45.3537	55.5901	46.5888	49.5418	43.5313	58.2102	83.8094	85.9587	60.1664	37.6825	47.2224	60.9059	56.2143	57.9212	67.0138	57.2718	49.3009	41.4376	36.6964	58.0042	55.0914	61.947	66.6967	35.6897	53.4868	47.7762	55.4301	62.9748	39.6077	58.2836	44.3725	47.8989	52.7333	62.9111	43.9023
BART1_0-p00854	BART1_0-u00854	0	0	0	0	0	0	0	0	0	0	0	0	0	0	0	0	0	0	0	0	0	0	0	0	0	0	0	0	0	0	0	0	0	0	0	0	0	0	0	0	0	0	0	0	0	0	0.029806	0
BART1_0-p00855	BART1_0-u00855	0	0	0	0	0	0	0	0	0	0	0	0	0	0	0	0	0	0	0.250645	0	0	0	0	0	0	0	0	0	0	0	0	0	0	0	0	0	0	0	0	0	0	0	0	0	0	0	0	0
BART1_0-p00856	BART1_0-u00856	93.778	74.1431	96.17	96.0648	123.032	122.779	120.814	119.374	107.175	91.8953	91.2202	104.465	127.958	126.606	126.393	125.319	102.74	116.636	109.629	107.547	138.128	129.348	130.062	139.706	110.83	107.707	106.368	118.664	129.158	140.211	140.849	143.323	109.1	110.446	110.644	111.216	134.817	146.309	142.34	145.149	104.968	96.7918	101.284	104.717	134.359	134.435	134.419	134.098
BART1_0-p00857	BART1_0-u00857	208.083	167.951	207.042	207.946	218.116	211.891	206.117	212.22	179.487	150.524	151.508	173.439	173.898	172.256	170.858	175.198	208.084	210.2	207.094	210.522	234.782	211.852	204.609	224.027	183.873	184.843	174.583	190.677	180.853	174.829	169.763	169.702	233.457	192.749	193.515	207.904	245.278	266.891	224.24	270.461	180.57	173.726	174.996	171.127	175.325	181.128	185.199	179.177
BART1_0-p00858	BART1_0-u00858	0	0	0	0	0	0	0	0	0	0	0	0	0	0	0	0	0	0	0	0	0	0	0	0	0	0	0	0	0	0.088535	0	0	0	0	0	0	0	0	0	0	0	0	0	0	0	0	0	0
BART1_0-p00859	BART1_0-u00859	0.094922	0.065312	0.034599	0	0	0	0	0	0	0	0	0.051888	0	0	0	0	0	0	0	0	0	0	0	0	0	0	0	0.064864	0	0	0	0	0	0	0	0	0	0	0	0	0	0	0	0	0	0	0	0
BART1_0-p00860	BART1_0-u00860	0	0	0	0	0	0	0	0	0	0	0	0	0	0	0	0	0	0	0	0	0	0	0	0	0	0	0	0	0	0	0	0	0	0	0	0	0	0	0	0	0	0	0	0	0	0	0	0
BART1_0-p00861	BART1_0-u00861	0	0	0.374036	0	0.235824	0.692136	0.179297	0	0	0	0.270391	0.303277	0	1.60275	0.236932	0	0	0.30328	0.343854	0.600605	0	0	0.66628	0.600256	1.22009	0.249343	0	0.453356	0	0	0.240566	0	0	0	0	0.770857	0	0.561905	0.301628	0	0.226487	0	0.377412	0.229329	0	0.510606	0	0.650317
BART1_0-p00862	BART1_0-u00862	0	0	0	0	0	0	0	0	0	0	0	0	0	0	0	0	0	0	0	0	0	0	0	0	0	0	0	0	0	0	0	0	0	0	0	0	0	0	0	0	0	0	0	0	0	0	0	0
BART1_0-p00863	BART1_0-u00863	0	0.093864	0	0	0	0	0	0	0	0	0.051524	0	0	0	0	0.060374	0	0	0	0	0	0	0	0	0	0	0	0	0	0	0	0	0	0	0	0	0	0	0	0	0	0	0	0	0.21886	0	0	0
BART1_0-p00864	BART1_0-u00864	41.6597	28.1586	32.6106	33.5592	32.1104	28.5576	27.9469	31.0483	38.415	27.4177	27.6931	33.199	27.6513	28.8472	34.7132	30.9716	45.1955	49.5048	41.0245	48.6319	32.9023	34.4875	37.1482	36.6896	31.5169	35.3761	30.7343	37.4062	32.2167	31.2126	28.9954	30.1468	43.8963	38.6848	33.9512	39.0909	29.7412	27.359	33.3022	37.2166	34.8248	35.6902	34.0215	36.5787	28.3306	34.2779	31.8829	40.3117
BART1_0-p00865	BART1_0-u00865	5.69818	6.67401	5.69634	4.52826	8.27931	9.16253	9.83548	9.84689	5.90741	5.43914	4.40469	6.60251	8.84193	7.9914	7.28336	7.33749	5.72508	6.51452	7.2672	6.4496	9.00071	7.35001	9.19723	9.07639	6.92436	6.9934	5.40578	5.29996	5.9967	7.28014	8.08519	9.04087	4.27204	5.34352	4.30249	5.4337	6.3702	7.60562	7.22298	8.39474	5.80225	4.50114	4.40775	4.98563	7.23908	7.55487	7.36961	6.47155
BART1_0-p00866	BART1_0-u00866	1.7278	1.71125	2.58343	2.33278	5.3301	3.39641	3.15519	4.33914	2.42776	1.80726	1.53151	3.56494	2.49533	2.59201	3.30012	2.62303	4.46945	5.86182	4.98558	6.07246	4.99945	5.63572	7.03877	5.40352	3.02923	2.22704	2.79954	2.79227	2.25907	2.60611	2.9017	3.92704	3.0695	4.65123	3.88376	4.08291	6.63969	6.71014	5.02487	9.47507	2.34536	3.436	2.01755	2.74626	2.12956	3.29383	3.70799	3.48884
BART1_0-p00867	BART1_0-u00867	0	0	0	0	0	0	0	0	0	0	0	0	0	0	0	0	0	0	0	0	0	0	0	0	0	0	0	0	0	0	0	0	0	0	0	0	0	0	0	0	0	0	0	0	0	0	0	0
BART1_0-p00868	BART1_0-u00868	0	0	0	0	0	0	0	0	0	0	0	0	0	0	0	0	0	0	0	0	0	0	0	0	0	0	0	0	0	0	0	0	0	0	0	0	0	0	0	0	0	0	0	0	0	0	0	0
BART1_0-p00869	BART1_0-u00869	4.70497	7.09321	3.0873	6.50074	2.95781	5.28095	2.91466	2.12521	2.02147	2.15212	2.27759	2.40307	3.68208	5.44394	3.45344	2.56901	1.31828	1.04405	0.567835	0.895791	1.27362	1.01769	0.530103	1.17954	0.332235	0.738694	0.76338	0.276544	1.58821	0.851628	1.92658	0.767289	0.136872	1.31661	1.70768	3.12609	2.0014	0.250446	0.560553	1.36343	1.9546	1.15254	1.0299	1.19095	1.89644	1.05634	1.33407	1.05184
BART1_0-p00870	BART1_0-u00870	0	0	0	0	0	0	0	0	0	0	0	0	0	0	0	0	0	0	0	0	0	0	0	0	0	0	0	0	0	0	0	0	0	0	0	0	0	0	0	0	0	0	0	0	0	0	0	0
BART1_0-p00871	BART1_0-u00871	0	0	0	0	0	0	0	0	0	0	0	0	0	0	0	0	0	0	0	0	0	0	0	0	0	0	0	0	0	0	0	0	0	0	0	0	0	0	0	0	0	0	0	0	0	0	0	0
BART1_0-p00872	BART1_0-u00872	128.254	212.463	129.852	128.369	68.6513	81.1746	79.9475	79.2477	81.4382	64.2303	101.766	89.1606	82.2987	79.1774	69.5885	87.7022	132.539	154.569	113.331	153.135	136.076	129.921	84.9008	83.6596	161.626	115.324	110.045	165.27	127.458	101.795	92.541	98.121	272.941	263.217	269.719	295.006	178.298	206.473	154.161	200.534	396.344	408.409	420.725	388.623	236.95	273.687	285.697	264.16
BART1_0-p00873	BART1_0-u00873	0	0	0	0	0	0	0	0	0	0	0	0	0	0	0	0	0	0	0	0	0	0	0	0	0	0	0	0	0	0	0	0	0	0	0	0	0	0	0	0	0	0	0	0	0	0	0	0
BART1_0-p00874	BART1_0-u00874	4.33429	5.409	3.42248	3.65533	5.56993	3.70575	4.61923	4.40446	3.03438	1.93677	3.0232	2.81977	2.3722	2.51616	2.35933	3.54223	6.81009	4.81393	5.06043	4.05909	5.96317	4.98687	3.51747	4.34928	1.4103	1.79016	1.91688	2.91981	2.32016	2.78941	2.6492	1.69332	4.5387	5.42527	5.86688	5.78525	6.14489	5.15063	4.31105	5.63912	3.77693	2.75214	2.54106	2.00563	5.44673	3.90039	3.71376	3.40939
BART1_0-p00875	BART1_0-u00875	0.08928	0.504249	0.3899	0.592128	0.173313	0.457724	0.553769	0.443067	0.214802	0.335247	0.747639	0.291996	0.466618	0.458788	0.424981	0.765615	0.183064	0.451429	0.350922	0.53346	0.675008	0.254279	0.401266	1.06252	0.584911	0.08869	0.737734	0.489117	0.560031	0.371553	0.417072	0.421722	0.103585	0.083131	0.870721	0.160125	0.643157	0.379542	0.854164	0.096668	0	0.291396	0.944857	0.289468	0.596381	0.711259	1.0431	0.429818
BART1_0-p00876	BART1_0-u00876	0	0.014567	0	0	0.017145	0	0	0.029395	0.034777	0.027244	0	0	0	0.103656	0.027684	0	0.014828	0.036523	0	0.013431	0	0	0.025997	0	0.013978	0.014365	0.027998	0	0	0	0	0.056457	0	0	0.015707	0.029984	0.031445	0	0	0	0.012346	0	0.055651	0	0.016106	0	0	0.036016
BART1_0-p00877	BART1_0-u00877	5.31634	5.52388	6.79921	7.10564	8.91732	9.74673	8.06349	6.10835	6.80716	6.32669	4.75998	9.07793	8.73952	7.59975	7.592	5.63131	8.77948	8.04139	7.29503	10.764	3.81772	7.60346	8.27427	6.85849	7.1665	6.74512	5.97427	7.5123	7.64342	9.90801	8.02938	11.1443	8.24438	9.37115	8.63485	10.987	11.1692	9.81985	9.64186	8.26403	10.4354	7.47828	8.87047	8.42486	6.74632	8.47211	8.15963	9.43722
BART1_0-p00878	BART1_0-u00878	2.74192	1.82101	2.22664	2.96027	5.60023	4.83783	4.65136	6.03681	3.55232	3.29535	2.90432	3.4859	4.53693	4.7808	5.19286	5.19799	5.24662	5.05862	5.41581	5.03499	6.9993	9.44122	10.7283	10.8359	4.25625	4.78927	4.42153	4.41773	5.56169	6.10281	6.91843	8.07159	4.24749	4.60181	4.12494	4.30736	7.4356	7.98401	8.75088	8.38067	3.86413	3.69702	3.31999	3.39257	7.22547	7.2272	7.38011	6.96478
BART1_0-p00879	BART1_0-u00879	0.886634	0.729717	1.08845	1.56353	2.02402	1.71012	1.87002	2.29553	1.46369	1.1341	1.27842	1.13349	1.57145	1.61243	1.51098	1.38429	2.56486	2.05502	2.24059	2.80889	3.10505	4.70043	4.73736	4.50229	1.67336	2.01969	1.70568	1.17655	2.27632	2.00953	2.14569	2.2257	2.24893	2.58564	3.49485	3.05877	4.34143	3.74883	4.46471	3.31211	1.56455	1.66792	1.72347	1.56501	3.03915	2.73576	3.26313	3.13715
BART1_0-p00880	BART1_0-u00880	0.331174	0.721377	1.10367	0.471386	0.495735	0.388344	0.041936	0.285094	0.908233	0.710295	0.890935	0.827577	0.247154	0.125878	0.225354	0.232007	1.01625	0.834804	0.779326	0.613439	0.817584	0.672267	0.466684	0.280755	1.20409	0.890821	1.58144	1.46805	0.544218	1.27868	0.993598	0.593502	0.437932	0.308124	0.358493	0.276693	0	0	0.056456	0.358323	0.644198	0.978528	0.274072	0.306459	0.315346	0.094099	0.322069	0.694611
BART1_0-p00881	BART1_0-u00881	46.4776	38.9184	49.9168	53.6616	43.9799	42.2518	42.1794	41.8536	44.2281	45.5576	46.1375	45.0024	48.3676	48.1561	46.9924	43.7806	49.2243	52.0255	56.2564	58.5988	54.8792	51.9872	49.3208	45.6887	53.1662	51.7924	54.7316	54.698	59.7037	57.4174	51.0061	56.6048	67.8106	52.5198	51.6875	50.5605	44.9292	43.0527	45.9407	42.0403	56.3283	51.3713	53.4936	49.452	50.2404	55.0143	54.1155	55.0589
BART1_0-p00882	BART1_0-u00882	0	0	0	0	1.17482	0	0	0.524579	0	0	0	0	0	0.534065	0.559939	0	0	0	1.14285	0.492821	0	0	0.454774	1.80292	0	1.11239	0	0	1.03305	0	0	0	0	0.494534	0	0.987198	0	0	0	0	0	0	0	2.35171	0	0	0	0
BART1_0-p00883	BART1_0-u00883	27.4038	13.9509	20.6997	19.4434	12.2986	15.407	12.7853	17.6247	18.6918	15.9293	17.8936	13.4325	12.0822	13.2564	15.6967	16.1959	15.5834	19.0271	17.6744	15.8481	13.968	14.0104	9.55545	10.7532	22.6817	19.1819	19.8124	18.0427	16.653	12.1461	9.32074	8.91846	12.4168	15.5648	13.4842	13.735	8.38137	16.3196	11.488	21.5126	17.1332	19.8127	20.5874	15.4982	14.6092	15.4296	13.5858	13.095
BART1_0-p00884	BART1_0-u00884	0	0	0	0	0	0	0	0	0	0	0	0	0	0	0	0	0	0	0	0	0	0.532418	0.504613	0	0.259864	0	0	0	0	0	0	0	0	0	0	0	0	0	0	0	0	0	0	0	0	0	0	0
BART1_0-p00885	BART1_0-u00885	0	0	0	0	0	0	0	0	0	0	0	0	0	0	0	0	0	0	0	0	0	0	0	0	0	0	0	0	0	0	0	0	0	0	0	0	0	0	0	0	0	0	0	0	0	0	0	0
BART1_0-p00886	BART1_0-u00886	56.4855	45.7772	62.928	66.0138	58.4833	54.7984	51.2159	52.0064	73.4562	73.9236	54.7673	75.0626	54.5008	52.0008	52.1966	52.4176	98.6504	88.3981	100.158	94.2764	75.6935	72.113	77.2408	76.6072	90.6489	99.1038	101.232	89.9113	74.7975	84.4286	85.5271	85.3722	73.6654	75.6618	76.5292	70.3436	70.8099	65.3707	68.0607	61.8341	66.961	72.309	72.287	67.0771	57.1477	61.0494	59.8605	60.8694
BART1_0-p00887	BART1_0-u00887	27.7456	15.6707	29.435	31.8358	39.4104	34.895	32.9476	37.4134	43.268	38.1015	31.7198	46.8672	41.4157	33.6654	36.1236	38.2796	41.1605	39.7803	43.4157	40.3313	33.5542	36.4944	33.4426	33.4523	35.5878	45.1354	41.97	41.4862	28.6213	36.8089	40.8485	39.4507	28.5204	42.2649	40.1439	35.5142	33.9186	29.5218	36.3164	28.3087	32.781	32.1197	31.1897	31.7057	41.4982	35.7017	36.5723	33.9514
BART1_0-p00888	BART1_0-u00888	0	1.05989	0	0	0	0	0	0	0	0	0	0	0	1.87152	0	0	0	0	0	0	0	0	0	0	0	0	0	0	0	0	0	0	0	0	0	0	0	0	0	0	0	0	1.08688	0	0	0	0	0
BART1_0-p00889	BART1_0-u00889	0	0	0	0	0	0	0	0	0	0	0	0	0	0	0	0	0	0	0	0	0	0	0	0	0	0	0	0	0	0	0	0	0	0	0	0	0	0	0	0	0	0	0	0	0	0	0	0
BART1_0-p00890	BART1_0-u00890	0	0	0	0	0	0	0	0	0	0	0	0	0	0	0	0	0	0	0	0	0	0	0	0	0	0	0	0	0	0	0	0	0	0	0	0	0	0	0	0	0	0	0	0	0	0	0	0
BART1_0-p00891	BART1_0-u00891	3.98729	4.01091	3.90841	5.93533	3.7133	4.18228	4.63396	5.33983	4.41115	3.9076	4.07866	4.21476	3.65669	4.7554	4.34742	6.46381	3.57943	3.90787	4.30855	4.67196	4.73723	5.03549	5.60084	3.52229	5.09534	4.91652	3.98958	4.81139	4.07707	4.1446	3.66981	3.84706	3.84389	3.83322	3.97952	4.44728	4.6263	4.42169	3.64726	3.49909	4.41083	4.24422	3.89221	3.82609	3.69068	4.22922	4.17893	2.92686
BART1_0-p00892	BART1_0-u00892	41.2438	39.165	39.5352	38.332	36.779	35.2546	34.3057	32.1049	39.5416	30.745	32.2751	34.6632	37.0336	29.1238	34.1277	34.5248	32.2512	38.4437	36.9885	33.0411	28.9169	24.7441	31.6348	27.3987	29.8739	37.3071	29.7058	30.429	27.7317	31.7954	33.7344	33.4038	29.6847	32.8798	30.5853	32.3228	25.2905	23.9191	24.2622	27.0175	34.0442	31.5683	31.8006	33.9264	26.8159	25.136	26.4323	23.6784
BART1_0-p00893	BART1_0-u00893	0	0	0	0	0	0	0	0	0	0	0	0	0	0	0	0	0	0	0	0	0	0	0	0	0	0	0	0	0	0	0	0	0	0	0	0	0	0	0	0	0	0	0	0	0	0	0	0
BART1_0-p00894	BART1_0-u00894	52.9724	42.1482	56.2193	53.6522	71.6701	70.1316	70.0923	68.0693	40.0156	38.6487	34.6673	38.3765	46.7144	45.5926	42.8858	40.6446	60.2623	53.0446	53.5859	53.3413	72.729	63.329	64.2813	69.4585	38.9798	43.6947	39.4554	40.8383	34.464	36.7374	34.8763	35.2757	58.8394	68.4554	50.3516	53.8109	101.684	115.252	94.4351	98.3201	39.3866	37.6443	36.3811	38.7852	57.0201	56.6904	54.3085	54.3587
BART1_0-p00895	BART1_0-u00895	11.0119	11.1756	8.98322	11.9436	9.17221	9.02775	7.86383	8.37387	9.87457	11.891	9.94998	13.0932	11.0173	10.118	8.49514	9.34205	7.94198	12.497	10.5058	11.3788	8.08909	10.1647	9.88466	10.7472	14.2073	12.421	13.8981	13.8657	10.2411	13.0828	11.5652	11.484	7.2611	9.97537	7.52043	9.15657	7.32413	8.07647	9.00112	7.83304	11.1113	11.0859	12.1757	12.3072	11.3964	9.05165	11.9998	11.4206
BART1_0-p00896	BART1_0-u00896	1.14932	0.565639	3.26319	1.60437	3.47887	2.86239	3.76041	3.3675	2.48406	1.42668	2.0275	0.811906	2.87668	3.80547	3.95771	3.57607	2.9777	1.14734	1.14739	1.59385	5.01343	4.04004	4.07481	2.57012	1.01247	1.45893	0.992764	1.13171	4.5911	1.80416	2.81311	2.08041	1.54058	0.517289	3.83179	2.36083	5.72505	5.0315	4.71304	4.94689	0.675797	0.887099	2.14482	1.09288	2.59089	3.14708	3.41191	2.82126
BART1_0-p00897	BART1_0-u00897	0	0	0	0	0	0	0	0	0	0	0	0	0	0	0	0	0	0	0	0	0	0	0	0	0	0	0	0	0	0	0	0	0	0	0	0	0	0	0	0	0	0	0	0	0	0	0	0
BART1_0-p00898	BART1_0-u00898	1.57965	1.40454	1.27374	1.63693	2.15569	1.75317	1.61916	1.89547	1.74217	1.71328	1.1952	1.83568	1.70576	2.06967	1.59063	1.51477	2.15749	1.65019	2.74715	2.36834	1.29694	2.39195	2.01518	3.32493	1.66125	1.69979	2.42938	2.01275	1.83051	1.61988	1.70998	2.33438	2.2738	1.70836	2.58816	2.22108	1.59963	1.40876	1.44007	1.68779	1.35533	1.85962	1.79671	2.3989	1.78628	1.78988	2.06839	2.53815
BART1_0-p00899	BART1_0-u00899	0	0	0	0	0	0	0	0	0	0	0	0	0	0	0	0	0	0	0	0	0	0	0	0	0	0	0	0	0	0	0	0	0	4.81201	0	0	0	0	0	0	0.201522	0	0	0.417111	0	0	0	0
BART1_0-p00900	BART1_0-u00900	34.338	32.2128	34.1669	36.2401	43.1885	39.431	37.6355	37.8195	37.3226	32.8062	27.9406	37.1372	40.2366	35.9316	38.6046	40.3592	47.5843	41.5681	46.1856	42.1214	38.9207	40.5574	49.3655	51.71	37.1096	46.4083	46.4515	40.1067	41.1629	45.484	47.025	47.9821	45.5922	48.9728	48.3164	45.9995	51.5621	43.7785	54.1589	45.7219	40.5891	38.5569	39.9605	40.9826	46.7263	42.3242	46.8289	43.4365
BART1_0-p00901	BART1_0-u00901	0	0	0	0	0	0	0	0	0	0	0	0	0	0	0	0	0	0	0	0	0	0	0	0	0	0	0	0	0	0	0	0	0	0	0	0	0	0	0	0	0	0	0	0	0	0	0	0
BART1_0-p00902	BART1_0-u00902	0	1.15129	0	0	0	0.371426	0.107018	0.484475	0.436835	0	0	0.262846	0.505286	0.106571	0	0	0	0	0	0	0	0	0	0	0.568018	0	0.112632	0.22069	0	0	0	0	0	0	0.22755	0	0	0	0	0	0	0.394121	0.116877	0	0.134714	0	0.588603	0.44415
BART1_0-p00903	BART1_0-u00903	2.8486	2.62471	0	0	0	0	0	2.7035	0	3.87181	4.36656	0	0	1.68578	0	0	0	0	0	0	0	0	0	7.11699	0	0	0	2.91189	0	0	0	0	5.89149	0	0	3.12402	2.06395	5.54101	0	3.83957	1.84348	0	0	3.59709	0	0	6.10571	0
BART1_0-p00904	BART1_0-u00904	2.20423	1.49909	1.89097	2.38184	2.60944	2.54078	2.35491	2.03116	2.23329	1.50595	1.94385	2.13878	3.04838	2.96845	2.51185	2.71889	2.82285	2.1391	3.08977	2.93173	2.32015	3.0522	3.14673	3.08085	2.27902	2.90436	2.56167	2.45817	2.92206	3.25853	3.7927	3.19518	2.50977	2.10981	2.22168	2.0991	2.65881	2.59371	2.82073	2.453	1.85436	1.81663	2.01205	2.30984	3.12703	2.20739	2.765	2.01393
BART1_0-p00905	BART1_0-u00905	0	0	0	0	0	0	1.06975	0	0	0	0	0	0	0	0	0	0	0	0	0	0	0	0	0	0	0	0	0	0	0	0	0	0	0	0	0	0	0	0	0	0	0	0	0	0	0	0	0
BART1_0-p00906	BART1_0-u00906	19.3027	17.5537	19.8054	19.6622	19.5855	20.0936	19.3985	17.0373	16.4433	13.376	15.2972	16.0752	16.5895	16.2519	17.0651	16.3678	21.656	23.9407	19.9195	22.8071	19.8539	19.0712	19.4889	22.0306	19.1947	18.2475	18.3453	19.3531	17.4789	15.0849	15.8418	14.6373	24.1386	23.3382	19.8998	22.0292	27.5709	27.5561	23.4723	24.9559	19.979	19.8419	21.3995	17.9608	17.9758	19.4234	17.4118	18.8175
BART1_0-p00907	BART1_0-u00907	3.74613	2.95755	3.23124	4.12941	3.44789	4.18368	3.77114	4.68328	4.05442	3.15498	3.46326	3.92841	4.01954	4.62407	5.48344	3.87395	4.41172	3.56213	3.96325	4.04803	5.11096	5.4328	5.74001	5.1598	4.15792	3.52743	3.77943	4.05977	4.11276	5.34179	4.1734	5.59535	3.73294	3.85962	3.78165	4.03949	3.90258	3.80521	4.63413	4.2482	3.56275	3.18298	3.77153	3.93388	5.10393	4.71206	4.32634	4.85378
BART1_0-p00908	BART1_0-u00908	0	3.98732	0	0	4.491	0	0	0	0	0	0	4.36176	4.2922	0	0	1.65386	2.19511	0	6.07312	0	0	1.57259	4.77068	2.24876	0	5.77832	2.76922	0	0	0	4.03922	5.01412	0	3.87983	0	3.42871	5.16252	2.03742	4.93325	0	7.66777	3.34678	0	0	2.55913	0	0	2.36089
BART1_0-p00909	BART1_0-u00909	0	0	0.272757	0	0	0	0.781616	1.55002	0	0	0	0	0	0.542197	0	0	0	2.12156	0.227017	0	0	0	0	0	0.885208	0	0	0	0	1.27826	0.705532	0.842204	0	0	0	0	0.549495	1.06257	0	0	0	0	0	0	0	1.10796	0	1.30726
BART1_0-p00910	BART1_0-u00910	0.736895	0.509397	1.47904	1.17083	1.77253	1.38248	2.29437	2.4572	1.27622	1.43154	1.18055	0.640947	1.72525	1.76885	3.2576	1.21098	1.55995	2.86927	1.93273	1.32296	3.30113	4.57709	3.73255	4.13709	1.78016	1.24965	2.29382	2.95945	3.40343	2.49174	2.79818	3.64167	1.49555	0.855206	0.886643	1.37007	6.20357	6.0227	2.96759	9.16036	1.23642	2.16803	1.4139	1.63365	3.95599	5.09759	5.17723	6.28948
BART1_0-p00911	BART1_0-u00911	0.461861	1.81071	1.59864	2.06923	0.596007	1.72367	1.47941	0.150359	1.26073	1.38774	1.85681	1.67953	3.62494	1.42938	0.663887	1.43166	1.90053	2.65975	1.88328	3.10317	3.07856	0.892409	1.85835	1.8752	2.00053	2.74974	1.74372	1.4835	0.247186	0.485205	1.81877	0.742479	1.29269	2.06374	1.76725	1.97753	1.01766	1.87185	2.29968	1.35366	1.26733	0.697104	2.45714	2.03739	1.35349	2.24793	1.28354	1.05771
BART1_0-p00912	BART1_0-u00912	0	0	0	0	0	0	0	0	0	0	0	0	0	0	0	0	0	0	0	0	0	0	0.402014	0	0	0.499969	0	0	0	0	0	0	0	0	0	0	0	0	0	0	0	0	0	0	0	0.917792	0	0
BART1_0-p00913	BART1_0-u00913	1.9023	1.14705	1.86322	2.32123	2.81685	2.79007	2.5822	3.09185	2.11242	1.53099	2.02661	1.97517	2.71927	2.62731	2.47876	1.90367	2.95778	2.11472	2.83813	2.54162	3.02928	4.4726	4.04215	4.95144	2.37332	2.70442	3.07336	2.44023	2.98008	2.72414	3.63621	3.71959	2.48274	2.27481	2.31944	2.5531	3.62825	3.57888	3.54803	4.01596	2.63437	2.1405	2.67699	2.46647	3.33327	3.21127	3.37191	3.75181
BART1_0-p00914	BART1_0-u00914	0.118317	0.22551	0	0	0.124358	0	0	0	0.142587	0.111103	0.123893	0.386203	0	0.208784	0.112585	0.289736	0	0	0	0	0	0	0	0	0.55635	0.117729	0.110294	0.108067	0.494687	0	0.13827	0.229214	0.275057	0	0	0.115752	0.248097	0	0	0.384512	0	0	0.228917	0.127964	0.263839	0	0.230571	0.289979
BART1_0-p00915	BART1_0-u00915	0.776452	1.17791	0.818645	3.07619	3.80036	3.52007	1.82239	2.84636	2.66224	2.03205	3.43778	1.2088	2.56674	2.49522	2.02243	0.880419	0.712518	1.81686	3.1833	3.07959	4.11018	4.48136	2.96961	3.18923	4.7061	4.07292	3.69768	2.89116	2.83349	2.02122	5.97565	2.5802	3.57152	3.8213	4.64911	0.917238	2.67657	3.52153	0.982293	2.93206	1.98901	4.23229	1.12716	2.26855	3.82974	2.82717	2.4797	1.67214
BART1_0-p00916	BART1_0-u00916	3.70652	3.15456	2.46074	2.83045	3.96136	4.94196	4.1296	4.35933	5.8654	3.0938	2.57905	5.13632	4.97138	4.23087	4.02935	3.72829	2.87396	5.23482	2.75063	4.54978	3.30772	4.98164	3.78514	5.03624	3.21334	3.1509	2.0086	5.86623	3.64429	5.5826	4.25397	4.04462	3.7263	3.99697	4.38219	3.16692	4.18319	3.82475	5.07741	4.30852	3.62402	3.3727	3.15617	3.36962	4.46296	5.63812	4.78095	2.99122
BART1_0-p00917	BART1_0-u00917	0	0	0	0	0	0	0	0	0	0	0	0	0	0	0	0	0	0	0	0	0	0	0	0	0	5.04514	0	0	0	0	0	0	0	0	0	0	0	0	0	0	0	0	0	0	0	0	0	0
BART1_0-p00918	BART1_0-u00918	0	0	0	0	0	0	0	0	0	0	0	0	0	0	0	0	0	0	0	0	0	0	0	0	0	0	0	0	0	0	0.202813	0	0	0	0	0	0	0	0	0	0	0	0	0	0	0	0	0
BART1_0-p00919	BART1_0-u00919	1.18973	0.908469	1.51114	0.51819	0.417221	1.29143	1.14496	1.03024	0.739972	0.079598	0.344291	0.487659	0.236202	0.50474	0.555219	0	0.248085	1.89374	0.457331	0.198836	0.319316	0.908273	0.487012	1.05714	0.859275	0.475604	0.954809	0.299829	0.104388	0.3877	0	0.666656	0	0.203634	0.282849	1.08628	0	0.449659	0.325307	0.334743	0.063705	0.256753	0.395965	0.862356	0	0.180719	0.055391	0.446187
BART1_0-p00920	BART1_0-u00920	0	0	5.99458	0	0	6.39783	0.925723	1.03521	0	0	1.10245	0	0	0	0	1.27267	0	1.38052	2.54122	0.910398	3.40222	0	0	0	0	0	0	0	2.18744	0	0	0	0	30.5199	0	3.15436	0	0	0	2.29553	1.82903	0	1.02896	1.14846	0	0	0	2.60125
BART1_0-p00921	BART1_0-u00921	1.25118	1.58911	2.89728	3.60791	4.93447	2.41459	4.91167	3.10795	2.11569	3.50399	1.56155	2.41903	4.25845	3.35865	2.44626	3.32506	6.27851	3.68785	4.0943	5.33932	1.38757	5.19495	5.23346	6.96284	3.84991	4.61703	5.92236	3.47142	4.30415	4.83781	2.53936	3.89681	3.78694	5.47928	3.92674	4.89527	4.31214	4.89161	3.64147	3.46412	3.62445	3.56411	3.99734	2.63763	3.5739	6.25221	3.38289	1.89635
BART1_0-p00922	BART1_0-u00922	7.64601	8.37496	10.0426	11.1905	5.43848	6.39404	5.41839	6.86424	5.78227	6.04666	9.40491	7.29368	5.60147	6.91735	6.58412	5.46252	6.30348	9.1113	5.55067	9.32502	8.1115	5.24479	6.14186	4.55736	10.0395	6.0424	7.36409	8.71356	7.4347	5.70633	5.00133	3.05606	7.37661	6.26222	5.75009	8.18819	5.0236	4.81571	5.38872	4.88608	8.23017	8.83008	9.13542	6.9931	3.59151	6.03005	5.92276	5.88597
BART1_0-p00923	BART1_0-u00923	2.93163	2.74083	3.5152	3.66877	4.51166	3.67055	3.85428	4.34239	2.97118	3.26873	3.08811	4.55663	3.8616	3.50011	3.54664	3.64588	4.45527	4.42368	5.20997	4.72952	4.64221	5.66689	5.84118	6.13768	3.78819	3.94441	3.60471	3.74384	4.05442	4.30886	4.3522	4.77879	4.20406	5.14757	3.8895	4.72158	4.76241	3.98106	5.04086	5.13345	3.81466	3.87886	3.51366	4.23127	4.62148	4.00001	3.8056	4.44817
BART1_0-p00924	BART1_0-u00924	17.4507	19.0271	18.8039	18.7605	21.7163	20.038	18.7742	20.9743	20.5445	20.0931	15.9251	24.8124	20.8051	20.4638	20.65	20.3829	26.2182	24.0243	25.5943	24.0583	15.8697	20.9088	23.9578	28.2693	24.1427	25.0533	27.5059	23.1647	21.2954	23.7315	23.0595	25.8527	27.5344	31.867	28.285	29.1937	31.0903	26.5384	32.7891	25.8153	28.3368	27.8233	27.4414	27.5312	29.6477	28.0721	25.8881	28.4375
BART1_0-p00925	BART1_0-u00925	28.6845	29.8823	30.9048	31.8907	35.7763	31.5813	30.9889	32.338	30.9435	25.854	24.7167	35.5179	32.226	29.5474	30.2537	30.4149	34.9595	34.0544	36.1098	32.2981	26.25	29.2505	33.2751	37.9489	30.1636	35.2901	31.6316	30.9186	28.7835	32.1217	30.4558	32.3749	39.0645	37.6945	35.8232	36.3869	34.5003	28.6643	35.155	31.9349	31.6679	32.4996	31.594	30.5918	30.9827	31.2397	30.4004	30.4286
BART1_0-p00926	BART1_0-u00926	7.1673	7.57816	6.53208	6.23191	6.34804	4.22231	5.11425	5.54761	8.42605	6.48892	7.78294	8.4786	6.34341	6.42889	6.64967	7.46643	7.27658	7.40942	7.85235	7.57791	7.71425	6.93019	5.84591	8.08397	7.22834	8.82818	9.20313	8.50739	6.48704	5.62761	4.36665	6.65311	8.17328	8.78344	8.17369	8.78998	8.44465	7.25792	7.42026	5.38261	8.14335	8.33068	7.45372	6.77074	5.20179	4.97184	7.30897	7.82529
BART1_0-p00927	BART1_0-u00927	0.613905	0.26002	0.298125	0.226372	0.357697	0.349826	0.181355	0.616257	0.327794	0.06402	0.142764	0.074469	0.142569	0.302022	0.454724	0.668758	0.069852	0	0	0	0.368369	0	0	0.081068	0.642539	0.067679	0.126819	0.186803	0.285287	0	0.079624	0.065897	0.079032	0.063489	0	0.06656	0	0.144922	0.081485	0.07383	0.058089	0	0	0.07368	0.151717	0.135761	0.066374	0
BART1_0-p00928	BART1_0-u00928	7.29613	4.87826	6.08103	4.2771	2.24869	4.85259	2.62711	4.9873	4.0322	5.88297	4.84807	2.45843	5.0932	0.678097	1.16371	4.01488	4.6885	4.28733	5.55735	6.7477	8.10164	3.26547	6.13816	5.3522	4.20098	4.75456	2.43464	5.39259	1.48017	0	2.25506	2.48456	4.90297	0.833136	2.24514	3.21303	0.962568	4.01928	4.26347	0	2.1353	0	3.4642	0	0	5.88316	6.54159	4.74918
BART1_0-p00929	BART1_0-u00929	0	0	0	0	0	0	0	0	0	0	0	0	0	0	0	0	0	0	0	0	0	0	0	0	0	0	0	0	0	0	0	0	0	0	0	0	0	0	0	0	0	0	0	0	0	0	0	0
BART1_0-p00930	BART1_0-u00930	10.1536	7.65428	8.76349	10.3447	10.6407	12.0242	10.3878	12.4797	7.69895	7.48953	6.97637	7.6197	7.44211	7.16659	6.49638	7.92666	12.7498	10.8897	11.8101	11.179	16.4227	11.9175	12.0519	13.0728	9.71277	10.2144	10.3208	9.68188	7.81803	8.71747	7.19108	8.87338	12.5108	17.6258	14.0024	12.6566	30.0248	34.5991	25.6835	31.1012	12.7692	12.4272	12.5845	11.399	13.6388	15.1227	11.8405	11.5584
BART1_0-p00931	BART1_0-u00931	0	0	0	0.088545	0	0	0.212881	0	0	0	0	0	0	0	0	0	0.082055	0	0	0	0	0	0	0	0	0	0	0.073109	0	0	0	0	0	0	0	0	0	0	0	0	0.204659	0	0	0	0	0	0	0
BART1_0-p00932	BART1_0-u00932	1.12789	0	0.203755	0.618967	0.895242	0.576384	0	1.68958	0	0.795405	0.591508	0.606809	0	0	0	0	1.16811	2.16718	1.79049	0.488938	0.304496	0.270286	1.02469	1.35767	1.5822	0.405503	0.26523	0.516016	1.47158	0	0.330644	1.10192	1.65331	1.84394	1.55567	0.556283	1.19224	1.20339	2.04326	0.612525	0.967113	1.83544	1.64377	1.5308	2.53607	0.564983	0.275875	0.346699
BART1_0-p00933	BART1_0-u00933	0	0	0	0	0	0	0	0	0	0	0	0	0	0	0	0	0	0	0	0	0	0	0	0	0	0	0	0	0	0	0	0	0	0.050093	0	0	0	0	0	0	0	0	0	0	0	0	0	0
BART1_0-p00934	BART1_0-u00934	0	0	0	0.107543	0	0	0	0	0	0	0	0	0	0	0.091446	0	0	0.121492	0	0	0	0	0	0	0	0	0	0	0	0	0	0	0	0	0	0	0	0	0	0	0	0	0	0	0	0	0	0
BART1_0-p00935	BART1_0-u00935	0	0	0	0	0	0	0	0	0	0	0	0	0	0	0	0	0	0	0	0	0	0	0	0	0	0	0	0	0	0	0	0	0	0	0	0	0	0	0	0	0	0	0	0	0	0	0	0
BART1_0-p00936	BART1_0-u00936	5.16417	6.04462	5.94803	7.27964	4.54751	4.54993	5.32964	4.51473	7.49474	4.79937	5.63595	7.63688	7.109	4.88245	5.45171	4.28094	8.5227	8.56833	8.91366	9.79659	6.64272	7.59511	8.09277	8.12775	13.943	13.8347	12.6248	11.9154	7.97418	8.84682	9.77869	11.9344	6.94003	5.81633	6.76176	6.81249	3.8576	4.51918	4.75255	4.2249	9.60285	8.29787	9.02182	9.56365	8.47029	7.2851	9.51626	7.46305
BART1_0-p00937	BART1_0-u00937	4.10484	2.81746	2.86025	4.64527	6.2934	6.29002	7.09306	5.60443	3.70292	2.94655	1.7546	4.73881	4.10327	6.21769	4.43613	3.01038	7.8488	5.63963	4.59183	7.41477	9.34368	8.78361	8.28576	7.8394	4.84975	4.05875	4.40156	3.78839	3.93413	5.1624	4.62111	4.96398	5.63059	5.30551	3.95865	4.59032	9.89625	7.71882	10.4769	7.70839	4.63012	2.63508	3.61603	4.03687	4.65251	5.99272	5.97751	6.13021
BART1_0-p00938	BART1_0-u00938	2.26487	3.19933	3.5265	4.16261	4.85632	4.46505	4.80342	5.71853	3.10312	3.18876	2.05994	4.03188	3.41018	4.44493	3.73531	4.28134	5.17448	3.92126	5.3993	4.91506	3.49241	4.19163	6.72352	7.07297	4.20712	4.88087	5.33394	3.40293	2.75431	4.32425	3.38803	5.32768	5.89734	5.39161	4.20862	6.05358	8.13502	8.13683	8.27066	6.82367	4.30407	3.971	4.22311	4.3216	7.33374	5.82875	7.22311	6.31701
BART1_0-p00939	BART1_0-u00939	11.3573	13.7795	10.7251	11.4406	9.77235	10.456	10.3481	10.6185	9.3302	8.73986	9.43787	9.22245	8.92351	7.15114	9.23036	7.66949	10.707	12.1498	8.66638	12.6292	11.5073	14.902	9.37218	10.3231	7.92052	9.32686	9.51924	12.2704	10.4529	7.04668	8.94302	7.77791	10.0574	12.0028	11.4263	10.1846	15.7174	17.2173	9.96254	22.5166	13.3273	12.4815	12.6132	11.9384	11.8927	13.0563	11.1499	12.6303
BART1_0-p00940	BART1_0-u00940	0	0	0	0	0	0	0	0	0	0	0	0	0	0	0	0	0	0	0	0	0	0	0	0.197582	0	0	0	0	0	0	0	0	0	0	0	0.324077	0	0	0	0	0	0	0.160046	0	0.369331	0.164939	0	0
BART1_0-p00941	BART1_0-u00941	0.700705	0.235734	0.863415	0.582186	1.2661	1.5325	1.24269	1.38785	0.724613	0.464145	0.503635	0.541606	1.06608	0.811805	0.554272	0.94383	1.0726	0.833607	1.08234	0.847446	1.33587	1.79964	1.92499	1.36866	0.725891	0.81622	0.790269	0.465748	0.747393	0.542634	1.13325	1.40422	0.801013	0.742657	0.504964	0.733004	1.28825	1.83785	1.21624	1.5756	0.915432	0.936515	0.556975	0.415214	1.37261	1.20191	1.36247	0.907553
BART1_0-p00942	BART1_0-u00942	0	0	0	0	0	0	0	0	0	0	0	0	0	0	0.198415	0	0	0	0	0	0	0	0	0	0	0	0	0.734259	0	0	0	0	0	0	0	0	0	0	0	0	0	0	0	0	0	0	0	0
BART1_0-p00944	BART1_0-u00944	0.056192	0.025963	0.040994	0.090551	0.229742	0.057674	0.483058	0.410633	0.066318	0	0.028496	0.030757	0.170754	0	0.285591	0.133651	0.19795	0	0.085394	0.023544	0.353109	0.292483	0.597636	0.43296	0	0.188779	0.10424	0	0.284939	0.175169	0.381274	0.183835	0.032469	0.026131	0.030366	0.132642	0.263818	0.404826	0.435419	0.530417	0.071687	0.09178	0.07887	0.060636	0.241876	0.35761	0.300404	0.333182
BART1_0-p00945	BART1_0-u00945	3.24832	2.5573	2.84181	3.1204	3.2298	3.21816	3.59578	3.09831	2.64821	2.80404	2.75045	2.3184	3.18696	2.98061	2.78511	2.67103	3.32021	3.2802	3.06377	3.41873	2.62605	2.70583	3.62354	3.52774	2.70819	2.68749	2.73576	2.76069	2.67256	3.212	2.33852	2.44505	3.44393	2.62127	3.18558	3.51077	3.35039	3.45845	3.29365	3.26595	3.19825	3.1692	2.83749	2.48506	3.47542	2.78401	2.71834	2.61591
BART1_0-p00946	BART1_0-u00946	14.7611	13.5885	15.7957	16.2467	20.5284	20.5553	17.4296	21.1274	17.5604	14.0925	13.9419	18.6924	18.1134	16.5643	19.217	17.8553	19.2232	19.6482	21.2832	21.0195	22.4348	21.2242	21.4309	21.8159	19.1753	20.9965	19.7063	21.1566	20.0205	21.617	18.0963	19.4531	22.0585	16.2416	18.8212	18.7066	21.8953	22.7276	21.9802	21.3098	18.3363	18.6381	18.9682	17.3414	21.0917	19.5927	21.7351	19.5927
BART1_0-p00947	BART1_0-u00947	0	0	0	0	0	0	0	0	0	0	0	0	0	0	0	0	0	0	0	0	0	0	0	0	0	0	0	0	0	0	0	0	0	0	0	0	0	0	0	0	0	0	0	0	0	0	0	0
BART1_0-p00948	BART1_0-u00948	7.38793	7.47643	9.89155	8.89592	11.8994	9.37082	8.31917	10.2074	8.8571	7.60506	6.49986	8.25152	8.19571	8.49356	8.82175	7.62191	11.922	9.88175	9.95674	10.5296	10.9985	11.3434	12.1999	12.6188	9.68284	8.9225	9.54174	8.97649	8.53751	8.31255	10.0966	9.28514	10.5928	10.8023	9.57246	10.0571	14.7013	13.2967	11.9398	15.7493	10.4706	8.57955	7.50547	7.42563	9.52459	8.63442	9.45515	9.53344
BART1_0-p00949	BART1_0-u00949	0.040037	0.037289	0	0.201105	0	0	0	0	0.043075	0	0.21397	0.038839	0	0.030799	0	0	0	0	0	0	0	0	0	0	0	0	0	0	0.099139	0	0	0	0.344248	0.353653	0.142434	0.420879	0.149065	0.306243	0.27858	0.037943	0.48815	0.040793	0.19735	0.589714	0.094257	0.396096	0.803776	0.072855
BART1_0-p00950	BART1_0-u00950	2.84155	2.15957	2.47279	2.83587	3.39313	3.25612	3.16931	3.0353	2.9023	2.58473	2.41845	3.5815	3.24362	3.53897	3.03705	3.04259	3.64572	2.94895	3.51149	3.43298	2.78012	4.53214	4.07419	4.64812	3.25793	3.5286	2.9325	3.37266	3.07494	3.31712	3.33347	3.66607	3.97638	3.39999	3.8594	3.15653	4.33552	3.99339	4.98185	3.83822	2.89675	2.79395	2.6234	2.63779	3.92363	3.51071	3.48277	3.39573
BART1_0-p00951	BART1_0-u00951	0.259099	0.026321	0.161785	0.171341	0.093873	0.383688	0.252593	0.076232	0.067994	0.265841	0.258298	0.207063	0.181851	0.126543	0.374954	0.371641	0.63499	0.070893	0.42697	0.40026	0.462421	0.208433	0.29803	0.293572	0.167637	0.125917	0.630036	0.280534	0.494023	0.216813	0.117512	0.211354	0.404661	0.674574	0.189109	0.540451	0.631598	0.195377	0.552848	0.616109	0.749827	0.277981	0.194508	0.444251	0.247817	0.376093	0	0.497235
BART1_0-p00952	BART1_0-u00952	0	0	0	0	0	0	0	0	0	0	0	0	0	0	0	0	0	0	0	0	0	0	0	0	0	0	0	0	0	0	0	0	0	0	0	0	0	0	0	0	0	0	0	0	0	0	0	0
BART1_0-p00953	BART1_0-u00953	37.92	38.432	31.7974	35.3616	24.4596	27.6859	24.3056	25.0209	34.5413	27.8472	30.241	29.7225	28.4012	34.2209	33.7282	34.7636	25.1196	34.0131	22.9806	24.6157	24.0538	23.0981	19.6285	16.6766	34.4999	23.9119	26.964	34.0728	33.9889	27.5521	31.7307	25.3599	22.3421	23.6975	22.8776	24.7976	16.3788	20.0118	23.0302	25.043	27.915	32.6139	30.0855	29.5491	22.7797	26.1991	27.1221	22.849
BART1_0-p00954	BART1_0-u00954	0	0	0	0	0	0	0	0	0	0	0	0	0	0	0	0	0	0	0	0	0	0	0	0	0	0	0	0	0	0	0	0	0	0	0	0	0	0	0	0	0	0	0	0	0	0	0	0
BART1_0-p00955	BART1_0-u00955	0	0	0	0	0	0	0	0	0	0	0	0	0	0	0	0	0	0	0	0	0	0	0	0	0	0	0	0	0	0	0	0	0	0	0	0	0	0	0	0	0	0	0	0	0	0	0	0
BART1_0-p00956	BART1_0-u00956	0.126548	0	0	0	0.133057	0	0	0	0	0	0.26505	0	0	0	0	0	0	0	0	0	0	0	0.113992	0	0	0	0	0	0.132268	0	0.147916	0	0	0	0	0	0	0	0.303259	0	0	0	0	0.136895	0	0	0	0
BART1_0-p00957	BART1_0-u00957	1.79945	0.857427	0.653362	0.661536	0.946942	0.460811	0.531203	0.600922	0	0.845104	0.6283	0.162804	0	0.791997	0.570443	0	0.616961	1.33248	1.06421	0.908598	0.809788	0.142802	0.270504	0	0.5635	0.298958	1.26028	0.13701	0	0.156207	0.175365	0.436487	0	0.698893	0.654822	0.440818	0.787424	0.159569	0.359786	0.650102	0.128037	0.651991	1.16149	0.324603	0	0.299233	0.43868	0
BART1_0-p00958	BART1_0-u00958	0	0	0	0	0	0	0	0	0	0	0	0	0	0	0	0	0	0	0	0	0	0	0	0	0	0	0	0	0	0	0	0	0	0	0	0.592547	0	0.320288	0	0	0	0	0	0	0.337677	0	0	0
BART1_0-p00959	BART1_0-u00959	0	0	0	0	0	0.058973	0.1019	0	0	0	0	0.062804	0.180204	0	0.054755	0	0	0	0	0.099396	0	0	0.05158	0	0	0	0	0	0	0	0	0	0	0	0	0.112125	0.120142	0.061053	0.137267	0.062209	0	0	0	0	0.063894	0	0	0.070349
BART1_0-p00960	BART1_0-u00960	0	0	0	0	0	0	0	0.100197	0	0	0	0	0	0	0.063354	0	0	0	0	0	0.035906	0	0	0	0	0	0	0	0.034767	0	0	0	0	0	0	0	0.034693	0	0	0	0.084835	0	0	0	0	0	0	0
BART1_0-p00961	BART1_0-u00961	8.26941	7.82674	9.18801	8.4878	8.59796	8.63559	8.98402	9.47085	7.26045	7.68903	6.89971	7.32342	8.44535	8.06042	7.42581	7.06446	8.01439	9.76168	8.174	9.15031	9.16874	9.07691	9.37901	8.52815	8.18855	7.15178	6.82361	9.47469	7.45005	6.82559	6.53886	7.47016	10.7881	9.36412	9.34297	10.1883	9.35517	12.4154	10.4237	10.5506	8.75567	9.21278	8.04968	9.18756	8.14899	9.3444	8.88839	7.02653
BART1_0-p00962	BART1_0-u00962	0	0	0	0.019701	0	0.036495	0.047281	0.035731	0.063867	0.016675	0	0	0	0	0.13554	0	0	0.044716	0	0	0	0	0	0	0	0	0	0.032436	0	0	0	0.034253	0	0	0	0.012496	0	0	0	0	0	0	0	0	0	0	0	0.015703
BART1_0-p00963	BART1_0-u00963	0	0	0	0	0	0	0	0	0	0	0	0	0	0	0	0	0	0	0	0	0	0	0	0	0	0	0	0	0	0	0	0	0	0	0	0	0	0	0	0	0	0	0	0	0	0	0	0
BART1_0-p00964	BART1_0-u00964	4.1565	3.49776	4.2185	4.83141	4.84466	4.73346	3.78358	4.39779	2.84352	2.81628	2.7723	4.11246	3.2501	2.90356	3.12627	3.3588	3.42892	3.04745	3.10898	4.41238	2.6248	3.78398	3.7586	2.98483	2.71033	2.45581	2.88491	2.32512	2.61782	2.34461	2.77185	3.25182	3.11576	3.62098	3.47035	2.87784	2.67749	2.98246	2.68755	3.19703	2.15463	2.18091	2.13747	1.87402	2.40309	2.69218	2.26529	2.50044
BART1_0-p00965	BART1_0-u00965	0	0	0	0	0	0	0	0	0	0	0	0	0	0	0	0	0	0	0	0	0	0	0	0	0	0	0	0	0	0	0	0	0	0	0	0	0	0	0	0	0	0	0	0	0	0	0	0
BART1_0-p00966	BART1_0-u00966	0.056079	0.179547	0.068675	0.052145	0	0.096657	0	0	0.169679	0.176788	0.098555	0.308974	0.049212	0	0.26923	0.057746	0	0	0	0	0	0	0	0	0	0	0	0	0	0	0	0	0	0	0	0	0.049192	0	0	0.050963	0	0	0	0	0	0	0	0
BART1_0-p00967	BART1_0-u00967	0	0	0	0	0	0	0	0	0	0	0	2.11962	1.07629	0.877021	0	0	1.0768	2.7313	0	0.900504	1.10933	0	0.956564	3.29907	0	0	0.884117	0	0	0	0	0	0	0	1.18088	1.94954	0	0	1.27677	0	0	0	0	0	0	0	0	0
BART1_0-p00968	BART1_0-u00968	0.989746	0	0	0	0	0	0	0	0.248716	0	0	0	0	0	0	0	0	0	0	0	0	0	0	0	0	0	0	0	0	0	0	0	0	0	0	0	0	0	0	0	0	0	0	0	0	0	0	0
BART1_0-p00969	BART1_0-u00969	0	0	0	0	0	0	0	0	0	0	0	0	0	1.2705	0	0	0	0	0	0	0.531526	0	0	0	0	0	0	1.35201	0	0	0	0	0	0	0	0	0	0	0	3.21937	0.859623	0	0	0	0	0	0	0
BART1_0-p00970	BART1_0-u00970	3.37939	0.795523	2.5628	4.67021	0.595394	2.5385	0.389826	1.18209	1.08813	1.51707	3.23859	2.00452	0	2.30456	1.57148	3.08601	1.09499	1.41705	1.82626	1.18241	5.14529	1.29907	0.070366	0	2.7738	0.880793	1.23962	3.85714	3.0215	0.707072	0	0	1.07441	0.728638	0.855443	0.995361	0.194644	0	0.100609	1.10978	1.34407	2.52177	4.07663	1.36439	1.36986	2.03467	1.45838	0.682527
BART1_0-p00971	BART1_0-u00971	30.6365	32.2694	32.6302	30.8896	37.4007	33.4967	32.3745	33.024	36.6865	34.4063	28.9303	41.8179	38.2426	34.4877	35.452	33.1592	40.9031	36.2961	38.8621	36.8182	25.2447	34.4609	39.2612	41.7923	34.9219	43.1061	42.176	33.8791	31.7025	39.897	38.072	40.8982	37.5686	42.139	42.087	40.0859	38.3712	34.7673	39.942	33.5008	36.6263	34.5339	35.3595	36.5679	38.0848	33.7344	32.217	35.7854
BART1_0-p00972	BART1_0-u00972	0	0	0	0	0	0	0	0	0	0	0	0	0	0	0	0	0	0	0	0	0	0	0	0	0	0	0	0	0	0	0	0	0	0	0	0	0	0	0	0	0	0	0	0	0	0	0	0
BART1_0-p00973	BART1_0-u00973	5.07978	10.3152	6.21494	6.68508	4.04645	1.40599	1.97261	2.17552	2.8658	1.35417	3.42673	3.59364	1.86029	6.94159	0.108688	0.329823	0.151947	0.195175	1.26625	0.190729	0.526574	0.213295	0.206805	0.095167	1.26269	2.88951	0.161281	0.137649	0.149914	0.148142	0.121485	0.119993	0.281729	0.1456	0.2104	0.212188	0.054397	0.127271	0.119544	0.533974	0.21928	0.162748	0.140401	0.104943	0.612455	0.107791	0.102118	0.158478
BART1_0-p00974	BART1_0-u00974	0	0	0	0	0	0	0	0	0	0	0	0	0	0	0	0	0	0	0	0	0	0	0	0	0	0	0	0	0	0	0	0	0	0	0	0	0	0	0	0	0	0	0	0	0	0	0	0
BART1_0-p00975	BART1_0-u00975	0	0	0	0	0	0	0	0	0	0	0	0	0	0	0	0	0	0	0	0	0	0	0	0	0	0	0	0	0	0	0	0	0	0	0	0	0	0	0	0	0	0	0	0	0	0	0	0
BART1_0-p00976	BART1_0-u00976	0	0	0	0	0	0	0	0	0	0	0	0	0	0	0	0	0	0	0	0	0	0	0	0	0	0	0	0	0	0	0	0	0	0	0	0	0	0	0	0	0	0	0	0	0	0	0	0
BART1_0-p00977	BART1_0-u00977	2.40264	8.73243	1.44805	1.11128	0.680508	0.354992	1.02535	0.795401	1.39471	0.96075	1.89788	1.06751	1.23818	0.600706	0.699321	1.06634	0.256261	0.236762	0.253788	0.124224	0.033853	0.046865	0.190293	0.074324	0.339124	0.279301	0.203541	0.295531	0.230728	0.309035	0.134691	0.020745	0.313436	0.195838	0.338843	0.536455	0.065414	0.073472	0.186856	0	0.245863	0.169088	0.062309	0.134059	0.136577	0	0.121874	0.302217
BART1_0-p00978	BART1_0-u00978	0	0	0	0	0	1.69112	0	0	0	0	0	0	0	0	0	0	0	0	0	0.353144	0	0	0	0	0	0	0	0	0	0	0	0	0	0	0	0	0	0.406922	0	0	0	0	0	0.20698	0	0	0	0
BART1_0-p00979	BART1_0-u00979	0	0	0	0	0	0	0	0	0	0	0	0	0	0	0	0	0	0	0	0	0	0	0	0	0	0	0	0	0	0	0	0	0	0	0	0	0	0	0	0	0	0	0	0.092601	0	0	0	0
BART1_0-p00980	BART1_0-u00980	0	0	0	0	0	0	0	0	0	0	0	0	0	0	0	0	0	0	0	0	0	0	0	0	0	0	0	0	0	0	0	0	0	0	0	0	0	0	0	0	0	0	0	0	0	0	0	0
BART1_0-p00981	BART1_0-u00981	0	0	0	0	0	0	0	0	0	0	0	0	0	0	0	0	0	0	0	0	0	0	0	0	0	0	0	0	0	0	0	0	0	0	0	0	0	0	0	0	0	0	0	0	0	0	0	0
BART1_0-p00982	BART1_0-u00982	0	0	0	0	0	0	0	0	0	0	0	0	0	0	0	0	0	0	0	0	0	0	0	0	0	0	0	0	0	0	0	0	0	0	0	0	0	0	0	0	0	0	0	0	0	0	0	0
BART1_0-p00983	BART1_0-u00983	0	0	0	0	0	0	0	0	0	0	0	0	0	0	0	0	0	0	0	0	0	0	0	0	0	0	0	0	0	0	0	0	0	0	0	0	0	0	0	0	0	0	0	0	0	0	0	0
BART1_0-p00984	BART1_0-u00984	0	0	0	0.126644	0	0	0.101593	0	0	0	0	0	0	0	0	0	0	0	0	0	0	0	0	0	0	0	0	0	0	0.358123	0	0.111061	0.533075	0	0.124834	0.224343	0.12021	0	0.274646	0.124221	0	0.249437	0	0.124018	0.255678	0.114292	0	0
BART1_0-p00985	BART1_0-u00985	0	0	0	0	0	0	0	0	0	0	0	0	0	0	0	0	0	0	0	0	0	0	0	0	0	0	0	0	0	0	0	0	0	0	0	0	0	0	0	0	0	0	0	0	0	0	0	0
BART1_0-p00986	BART1_0-u00986	0.074564	0.142116	0.135946	0.198232	0	0.267817	0.250616	0.248516	0.268226	0.06996	0.074891	0.156665	0.116846	0.165448	0.035523	0.182862	0.076228	0	0.116917	0.096668	0.120803	0.105899	0.033414	0.17688	0.070309	0.036926	0.103794	0.442282	0.272929	0.077495	0.217446	0.071915	0.12933	0	0.080648	0.072643	0.233499	0.079157	0	0.120995	0.060905	0	0.035986	0.04024	0.079487	0.037064	0.103264	0.410439
BART1_0-p00987	BART1_0-u00987	11.3269	11.2805	11.0049	13.4437	12.8621	8.07063	12.0654	19.7765	21.2221	15.888	15.1805	21.3387	17.1001	15.676	18.8212	18.0755	3.5363	4.7164	5.02268	4.82723	3.05121	2.56727	2.31883	2.28945	9.25208	9.21546	7.00649	6.20386	8.86387	9.06998	10.3236	9.30793	7.22556	6.24596	7.0705	5.63985	4.23072	3.74889	4.5766	2.97769	12.1924	10.0443	12.0951	10.5415	5.754	6.98998	10.6197	6.3288
BART1_0-p00989	BART1_0-u00989	1.40966	1.11954	1.87081	0.258317	1.24084	1.44193	0.41582	2.34904	3.70704	1.32512	1.23167	1.01446	0.983828	0.411088	0.669362	1.43524	0.970965	0.300006	0	0	0.253731	0	0	0	1.76086	0.470688	0.881739	0.429741	0.490704	1.22583	0.550512	0.228986	2.74884	1.53527	0.258269	2.31215	0.247876	0.250438	1.41545	1.02002	0.80462	2.55069	0.911997	1.78376	0.790533	0.470097	1.37764	1.15445
BART1_0-p00990	BART1_0-u00990	0.127631	0.36489	0	0.281762	0	0	0	0	0	0.11986	0	0.277561	0.133465	0	0	0	0	0	0	0	0	0.48563	0	0	0	0	0	0	0	0	0	0	0	0	0	0	0	0	0	0	0	0	0.247	0	0	0	0	0
BART1_0-p00991	BART1_0-u00991	0	0	0	0	0	0	0	0	0	0	0.209344	0.216122	0	0	0.189797	0	0	0	0	0	0	0	0	0.23933	0	0.399345	0	0	0	0	0	0	0.466503	0	0	0	0	0	0	0	0	0	0	0.649335	0	0.1996	0.31976	0.245181
BART1_0-p00992	BART1_0-u00992	0.32842	0.391228	0.239107	0.726242	0.689301	0.589379	0.509292	0	0.098725	0.30828	0.257808	0.447764	0.943982	0.508439	0.312696	0.201192	0.757284	0.414939	0.387118	1.0651	0.08868	0.467512	0.147546	1.26968	0.541144	0.244587	1.06937	0.374808	0.085841	0.427051	0.575234	1.50817	0.761721	1.29947	0.891343	1.12245	0.429566	0.959706	0.687069	0.444441	0.979324	1.16135	0.872837	0.709747	0.639621	1.47137	0.879155	0.904799
BART1_0-p00993	BART1_0-u00993	0.068471	0.065252	0.04994	0	0	0	0.091048	0	0.082087	0	0.322304	0.149849	0.178824	0.091177	0	0.083964	0	0	0.026837	0	0	0	0	0	0	0	0	0	0.035804	0	0	0	0.197897	0.127381	0.222119	0.466877	0.107192	0.181711	0.163393	0.037034	0.232984	0.335477	0.495643	0.147877	0.152028	0.238227	0.145125	0
BART1_0-p00994	BART1_0-u00994	0	0	0	0	0	0	0	0	0	0	0	0	0	0	0	0	0	0	0	0	0	0	0	0	0	0	0	0	0	0	0	0	0	0	0	0	0	0	0	0	0	0	0	0	0	0	0	0
BART1_0-p00995	BART1_0-u00995	0	0	0	0	0	0	0	0	0	0	0	0	0	0	0	0	0	0	0	0	0	0	0	0	0	0	0	0	0	0	0	0	0	0	0	0	0	0	0	0	0	0	0	0	0	0	0	0
BART1_0-p00997	BART1_0-u00997	0	0	0	0	0	0	0	0	0	0	0	0	0	0	0	0	0	0	0	0	0	0	0	0	0	0	0	0	0.142287	0	0	0	0	0	0	0	0	0	0	0	0	0	0	0	0	0	0	0
BART1_0-p00998	BART1_0-u00998	0	0	0	0	0	0	0	0	0	0	0	0	0	0	0	0	0	0	0	0	0	0	0	0	0	0	0	0	0	0	0	0	0	0	0	0	0	0	0	0	0	0	0	0	0	0	0	0
BART1_0-p00999	BART1_0-u00999	0	0	0	0	0	0	0	0	0	0	0	0	0	0	0	0	0	0	0	0	0	0	0	0	0	0	0	0	0	0	0	0	0	0	0	0	0	0	0	0	0	0	0	0	0	0	0	0
BART1_0-p01000	BART1_0-u01000	0	0	0.049149	0	0	0	0	0.067731	0	0	0.141213	0	0	0	0	0.082688	0	0.084696	0	0	0	0	0	0	0	0	0	0	0	0	0	0	0	0	0.146318	0.065835	0	0.214513	0	0.073027	0	0	0	0	0	0	0	0
BART1_0-p01001	BART1_0-u01001	0.026284	0.075144	0	0.174724	0.110064	0.053956	0.186415	0.316936	0.06299	0.12329	0.109964	0.08633	0.054911	0.046694	0.025048	0.032236	0.107418	0.099237	0.16476	0.068141	0.085166	0.049744	0.070626	0	0.223134	0.130083	0.07313	0.095929	0.192429	0	0.030652	0.202682	0.242968	0.464456	0.426042	0.332699	0.274198	0.557929	0.59528	0.540143	0.335296	0.286207	0.152176	0.141806	0.058335	0.20897	0.127734	0.225002
BART1_0-p01002	BART1_0-u01002	0	0.101527	0.038143	0	0.048993	0	0	0.146868	0.047431	0.052238	0	0	0	0	0.067324	0	0.150972	0	0.185662	0.21024	0	0.163295	0.109897	0	0.22041	0.104853	0	0	0.10316	0.124604	0	0	0	0.042976	0.171812	0	0	0.204581	0	0.052336	0	0.123392	0.153343	0	0	0.104382	0.041494	0
BART1_0-p01003	BART1_0-u01003	0	0	0	0	0	0	0	0	0	0	0	0	0	0	0	0	0	0	0	0	0	0	0	0	0	0	0	0	0	0	0	0	0	0	0	0	0	0	0	0	0	0	0	0	0	0	0	0
BART1_0-p01004	BART1_0-u01004	0	0	0	0	0	0	0	0.072236	0.043106	0.067463	0	0.039336	0	0	0.034256	0	0	0	0	0	0	0	0	0	0	0	0	0	0.037599	0	0	0	0.041568	0.066886	0.038881	0.070047	0.075051	0	0.085753	0	0	0	0	0.038803	0.119748	0.071481	0	0.131928
BART1_0-p01005	BART1_0-u01005	0	0	4.42658	1.55126	0.505582	0	0	0	1.16612	0.446383	0.498207	0	1.49339	0	0	1.15411	0	0	0.759112	0.823618	1.02382	0	0.869361	0	0	0	0	0	0	0.994081	0.557945	1.40248	1.67661	0	1.06116	0.471787	1.01247	0.507682	3.4664	1.03293	2.04498	2.05185	0.462869	3.10183	0.537653	0	0.465908	2.33988
BART1_0-p01006	BART1_0-u01006	0	0	0	0	0	0	0	0	0	0	0	0	0	0	0	0	0	0	0	0	0	0	0	0	0	0	0	0	0	0	0	0	0	0	0	0	0	0	0	0	0	0	0	0	0	0	0	0
BART1_0-p01007	BART1_0-u01007	1.53252	1.53732	1.60396	1.47485	1.01301	1.20055	0.929647	1.29699	1.47337	1.0593	0.717034	1.06014	1.13736	0.483826	1.15312	1.06355	1.50348	1.54739	1.48476	1.41136	1.02364	1.31622	1.17358	1.33788	1.08439	1.5164	1.15911	0.956684	1.26544	1.21258	0.917002	1.06868	1.84	2.04395	2.02548	1.688	1.03043	1.19835	1.68202	1.09039	1.49167	1.53716	1.36183	1.37057	0.894798	1.06191	1.21495	1.23283
BART1_0-p01008	BART1_0-u01008	1.04096	0.25719	0.899695	0.939315	1.04996	1.70126	1.84553	1.0457	0.647268	0.791466	0.564636	0.337404	0.725009	0.4448	0.330609	0.520016	0.630678	0.339941	0.536749	0.433197	0.79119	0.365064	0.69113	0.685989	0.545285	0.229132	0.178906	0.246281	0.08064	0.60106	0.40477	0.409057	1.02545	1.00422	0.959204	1.05178	0.965932	1.54841	1.24162	0.834175	0.684988	1.21727	0.781524	0.957123	0.89903	0.881606	0.637252	0.80175
BART1_0-p01009	BART1_0-u01009	0	0	0.107603	0	0	0	0	0	0	0.13917	0	0	0	0	0	0	0.152387	0	0	0	0	0	0	0	0	0	0	0	0.309671	0.463019	0	0	0	0	0	0	0	0	0	0	0	0	0	0	0	0	0	0
BART1_0-p01010	BART1_0-u01010	0	0	0	0	0	0	0.024833	0	0	0.026279	0	0.030665	0	0	0	0	0	0	0	0	0	0	0.050184	0	0	0	0	0	0.029296	0	0	0	0	0	0	0	0	0	0	0	0	0	0	0	0	0	0	0
BART1_0-p01011	BART1_0-u01011	5.25704	7.5148	6.67566	7.17884	5.18638	7.55202	5.63074	5.32429	6.98935	5.59042	6.87462	6.80271	6.49938	5.90727	8.47265	7.30483	5.42108	5.96183	5.63466	5.60433	5.44143	5.31111	6.24517	4.10666	5.24505	5.42579	4.67699	5.91709	6.18481	6.55728	4.70212	5.83284	6.74019	5.42068	4.69348	5.63566	5.90115	5.07	5.80169	5.16631	6.74732	4.24457	6.80926	5.62772	5.98501	6.57786	6.56044	5.35956
BART1_0-p01012	BART1_0-u01012	3.46591	3.85857	3.70943	4.19792	4.34164	4.28841	4.10627	3.67746	3.49457	3.34288	3.52372	4.04117	4.53428	4.08382	4.07428	3.97222	3.4099	3.6297	2.97049	3.27531	3.49855	2.66755	3.33763	2.34285	3.63519	3.65636	3.03521	3.42865	2.50686	3.19784	3.36246	4.12272	3.33245	4.38603	4.02737	3.53351	3.27886	4.19478	3.16711	3.64399	4.02272	4.4791	3.59508	4.02006	4.78223	3.57392	4.18797	2.69402
BART1_0-p01013	BART1_0-u01013	10.1322	8.25533	11.456	9.69149	8.68509	10.8824	10.0802	10.6561	12.6044	10.2622	9.46181	13.2043	12.2173	10.278	10.7314	11.1072	13.5888	13.4475	12.4464	11.4554	9.66901	10.187	11.9882	10.8575	13.7522	17.6961	17.0421	12.7803	10.4624	13.8296	12.8779	13.8071	14.4367	12.8085	12.425	14.0555	10.3937	8.8913	11.1156	7.5337	14.1029	13.7485	13.7281	13.9673	13.4734	10.8566	10.9302	11.9911
BART1_0-p01014	BART1_0-u01014	10.8622	32.4108	8.60805	9.4629	26.3989	31.6321	19.0337	16.1851	16.19	9.86097	5.96009	12.8091	17.8574	14.0802	12.2186	21.1502	30.6579	18.0649	23.8971	15.4967	19.9576	23.7606	27.5478	26.2185	15.82	29.5166	14.589	18.3478	8.19408	17.9606	18.6048	17.8686	34.3623	29.9076	34.753	36.7532	43.5707	37.5817	35.8329	42.5386	44.304	52.3004	44.4758	43.6477	69.3653	46.4077	49.6018	60.1065
BART1_0-p01015	BART1_0-u01015	0	0	0	0.142712	0.135261	0	0.228639	0.064748	0.154931	0	0	0.140859	0	0.228515	0	0	0.132065	0	0	0.055764	0.06966	0	0	0.153264	0.06076	0	0	0.058873	0.134875	0.134135	0	0	0.074708	0	0.13983	0.125844	0	0	0.077031	0	0	0	0	0	0	0.064175	0	0
BART1_0-p01016	BART1_0-u01016	212.19	186.131	194.864	209.261	244.568	262.764	253.653	270.376	167.46	152.851	139.157	165.254	198.167	179.443	178.583	168.845	198.728	192.318	195.621	199.171	249.909	224.555	227.424	230.088	147.277	153.814	153.714	155.998	155.315	149.618	160.787	152.613	175.578	174.134	156.102	154.038	204.06	235.445	208.834	246.078	141.967	144.919	136.321	140.359	160.924	153.29	149.656	158.895
BART1_0-p01017	BART1_0-u01017	0	0	0	0	0	0	0	0	0	0	0	0	0	0	0	0	0	0	0	0	0	0	0	0	0	0	0	0	0	0	0	0	0	0	0	0	0	0	0	0	0	0	0	0	0	0	0	0
BART1_0-p01018	BART1_0-u01018	0	7.60897	0	1.01013	0	0	1.96082	0.869122	2.1833	0.671463	4.39918	0	1.10112	0	3.23178	1.07627	0.868736	6.43015	2.88904	0	3.40388	3.52174	2.48593	5.83924	0.712366	1.96238	0.940957	4.02578	0.916902	4.12511	0.943703	0	2.40473	0	3.9772	0	0	3.86465	4.939	2.80319	1.56985	2.23271	2.07238	2.8665	0	1.47215	3.4208	0
BART1_0-p01019	BART1_0-u01019	0.027772	0.105863	0.162085	0.061535	0.058151	0.028504	0.122448	0.027905	0.631858	0.286596	0.522859	0.394966	0.377133	0.147994	0.158792	0.102179	0.255391	0.27964	0.326436	0.119999	0.239965	0.341666	0.199015	0.065839	0.445311	0.467355	0.283346	0.177382	0.174273	0.317434	0.097165	0.321257	0.09628	0.025829	0.120057	0.054086	0.028974	0.029476	0	0	0.141717	0.120961	0.453468	0.239024	0.092463	0.055202	0.080982	0
BART1_0-p01020	BART1_0-u01020	0	0	0	0	0	0	0	0	0	0	0	0	0	0	0	0	0	0	0	0	0	0	0	0	0	0	0	0	0	0	0	0	0	0	0	0	0	0	0	0	0	0	0	0	0	0	0	0
BART1_0-p01021	BART1_0-u01021	132.311	107.368	151.797	136.74	160.917	150.148	139.755	144.442	133.554	118.655	112.657	141.895	143.767	138.262	139.236	136.589	122.719	114.973	129.265	121.809	103.962	100.285	114.157	113.072	99.5804	110.014	111.335	98.8268	109.457	126.558	119.582	118.061	118.875	136.433	137.803	118.116	121.69	101.516	118.306	95.3254	110.131	110.087	109.684	109.57	115.85	112.383	113.837	112.543
BART1_0-p01022	BART1_0-u01022	0.181552	0.057672	0.088191	0.13393	0	0	0	0	0.218011	0	0.443269	0	0.063239	0	0	0.074176	0.061946	0.30538	0	0	0	0	0	0	0	0.060019	0	0	0	0	0.07063	0	0.140165	0	0	0	0	0	0.072265	0	0.103048	0	0.058451	0.19607	0	0	0	0
BART1_0-p01023	BART1_0-u01023	0	0.059259	0.090612	0	0	0.316564	0.054701	0	0.148238	0	0	0.067915	0	0	0	0	0	0	0.048449	0.053763	0	0.117903	0	0	0	0	0	0.056337	0	0	0.072035	0	0	0	0	0	0	0	0	0	0	0	0	0	0	0	0	0
BART1_0-p01024	BART1_0-u01024	0.03592	0	0	0	0.021571	0	0	0	0	0.019334	0	0	0	0	0.019643	0	0.018342	0.02259	0.016145	0	0	0	0	0	0	0	0.019109	0	0	0	0	0	0	0	0	0	0	0.043745	0	0	0	0	0	0	0	0.017844	0	0
BART1_0-p01025	BART1_0-u01025	0	0	0	0	0	0	0	0	0	0	0	0	0	0	0	0	0	0	0	0	0	0	0	0	0	0	0	0	0	0	0	0	0	0	0	0	0	0	0	0	0	0	0	0	0	0	0	0
BART1_0-p01026	BART1_0-u01026	0	0	0	0	0	0	0	0	0	0	0	0	0	0	0	0	0	0	0	0	0	0	0	0	0	0	0	0	0	0	0	0	0	0	0	0	0	0	0	0	0	0	0	0	0	0	0	0
BART1_0-p01027	BART1_0-u01027	26.2392	21.3413	25.2217	26.1182	28.0068	30.9398	29.5116	27.1489	24.0975	21.2969	22.0906	22.9455	25.4644	24.278	23.8807	24.2173	25.1711	24.1995	28.0154	25.2086	23.0864	21.9872	25.4932	24.0442	26.0919	27.536	30.5688	27.0608	23.743	25.9703	24.7532	28.7745	19.4777	24.6208	25.5591	22.0637	24.8427	24.3719	25.713	21.7293	26.3609	24.5049	24.5208	23.6259	22.6997	22.6317	25.4606	24.0865
BART1_0-p01028	BART1_0-u01028	0	0	0.611715	0.246818	1.71664	0.745155	0.515441	2.00125	0	0.307364	0.253	0.276276	0.234875	0	0	0	0.51266	0.336638	0.489189	0.809902	0.346943	2.1737	1.67072	1.5586	0.742814	0	0.255418	1.09415	0	1.70916	0	0.219338	0	1.12975	0.250658	0.503482	1.63819	0.767955	0.299441	2.75548	0.687635	1.34736	1.11774	0.258464	1.07812	0	0.869766	1.26948
BART1_0-p01029	BART1_0-u01029	0	0	0	0	0	0	0	0	0	0	0	0	0	0	0	0	0	0	0	0	0	0	0	0	0	0	0	0	0	0	0	0	0	0	0	0	0	0	0	0	0	0	0	0	0	0	0	0
BART1_0-p01030	BART1_0-u01030	0	0	0	0	0	0	0	0	0	0	0	0	0	0	0	0	0	0	0	0	0	0	0	0	0	0	0	0	0	0	0	0	0	0	0	0	0	0	0	0	0	0	0	0	0	0	0	0
BART1_0-p01031	BART1_0-u01031	0	0	0	0	0	0	0	0	0	0	0	0	0	0	0	0	0	0	0	0	0	0	0	0	0	0	0	0	0	0	0	0	0	0	0	0	0	0	0	0	0	0	0	0	0	0	0	0
BART1_0-p01032	BART1_0-u01032	0	0	0	0	0	0	0	0	0	0	0	0	0	0	0	0	0	0	0	0	0	0	0	0	0	0	0	0	0	0	0	0	0	0	0	0	0	0	0	0	0	0	0	0	0	0	0	0
BART1_0-p01033	BART1_0-u01033	0	0	0	0	0	0	0	0	0	0	0	0	0	0	0	0	0	0	0	0	0	0	0	0	0	0	0	0	0	0	0	0	0	0	0	0	0	0	0	0	0	0	0	0	0	0	0	0
BART1_0-p01034	BART1_0-u01034	0	0.005483	0	0	0.006018	0.005908	0	0	0	0	0.006017	0	0	0	0	0	0.005872	0	0.008331	0.004971	0	0	0	0.013622	0	0.005689	0	0	0	0.005976	0	0	0.00664	0	0	0	0	0	0	0	0	0	0.005549	0	0	0	0.00559	0.014067
BART1_0-p01035	BART1_0-u01035	0	0	0	0	0	0	0	0	0	0	0	0	0	0	0	0	0	0	0	0	0	0	0	0	0	0	0	0	0	0	0	0	0	0	0	0	0	0	0	0	0	0	0	0	0	0	0	0
BART1_0-p01036	BART1_0-u01036	0	0.351994	0	0	0	0	0	0	0	0	0	0	0	0	0	0	0	0	0	0	0	0.452322	0	0	0	0	0	0	0	0	0	0	0	0	0	0	0	0	0	1.05285	0	0	0	0	0	0	0	0
BART1_0-p01037	BART1_0-u01037	0	0	0	0	0	0	0	0	0	0	0	0	0	0	0	0	0	0	0	0	0	0	0	0	0	0	0	0	0	0	0	0	0	0	0	0	0	0	0	0	0	0	0	0	0	0	0	0
BART1_0-p01038	BART1_0-u01038	0	0	0	0	0	0	0	0	0	0	0	0	0	0	0	0	0	0	0	0	0	0	0	0	0	0	0	0	0	0	0	0	0	0	0	0	0	0	0	0	0	0	0	0	0	0	0	0
BART1_0-p01039	BART1_0-u01039	0	0	0	0	0	0	0	0	0	0	0	0	0	0	0	0	0	0	0	0	0	0	0	0	0	0	0	0	0	0	0	0	0	0	0	0	0	0	0	0	0	0	0	0	0	0	0	0
BART1_0-p01040	BART1_0-u01040	0	0	0	0	0	0	0	0	0	0	0	0	0	0	0	0	0	0	0	0	0	0	0	0	0	0	0	0	0	0	0	0	0	0	0	0	0	0	0	0	0	0	0	0	0	0	0	0
BART1_0-p01041	BART1_0-u01041	0	0	0	0	0	0	0	0	0	0	0	0	0	0	0	0	0	0	0	0	0	0	0	0	0	0	0	0	0	0	0	0	0	0	0	0	0	0	0	0	0	0	0	0	0	0	0	0
BART1_0-p01042	BART1_0-u01042	0	0	0	0	0	0	0	0	0	0	0	0	0	0	0	0	0	0	0	0	0	0	0	0	0	0	0	0	0	0	0	0	0	0	0	0	0	0	0	0	0	0	0	0	0	0	0	0
BART1_0-p01043	BART1_0-u01043	0	0	0	0	0	0	0.049874	0	0	0	0	0	0	0	0.0536	0	0	0	0	0	0.060777	0	0	0	0	0	0	0	0	0	0	0	0	0	0	0.054875	0	0	0	0	0	0	0.054343	0	0	0	0	0
BART1_0-p01044	BART1_0-u01044	0	0	0	0	0	0	0	0	0	0	0	0	0	0	0	0	0	0	0	0	0	0	0	0	0	0	0	0	0	0	0	0	0	0	0	0	0	0	0	0	0	0	0	0	0	0	0	0
BART1_0-p01045	BART1_0-u01045	0	0	0	0	0	0	0	0	0	0	0	0	0	0	0	0	0	0	0	0	0	0	0	0	0	0	0	0	0	0	0	0	0	0	0	0	0	0	0	0	0	0	0	0	0	0	0	0
BART1_0-p01046	BART1_0-u01046	0	0	0	0	0	0	0	0	0	0	0	0	0	0	0	0	0	0	0	0	0	0	0	0	0	0	0	0	0	0	0	0	0	0	0	0	0	0	0	0	0	0	0	0	0	0	0	0
BART1_0-p01047	BART1_0-u01047	19.8763	16.0712	21.9929	19.93	20.0212	20.3394	19.0887	22.7712	22.2575	17.4757	17.4511	17.9766	20.4909	19.6349	20.8754	18.2905	23.796	23.4859	21.5334	24.9024	23.2525	24.0297	21.7159	22.359	24.0001	21.2882	19.5124	23.6152	22.367	21.3804	19.289	19.4443	23.0038	21.8056	21.172	23.2558	22.8263	22.6663	22.5215	23.4782	19.2483	18.1358	20.5816	18.4099	20.9698	21.1987	20.6185	18.5604
BART1_0-p01048	BART1_0-u01048	0	0	0	0	0	0	0	0	0	0	0	0	0	0	0	0	0	0	0	0	0	0	0	0	0	0	0	0	0	0	0	0	0	0	0	0	0	0	0	0	0	0	0	0	0	0	0	0
BART1_0-p01049	BART1_0-u01049	0	0	0	0.030998	0	0.028718	0.024805	0	0	0.052499	0.058532	0	0	0	0.053328	0.034315	0	0	0	0	0	0	0.025064	0	0	0	0	0.025531	0	0	0.065263	0	0	0	0	0	0	0	0	0	0	0	0	0	0.031052	0	0	0
BART1_0-p01050	BART1_0-u01050	0	0	0	0	0	0	0	0	0	0	0	0	0	0	0	0	0	0	0.611555	0	0	0	0	0.154397	0	0	0	0	0	0	0	0	0.150517	1.8857	0	0	0	0	0	0	0	0	0	0	0	0	0	0
BART1_0-p01051	BART1_0-u01051	18.3786	16.1346	16.5328	17.379	16.8656	16.15	16.4387	16.3054	15.7598	12.7796	13.6926	13.6778	14.3744	14.2488	13.7651	13.3875	18.8583	14.1504	17.0274	14.9498	17.2967	15.9234	15.2802	15.9952	16.5225	15.0094	14.6099	16.2789	13.7162	14.6029	13.7023	15.4543	15.464	16.6073	14.3089	16.3462	14.5567	18.1985	17.3017	16.8052	14.4151	16.338	14.3981	15.1179	14.7241	15.0121	14.4442	14.5305
BART1_0-p01052	BART1_0-u01052	0	0	0	0	0	0	0	0	0	0	0	0	0	0	0	0	0	0	0	0	0	0	0	0	0	0	0	0	0	0	0	0	0	0	0	0	0	0	0	0	0	0	0	0	0	0	0	0
BART1_0-p01053	BART1_0-u01053	0	0	0	0	0	0	0	0	0	0	0	0	0	0	0	0	0	0	0	0	0	0	0	0	0	0	0	0	0	0	0	0	0	0.19543	0	0	0	0	0	0	0	0	0	0	0	0	0	0
BART1_0-p01054	BART1_0-u01054	17.4336	17.6699	16.9916	20.8875	15.3429	16.9774	17.6923	17.9345	16.4508	15.8968	13.2303	17.404	17.1619	18.1716	15.9875	18.6897	18.2001	20.6384	19.7138	20.1053	17.6656	14.9145	16.788	16.1933	17.5827	16.8652	18.6726	21.9915	18.5175	18.6637	16.4497	17.7668	19.6694	20.9279	21.9045	22.3845	17.1947	15.8679	17.3495	15.8558	23.6068	23.7213	23.4933	22.2811	20.3159	19.4408	23.053	22.006
BART1_0-p01055	BART1_0-u01055	0	0	0	0	0	0	0	0	0	0	0	0	0	0	0	0	0	0	0	0	0	0	0	0	0	0	0	0	0	0	0	0	0	0	0	0	0	0	0	0	0	0	0	0	0	0	0	0
BART1_0-p01056	BART1_0-u01056	0	0	0	0	0	0	0	0	0	0	0	0	0	0	0	0	0	0	0	0	0	0	0	0	0	0	0	0	0	0	0	0	0	0	0	0	0	0	0	0	0	0	0	0	0	0	0	0
BART1_0-p01057	BART1_0-u01057	0.062977	0	0.04463	0	0	0	0.05548	0.063173	0	0	0	0	0	0	0	0	0	0	0	0	0	0	0	0	0	0	0.042733	0	0	0	0	0.060355	0	0	0	0	0	0	0	0	0.051698	0	0	0.095236	0	0	0.089519	0
BART1_0-p01058	BART1_0-u01058	0	0	0	0	0	0	0	0	0	0	0	0	0	0	0	0	0	0	0	0	0	0	0	0	0	0	0	0	0	0	0	0	0	0	0	0	0	0	0	0	0	0	0	0	0	0	0	0
BART1_0-p01059	BART1_0-u01059	1.20109	1.86309	0	0.961152	1.75417	2.35704	2.33957	1.66356	4.66195	0.939001	0.82512	4.15431	2.81353	1.08825	3.42701	2.17209	4.49985	0.902911	1.9268	2.74324	2.13217	3.49878	2.71864	1.19474	4.06184	2.37215	4.54708	4.42655	1.82605	2.03393	2.84802	4.46603	2.32426	2.63578	3.29869	0.971119	3.77471	0.699526	2.6934	2.49897	3.60185	5.83558	5.63483	3.42772	2.88193	3.76437	2.41163	3.1001
BART1_0-p01060	BART1_0-u01060	16.6181	19.227	16.1816	16.8705	16.9079	16.4856	13.5222	14.6346	15.3822	15.2736	13.7717	16.8708	15.7067	15.7998	13.794	14.6457	17.6357	16.1543	17.2895	16.0439	11.9758	15.4006	16.5187	16.8386	14.867	17.3998	18.5982	19.6955	15.5687	17.1701	17.9907	17.7765	18.4638	18.4497	19.5051	18.5263	15.4881	13.1992	16.1728	14.8507	18.938	16.7335	17.8296	20.0069	17.7971	16.8873	16.5208	16.734
BART1_0-p01061	BART1_0-u01061	0	0	0	0	0	0	0	0	0	0	0	0	0	0	0	0.044424	0	0	0.014183	0	0	0	0	0	0	0	0	0	0	0	0	0	0	0	0	0	0	0	0	0	0	0.039441	0	0	0	0	0	0
BART1_0-p01062	BART1_0-u01062	0.626089	0.275392	0.509846	0.206746	0.503048	0.277532	0.490397	0.869093	0.524282	0.467104	0.284209	0.355412	0.601982	0.201233	0.673321	0.650411	0.578277	0.543046	0.56401	0.549767	1.04183	0.910531	0.744486	0.907894	0.688007	0.332293	0.473502	0.601855	0.465537	0.589156	0.649724	0.780819	0.584545	0.467911	0.639661	0.89157	1.07851	1.03817	0.772609	0.907792	0.525473	0.461406	0.507808	0.462091	0.739365	0.856375	0.586419	0.699509
BART1_0-p01063	BART1_0-u01063	1.58309	0.906018	0.884231	1.34899	1.83735	1.62259	2.38008	2.15809	1.45359	1.04269	2.04228	1.84545	1.34747	1.86726	1.0063	2.01844	1.70788	1.63041	2.28584	2.06832	1.9894	2.0939	1.51142	1.32582	1.38953	2.2444	1.5681	1.63464	2.09223	2.24442	2.00303	1.82977	1.58826	1.61847	1.65359	2.00596	2.31911	2.34246	2.3255	1.34277	1.61537	2.07748	1.12692	2.1645	1.98938	2.09505	1.7445	2.236
BART1_0-p01064	BART1_0-u01064	0	0	0.118158	0	0	0.142944	0.066471	0.551346	0	0	0	0	0	0	0	0	0	0	0.063908	0	0.161942	0.079947	0.305624	0	0	0.074447	0	0	0	0	0	0	0	0	0	0.146887	0.07811	0.134892	0	0	0	0	0	0.08103	0.223975	0.233639	0.102893	0
BART1_0-p01065	BART1_0-u01065	0	0.180367	0	0.210166	0.118289	0	0	0	0	0.369711	0.099539	0.310585	0.107721	0.166522	0.271544	0.116474	0.408428	0	0.590608	0.130104	0	0.280856	0.177562	0	0	0	0.088208	0.347427	0	0.115379	0	0.631479	0.13971	0.445165	0.243879	0	0.137919	0.526309	0	0	0	0	0.183854	0.102902	0.211419	0	0	0.262934
BART1_0-p01066	BART1_0-u01066	4.97539	5.1372	6.26217	12.6819	11.5276	10.6184	5.87012	9.08014	4.09506	5.46183	3.14331	9.24864	3.91373	9.21264	7.85418	8.07813	9.57044	5.89343	10.2617	5.35747	10.7417	12.7942	17.1147	20.0908	8.84497	7.128	7.8549	8.92154	6.05123	16.8027	8.27219	9.78377	10.5604	9.31518	9.63176	7.81812	18.5395	18.6341	13.6033	13.987	4.99728	4.93759	8.89169	6.32022	7.50321	14.1763	9.3603	14.3058
BART1_0-p01067	BART1_0-u01067	0	0	0	0	0	0	0	0	0	0	0	0	0	0	0	0	0	0	0	0	0	0	0	0	0	0	0	0	0	0	0	0	0	0	0	0	0	0	0	0	0	0	0	0	0	0	0	0
BART1_0-p01068	BART1_0-u01068	0	0	0	0	0	0.751655	0	0	0.720027	1.0399	0	0.6169	0	0	0	0	0	0	0.47711	0.647438	0.609833	0	0	0.676886	0.533249	0.520429	1.55354	0.999417	0	0	0.705013	0	0	0	1.22866	0	0	0	0	0	0	0	0	0	0.716457	0.67323	0	0
BART1_0-p01069	BART1_0-u01069	0	0	0.120552	0.091536	0.086596	0	0	0	0.148719	0.232688	0.432385	0.497263	0.043182	0.330059	0.039379	0.304067	0.126792	0.208288	0	0.250076	0	0.117427	0.037052	0.098073	0.116904	0.040947	0	0.075438	0.216121	0	0.096436	0.039872	0	0	0	0	0	0	0	0.044716	0	0	0	0	0.045902	0	0	0
BART1_0-p01070	BART1_0-u01070	0	0	0	0	0	0	0	0	0	0	0	0	0	0	0	0	0	0	0	0	0	0	0	0	0	0	0	0	0	0	0	0	0	0	0	0	0	0	0	0	0	0	0	0	0	0	0	0
BART1_0-p01071	BART1_0-u01071	0	0	0	0	0	0	0	0	0	0	0	0	0	0	0	0	0	0	0	0	0	0	0	0	0	0	0	0	0	0	0	0	0	0	0	0	0	0	0	0	0	0	0	0	0	0	0	0
BART1_0-p01072	BART1_0-u01072	0.286512	0.27304	0.705236	0.555317	0.854468	0.544813	1.04769	0.719586	0.500271	0.470425	0.262679	0.580872	0.561216	0.508638	0.921342	0.715357	0.658986	0.586336	0.68179	0.804785	0.657552	1.42409	0.513526	0.619793	0.472802	0.283751	0.10586	0.346102	0.524367	0.704087	1.04438	0.89801	0.131572	0.333143	0.246142	0.383775	0.971906	0.315692	0.896941	1.16136	0.396074	0.371628	0.366092	0.502492	0.58958	0.788921	0.663746	0.569106
BART1_0-p01073	BART1_0-u01073	0	0	0	0	0	0	0	0	0	0	0	0	0	0	0	0	0	0	0	0	0	0	0	0	0	0	0	0	0	0	0	0	0	0	0	0	0	0	0	0	0	0	0	0	0	0	0	0
BART1_0-p01074	BART1_0-u01074	0	0.045091	0.018355	0	0.330078	0.259065	0.125855	0.489432	0.056661	0	0.049483	0.01728	0.04942	0.280409	0.479819	0.193473	0	0.07934	0.073677	0.013628	0.170351	0.029834	0.197659	0.185391	0.014882	0	0	0.014389	0	0.081924	0.018389	0.060777	0.036424	0	0.017029	0	0.049333	0.050208	0.150322	0.051168	0	0	0.045645	0.027145	0.069972	0.141023	0.045976	0.134985
BART1_0-p01075	BART1_0-u01075	0	0	0	0	0	0	0	0	0	0	0	0	0	0	0	0	0	0	0	0	0	0	0	0	0	0	0	0	0	0	0	0	0	0	0	0	0	0	0	0	0	0	0	0	0	0	0	0
BART1_0-p01076	BART1_0-u01076	0	0	0	0	0	0	0	0	0	0	0	0	0	0	0	0	0	0	0	0	0	0	0	0	0	0	0	0	0	0	0	0	0	0	0	0	0	0	0	0	0	0	0	0	0	0	0	0
BART1_0-p01077	BART1_0-u01077	0.230943	0.150296	0.813767	0.628968	0.674579	0	0.403643	0.597213	0.632324	0.297921	0	0.083793	0.700496	0.746309	0.311389	1.00561	1.08351	1.71636	0.924655	0.626311	0.7113	0.87759	1.37673	1.44028	0.712555	0.713425	0.729162	0.480973	0.253714	0.607632	1.30435	0.314949	0.982479	1.08152	0.696388	0.475003	0.613155	0.834134	1.18909	0.813271	0.994162	0	0.776443	1.01134	0.627687	0.776261	0.520595	1.06152
BART1_0-p01078	BART1_0-u01078	5.50355	4.90564	4.95438	4.70931	4.33121	3.01109	3.21073	3.90834	5.23263	4.37866	4.32123	5.24061	4.4797	4.8613	5.13684	5.27283	5.12126	5.03872	5.21281	4.71491	3.23798	3.63847	4.11487	4.28779	5.08377	5.52875	6.2729	5.44187	5.52232	5.1676	5.23915	5.67074	5.84472	4.57033	5.96774	6.4694	2.23174	2.48933	2.51029	2.15857	4.3306	5.45944	5.13954	5.45164	3.51123	3.81707	4.23724	3.83799
BART1_0-p01079	BART1_0-u01079	4.46061	4.02223	4.36305	4.31929	5.02875	4.9783	4.95075	5.57799	4.37116	3.73287	4.19081	3.96603	5.10868	5.10945	4.35025	4.63493	4.67276	5.59529	4.64588	5.23135	5.50179	7.06718	7.11137	6.28394	4.27912	5.0064	4.95511	3.97487	4.43026	4.80149	3.96523	4.38289	5.30852	4.53828	4.4342	4.73274	6.51439	8.26598	7.90191	8.14399	5.00433	4.58454	4.25354	4.50233	5.0034	5.19	6.01529	5.17592
BART1_0-p01080	BART1_0-u01080	0.424147	0.202106	0.462785	0.702828	2.33925	1.52176	1.87889	2.44597	1.40459	1.09515	1.44323	1.27015	1.55203	0.842776	2.32118	0.909031	3.26433	1.61035	2.88943	0.917344	2.17603	2.51887	6.86923	6.5692	1.39666	3.58484	2.17314	1.93674	2.54943	4.21026	4.33596	4.82432	1.35475	0.79011	1.96085	1.24407	4.22178	2.59289	4.44218	0.918753	2.72005	1.03801	1.60968	1.71972	3.89909	2.42996	3.09859	1.55887
BART1_0-p01081	BART1_0-u01081	48.2045	43.633	48.4898	51.3398	63.8691	66.2574	66.324	75.4511	41.3644	36.3582	35.9971	40.5035	46.4359	51.3673	47.3586	47.0064	51.2157	54.0897	49.5016	49.0448	71.0141	63.0204	62.0723	65.6223	40.4065	40.5979	39.7314	42.1543	44.9727	41.7511	39.4045	42.1982	47.1317	45.8736	39.4328	42.7033	74.6409	94.4575	74.9961	89.2074	36.8924	35.7758	35.3937	36.172	49.1552	48.3882	45.7153	48.3905
BART1_0-p01082	BART1_0-u01082	0	0	0	0	1.17585	0	0.3521	0.556876	1.53398	0	0	0	2.32995	0.562718	0	0	0.477456	0	0.741255	0	0	0.447032	1.39288	0	0	0.501911	0	0.362868	0	0	0	0	0.498268	0.887388	0	0	0	0.519999	1.42895	0	0	0	0	0.663694	0	0	0.622084	0
BART1_0-p01083	BART1_0-u01083	0	0	0	0	0	0	0	0	0	0	0	0	0	0	0	0	0	0	0	0	0	0	0	0	0	0	0	0	0	0	0	0	0	0	0	0	0	0	0	0	0	0	0	0	0	0	0	0
BART1_0-p01084	BART1_0-u01084	0	0	0	0	0	0	0	0	0	0	0	0	0	0	0	0.198357	0.1659	0	0	0	0.087428	0	0	0	0	0	0	0	0	0.336812	0	0	0	0.075359	0	0	0.169391	0.086013	0.193524	0	0	0	0.078227	0	0.09008	0.080587	0	0
BART1_0-p01085	BART1_0-u01085	1.90784	1.88185	3.35645	3.1567	6.62834	6.50565	6.90747	8.78466	4.62396	4.27035	2.73643	4.33146	7.05547	7.75254	9.53202	6.45202	7.34841	6.38945	6.66567	6.27102	10.006	15.351	17.5989	19.069	5.92	8.33475	8.26199	8.04782	12.7025	16.1844	14.5778	14.2911	4.41805	3.72534	4.33841	4.44417	9.30425	9.09484	9.87658	8.31599	5.17091	5.50322	3.87068	4.84316	8.9024	10.6197	10.3011	10.5957
BART1_0-p01086	BART1_0-u01086	2.23669	1.07327	1.26831	4.11407	0	3.78506	3.10753	1.65319	0.999245	1.04821	3.36295	1.52146	0	2.66235	1.98012	2.69776	0	0	0	2.13868	10.9291	1.16295	0.623836	0	3.52418	0	0	2.07546	4.93116	0	0	1.98898	0	0	0	0	0	0	0	0	0	0	1.59705	0	0	0	0	1.37042
BART1_0-p01087	BART1_0-u01087	21.0912	16.9723	21.6488	23.8972	34.7218	29.2475	26.7267	28.2649	22.1653	19.1098	17.0404	24.1984	25.9365	22.007	24.8481	24.4031	23.8872	21.1154	25.1183	22.6979	24.1675	27.5805	32.6069	33.0183	18.2692	23.9571	23.3477	19.3957	18.7441	24.6071	23.8114	25.4547	23.5904	25.13	22.9167	23.7889	32.6091	31.1706	33.2819	29.2384	23.5435	20.0238	21.2912	20.8653	27.4058	24.3379	24.8272	25.3538
BART1_0-p01088	BART1_0-u01088	0	0	0	0	0	0	0	0	0	0	0	0	0	0	0	0	0	0	0	0	0	0	0	0	0	0	0	0	0	0	0	0	0	0	0	0	0	0	0	0	0	0	0	0	0	0	0	0
BART1_0-p01089	BART1_0-u01089	0	0.080164	0	0	0.09294	0	0.078453	0.088834	0	0.083115	0	0	0	0	0	0	0	0	0.069598	0	0	0.25216	0	0.105364	0	0	0	0	0.092563	0	0	0	0.205438	0	0	0	0	0	0	0	0	0	0.085582	0	0	0	0	0
BART1_0-p01090	BART1_0-u01090	0.198292	0	0	0	0	0	0.142995	0	0	0.075735	0.253341	0	0	0	0.075911	0	0	0	0.126796	0	0	0	0.289961	0.191936	0.175291	0	0	0	0	0.096589	0	0.077997	0.076118	0.075114	0.175168	0.1514	0.168839	0.252206	0	0	0.193513	0.08779	0	0	0	0	0	0
BART1_0-p01091	BART1_0-u01091	14.7363	14.1971	15.4477	13.9144	15.9691	17.1574	15.4455	16.2168	14.5814	12.7444	12.9207	15.7645	16.0458	15.3289	13.2995	17.3734	13.9173	10.6656	13.2205	11.739	11.403	12.4508	13.481	12.5326	10.189	10.6263	10.6438	10.4675	11.011	13.4692	10.8983	13.4809	10.7	16.4444	16.374	15.9717	13.0944	12.7537	14.697	13.2517	16.6673	17.0251	16.4264	16.892	16.6023	13.9626	15.478	15.6985
BART1_0-p01092	BART1_0-u01092	0	0	0	0	0	0	0	0	0	0	0	0	0	0	0	0	0	0	0	0	0	0	0	0	0	0	0	0	0	0	0	0	0	0	0	0	0	0	0	0	0	0	0	0	0	0	0	0
BART1_0-p01093	BART1_0-u01093	0.156292	0	0.235242	0.093914	0.295256	0.20009	0.190725	0	0	0.108074	0.118119	0.185567	0.26217	0.098369	0.141257	0.035126	0.102813	0.178659	0.111647	0.330681	0.169528	0.109296	0.300209	0	0.114198	0.289558	0.410625	0	0.247786	0	0.035224	0.175278	0	0	0.057806	0.135297	0.101965	0.100303	0.092337	0.261758	0.179925	0	0.265024	0.489604	0.353054	0.126556	0.340153	0.54658
BART1_0-p01094	BART1_0-u01094	0	0.106702	0	0.041689	0.093215	0.165408	0	0.366155	0.253264	0	0.127138	0	0.31534	0.20103	0.134717	0.363796	0.237874	0	0.165296	0	0.321963	0	0.472781	0.280664	0.218586	0	0	0.288229	0.363135	0.061309	0.20144	0	0.362963	0.394193	0.245255	0.693183	0.399693	0.283452	0.221914	0.113422	0.263009	0.147653	0.198214	0	0	0.915023	0.552512	0
BART1_0-p01095	BART1_0-u01095	16.6013	14.1666	15.3892	19.7759	14.1357	13.1242	15.0923	13.9284	18.9489	12.4293	15.4503	10.7505	12.1384	16.9574	15.1801	13.0221	12.3608	18.9534	15.8811	19.5255	19.8057	15.6732	14.1578	11.1191	17.2508	12.9487	13.5464	18.3324	18.8283	13.665	15.213	9.13921	15.7558	12.6334	14.0484	17.8247	13.8715	18.5737	15.327	17.0408	16.6542	18.0563	17.6297	16.5427	13.543	15.8934	20.0825	12.8949
BART1_0-p01096	BART1_0-u01096	6.92436	8.50886	7.72361	8.30996	6.48298	7.09443	6.59559	6.64606	6.98664	6.50083	4.55297	6.69349	4.31496	3.53094	3.33606	3.86574	9.26101	9.33982	9.50841	9.03366	6.64234	6.62904	8.20232	9.21532	7.88834	10.5606	10.0993	7.58279	6.25539	6.89451	6.00589	4.91238	6.88415	8.32416	7.76357	7.098	5.65326	6.05159	4.65789	5.17581	10.5639	7.50982	8.32009	8.11192	5.17464	6.35897	4.71727	6.04891
BART1_0-p01097	BART1_0-u01097	0	0	0	0.179682	0	0	0	0	0	0	0	0	0	0	0	0	0	0	0	0	0	0	0	0	0	0	0	0	0	0	0	0	0	0	0	0	0	0	0	0	0	0.136771	0	0	0	0	0	0
BART1_0-p01098	BART1_0-u01098	1.98655	2.2856	1.57319	2.14743	2.23163	2.46178	1.71823	2.36144	2.08985	2.13634	1.87502	2.12219	2.733	1.50656	2.05483	2.52561	2.07893	1.76812	2.06888	1.926	2.22412	1.8338	2.21304	2.8423	1.57687	1.99008	1.95452	1.5473	1.97636	2.01373	1.80808	1.68114	1.45545	1.93761	2.40807	2.59448	1.71838	2.08262	1.61698	2.06996	1.73054	1.18714	1.26229	1.80362	1.5591	2.07042	1.64818	1.77752
BART1_0-p01099	BART1_0-u01099	0.906201	0.763231	1.56006	1.77002	2.3407	1.78713	2.89588	2.87451	2.75005	1.24967	1.48447	0.958088	0.800454	0.753463	1.55788	0.94903	1.23084	1.65143	2.30411	3.9323	1.77201	2.03935	3.10767	5.134	1.61332	1.22774	1.96679	1.45412	0.698374	2.26233	1.46321	2.61742	3.22653	2.78043	2.34041	1.40581	4.43666	2.76557	3.8862	3.3904	2.35993	2.71577	1.73606	1.44409	2.2177	1.90652	2.56683	2.07415
BART1_0-p01100	BART1_0-u01100	0	0.322129	0.693085	0.358087	1.88246	0	0.21702	2.16979	0.398066	1.39009	0.586573	0.697155	3.08682	0.498328	0	0	0	0.716257	0	0.514825	0	1.79272	1.21996	1.02966	1.84058	0.685106	0.789061	0.297459	0	0	1.5702	0.67714	0.717742	3.15219	1.26127	0.64744	1.78891	0.887147	0	3.79736	0.68806	0	2.30441	0	1.39106	0.797375	1.99035	1.77212
BART1_0-p01101	BART1_0-u01101	0	0	0	0.005968	0	0.011032	0	0	0.006434	0	0	0	0.00561	0	0	0	0	0	0.00841	0	0	0	0.004808	0.012718	0.005076	0	0	0	0	0	0	0.013796	0	0	0.005804	0	0	0.005726	0	0	0.004566	0.011704	0	0.005794	0	0.010672	0.005226	0
BART1_0-p01102	BART1_0-u01102	0	0	0	0	0	0	0	0	0	0	0	0	0	0	0	0	0	0	0	0	0	0	0	0	0	0	0	0	0	0	0	0	0	0	0	0	0	0	0	0	0	0	0	0	0	0	0	0
BART1_0-p01103	BART1_0-u01103	165.671	126.016	170.366	174.894	167.812	195.195	192.93	205.252	130.222	113.306	132.005	117.77	145.105	161.742	164.894	144.756	131.87	153.333	132.918	153.047	205.841	192.752	169.4	152.849	140.434	118.308	121.656	143.835	155.399	131.865	126.809	129.106	142.784	110.949	112.756	112.622	151.864	173.049	135.289	172.164	111.853	109.158	114.784	100.783	133.362	150.492	143.682	127.331
BART1_0-p01104	BART1_0-u01104	0.194021	1.10943	0.843987	1.28188	1.43215	2.97888	1.71761	1.55344	1.40943	1.2764	1.83008	2.31023	0.812125	1.02149	2.58139	0.237227	2.20034	0.9882	1.63912	1.84586	0.838171	1.11105	3.33316	4.64813	0.546043	1.35729	0.726506	0.532082	0.810751	1.82063	1.81694	3.39645	1.58557	3.43376	1.70057	2.09601	2.04252	1.44654	3.73259	1.4731	0.829492	1.26458	1.88077	2.31248	3.47433	2.32627	2.65178	0.952559
BART1_0-p01105	BART1_0-u01105	0.495667	0.203775	0.83058	1.34518	1.26907	0.86909	1.11814	0.858484	0.536243	0.883263	0.671323	0.892037	0.893441	1.17315	0.950253	1.31632	0.802841	0.539907	0.501534	1.01008	0.943754	0.531162	1.08806	1.10166	1.34296	1.21295	0.75322	1.25867	1.49033	1.0677	1.08349	1.25861	0.826479	0.496888	0.995468	0.854408	1.04171	0.681757	0.851579	0.848788	0.77401	0.511767	0.895318	0.846955	0.636766	0.785167	0.876725	1.72373
BART1_0-p01106	BART1_0-u01106	0	0	0	0	0	0	0	0	0	0	0	0	0	0	0	0	0	0	0	0	0.113824	0	0	0	0	0	0	0	0	0	0	0	0	0	0.057065	0	0	0	0.062896	0	0.04485	0	0	0.056895	0	0	0	0
BART1_0-p01107	BART1_0-u01107	13.7583	12.144	13.0728	11.519	16.9518	12.8272	13.4269	13.1996	14.8829	13.1623	10.6965	16.7972	15.0777	13.3625	13.034	14.5287	18.7079	17.4674	18.9793	15.8638	17.2752	17.3155	19.2052	19.4656	13.1285	19.4339	17.713	14.826	12.287	16.2038	15.0587	16.9571	23.4399	24.3169	23.5234	22.0902	25.8996	25.062	27.5146	21.3039	20.117	20.3855	21.6305	17.5513	25.5512	19.2951	21.3147	18.7932
BART1_0-p01108	BART1_0-u01108	3.98613	3.74664	5.47786	4.8058	6.85412	6.66052	6.47837	6.083	4.13402	3.6994	3.79303	5.41682	5.01656	5.09789	4.91616	5.06117	6.7816	6.05631	6.03114	5.55916	5.10382	5.98836	5.16266	8.11597	4.28749	5.04058	4.95798	4.32849	6.62545	5.82976	4.5092	5.45996	5.96941	5.66387	5.465	6.62429	6.51765	7.2204	8.72993	7.38208	5.35159	5.67789	5.46452	6.2567	6.67268	6.08834	6.96842	5.57483
BART1_0-p01109	BART1_0-u01109	0	0	0	0	0	0	0	0	0	0	0	0	0	0	0	0	0	0	0	0	0	0	0	0	0	0	0	0	0	0	0	0	0	0	0	0	0	0	0	0	0	0	0	0	0	0	0	0
BART1_0-p01110	BART1_0-u01110	0.186669	0.125081	0.185978	0.535785	0.558062	0.481567	0.532901	0.744501	0.408763	0.624078	0.086274	0.827931	0.404911	0.720067	0.524735	0.353145	0.604047	0.758973	0.434083	0.811547	0.63159	0.732511	0.746705	1.25478	0.427888	0.516299	0.666742	0.518071	0.868265	0.409997	1.01024	0.728379	0.33506	0.523784	0.914757	0.400244	0.38868	0.285722	0.70955	0.943501	1.02866	0.546411	0.528888	0.714687	0.669484	0.678249	0.643761	0.339497
BART1_0-p01111	BART1_0-u01111	0	0	0	0	0	0	0	0	0	0	0	0	0	0	0	0	0	0	0	0	0	0	0	0	0	0	0	0	0	0	0	0	0	0	0	0	0	0	0	0	0	0	0	0	0	0	0	0
BART1_0-p01112	BART1_0-u01112	0	0.027171	0.021469	0	0.066141	0	0.056616	0	0	0.058583	0	0.070634	0.106751	0.057095	0.086108	0	0	0	0.081348	0	0	0.0271	0.088366	0.034822	0	0.150084	0.092489	0	0	0	0	0.042454	0.033471	0.12553	0.230312	0.027885	0.176481	0.030421	0.033582	0.211465	0.024542	0.031259	0.06176	0.031107	0	0	0.056847	0.035216
BART1_0-p01113	BART1_0-u01113	3.00767	2.10792	2.601	3.27586	3.90794	3.93211	3.69173	3.55654	1.33881	1.58609	1.8271	1.89986	2.482	1.15453	1.30664	3.21148	1.0421	0.244587	0.452373	0.838683	1.41467	1.03817	0.96327	0.780387	0.548704	0.89103	0.634657	1.28394	0.862395	0.252155	0.905629	0.61882	1.21102	1.46737	1.54789	1.06823	2.26331	2.70892	2.5827	1.79076	1.34882	1.08714	1.07021	0.763642	1.62128	1.30261	1.08326	1.45906
BART1_0-p01114	BART1_0-u01114	0	0	0.396233	0.403414	0.436744	0	0.40834	0	0.707184	0.366862	0	0.198314	0.380927	0.513609	0.51996	1.03277	0.781728	0.739141	1.28404	0.377964	0.443664	1.06434	0.37993	0.59682	0.952508	1.82939	1.72023	0.95154	0.957873	1.51511	1.98512	1.74955	1.60574	0.389787	0.217278	0.290459	0	2.98967	3.08045	0.762443	0.219505	0	1.2157	1.2529	1.80313	1.65838	0.215621	1.89609
BART1_0-p01115	BART1_0-u01115	2.64868	2.54448	3.8344	3.40849	4.18072	3.33274	3.54133	3.62782	3.27517	2.1641	2.68079	3.0412	3.97143	3.9479	4.64155	3.74654	3.57817	4.08474	3.44696	3.76535	3.73747	3.61721	4.68607	4.15071	3.16381	3.72012	3.30744	3.52748	4.22246	3.46206	3.41235	3.19051	3.03489	3.19812	2.88412	3.28528	3.43073	3.24158	4.02191	3.11868	3.46912	2.7448	3.33863	3.57206	4.02861	3.99026	4.06867	3.05594
BART1_0-p01116	BART1_0-u01116	2.17611	1.78162	1.88786	1.97656	3.40508	2.53568	2.83017	2.87518	2.17446	2.18244	1.65011	1.89229	2.6194	2.96148	2.97987	2.1489	1.91619	1.83195	2.09576	2.01615	1.63986	2.4863	4.52323	4.73004	2.16402	2.34513	2.73243	2.56349	2.03214	2.59296	2.70299	2.64981	1.79004	2.44285	2.36085	1.95815	3.06442	3.12805	3.6436	2.9454	1.72466	1.79483	2.19671	1.93289	2.51366	2.82075	2.70255	2.53377
BART1_0-p01117	BART1_0-u01117	1.2872	1.03632	2.05666	2.01655	2.43907	1.79965	1.8692	1.96265	1.75474	1.43653	1.57835	2.26031	2.48041	2.16909	2.05165	1.9871	1.40552	1.92666	1.54734	1.68761	1.55806	1.70072	2.30532	2.26156	1.59119	2.17425	2.03723	1.7414	1.78731	2.16748	2.40676	1.77515	1.66642	2.08452	1.48639	1.55552	0.972174	1.27184	1.9043	0.912085	1.52859	1.66756	1.37042	1.46061	2.11755	1.91859	2.07055	1.87252
BART1_0-p01118	BART1_0-u01118	14.4805	15.3089	14.309	14.7865	17.4952	18.7381	14.7036	15.6877	17.3516	16.049	12.5823	17.6574	17.935	16.0145	14.6427	14.8659	20.7801	17.4926	17.4233	17.315	19.1686	17.1903	16.1137	17.7877	17.4611	21.033	19.322	18.8916	14.0057	17.3687	16.8875	17.9308	24.3293	21.1555	15.8176	18.1144	22.1438	21.3256	20.3061	19.8968	19.7477	19.2357	19.1859	19.0924	19.2234	18.9071	16.333	21.8914
BART1_0-p01119	BART1_0-u01119	0.105701	0.14577	0.221177	0.14269	0.248498	0.221979	0.064537	0.311527	0.215763	0.082684	0.289886	0.30008	0.229283	0.25943	0.441404	0.152347	0.227594	0.190232	0.18622	0.251935	0.143179	0.152102	0.195447	0.273275	0.174714	0.103103	0.212595	0.126854	0.173236	0.317769	0	0.150819	0.3584	0.370936	0.372219	0.106574	0.250034	0.309237	0.460078	0.246779	0.163128	0.266341	0.251449	0.113468	0.203676	0.232362	0.245981	0.335108
BART1_0-p01120	BART1_0-u01120	2.14312	2.18485	1.59853	1.82066	2.4548	1.53409	2.29719	2.70287	1.3158	1.40305	1.19932	0.980634	1.61433	1.32584	1.80419	2.7495	3.05923	1.94767	3.0889	2.92971	3.71434	3.16375	3.88895	2.0707	2.53672	2.17356	1.61994	3.00218	2.76229	2.5388	1.97725	2.35697	3.22995	3.43163	3.83135	3.59547	3.43598	3.33423	4.2827	4.2064	2.88446	2.71265	3.1762	2.31386	3.15637	2.97414	3.15076	2.50028
BART1_0-p01121	BART1_0-u01121	36.4936	43.6566	33.3334	33.412	35.3873	31.6817	28.9463	30.738	41.1084	37.9484	31.6759	41.6066	37.708	33.5084	33.5192	35.1448	41.4395	39.3356	39.0128	39.1736	36.859	33.6703	37.7289	35.0194	39.0548	44.5494	40.9091	38.1998	33.6662	39.0107	38.2182	36.6442	45.8895	44.1518	44.0753	40.9654	34.2179	36.7192	33.2806	33.3794	45.7452	48.6837	48.3244	49.6797	40.4379	38.3665	39.807	38.589
BART1_0-p01122	BART1_0-u01122	0	0.217476	0.084164	0	0	0.028789	0	0	0	0	0	0	0	0	0	0	0	0	0	0.028633	0	0	0	0	0.077485	0	0	0	0	0.026154	0	0.055391	0.204572	0.152051	0.1076	0.066751	0.048481	0.123738	0.121511	0.150302	0.577452	0.496259	0.392073	0.403127	0.338312	0.390903	0.260801	0.051091
BART1_0-p01123	BART1_0-u01123	0	0	0	0	0	0	0	0.037064	0	0.034616	0	0	0	0	0	0	0	0	0	0	0	0	0	0	0	0	0	0	0	0	0	0	0	0	0	0	0	0	0	0	0	0	0	0	0	0	0	0
BART1_0-p01124	BART1_0-u01124	0	0	0.265963	0	0.191825	0.562035	0.890448	1.28321	0.549575	0.171529	0	0.896253	0.572988	0.726894	0.52183	0.22383	0	0.115501	0	0	0.197348	0.43371	0.574916	0.326221	0.25798	0	0.170072	0.166838	0.09551	0.095054	0.3201	0.088367	0	0	0	0.267762	0.286933	0	0.546337	0	0	0	0	0.09874	0.406885	0.363931	0.355813	0.111887
BART1_0-p01125	BART1_0-u01125	1.29628	0.617664	0.659444	1.1446	0.136313	0.53131	0.574108	0.519727	0	0.243475	0.678774	0.56373	0.542221	0.457105	0	0.793408	0.532752	0.492964	0.510571	0.673061	1.40005	1.10987	0.233572	0.464001	0.121862	0.90347	1.20913	0.236821	0	0.809859	0.454577	0.251276	0.603121	0.241575	0.565121	0.50756	0.679944	0.551519	0.77672	0.561799	0.442436	0.140946	1.37983	0.280473	0.144612	0.129253	0.884388	0
BART1_0-p01126	BART1_0-u01126	0.832354	4.16451	1.0555	1.37409	1.53689	2.12944	3.86803	4.16374	1.26077	2.3468	1.30874	0.675099	1.74228	4.37779	1.77937	3.30668	1.07348	0.265222	0.822862	1.26181	3.37099	1.98738	1.31805	1.24731	0.975612	0.208122	0.974732	0.380498	3.26042	0.868074	1.70559	1.41766	0.486231	0.582499	0.456491	1.43155	2.41144	1.55183	3.25494	2.48332	1.06804	1.58201	0.807153	0.676636	1.86454	1.87205	2.0322	0.76645
BART1_0-p01127	BART1_0-u01127	0	0.124651	0.285867	0.217064	0.205747	0.469591	1.21719	1.904	0.235671	0.184137	0.068437	0	0.546755	0.579266	0.74743	0.480919	0	0	0	0.169641	0.070637	0.062012	0.234831	0.155424	0.123222	0	0	0.059699	0.4103	0	0	0.189513	0	0	0	0	0	0.277882	0.078115	0.070783	0	0.213526	0	0	0.072721	0	0.254534	0.560344
BART1_0-p01128	BART1_0-u01128	0	0	0	0	0	0	0	0	0	0	0	0	0	0	0	0	0	0	0	0	0	0	0	0	0	0	0	0	0	0	0	0	0	0	0	0	0	0	0	0	0	0	0	0	0	0	0	0
BART1_0-p01129	BART1_0-u01129	0	0	0	0	0	0	0	0	0	0	0	0.068771	0	0	0	0	0	0	0	0	0	0	0	0.046528	0	0	0	0	0	0	0.077702	0	0	0	0	0	0.069596	0	0	0	0	0	0	0	0	0	0	0
BART1_0-p01130	BART1_0-u01130	0.167408	4.55724	0.456563	1.21349	0.993162	1.44901	0.695263	2.83219	0.949855	0.295377	1.31663	0.853062	1.47988	1.26361	1.83824	2.00547	0.2018	0.399364	1.73517	0.952556	2.54656	2.33499	1.25016	0.803765	1.32921	1.30651	1.32212	1.00659	3.30066	1.89583	1.73522	1.67654	0.734243	1.02601	0.343488	0.771165	1.38734	1.84107	0.563218	1.19297	1.20848	0.853065	1.60655	0.850995	0.524925	2.19536	0.765177	3.01556
BART1_0-p01131	BART1_0-u01131	81.7705	88.0318	76.3193	82.469	92.9956	70.3009	72.8136	75.2395	88.6923	78.7253	64.3654	103.631	86.8956	74.595	77.5195	80.427	105.901	96.1909	107.423	93.6272	61.4685	85.7463	101.603	112.62	91.061	112.223	114.316	85.1661	73.0077	88.2583	92.0726	93.1759	108.318	108.237	107.609	104.701	98.5427	95.0975	100.588	81.7511	93.3381	94.8312	95.8576	105.73	88.624	84.4425	82.9958	89.0113
BART1_0-p01132	BART1_0-u01132	0	0	0	0	0	0	0	0	0	0	0	0	0	0	0	0	0	0	0	0	0	0	0	0	0	0	0	0	0	0	0	0	0	0	0	0	0	0	0	0	0	0	0	0	0	0	0	0
BART1_0-p01133	BART1_0-u01133	0	0	0	0	0	0	0	0	0	0	0	0	0	0	0	0	0	0	0	0	0	0	0	0	0	0	0	0	0	0	0	0	0	0	0	0	0	0	0	0	0	0	0	0	0	0	0	0
BART1_0-p01134	BART1_0-u01134	0	0	0	0	0.53244	0	0	0	0	0	0	0.529617	0	0	0	0	0	0	0	0	0	0	0	0.606349	0.927404	0	0	0	0	0	0.587285	0	0.588091	0	0	0	0	0	0.608503	0	0	0	0	0	0	0	0	0
BART1_0-p01135	BART1_0-u01135	0	0	0	0	0	0	0	0.47426	0	0.222188	0	0	0	0	0	0	0	0	0	0	0	0	0	0	0	0	0	0	0	0	0	0	0	0	0	0	0	0	0	0	0	0	0	0	0	0	0	0
BART1_0-p01136	BART1_0-u01136	0	0	0	0	0	0	0	0	0	0	0	0	0	0	0	0	0	0	0	0	0	0	0	0	0	0	0	0	0	0	0	0	0	0	0	0	0	0	0	0	0	0	0	0	0	0	0	0
BART1_0-p01137	BART1_0-u01137	0	0	0	0	0	0	0	0	0	0	0	0	0	0	0	0	0	0	0	0	0	0	0	0	0	0	0	0	0	0	0	0	0	0	0	0	0	0	0	0	0	0	0	0	0	0	0	0
BART1_0-p01138	BART1_0-u01138	0	0	0	0	0	0	0	0	0	0	0	0	0	0	0	0	0	0	0	0	0	0	0	0	0	0	0	0	0	0	0	0	0	0	0	0	0	0	0	0	0	0	0	0	0	0	0	0
BART1_0-p01139	BART1_0-u01139	25.0143	18.2203	25.8168	22.9864	26.2745	26.4351	24.8134	24.039	18.742	16.0708	20.6715	19.2547	22.7332	20.8835	23.2915	20.1689	23.9541	26.9237	23.7938	27.8545	27.9903	29.1212	28.8354	31.5544	22.8741	20.28	20.9903	23.7992	23.4903	20.3521	20.3208	20.9743	33.1224	28.2747	26.8276	31.0786	42.7727	43.2688	38.2567	40.6131	24.2545	24.8539	24.61	23.2693	24.0198	27.5801	26.2526	25.7391
BART1_0-p01140	BART1_0-u01140	0.059917	0.228397	0.043708	0	0.094103	0	0.053117	0.090303	0	0.028106	0	0	0	0	0.028548	0.07348	0	0.075426	0.023479	0	0	0	0	0.035516	0.028255	0.02966	0.02779	0	0	0.031131	0	0.057765	0.4155	0.362237	0.5829	0.26258	0.375111	0.222592	0.250021	0.162024	0.305772	0.717644	0.260201	0.193974	0.76478	0.595529	0.495058	0.256479
BART1_0-p01141	BART1_0-u01141	0.108687	0.517886	0.31685	0	0.398722	0.446024	0.337167	0.49113	0.260926	0.050997	0.170578	0.178153	0.397483	0.62624	0.10353	0	0.222432	0	0	0.42282	0	0.205996	0.292513	0.25811	0.256068	0.16163	0.201916	0.099201	0.056826	0.169498	0.317079	0.472144	0.125815	0.151704	0.294304	0.05299	0.511006	0.577121	0.518975	0.352834	0	0.177455	0.209917	0.176039	0.301962	0.054056	0.264298	0.332498
BART1_0-p01142	BART1_0-u01142	0.035643	0.546098	0.264225	0.321236	0.194759	0.332696	0.322014	0.261478	0.085469	0.032111	0.0179	0.135428	0.148942	0.09706	0.106699	0.632933	0.40891	0.097133	0.538194	0.102931	0.506196	0.766587	0.701122	1.0111	0.35298	0.431429	0.197947	0.260201	0.598411	0.448712	0.423301	0.603611	0.961505	0.880129	0.93414	1.15989	1.02653	1.2422	0.91621	1.25238	0.319995	0.108933	0.280277	0.198934	0.527399	0.536444	0.457832	1.25799
BART1_0-p01143	BART1_0-u01143	0	0	0	0	0	0	0	0	0	0	0	0	0	0	0	0	0	0	0	0	0	0	0	0	0	0	0	0	0	0	0	0	0	0	0	0	0	0	0	0	0	0	0	0	0	0	0	0
BART1_0-p01144	BART1_0-u01144	14.5452	13.3163	15.5834	15.9752	18.8589	16.5373	17.3157	19.058	16.8718	15.8311	13.6356	17.3267	17.6788	17.3081	18.3424	16.2693	20.679	19.2546	19.6772	19.5252	15.7567	21.9529	22.7902	22.3042	17.8932	18.5655	19.0806	18.5614	16.935	18.4893	18.4918	18.7679	18.3785	20.2457	20.6895	20.7216	27.783	28.7395	28.5232	25.5467	19.3117	18.4473	18.2981	18.1002	20.8583	19.1115	20.5154	21.1064
BART1_0-p01145	BART1_0-u01145	0	0	0	0	0	0	0	0	0	0	0	0	0	0	0	0	0	0	0	0	0	0	0	0	0	0	0	0	0	0	0	0	0	0	0	0	0	0	0	0	0	0	0	0	0	0	0	0
BART1_0-p01146	BART1_0-u01146	0	0	0	0	0	0	0	0	0	0	0	0	0	0	0	0	0	0	0	0	0	0	0	0	0	0	0	0	0	0	0	0	0	0	0	0	0	0	0	0	0	0	0	0	0	0	0	0
BART1_0-p01147	BART1_0-u01147	137.151	119.35	121.548	139.314	91.9964	105.066	95.1044	110.154	129.69	111.033	122.444	122.254	114.815	118.722	121.745	110.897	112.346	137.478	109.754	123.054	106.669	108.643	104.341	94.8422	128.203	123.166	123.962	139.471	123.945	116.171	107.772	113.057	135	90.9675	103.742	106.552	78.8043	83.0705	83.0627	84.3731	112.841	112.68	116.305	117.672	94.4737	102.334	102.552	90.8678
BART1_0-p01148	BART1_0-u01148	4.99646	0	0	0	3.67405	6.35684	6.67831	0	4.71986	9.69773	0	5.91664	0	3.40754	0	0	6.41196	0	10.8538	3.44162	0	0	4.18123	4.06065	6.85646	6.64775	0	3.07758	0	4.70193	9.75481	4.47865	0	0	0	0	3.73057	0	4.51185	0	0	0	3.16054	4.36752	11.3285	4.81037	8.65545	3.45506
BART1_0-p01149	BART1_0-u01149	1.01854	0	0	0	0	0	0	0	0	0	0	0	0	0.466595	0	0	0	0	0.436988	0	0	0	0	0	0	0	0	0	0	0	0	0	0	0	0	0	0	0	0	0	0	0	0	0	0	0	0	0
BART1_0-p01150	BART1_0-u01150	6.65335	8.82312	7.50029	8.07482	9.45359	9.41806	8.73526	10.3496	6.52958	7.59692	5.73524	7.51547	9.03247	8.18046	7.67554	9.33721	9.15927	10.4176	8.81376	10.1076	7.86977	9.93957	8.18657	7.27601	10.4784	9.21793	10.4169	10.7487	9.58634	8.92475	8.21398	8.82854	7.15003	8.93316	8.90448	8.90227	7.95823	8.1391	8.30707	10.4512	9.70037	10.8792	10.5908	10.5908	9.27372	9.7626	10.6833	8.98862
BART1_0-p01151	BART1_0-u01151	16.4603	11.4758	18.5763	18.6821	21.1779	22.3941	20.2145	22.8685	16.694	14.3663	13.7516	17.6095	15.6789	19.3322	18.2037	18.137	22.0174	21.1345	20.469	22.152	21.2746	17.6201	15.495	15.8265	22.5804	19.8043	19.0153	17.9497	16.9566	15.2934	16.1893	16.921	16.4958	17.2298	17.8494	16.5611	16.4533	17.1318	14.6475	17.9793	18.3093	19.5248	16.6916	16.9372	14.825	16.2641	16.7382	15.7357
BART1_0-p01152	BART1_0-u01152	0	0.088341	0.889157	0.315812	0.625887	0.502953	0.945156	1.19235	0.83824	0.670663	0.66253	0.787364	0.56532	0	0.290846	0	0.91864	0.533135	0.874166	0.822956	0.242414	0.418631	0.737905	0.493641	0.367026	1.29426	1.39433	0.503858	0.367576	1.18257	0.573694	1.58321	0.73768	0.234098	0.709572	1.21495	0.612331	0.32508	1.1148	0.444536	1.36362	0.600886	0.931237	0.638655	0.886033	0.499113	0.536043	0.723744
BART1_0-p01153	BART1_0-u01153	0	0	0	0	0	0	0	0	0.103638	0	0	0	0	0	0	0	0	0	0	0	0	0	0	0	0	0	0	0.078848	0	0	0	0	0.049972	0	0	0	0	0	0	0	0	0	0	0	0	0	0	0
BART1_0-p01154	BART1_0-u01154	0.471717	0.133291	0.616454	0.622789	0.678413	0.68958	1.67529	1.11853	0	0	0	1.78996	0.734467	0.659257	0.464859	0.399069	0	0.491191	0.561541	0.628677	0.163392	1.81735	0.958301	1.36136	0.683792	0.152126	0	0.571363	0	0	0.447873	2.10514	0.237553	1.45273	0.670809	1.74586	0.394758	1.40094	2.01157	1.98746	0.566788	1.72036	0.243102	0.406286	1.71341	1.4908	1.72417	1.25179
BART1_0-p01155	BART1_0-u01155	0.196693	0	0	0	0	0.100826	0.087136	0.295955	0	0	0	0.10715	0.10281	0.260699	0	0.12046	0.100877	0	0.077347	0	0.106222	0.09341	0	0	0.277649	0	0.274728	0	0	0	0	0.095162	0.11417	0	0.21382	0	0	0.209081	0.117668	0	0	0	0	0.106312	0	0	0.383101	0.240927
BART1_0-p01156	BART1_0-u01156	90.5626	92.1684	76.8454	81.4766	77.0514	82.4642	80.0679	78.4164	80.1296	72.0399	67.7738	83.6228	84.6724	83.6667	91.3753	89.6302	68.2731	71.6836	71.6924	69.3845	66.2301	67.0883	66.9597	67.3442	78.2977	72.5199	74.8176	75.0364	74.7599	73.2867	73.5463	73.7033	65.7792	64.8648	62.603	63.0344	56.8651	60.876	63.1739	57.9933	65.8843	74.5488	72.7289	71.8943	68.5047	71.2463	73.6205	68.9402
BART1_0-p01157	BART1_0-u01157	0.214665	0.287367	1.01559	0.411357	0.64102	0.640953	0.536868	0.559539	0.728433	0.363057	0	0.164497	0.527868	1.19792	0.792933	0.218679	0	0.138377	0.489362	0.26224	1.64483	0.504789	0.197546	0.764566	0	0.268638	0.206889	1.20129	0.335098	0.383389	0.645129	0.530299	0.155785	0.197163	0.064784	0.180523	0.446833	0.748884	0.640796	0.393799	0	0	0.274059	0.090375	0.622009	0.152432	0.437994	0.079429
BART1_0-p01158	BART1_0-u01158	4.92665	3.84553	4.60358	6.38146	8.60172	9.54351	8.93149	9.40108	4.98224	4.46346	5.73118	5.48717	7.15415	6.75626	7.64894	6.58374	7.84296	7.68467	7.78455	7.98661	10.1196	12.4748	14.7246	15.3137	5.30301	6.4481	6.35617	6.58492	8.42824	7.973	7.47072	8.0723	7.13399	6.21355	6.66629	5.873	11.8995	12.821	13.1311	15.6593	5.10938	4.74278	5.30631	4.92349	8.22131	9.02043	8.88312	9.60519
BART1_0-p01159	BART1_0-u01159	3.88644	2.67503	4.22312	6.17654	8.43186	9.72069	13.1863	12.3108	5.75875	4.87052	5.43238	7.70127	8.13574	11.728	14.358	8.18049	0.668583	3.85482	1.87912	0.187056	4.66364	1.44406	1.17276	2.84856	2.02412	1.94441	2.83315	4.34333	8.11889	3.6035	5.05723	1.68181	0.504727	0.402991	0	0.424564	0.682689	1.15031	0.779708	0.468554	0.369496	0.468949	0.209423	0.234074	0.483857	0.215881	1.05453	1.32568
BART1_0-p01160	BART1_0-u01160	4.3878	5.22241	6.29232	6.31195	7.66439	8.79493	8.3284	10.2164	5.19856	4.93016	4.52722	4.89576	5.12201	6.59655	5.31387	4.93501	6.20602	6.31186	6.19269	5.94642	8.6858	6.39689	7.38572	7.17562	3.99005	4.75159	4.63296	6.26492	6.41972	5.75558	3.99193	5.68213	5.80088	4.6279	5.33351	4.46147	7.08261	8.40948	7.15707	6.50184	5.05681	5.48957	5.744	4.84774	6.33411	6.43761	6.39369	5.44376
BART1_0-p01161	BART1_0-u01161	0	0	0	0	0	0	0	0	0	0	0	0	0	0	0	0	0	0	0	0	0	0.465342	0	0	0	0	0	0	0	0	0	0	0	0	1.08086	0	0	0	0	0	0	0	0	0	0	0	0	0
BART1_0-p01162	BART1_0-u01162	0	0	0	0	0	0	0	0	0	0	0	0	0	0	0	0	0	0	0	0	0	0	0	0	0	0	0	0	0	0	0	0	0	0	0	0	0	0	0	0	0	0	0	0	0	0	0	0
BART1_0-p01163	BART1_0-u01163	2.93356	6.24036	11.8874	3.31831	11.9983	7.08002	18.5623	22.7705	5.15493	9.96499	8.59765	8.16825	12.1617	11.4235	10.8936	8.20007	5.6846	5.19393	10.2047	3.91946	16.5659	13.5953	10.9987	6.4107	6.3821	5.3091	5.83646	5.28601	11.9827	1.86429	9.34011	3.84048	2.1393	5.44695	4.98249	5.08524	7.2798	13.2134	7.02825	21.2184	8.45027	5.08585	0.46171	7.60094	8.10492	8.89381	5.70126	8.72997
BART1_0-p01164	BART1_0-u01164	0	0	0	0	1.83969	0	0	0	1.05862	0	0	0	0	0	0	1.03588	0	0	0	0	0	0	0	0	0	0	0	0	0	0	0	0.850832	0	0	0	3.42496	0	0.9186	0	1.86687	0	1.22189	0	0	0	0	0	0
BART1_0-p01165	BART1_0-u01165	2.79871	2.03136	2.88459	2.42604	2.90624	2.66431	1.88549	2.06746	2.04428	1.40044	2.83699	2.26478	2.0668	1.84604	1.37055	1.04753	2.58067	2.50637	3.1248	4.46036	2.21268	3.40421	2.883	3.09236	2.65197	1.62857	1.93051	3.02947	1.39373	1.48051	1.85793	2.48187	3.37296	3.51197	2.60579	2.94239	2.54561	5.10901	2.53348	4.64991	2.14265	2.48928	2.3591	2.72873	1.39924	2.43577	2.79991	2.0416
BART1_0-p01166	BART1_0-u01166	0	0	0	0	0	0	0.308658	0	0	0	0	0	0	0	0	0	0	0	0	0	0	0	0	0	0	0	0	0	0	0	0	0	0	0	0	0	0	0	0	0	0	0	0.292423	0	0	0	0	0
BART1_0-p01167	BART1_0-u01167	4.14822	6.29194	8.07568	6.58936	10.3325	8.23655	10.3625	7.63968	10.3191	5.22865	3.46123	8.92797	4.96241	6.00403	5.86829	6.08644	11.9683	14.9928	13.9784	14.3802	10.5724	14.9386	13.2782	17.4835	7.91057	6.8397	10.2225	8.48953	4.53166	6.73501	7.95774	8.68644	18.4277	16.2564	11.5245	13.9263	18.2171	16.2897	20.0857	23.4986	8.53509	8.10535	6.58403	13.6922	12.4317	11.3202	11.084	11.794
BART1_0-p01168	BART1_0-u01168	3.2749	1.71066	3.45754	4.25983	7.74633	14.0989	14.2199	8.75231	5.48046	3.61913	4.33289	3.04742	5.513	8.7155	5.82069	6.43166	0.094847	0.327206	0.359799	0.240003	11.6971	8.0316	9.2306	12.536	4.45683	4.84751	7.2911	5.70971	6.50842	6.90839	6.16724	7.60284	0.771975	0.430631	1.30102	0.5295	4.15173	7.62531	4.70038	10.0747	5.99213	6.62518	5.95824	3.31603	8.92746	11.6017	11.4637	10.115
BART1_0-p01169	BART1_0-u01169	9.54436	2.166	4.57019	6.94076	1.93984	2.31608	2.80908	1.35598	3.83112	7.66659	8.11453	2.41761	2.38425	2.05246	4.73067	4.97774	3.3208	4.71315	5.58789	3.9461	2.45258	4.35268	1.2486	4.10286	6.93215	3.29922	1.33175	4.71132	2.36796	2.96378	3.89233	5.81839	3.63359	4.68056	3.55408	1.85107	2.42335	0.972615	1.14793	2.77725	4.09137	2.95026	5.76297	7.85577	2.57394	0.457472	5.35526	2.24108
BART1_0-p01170	BART1_0-u01170	0.795645	1.21319	0.463461	0.615858	1.08534	0.897548	0.916584	1.19772	0.286966	0.298734	0.582922	0.433984	0.748432	0.563199	0.227275	0.682417	0.163056	0.402029	0.500122	0.412845	0.515615	0.226494	0.500362	0.567779	0.899047	0.868943	0.518069	0.07264	0.582304	0	0.278702	0.538377	1.01479	0.592569	1.29537	0.621474	0.915679	1.85992	1.33145	1.29201	2.30458	2.85692	1.61465	2.06323	2.21339	1.90098	1.62634	1.16901
BART1_0-p01171	BART1_0-u01171	53.0569	53.8603	55.5267	60.3824	44.2166	44.7612	42.7216	41.2367	54.7339	49.6125	50.3432	56.457	45.1987	48.9427	49.4625	46.5915	53.673	64.0804	56.144	57.5668	45.363	48.2121	47.2035	46.0681	59.0506	54.202	58.3176	61.2874	50.2756	49.6341	51.2131	51.1786	61.5908	55.0681	47.8101	54.826	38.4736	41.6887	42.3779	41.821	51.1068	51.439	59.6553	50.938	40.209	43.4237	46.3063	46.0223
BART1_0-p01172	BART1_0-u01172	0.863847	0.823243	0.646893	0.668481	1.35613	1.24246	0.715748	2.10746	0.207797	0.539132	0.180841	0.753549	0.422106	0.916758	0.49346	0.952485	0.088549	0.10204	0.271591	0.298851	0	0.081998	0.232913	0	1.21987	0.343198	0.080384	0.737428	0.63219	0.539221	0.10088	0.417671	0.936602	1.20314	1.13979	1.49848	0.180825	0.275407	0.51646	0	1.47216	1.31827	0.500969	1.39639	1.16849	2.01029	1.72968	2.47242
BART1_0-p01173	BART1_0-u01173	0	0	0	0	0	0	0	0	0	0	0	0	0	0	0	0	0	0	0	0	0	0	0	0	0	0	0	0	0	0	0	0	0	0	0	0	0	0	0	0	0	0	0	0	0	0	0	0
BART1_0-p01174	BART1_0-u01174	1.36528	0.839579	0.990824	1.2859	0.719612	0.915877	0.836684	0.590231	2.15796	1.93326	1.81261	1.75212	0.927497	1.16858	1.49944	1.60408	2.11603	1.49195	1.89349	2.00482	1.26035	1.25501	1.52243	1.66006	2.83799	3.42507	3.49192	4.22489	2.23453	2.24827	2.31069	2.02987	4.1337	4.38101	3.54963	3.3852	3.00576	3.34051	3.06312	3.14076	4.78818	4.54548	4.52743	4.75782	2.99352	3.9197	4.97125	4.50197
BART1_0-p01175	BART1_0-u01175	0	0	0	0	0	0	0	0	0	0.797831	0	0	0	0	0	0	0	0	0	0	0	0	0	0	0	0	0	0	0	0	0	0	0	0	0	0	0	0	0	0	0	0	0	0	0	0	0	0
BART1_0-p01176	BART1_0-u01176	41.7972	35.5586	41.4014	42.7503	47.4027	44.7799	45.2885	43.5206	37.0722	36.6152	29.3497	45.0074	40.3229	37.714	36.2425	38.3807	46.1812	41.828	42.5901	43.2824	46.0274	42.2647	42.4892	45.2145	36.7992	39.4328	38.0172	39.1736	34.2456	37.0684	36.7685	33.721	36.6115	41.2534	40.5966	37.2101	45.4203	47.7783	43.5037	44.664	39.2016	37.8854	38.0371	39.1542	39.1928	34.855	36.3613	37.4535
BART1_0-p01177	BART1_0-u01177	0.997111	1.9998	0.708225	0.624982	1.30863	0.990365	1.49754	1.95916	0.878122	0.637762	0.826318	0.586836	0.609933	0.86416	1.06863	1.31366	0.543279	0.299827	0.547195	0.789808	0.172441	0.209037	0.208837	0.145431	0.521536	0.467419	0.417288	0.456658	0.398221	0.458806	0.255217	0.489602	4.02929	4.94619	3.35562	4.71024	6.73373	8.48671	6.62407	8.74206	7.21191	6.28276	7.47311	5.53417	4.652	7.32181	5.43391	3.39304
BART1_0-p01178	BART1_0-u01178	0	0	0	0	0	0	0	0	0	0	0	0	0	0	0	0	0	0	0	0	0	0	0	0	0	0	0	0	0	0	0	0	0	0	0	0	0	0	0	0	0	0	0	0	0	0	0	0
BART1_0-p01179	BART1_0-u01179	0	0	0	0	0	0	0	0	0	0	0	0	0	0	0	0	0	0	0.015294	0	0	0	0	0	0	0	0.036205	0	0	0	0	0	0	0	0	0	0.020362	0	0	0	0.016602	0	0	0	0	0	0	0
BART1_0-p01180	BART1_0-u01180	0	0	0	0	0	0	0	0	0	0	0	0	0	0	0	0	0.146236	0	0	0	0	0	0	0.188314	0	0	0	0	0	0	0	0	0	0	0	0	0	0	0	0	0	0	0	0	0	0	0	0
BART1_0-p01181	BART1_0-u01181	88.6826	48.2714	97.5249	120.157	44.7651	85.8433	100.215	99.0658	45.2006	44.2035	100.961	26.4533	43.1322	80.8864	70.3704	47.5496	4.33583	16.5174	4.59494	13.6093	17.7441	9.03101	0	2.92253	10.3368	4.55968	4.97494	11.0208	26.1576	12.7143	4.67526	7.4923	20.3335	8.97667	10.8065	23.0359	3.4757	17.0048	0	20.1866	16.7715	25.3958	30.1271	18.1356	5.66166	23.4719	24.5033	14.2322
BART1_0-p01182	BART1_0-u01182	0	0	0	0	0	0	0	0	0	0	0	0	0	0	0	0	0	0	0	0	0	0	0	0	0	0	0	0	0	0	0	0	0	0	0	0	0	0	0	0	0	0	0	0	0	0	0	0
BART1_0-p01183	BART1_0-u01183	0	0	0	0	0	0	0	0	0	0	0	0	0	0	0	0	0	0	0	0	0	0	0	0	0	0	0	0	0	0	0	0	0	0	0	0	0	0	0	0	0	0	0	0	0	0	0	0
BART1_0-p01184	BART1_0-u01184	42.6585	37.3501	43.1091	44.2146	57.4586	60.9814	60.2445	58.653	40.0716	39.5664	29.4224	41.0879	41.747	41.5187	40.4329	42.2952	46.2873	43.1731	44.9121	42.8001	58.1154	48.647	52.5189	50.706	34.5477	37.5219	33.6444	33.0041	28.8608	36.277	33.0709	35.8195	30.6656	38.2207	32.9764	31.7661	58.363	66.9276	58.1812	65.4991	30.9231	32.4118	27.7307	30.5452	39.6887	39.2215	36.4513	36.3191
BART1_0-p01185	BART1_0-u01185	0	0.020919	0	0	0	0.022532	0	0	0.026297	0.061778	0.137749	0.02404	0.160502	0.039009	0.062762	0.026924	0.022423	0.027618	0	0	0.047418	0	0	0	0.020709	0	0.020354	0	0	0.114035	0	0	0	0.020414	0	0	0	0	0	0	0	0	0	0.023684	0	0	0	0
BART1_0-p01186	BART1_0-u01186	71.0312	82.5568	76.9984	81.1164	124.168	93.74	76.502	92.4736	82.5726	73.5825	38.1361	111.963	99.412	60.4522	64.8166	70.7512	146.88	119.177	168.936	110.059	96.1997	108.873	171.582	168.887	73.2996	127.141	112.775	66.8291	51.3047	101.994	105.632	130.322	150.141	176.787	162.346	156.811	153.671	131.641	144.528	136.123	98.9495	104.905	92.4915	111.589	109.35	99.4387	100.052	96.5342
BART1_0-p01187	BART1_0-u01187	0	0	0	0	0	0	0	0	0	0	0	0	0	0	0	0	0	0	0	0	0	0	0	0	0	0	0	0	0	0	0	0	0	0	0	0	0	0	0	0	0	0	0	0	0	0	0	0
BART1_0-p01188	BART1_0-u01188	0	0	0	0	0	0	0	0	0	0	0	0	0	0	0	0	0	0	0	0	0	0	0	0	0	0	0	0	0	0	0	0	0	0	0	0	0	0	0	0	0	0	0	0	0	0	0	0
BART1_0-p01189	BART1_0-u01189	0	0	0	0	0	0	0	0	0	0	0	0	0	0	0	0	0	0	0	0	0	0	0	0	0	0	0	0	0	0	0	0	0	0	0	0	0	0	0	0	0	0	0	0	0	0	0	0
BART1_0-p01190	BART1_0-u01190	0	0	0	0	0	0	0	0	0	0	0	0	0	0	0	0	0	0	0	0	0	0	0	0	0	0	0	0	0	0	0	0	0	0	0	0	0	0	0	0	0	0	0	0	0	0	0	0
BART1_0-p01191	BART1_0-u01191	0	0	0	0.202697	0	0	0	0	0	0	0	0	0	0.081062	0.174584	0	0	0	0	0	0	0	0	0	0	0	0	0.167454	0	0	0	0	0	0	0	0	0	0	0	0	0	0	0	0	0	0	0	0
BART1_0-p01192	BART1_0-u01192	0	0	0.253988	0.38579	1.87001	2.15842	1.24584	2.10784	1.29184	0.662974	0.369805	0.754731	0.738667	0.917029	2.33787	1.71843	0.366201	1.3604	0.561226	0.305716	1.90235	1.01668	2.89172	0.851428	0	0.710529	0.665426	0.322705	1.10268	0.368537	1.65507	0.690971	0	0.329551	0	1.39506	0.374053	0.376447	0.427039	1.14947	1.21131	0	0	0	0.397491	0.707577	0.34534	0.433822
BART1_0-p01193	BART1_0-u01193	0	0	0	0	0	0	0	0	0	0	0	0	0	0	0	0	0	0	0	0	0	0	0	0	0	0	0	0	0	0	0	0	0.094456	0.037988	0	0	0	0	0	0	0	0	0	0	0	0	0	0
BART1_0-p01194	BART1_0-u01194	0	0	0	0	0	0	0	0	0	0	0	0	0	0	0	0	0	0	0	0	0	0	0	0	0	0	0	0	0	0	0	0	0	0	0	0	0	0	0	0	0	0	0	0	0	0	0	0
BART1_0-p01195	BART1_0-u01195	0.11463	0.10924	0	0.031748	0.090012	0.176477	0.145609	0.086384	0.102796	0	0.059949	0	0.029936	0.025451	0.054618	0	0.058567	0	0	0.024766	0	0.054243	0.077015	0.305742	0.108118	0	0.106327	0	0.089915	0.119115	0.033422	0.027627	0.132475	0.381893	0.371686	0.239897	0.0299	0.303181	0.136656	0.118433	0.170615	0.438273	0.29057	0.587559	0.247148	0.25575	0.167133	0.326149
BART1_0-p01196	BART1_0-u01196	0	0	0	0	0	0	0	0	0	0	0	0	0	0	0	0	0	0	0	0	0	0	0	0	0	0	0	0	0	0	0	0	0	0	0	0	0	0	0	0	0	0	0	0	0	0	0	0.334075
BART1_0-p01197	BART1_0-u01197	0	0	0	0	0	0	0	0	0	0	0	0	0	0	0	0	0	0	0	0	0	0	0	0	0.048564	0	0	0	0	0	0	0	0	0	0	0	0	0	0	0	0.043857	0	0	0	0	0	0	0
BART1_0-p01198	BART1_0-u01198	0.030554	0.106686	0.163571	0.067744	0	0	0.05092	0.057713	0.048767	0.173237	0.096482	0.0337	0.138209	0.076212	0.05825	0.087462	0	0.116521	0.109916	0.102313	0.132003	0.083644	0.107419	0.040669	0.067265	0.091466	0.047197	0.096992	0.115018	0	0.094931	0	0.061251	0	0.109911	0.12881	0	0.059096	0.050598	0	0.08657	0.055748	0.104593	0.041942	0.083828	0.063673	0.063038	0.145646
BART1_0-p01199	BART1_0-u01199	0.055849	0	0	0	0	0	0	0	0	0	0	0	0	0	0	0	0	0	0	0	0	0	0.050107	0	0	0	0	0	0	0	0	0	0.064657	0	0	0	0	0	0	0	0	0	0	0	0	0	0	0
BART1_0-p01200	BART1_0-u01200	269.766	208.457	277.617	276.121	224.768	225.5	214.234	214.295	217.423	188.413	192.906	219.387	190.489	186.91	183.096	186.787	272.846	290.617	275.105	277.839	274.286	241.932	238.55	253.607	231.931	214.884	227.394	237.515	210.604	213.135	212.499	194.125	280.096	253.946	239.378	249.269	227.067	235.921	220.558	225.622	209.98	208.462	206.489	215.494	169.442	180.929	174.75	183.245
BART1_0-p01201	BART1_0-u01201	0	0	0	0	0	0	0	0	0	0	0	0	0	0	0	0	0	0	0	0	0	0	0	0	0	0	0	0	0	0	0	0	0	0	0	0	0	0	0	0	0	0	0	0	0	0	0	0
BART1_0-p01202	BART1_0-u01202	0	0	0	0.221366	0	0	0	0	0	0.037512	0	0.043731	0	0	0	0	0.081757	0	0	0.034556	0	0	0	0	0	0	0	0.07297	0.041811	0	0	0	0.138714	0	0	0	0.041739	0	0	0	0	0	0	0	0	0	0	0
BART1_0-p01203	BART1_0-u01203	0	0	0	0.160569	0	0	0	0	0	0	0	0.158086	0	0.256352	0	0	0	0	0	0	0	0	0	0	0	0	0	0	0	0	0	0.141205	0	0	0	0	0	0	0	0	0	0	0	0	0	0	0	0
BART1_0-p01204	BART1_0-u01204	0.06335	0.150304	0.092025	0.104887	0.212605	0.110433	0.167806	0.189565	0.132215	0.063066	0.06174	0.192621	0.15904	0.171364	0.283796	0.038695	0.064421	0.118807	0.037055	0.123773	0.06814	0.196805	0.204588	0.139248	0.029765	0.031211	0.014619	0.044049	0.140092	0.147414	0.098213	0.09117	0.018212	0.014666	0.017029	0.060634	0.075505	0.042803	0.056372	0.187616	0.060176	0.017177	0.045645	0.017014	0.178929	0.099334	0.076627	0.180825
BART1_0-p01205	BART1_0-u01205	0	0	0	0	0.079991	0.063214	0	0.017445	0	0	0.043127	0	0	0	0	0	0.063769	0.051471	0	0.01386	0	0.015609	0.056999	0.02193	0	0	0	0	0.016891	0.05956	0	0.066316	0	0.114683	0	0	0	0	0	0	0	0	0.01559	0	0	0	0	0.019535
BART1_0-p01206	BART1_0-u01206	0	0	0	0	0	0	0.007153	0	0	0	0	0.022312	0	0.007011	0	0	0	0	0.023377	0	0	0	0	0	0	0	0	0.008286	0	0	0	0	0	0	0	0	0.031184	0.008573	0.00986	0.054387	0	0.032221	0	0	0.019269	0.018294	0.017879	0
BART1_0-p01207	BART1_0-u01207	0	0.085251	0	0	0.141267	0.184466	0.079677	0	0.086841	0.042172	0	0	0.093914	0	0	0	0.137899	0.056637	0.09822	0	0	0	0	0	0	0.089068	0.083452	0	0.094001	0.046719	0.156552	0	0.207981	0.125442	0.048408	0.13141	0.093867	0	0.160102	0	0.114736	0	0.086782	0	0.070696	0.044478	0	0
BART1_0-p01208	BART1_0-u01208	0	0	0	0	0	0	0	0	0	0	0	0	0	0	0	0	0	0	0	0	0	0	0	0	0	0	0	0	0	0	0	0	0	0	0	0	0	0	0	0	0	0	0	0	0	0	0	0
BART1_0-p01209	BART1_0-u01209	0.824645	0.617915	0.817013	0.783603	0.524599	0.967981	0.522567	0.858792	0.706468	0.359458	0.647383	0.580699	0.862061	0.575816	0.140429	0.361448	0.361415	0.630712	0.716024	0.509412	0.73216	0.474205	0.343243	0.803618	0.500362	0.408497	0.574125	0.34961	0.616271	0.52065	0.412495	0.85242	0.23844	0.383776	0.382288	0.344425	0.307519	0.563098	0.562203	0.446313	0.350091	0.288827	0.568848	0.190829	0.359829	0.410109	0.601626	0.540686
BART1_0-p01210	BART1_0-u01210	0.537515	2.56187	2.69608	2.92435	1.14814	1.6415	1.45486	0	0	3.03496	1.69428	0	3.38644	0.921602	2.54014	0.653252	1.12549	0	1.29292	0	1.15999	1.04143	0.493582	0	1.49646	1.09277	0	2.46565	0.559681	1.12718	0.632699	0	0	0	0	0	0	0	0.656133	1.17102	0	0	0.525036	0	0	1.62551	2.11545	0
BART1_0-p01211	BART1_0-u01211	8.00396	8.08747	7.12149	7.86579	8.59075	7.556	7.10475	8.4127	7.87498	7.51515	6.60268	9.10572	9.2999	7.68789	8.05964	7.77518	9.82076	8.93871	9.92208	8.35087	8.95062	9.37156	10.206	9.89105	8.02645	9.38134	8.51295	8.09255	7.23004	9.62391	8.34073	8.53809	8.9554	11.5464	9.5158	9.1831	11.5188	11.7275	11.4034	12.0354	7.67902	8.17327	8.22176	8.65374	8.84232	8.65911	9.64506	9.63681
BART1_0-p01212	BART1_0-u01212	0.542245	0.700676	0.507388	0.77052	0.485854	0.803886	0.240522	0.78693	0.396773	0.587404	0.437227	0.634267	0.737505	0.523363	0.754173	0.526809	0.237119	0.146068	0.393992	0.349548	0.292246	0.29281	0.06931	0.396865	0.632826	0.582642	0.475332	0.924229	0.41505	0.05041	0.230492	0.523483	0.402304	0.251695	0.459943	0.385435	0.453585	0.37261	0.322738	0.213748	0.887934	1.17044	0.708928	0.595255	0.654833	0.545434	0.676488	0.852228
BART1_0-p01213	BART1_0-u01213	57.186	41.9776	60.5846	58.4405	66.9164	69.6521	67.8565	71.0153	60.3262	45.4326	53.9681	55.4954	56.1676	58.0487	46.8408	51.5877	46.7516	44.0741	43.1602	39.8974	48.5018	51.1427	46.5559	47.0683	38.1557	45.9911	40.0927	41.2818	34.5216	38.6712	37.2672	40.6918	41.1161	39.071	39.5024	38.1231	52.0321	52.3827	46.2595	53.7045	41.4485	38.5254	39.9446	35.8866	46.6572	40.1307	43.9337	42.947
BART1_0-p01214	BART1_0-u01214	0	0	0	0	0	0	0.133161	0	0	0	0	0	0	0.061083	0	0	0	0	0	0	0	0	0	0	0	0	0.129624	0	0	0	0	0	0	0	0	0	0	0	0	0	0	0	0	0	0	0	0	0
BART1_0-p01215	BART1_0-u01215	25.3126	28.5034	25.7506	26.1565	41.6515	40.7093	34.7539	37.9832	35.184	29.4668	21.1271	32.4583	43.4392	35.5341	35.9439	35.4698	26.8808	23.8664	29.927	25.0125	38.6731	32.053	37.5602	33.955	25.5528	29.743	28.0117	24.6813	27.5974	34.2796	34.3994	34.1343	23.7787	26.9477	27.0964	26.571	42.1345	41.2329	39.6264	45.2061	27.0849	25.5871	27.2639	26.5772	37.0334	36.1138	32.7313	32.6821
BART1_0-p01216	BART1_0-u01216	4.34969	4.26196	4.46377	4.94854	3.72549	5.8446	6.7328	6.02781	2.86919	3.9096	3.33346	3.41264	4.35325	4.6137	4.08449	5.47549	3.38646	4.79196	4.37619	2.96616	4.8965	2.7877	2.69409	3.20217	3.80963	3.8887	3.35877	4.92099	3.39515	4.01325	2.57407	2.95811	3.19274	3.13577	3.78443	3.52577	3.39371	3.70901	3.07265	2.98356	4.12063	3.93395	5.02968	3.0435	2.92858	5.2419	5.30454	4.42374
BART1_0-p01217	BART1_0-u01217	0	0	0	0	0	0	0	0	0	0	0	0	1.27913	0	0	0	0	0	0	0	0	0	0	0	0	0	0	0	0	0	0	0	0	0	0	0	0	0	0	0	0	0	0	0	0	0	0	0
BART1_0-p01218	BART1_0-u01218	11.5728	11.023	13.3549	11.8373	20.5416	20.914	19.4796	19.5159	14.6387	10.5074	9.27168	13.2405	16.2677	13.6458	16.0944	15.2235	18.5397	17.726	16.9429	19.9594	18.9684	26.8721	28.907	33.0245	12.5526	13.7362	14.3095	13.5756	12.7722	15.0215	17.3931	19.9492	14.0501	16.7607	13.9204	18.5128	31.1495	30.4241	30.9961	26.8792	14.2355	12.5276	12.4151	8.35687	20.0779	20.4853	22.8359	21.6584
BART1_0-p01219	BART1_0-u01219	0	0	0	0	0	0	0	0	0	0	0	0	0	0	0	0	0	0	0	0	0	0	0	0	0	0	0	0	0	0	0	0	0	0	0	0	0	0	0	0	0	0	0	0	0	0	0	0
BART1_0-p01220	BART1_0-u01220	159.226	180.043	140.335	138.695	106.968	110.012	106.044	98.7542	182.377	173.266	144.671	166.648	127.942	124.816	121.663	136.81	142.42	197.724	156.751	148.338	108.128	108.124	99.0253	97.2648	257.646	226.103	205.138	228.24	143.365	146.408	141.689	142.011	105.396	105.039	100.843	101.994	71.0987	74.3095	67.9893	68.5479	183.796	185.599	168.595	169.443	142.963	116.663	115.068	115.079
BART1_0-p01221	BART1_0-u01221	0	0	0	0	0	0	0	0	0	0	0	0	0	0	0	0	0	0	0	0	0	0	0	0	0	0	0	0	0	0	0	0	0	0.119272	0	0.031223	0	0	0	0	0	0	0	0	0	0	0	0
BART1_0-p01222	BART1_0-u01222	9.95721	9.11593	8.58177	10.7752	11.0981	9.88512	9.21313	9.97334	7.22674	7.19926	7.30624	7.93707	7.97928	8.41412	8.25273	8.41213	10.0912	9.18514	9.34846	11.4863	9.42716	9.77972	10.1203	9.99246	10.1386	9.76502	8.4274	9.27768	8.68566	8.97575	8.88573	8.18586	13.2982	12.3284	10.9197	11.3177	15.541	14.0626	14.2104	13.9428	11.1349	11.5379	11.3821	11.1777	11.4332	10.9675	10.9373	10.9785
BART1_0-p01223	BART1_0-u01223	56.5071	31.7657	64.5127	61.6909	62.5659	62.8149	63.4392	62.9272	74.5383	65.4371	59.7947	80.3698	72.3509	77.0109	76.0943	74.945	111.196	105.573	103.526	104.864	81.7467	83.5737	88.1887	88.6449	118.936	114.368	113.596	111.164	96.8905	111.074	111.667	111.567	107.017	106.478	97.4638	97.0199	81.6635	82.4917	90.8794	86.1399	95.3443	103.74	98.962	102.24	84.4733	87.3916	92.5139	97.7381
BART1_0-p01224	BART1_0-u01224	0	0	0	0	0	0	0	0	0	0	0	0	0	0	0	0	0	0	0	0	0	0	0	0	0	0	0	0	0	0	0	0	0	0	0	0	0	0	0	0	0	0	0	0	0	0	0	0
BART1_0-p01225	BART1_0-u01225	0	0	0	0	0	0	0	0	0	0	0	0	0	0	0.643185	0	0	0	0	0	0.734986	0	0	0	0	0.972474	0.651152	2.12812	0	0	0	1.3521	3.39848	0	0	0	0	1.424	0	0.69689	0	0	0	1.64405	0	0.662127	0	0
BART1_0-p01226	BART1_0-u01226	17.3582	14.821	16.0852	16.9479	16.905	15.0438	16.1271	15.4465	16.7697	15.6738	12.5126	18.3154	15.5671	14.8832	14.3848	14.6507	23.0635	21.1153	20.7618	19.5897	15.9757	17.1751	18.1572	21.9246	18.6928	20.8395	19.1077	17.9983	14.4914	15.0398	15.2733	16.7155	24.7928	23.6672	22.3265	22.8222	22.9837	23.1891	22.4753	20.5779	18.7195	19.9575	19.5474	21.3123	18.784	17.0651	18.0831	18.0506
BART1_0-p01227	BART1_0-u01227	38.8348	32.1653	48.0202	48.78	41.213	44.7056	41.3847	38.3571	40.2059	36.4874	37.2744	45.0945	34.9047	37.7628	39.3925	39.5632	32.1205	31.661	30.272	31.6081	32.511	24.7282	22.5261	23.1366	35.2086	30.9096	22.1785	29.0932	27.194	27.6493	31.149	27.9546	46.425	55.3706	52.7304	49.7395	50.8207	56.6743	47.4065	45.0099	58.7535	59.6921	53.697	55.9931	47.7516	44.3649	47.7994	45.2824
BART1_0-p01228	BART1_0-u01228	0	0	0	0	0	0	0	0	0	0	0	0	0	0	0	0	0	0	0	0	0	0	0	0	0	0	0	0	0	0	0	0	0	0	0	0	0	0	0	0	0	0	0	0	0	0	0	0
BART1_0-p01229	BART1_0-u01229	1.55087	0.983553	0.369587	1.12336	1.6519	2.09529	0	0	0.635219	0.485545	2.70998	1.64297	0.541633	0.442841	0.48775	0	0	0.67687	0	2.24283	1.11342	3.49661	0	0	0	0	0	0.473275	0	0	0	2.19148	0.607849	0	0.591281	0.513888	0	0	0	0	1.3358	0	0	0.56255	1.17124	0.519897	0	0
BART1_0-p01230	BART1_0-u01230	0.031186	0.02972	0.068246	0.034546	0.326549	0	0.110587	0.031334	0.074761	0.146292	0.097861	0	0.065156	0.083074	0.029718	0	0.509945	0.471143	0.268866	0.134759	0.067367	0.059037	0.027941	0.1479	0.500005	0.37053	0.202518	0.45531	0.130464	0.064816	0.072747	0.240547	2.70352	2.9297	3.1619	4.46485	1.72475	1.45653	2.15664	1.68668	4.34635	4.25884	4.45921	4.2321	1.90389	2.23185	2.33927	2.23958
BART1_0-p01231	BART1_0-u01231	0.492533	0.762739	1.03174	0.613109	1.03283	1.76837	1.52784	1.60712	0.369674	0.231116	0.515382	0.941425	0.772028	0.709104	1.23141	0.754602	0.252096	0.54372	0.048329	0.691986	0.664967	0.875486	0.82882	0.585109	0.290035	0.244252	0.858169	0.44958	0.836896	0.576164	0.359283	0.47565	0.499118	1.66161	1.13431	0.600558	1.09396	0.719323	0.955784	0.99945	0.524188	0.536056	1.12986	0.332457	0.958231	0.674998	1.13805	0.376753
BART1_0-p01232	BART1_0-u01232	0.124044	0.131135	0.224168	0.223593	0.354873	0.794349	0.770947	0.3009	0.204616	0.173583	0.074076	0.190155	0.172082	0.253269	0.208097	0.304497	0.166053	0.35876	0.108498	0.140389	0.687351	1.11664	0.364253	0.804428	0.337064	0.148184	0.155235	0.063069	0.356494	0.494969	0.138115	0.190508	0.099626	0.062046	0.03206	0.079887	0.177911	0.232686	0.401163	0.700572	0.051005	0.127077	0	0.095569	0.570444	0.2536	0.285699	0.244464
BART1_0-p01233	BART1_0-u01233	0	0.741787	0	0	0	0.530542	0	0	0	0	0	0	0	0	0	0	0	0	0	0	0	0	0	0	0	0	0	0	0	0	0	0	0.303925	0	0.285761	0.255636	0	0	0	0	0	0	1.00772	0.281556	0	0.25975	0.253696	0
BART1_0-p01234	BART1_0-u01234	61.4009	90.0156	56.9388	58.2553	48.7283	52.734	50.6565	55.3775	69.1743	55.8484	58.9719	65.9483	67.0117	65.8594	60.6117	66.0665	59.5421	57.407	51.5944	52.9087	47.8125	46.2901	46.8239	50.8111	56.118	59.4875	58.028	59.9694	47.1757	49.6897	45.7676	45.2987	76.4319	70.9126	67.9964	67.6938	66.7861	72.1042	67.8662	70.426	71.9476	73.6305	70.0583	78.9035	64.1087	63.167	63.1401	59.3745
BART1_0-p01235	BART1_0-u01235	45.5551	34.6531	42.2879	47.6223	51.4955	47.132	53.5684	52.3261	43.2159	29.2258	33.3762	44.8039	47.9158	42.0907	49.367	49.9825	43.4781	53.6115	45.1125	54.6719	66.2063	65.9205	58.8885	66.1918	49.8356	43.1316	45.7439	48.0223	49.474	45.1091	45.9175	49.2297	51.5752	49.9915	54.0951	46.7775	64.6426	68.815	65.5486	72.7865	46.9033	48.5388	44.7792	42.8475	49.5299	54.3992	60.9733	57.4614
BART1_0-p01236	BART1_0-u01236	0	0	0	0	0	0.510239	0.414929	0	0	0	0	0	0	0	0.486516	0.624024	0	0	0	0	0.601164	0.49604	0	0.60038	1.02131	0.510119	0.970766	0	0.522139	0	0	0.506396	1.20173	0	0	0.553266	0	0	0	0	0	0	0.488744	0	0	0	0	0
BART1_0-p01237	BART1_0-u01237	0	0.154914	0	0	0	0	0	0	0	0	0	0	0	0.048033	0	0	0.055446	0.20498	0	0.046843	0.117049	0.256744	0	0.193018	0	0.05372	0	0	0.056661	0	0.063231	0.052308	0	0.151262	0	0	0	0.172632	0	0	0.046123	0.05898	0.052326	0	0.060216	0	0.052706	0
BART1_0-p01238	BART1_0-u01238	0	0	0	0	0	0	0.555753	0.157156	0	0	0	0	0.164113	0	0.298386	0.19196	0	0	0	0	0	0	0	0	0	0	0	0	0	0	0	0	0	0	0	0	0	0	0	0	0	0	0	0	0	0	0.612082	0.192418
BART1_0-p01239	BART1_0-u01239	1.73986	1.65807	0.845035	0.49906	1.08115	0.727101	1.48487	1.74669	0.851384	0.665245	0.53945	0.844424	0.269359	0.799115	0.429603	0.789771	0.593776	0.975779	0.708282	0.668587	1.67039	1.22196	0.925477	0.842222	0.728496	0.767073	0.778575	0.705859	0.404275	0.335047	0.67693	0.43568	1.94073	1.97913	1.95592	3.14337	1.88618	2.2588	2.61677	3.55686	2.03018	1.96366	2.24086	2.57516	2.36443	2.50064	2.1317	2.36615
BART1_0-p01240	BART1_0-u01240	0	0	0	0	0	0	0	0	0	0	0	0	0	0	0	0	0	0	0	0	0	0	0	0	0	0	0	0	0	0	0	0	0	0	0	0	0	0	0	0	0	0	0	0	0	0	0	0
BART1_0-p01241	BART1_0-u01241	0	0	0	0	0	0	0	0	0	0	0	0	0	0	0	0	0	0	0	0	0	0	0	0	0	0	0	0	0.069172	0	0	0	0	0	0	0	0	0	0	0	0	0	0	0	0	0	0	0
BART1_0-p01242	BART1_0-u01242	1.68546	0	0.244282	0.308333	0.316442	0.290645	2.31879	0.28495	0.36293	0	0	0	0.311036	0	0.95688	1.12541	1.8617	1.08371	1.54462	1.20371	1.9735	2.89724	2.64441	4.29753	1.53783	0.878042	0.548496	0.323705	0.309394	1.58534	2.6347	1.23164	2.07637	1.71892	2.59029	1.55925	4.23651	5.29842	2.77725	2.4136	2.07464	4.76988	1.73744	1.15201	4.51649	5.13118	2.2534	2.05185
BART1_0-p01243	BART1_0-u01243	0	0	0	0	1.03457	0	0	0.626157	1.98777	0	0.657856	0	0	0	0	0	0	0	0	0.596235	0	0	1.87196	2.12339	0	1.04241	1.21811	0	0	1.75173	0	0	0	0.717306	2.56259	0.467813	0	0	4.09595	1.5071	0	0	0	1.74274	0	1.57433	0.789278	1.91021
BART1_0-p01244	BART1_0-u01244	0	0	0	0	0	0	0	0	0	0	0	0	0	0	0	0	0	0	0	0	0	0	0	0	0	0	0.123507	0	0	0	0	0	0	0	0	0	0	0	0	0	0	0	0	0	0	0	0	0
BART1_0-p01245	BART1_0-u01245	0.482195	0	0.500848	0	0	0	0	0	0.2798	0.216752	0	0.248988	0	0	0	0.281749	0	0	0.182573	0.399611	0.249028	0.22048	0.626754	0.276794	0	0	0	0.210876	0	0	0.54026	0.22469	0	0	0	0	0.729672	0	0	0	0	0	0	0	0	0	0.225325	0.283238
BART1_0-p01246	BART1_0-u01246	0.545093	0	0	0.592992	4.07601	1.10967	1.92335	2.1639	0	1.53886	2.291	0	0.57239	0	2.06047	0	3.42499	2.12649	3.05994	0.473303	0.588155	1.58457	1.5019	9.28082	2.52882	1.66273	2.0762	0.500107	0.567523	2.28628	5.13329	2.15455	4.4942	2.04284	6.73236	2.17353	8.16555	5.25617	3.9931	2.37514	1.88302	0.588651	1.06503	2.37872	3.09649	2.19809	1.07168	6.05443
BART1_0-p01247	BART1_0-u01247	0	0	0	0	0	0	0	0.048562	0	0	0	0	0	0	0.046064	0.059279	0	0	0.037931	0.041798	0	0	0	0	0	0	0	0.044134	0	0	0	0.093326	0	0	0	0.094269	0.050504	0	0.057703	0	0.041151	0.07504	0	0	0.053719	0	0	0
BART1_0-p01248	BART1_0-u01248	0	0	0	0.063764	0.120803	0	0	0.057854	0	0	0	0	0.120415	0	0.164645	0.070626	0.235879	0	0	0	0.062232	0	0	0	0	0.057134	0	0	0.06025	0	0.067243	0	0	0	0	0	0	0	0	0	0	0	0	0	0	0	0	0
BART1_0-p01249	BART1_0-u01249	4.11567	4.34965	5.57381	4.78165	6.21015	5.4472	4.86159	5.58251	4.66959	5.09758	4.43166	5.1544	4.87357	6.91415	4.48936	5.72314	6.06157	5.89044	5.18055	6.76128	6.47883	6.66122	6.85969	5.21346	6.58867	5.42277	4.33397	5.36689	6.89902	5.38727	5.26449	5.26803	5.58123	4.91964	5.34761	5.23801	4.67697	6.83132	5.63443	6.98223	4.42643	4.56506	5.13387	5.41708	5.40676	4.96197	5.38492	4.7939
BART1_0-p01250	BART1_0-u01250	49.7571	46.8153	50.0413	53.6995	56.7072	51.821	48.0929	50.9842	56.9983	52.1425	43.4351	60.258	48.9597	44.2496	44.668	46.4411	68.8189	64.4966	70.9056	62.8236	54.0701	60.2537	67.283	71.1827	61.4317	72.9996	69.9051	63.5061	55.5502	60.8854	56.9261	62.8976	79.1198	71.9716	67.7026	68.6949	72.9302	68.8421	75.0153	65.5066	62.145	60.502	63.6029	62.4849	60.0948	62.1319	64.556	55.6746
BART1_0-p01251	BART1_0-u01251	3.84472	3.1928	4.00282	5.11954	3.57029	2.95907	3.56532	3.62111	3.66792	2.79134	2.32767	3.40947	2.95951	3.41287	3.6154	4.08082	3.75335	4.838	5.53518	4.27632	5.61393	5.17351	3.39821	5.20078	4.65378	4.22398	3.48559	4.24746	4.04465	3.58206	3.73006	3.86217	4.85907	5.0264	4.10386	5.47772	5.04095	5.28379	4.42793	6.02503	5.26009	4.19387	4.19135	4.48984	4.52104	5.16997	4.2992	6.00939
BART1_0-p01252	BART1_0-u01252	3.75988	3.70629	5.32007	3.98231	4.38087	4.63829	5.20279	4.77975	3.14835	4.34881	4.79258	4.52792	5.11178	5.28346	5.68812	5.25218	3.6605	4.34253	3.93525	3.62887	3.94613	4.21798	4.24634	3.19874	3.73523	4.71369	4.26519	5.2284	5.81093	4.59699	7.02523	6.32202	2.98782	2.3252	2.2323	2.89332	2.85403	2.49559	2.41856	3.07652	3.2879	3.40083	3.63688	2.36488	3.70307	3.4512	4.87957	3.01233
BART1_0-p01253	BART1_0-u01253	6.31484	4.49355	5.52631	5.7711	7.17449	7.77395	6.69959	6.82984	5.09865	5.40087	4.48393	6.28673	6.04878	5.49294	6.0557	6.30685	7.88622	6.84305	7.60363	7.47163	7.6272	7.91698	8.9271	8.25138	5.49387	6.45988	7.53617	7.4067	6.45775	8.07987	5.46506	5.83437	6.34536	8.31768	7.18614	8.18005	7.51516	8.72559	8.34268	9.66781	6.11397	6.94451	5.93066	6.94133	7.32343	6.94878	7.93499	6.87887
BART1_0-p01254	BART1_0-u01254	0	0	0	0	0	0	0	0	0	0	0	0	0	0	0	0	0	0	0	0	0	0	0	0	0	0	0	0	0	0	0	0	0	0	0	0	0	0	0	0	0	0	0	0	0	0	0	0
BART1_0-p01255	BART1_0-u01255	0.940244	0.50469	1.11135	1.09587	1.49772	1.18168	1.48592	1.60203	1.04522	0.90337	0.698912	1.49855	1.23264	1.12303	1.34435	1.25372	1.75784	1.50743	1.70178	1.65621	1.58402	2.25303	2.74941	2.71466	1.09061	1.20551	1.15049	1.51097	1.08189	1.55625	1.641	1.48628	1.15032	1.23845	1.38163	1.32774	2.83007	3.31535	2.90315	3.15346	0.820736	1.03605	0.744393	0.825261	1.74133	1.80157	1.71952	1.73769
BART1_0-p01256	BART1_0-u01256	114.221	97.6199	109.961	121.382	160.014	162.62	145.534	149.925	128.254	113.028	84.1996	141.988	138.939	121.903	123.194	132.348	149.772	136.349	145.843	128.241	152.484	154.259	171.206	173.128	109.949	136.637	132.619	113.513	104.164	138.273	139.067	135.449	116.063	129.366	122.311	121.792	156.183	161.767	148.869	159.541	104.521	107.03	105.119	107.506	120.523	114.827	114.942	115.894
BART1_0-p01257	BART1_0-u01257	0	0	0	0	0	0	0	0	0	0	0	0	0	0	0	0	0	0	0	0	0	0	0	0	0	0	0	0	0	0	0	0	0.060646	0.341279	0.113485	0.255431	0	0.222567	0.062541	0	0.133793	0	0	0	0.174668	0.312693	0.509629	0
BART1_0-p01258	BART1_0-u01258	3.81035	1.10345	4.8001	0	0	0.462542	0.62273	0	0	1.14441	0	0.263266	0	0.707205	0	0	0	0	0	0.695237	0.177668	0.751151	0	0	0	0	0	1.56475	2.43673	0.416357	0.299864	0.228267	0	0	0.232088	0	0	0.131352	0	0	0	0.27471	1.13001	0.404791	0	0	0.360283	0
BART1_0-p01259	BART1_0-u01259	28.3345	27.9799	27.4517	29.8812	33.7625	29.4198	24.3032	29.4875	26.6742	22.6174	19.447	31.3428	32.2416	25.1545	27.655	30.0692	31.3938	26.4025	31.6051	29.4796	22.894	21.1264	26.0827	29.0033	20.9227	25.2598	22.8902	18.8753	16.5249	23.0887	22.2578	22.9363	39.7872	34.8698	34.105	34.9312	28.6587	24.7925	29.5525	22.1638	30.4775	29.4074	27.7819	28.4792	29.8218	26.059	26.6373	26.6733
BART1_0-p01260	BART1_0-u01260	0.038203	0.110623	0.283389	0.16878	0.202592	0.279092	0.070432	0.196037	0.13726	0.113953	0.040858	0.345409	0.280485	0.077648	0.07156	0.139057	0.197431	0.146887	0.089999	0.034337	0.207119	0.148556	0.146429	0.184539	0.073958	0.117752	0.20438	0.316142	0.07968	0.284958	0.231515	0.37788	0.35327	0.10674	0.123425	0	0.285288	0.127182	0	0.137823	0.129641	0.206566	0.035717	0.145335	0.339099	0.116662	0.188224	0.140904
BART1_0-p01261	BART1_0-u01261	24.5024	23.0345	28.7438	25.6592	30.8794	31.3244	30.5954	27.1928	26.909	21.5748	20.8667	26.157	27.5241	25.3371	23.9089	25.4427	28.3625	25.8733	27.6104	26.0456	27.8535	24.7963	27.6187	26.8498	22.8442	25.3089	24.5375	24.3645	24.9993	24.0616	24.7527	25.0929	28.9157	27.623	27.4229	25.1767	34.4869	36.0374	33.8512	35.2934	25.8066	21.9469	23.9709	23.5242	24.8555	27.2344	25.899	25.6971
BART1_0-p01262	BART1_0-u01262	0	0	0	0	0	0	0	0	0	0	0	0	0	0	0	0	0	0	0	0	0	0	0	0	0	0	0	0	0	0	0	0	0	0	0	0	0	0	0	0	0	0	0	0	0	0	0	0
BART1_0-p01263	BART1_0-u01263	0	0	0	0	0	0	0	0	0	0	0	0	0	0	0	0	0	0	0	0	0	0	0	0	0	0	0	0	0	0	0	0	0	0	0	0	0	0	0	0	0	0	0	0	0	0	0	0
BART1_0-p01264	BART1_0-u01264	0	0	0	0	0	0	0	0	0	0	0	0	0	0	0	0	0	0	0	0	0	0	0	0	0	0	0	0	0	0	0	0	0	0	0	0	0	0	0	0	0	0	0	0	0	0	0	0
BART1_0-p01265	BART1_0-u01265	0	0	0	0	0	0	0	0	0	0	0	0	0	0	0	0	0	0	0	0	0	0	0	0	0	0	0	0	0	0	0.36376	0	0	0	0	0	0	0	0	0	0	0	0	0	0	0	0	0
BART1_0-p01266	BART1_0-u01266	0.03767	0.065305	0.115141	0.150457	0.031546	0.108993	0.080636	0.069466	0.099268	0.134166	0.047303	0.124511	0.063894	0.073694	0.014389	0.065673	0.047319	0.075811	0.076028	0.06991	0.11419	0.121764	0.137816	0.169464	0.07116	0.054339	0.037941	0.055023	0.063091	0.078311	0.070311	0.075308	0.034536	0.112182	0.056943	0.124429	0.109819	0.070001	0.135407	0.099178	0.089713	0.049372	0.062915	0.008133	0.05099	0.007545	0.067746	0.038819
BART1_0-p01267	BART1_0-u01267	0	0	0	0	0	0	0	0	0	0	0	0	0	0	0	0	0	0	0	0	0	0	0	0	0	0	0	0	0	0	0	0	0	0	0	0	0	0	0	0	0	0	0	0	0	0	0	0
BART1_0-p01268	BART1_0-u01268	0	0	0	0	0	0	0	0	0	0	0	0	0	0	0	0	0	0	0	0	0	0	0	0	0	0	0	0	0	0	0	0	0	0	0	0	0	0	0	0	0	0	0	0	0	0	0	0
BART1_0-p01269	BART1_0-u01269	15.2693	17.2429	15.214	15.7819	12.5591	14.7765	13.1856	11.7195	14.0101	12.023	11.6317	13.9336	13.7028	12.8888	13.4151	12.9687	14.4543	14.6288	13.6638	15.1901	10.9951	9.99448	10.8882	11.6897	15.4189	14.7912	14.1724	14.0294	12.7166	12.9505	13.3155	13.1508	13.9417	12.5171	12.0803	13.1601	9.67033	8.16797	8.35882	9.68895	14.4207	13.6212	13.1253	13.9367	11.5808	11.9453	10.8573	11.0073
BART1_0-p01270	BART1_0-u01270	1.28021	0.789429	3.13867	3.49793	3.01894	1.93084	2.72921	2.07183	2.96795	2.6596	2.73568	2.84636	4.44248	4.91722	5.42802	3.98409	21.1902	15.6578	17.1396	18.6428	18.8376	19.172	16.2297	16.041	24.2875	22.3411	22.127	22.8568	21.1488	18.474	19.2562	21.5457	65.1834	43.0901	41.9644	44.7751	39.2665	40.9012	34.6732	44.0347	42.8964	44.6767	48.9223	42.0929	33.7337	44.1283	40.1779	41.7229
BART1_0-p01271	BART1_0-u01271	0	0	0	0	0.195925	0.191682	0	0	0.074803	0.058455	0	0.136055	0	0	0	0	0	0.157173	0.097792	0	0.134549	0	0	0.073997	0.117368	0.185339	0	0	0.325645	0	0	0	0	0	0.067508	0	0	0.066159	0	0.13482	0.159099	0.06779	0.060163	0	0	0	0.060599	0
BART1_0-p01272	BART1_0-u01272	25.089	24.388	23.2098	27.0235	24.2886	24.9321	26.1384	24.6619	27.5442	24.0248	25.7457	29.0987	23.0461	26.0511	28.0016	25.5905	32.6559	33.0081	29.7527	31.334	23.4146	27.3081	28.0522	27.0495	33.9996	32.3761	32.0571	33.8272	28.3409	26.4165	26.354	27.2115	35.0103	30.8543	28.9028	32.7674	25.1889	23.6944	25.1388	24.9224	30.5057	30.2359	29.0717	31.1202	27.3814	27.585	28.3531	26.5314
BART1_0-p01273	BART1_0-u01273	38.7278	46.4435	43.2207	42.9978	56.0987	49.4325	51.8501	53.1859	43.6181	36.781	33.9764	41.507	44.4678	49.3519	48.2966	40.8092	49.4588	44.9554	48.3065	46.6355	54.2044	51.2364	45.3529	41.0556	36.7589	43.8271	37.5096	40.3772	36.5781	39.8054	38.7946	45.3475	50.7394	42.1129	42.1893	45.669	52.8967	49.426	48.8888	53.4998	47.6945	50.2037	48.9363	44.7297	56.77	48.5867	51.5953	47.0401
BART1_0-p01274	BART1_0-u01274	0	0	0	0	0	0	0.05942	0	0	0	0	0	0	0	0	0	0	0	0	0	0	0	0	0	0	0	0	0	0	0	0	0	0	0	0	0.130839	0	0	0	0	0	0	0.065298	0.073011	0	0	0	0.082738
BART1_0-p01275	BART1_0-u01275	21.0506	19.8238	23.6417	23.0789	28.9163	24.0005	24.6792	26.1518	28.6519	23.013	19.7599	31.2916	27.9582	23.9696	25.5602	25.691	40.061	34.2177	38.0064	37.4905	23.0374	32.5693	39.4636	44.5826	31.2708	39.258	37.3419	32.2126	29.199	32.0164	34.599	36.2821	42.8477	40.1113	39.7221	38.2148	43.3936	37.7721	43.6076	37.0686	34.8963	34.5118	33.8021	33.928	35.4885	36.4977	36.866	37.4505
BART1_0-p01276	BART1_0-u01276	0.034903	0.055498	0	0.027442	0	0	0	0	0.03038	0	0	0	0.061561	0.033055	0	0.028727	0.220213	0.052623	0.15215	0.022216	0.022797	0	0	0.064288	0	0.027328	0.0503	0.03316	0	0.092894	0	0.104481	0.050442	0.085559	0.068711	0	0.045469	0	0.037589	0.045178	0.040482	0.030767	0	0.040654	0.138589	0	0	0
BART1_0-p01277	BART1_0-u01277	0	0	0	0	0	0	0	0	0	0	0	0	0	0	0	0	0	0	0	0	0	0	0	0	0	0	0	0	0	0	0	0	0	0.299773	0	0	0	0	0	0	0	0	0	0	0	0	0	0
BART1_0-p01278	BART1_0-u01278	19.7166	14.2838	20.5286	18.8514	15.1114	16.7229	16.121	16.3265	15.5804	12.3328	18.6081	16.0319	12.3452	14.9146	15.0434	12.765	16.0796	21.6861	16.9704	19.4447	17.1405	16.9463	16.6301	16.0441	17.3666	15.9447	15.2211	21.5802	15.095	13.2656	12.5104	13.2875	18.7492	15.9674	15.5241	16.5136	14.2758	14.6557	14.9134	16.8563	14.9667	15.3598	13.5236	17.5033	11.9621	14.2871	13.9471	13.6962
BART1_0-p01279	BART1_0-u01279	0	0	0	0	0	0	0	0	0	0	0	0	0	0	0	0	0	0	0	0	0	0	0	0	0	0	0	0	0	0	0	0	0	0.399029	0	0	0.908199	0	0	0	0.36715	0	0	0	0	0	0	0
BART1_0-p01280	BART1_0-u01280	0.067408	0.045778	0.330618	0.48097	0.704666	0.762398	2.0645	2.17942	0.011527	0.200218	0.223266	0	0.453174	0.405653	0.264333	0.57388	0.029489	0.342854	0.037695	0.27201	1.46251	0.503337	0.489802	0.238927	0.109059	0.057186	0.080305	0.035139	0.289614	0.100025	0.078583	0.074032	0.066691	0.20303	0.86299	0.084303	0.509179	0.650662	0.835927	0.640531	0.040927	0.066851	0.037152	0.051932	0.367221	0.562818	0.128759	0.574807
BART1_0-p01281	BART1_0-u01281	49.8062	40.7577	51.6031	53.3159	48.5545	48.6487	44.7125	39.8741	48.1111	43.5764	41.3477	47.9507	45.5942	42.3162	40.756	41.8337	65.7114	59.7483	57.0622	59.4429	54.685	55.1401	52.313	55.9951	48.9621	54.3124	54.0621	55.7765	38.6347	44.9284	39.2375	43.2869	66.4483	65.6176	62.837	59.4798	73.3945	69.6385	66.0644	70.2283	58.9316	55.1596	53.9205	55.333	51.7009	52.5468	50.7702	52.6335
BART1_0-p01282	BART1_0-u01282	0.77935	1.0615	0.506064	0	0.908727	0	0.756224	1.65544	0.582417	0.897439	0.801919	0.392327	0.696256	1.0774	0.129872	0.397305	1.64401	0.736475	0.698324	0.094504	0.18249	0.937401	1.2257	0.977949	1.17697	0.581115	0.985809	1.06173	0.605887	1.56925	0.508494	0.441666	0	0.441142	1.24107	0.893098	0.680036	1.28497	1.90314	2.02919	0.431212	0.976515	0.613401	0.641734	1.32512	0.879732	0.806986	0.487282
BART1_0-p01283	BART1_0-u01283	1.47626	1.00489	1.71425	1.73251	1.76654	1.76251	1.68265	1.27489	0.324988	0.423978	0.535721	0.494646	0.5665	0.321045	0.344515	0.480318	1.13105	1.82049	2.21949	1.17166	1.28401	1.4771	1.91136	1.92876	0.227319	0.262918	0.61485	0.467344	0.756223	0.688763	0.527072	0.900437	1.00982	1.42912	1.43294	1.29099	1.74538	1.85477	1.93966	2.24859	0.538131	0.131218	0.261674	0.682751	0.601914	0.748626	0.468575	0.505239
BART1_0-p01284	BART1_0-u01284	2.55582	2.32553	2.7777	2.79569	5.36997	3.13963	3.60439	4.58923	3.20885	2.93762	2.49532	3.55923	4.05195	2.9436	3.21329	2.77236	5.44127	4.19268	4.95484	4.95493	2.59291	6.5993	7.48174	8.11731	3.72677	3.6587	4.31248	3.63225	4.03905	4.1144	4.509	4.745	4.19692	4.56023	4.83678	4.67196	6.01967	6.57571	6.94109	4.90829	3.66581	3.98578	3.8483	3.95385	5.1903	4.71715	4.57721	5.4943
BART1_0-p01285	BART1_0-u01285	8.95137	6.92704	9.81882	10.8198	9.5972	9.46178	11.3821	12.6111	7.11043	5.77341	7.02367	7.6019	7.25849	9.60422	11.0804	7.94532	8.54417	13.0203	9.96944	11.7218	15.0355	14.7016	11.4107	10.7528	8.28487	7.7441	6.28134	9.91241	10.0927	7.78189	9.09444	7.67	7.98073	7.37251	6.38721	7.84018	10.1433	12.3439	9.10364	11.3546	6.95283	7.85499	8.47274	7.59023	7.22852	7.88607	9.22184	8.96434
BART1_0-p01286	BART1_0-u01286	0	0	0	0	0	0	0	0	0	0	0	0	0	0	0	0	0	0	0	0	0	0	0	0	0	0	0	0	0	0	0	0	0	0	0	0	0	0	0	0	0	0	0	0	0	0	0	0
BART1_0-p01287	BART1_0-u01287	2.17851	1.60996	2.28858	1.78795	4.04278	1.23467	1.90507	2.04437	3.10535	4.09058	1.42772	3.15514	3.06876	1.81377	3.92809	0.898041	5.07443	3.12847	4.32343	3.57363	1.65789	3.00382	4.87378	4.94233	4.79389	4.69372	6.09818	3.65744	3.04936	5.00738	4.10324	8.39936	3.30857	5.08009	4.80142	3.27825	6.28129	5.52095	9.75283	3.63129	4.18138	3.61479	3.56224	3.12852	5.56956	2.22261	4.21139	5.30036
BART1_0-p01288	BART1_0-u01288	1.54519	0.900637	1.29362	1.42321	2.47708	1.88287	1.63177	1.75091	1.12638	2.18602	1.60773	1.17265	1.35632	1.66138	1.29265	1.27086	2.84513	1.90617	1.92589	1.75073	0.931969	2.50161	3.09329	3.53666	1.32059	2.33825	1.87345	1.87722	1.92519	1.66883	1.48278	2.07794	2.31949	2.33695	1.60767	2.4781	2.62267	3.6669	3.04637	2.81166	2.25001	1.8419	1.60261	1.38349	1.62296	1.68097	1.49213	2.1811
BART1_0-p01289	BART1_0-u01289	0	0	0	0	0	0	0	0	0	0	0	0	0	0	0	0	0	0	0	0	0	0	0	0	0	0	0	0	0	0	0	0	0	0	0	0	0	0	0	0	0	0	0	0	0	0	0	0
BART1_0-p01290	BART1_0-u01290	0.834453	2.10499	1.21656	1.63013	0.308624	0.553991	0.586372	0.492963	0.765709	0.921196	0.7399	0.804865	0.871867	0.261168	0.280563	1.56457	0.351492	0.371242	0.346559	0.63647	0.212064	0.418532	0.22011	0.291322	0.37013	0.194597	0.364652	1.07517	0.410639	0.408217	0.286366	0.236857	1.02243	1.5528	0.531425	0.957001	0.740062	0.573345	0.820108	0.531111	1.05722	1.76327	1.801	1.4482	0.654413	0.409354	0.429645	0.36035
BART1_0-p01291	BART1_0-u01291	0	0	0	0	0	0	0	0	0	0	0	0	0	0	0	0	0	0	0	0	0	0	0	0	0	0	0	0	0	0	0	0	0	0	0	0	0	0	0	0	0	0	0	0	0	0	0	0
BART1_0-p01292	BART1_0-u01292	0	0	0	0.056645	0	0	0.045358	0	0.061415	0	0	0	0	0	0	0	0	0	0	0	0	0	0	0	0	0	0	0	0	0	0	0	0	0	0	0	0	0	0	0	0	0	0	0	0	0	0	0
BART1_0-p01293	BART1_0-u01293	0	0	0	0	0	0	0	0	0	0	0	0	0	0	0	0	0	0	0	0	0	0	0	0	0	0	0	0	0	0	0	0	0	0	0	0	0	0	0	0	0	0	0	0	0	0	0	0
BART1_0-p01294	BART1_0-u01294	0	0	0	0	0	0	0	0	0.058668	0	0	0	0	0	0	0	0	0	0	0	0	0	0	0	0	0	0	0	0	0	0	0	0	0	0	0	0	0	0	0	0	0	0	0	0	0	0	0
BART1_0-p01295	BART1_0-u01295	14.4087	12.104	17.6441	18.786	21.3232	31.0974	31.7558	30.8924	0.970237	0.984862	0.998014	1.10773	6.17171	6.1603	7.24386	5.7647	0.886356	0.787012	0.771032	0.974475	23.8149	22.5834	18.6381	27.2478	0.452064	0.372101	0.804572	0.802004	5.08016	3.77582	4.02779	3.8938	0.902199	0.887424	1.06252	1.23887	5.8099	15.2105	7.76818	13.0462	1.27874	0.85003	1.54062	1.26184	5.19609	6.96065	4.49055	5.17904
BART1_0-p01296	BART1_0-u01296	46.8056	45.5341	52.0268	51.3257	36.6971	38.1579	36.613	34.7419	57.3915	49.5641	51.5548	62.7836	59.0121	56.2615	52.258	56.5341	57.9243	51.5376	51.4354	50.7089	28.1265	33.5414	34.348	33.9353	68.673	72.8512	73.363	73.646	45.8119	53.7868	55.3308	59.8067	73.7015	97.2831	101.273	91.9306	65.3824	54.6403	70.8839	49.2477	84.1248	87.5533	88.721	94.568	68.7979	68.2382	76.434	70.3825
BART1_0-p01297	BART1_0-u01297	0	0	0	0	0	0	0	0	0	0	0	0	0	0	0	0	0	0	0	0	0	0	0	0	0	0	0	0	0	0	0	0	0	0	0	0	0	0	0	0	0	0	0	0	0	0	0	0
BART1_0-p01298	BART1_0-u01298	0	0	0	0.046202	0	0	0	0	0	0.03915	0	0	0	0	0	0	0	0	0	0	0	0	0	0	0.078676	0	0	0	0	0	0	0	0	0	0	0	0	0	0	0	0	0	0	0	0	0	0	0
BART1_0-p01299	BART1_0-u01299	16.9883	16.9375	18.8731	18.2874	23.7923	23.1996	21.2129	22.2012	17.2172	15.0271	15.2071	19.5772	18.1253	18.2299	19.6659	17.0275	23.9834	22.0774	23.6973	23.1778	22.301	23.8635	26.0168	26.6036	18.0716	20.6126	21.6663	19.0682	19.5626	20.615	19.9886	19.9802	23.8708	22.9185	23.5522	22.4248	32.0193	32.6861	29.1825	30.9833	19.5203	20.7128	20.2246	19.7318	22.9642	22.8227	21.1367	22.1385
BART1_0-p01300	BART1_0-u01300	15.9618	13.3819	16.5954	16.4672	15.1254	17.6727	14.7737	16.1271	13.8526	13.4119	12.8616	14.1051	14.2701	14.4579	13.0379	14.7357	18.2059	18.0959	17.884	18.4663	15.5517	15.1841	14.7382	15.8271	16.637	14.8715	15.1747	14.4283	11.9613	14.0178	13.0939	13.4445	19.3121	22.2433	23.7297	22.5251	25.2608	23.662	25.2844	22.8897	19.1503	18.1793	19.3137	19.8757	19.3947	17.8531	18.2787	18.3204
BART1_0-p01301	BART1_0-u01301	0	0	0	0	0	0	0	0	0	0	0	0.0673	0	0	0	0	0	0	0	0	0	0	0	0	0	0	0	0	0	0	0	0	0	0	0	0	0	0	0	0	0	0	0	0	0	0	0	0
BART1_0-p01302	BART1_0-u01302	0	0	0	0	0	0	0	0	0	0	0	0	0	0	0	0	0	0	0	0	0	0	0	0	0	0	0	0	0	0	0	0	0	0	0	0	0	0	0	0	0	0	0	0	0	0	0	0
BART1_0-p01303	BART1_0-u01303	0	0	0	0	0	0	0	0	0	0	0	0	0	0	0	0	0	0	0	0	0	0	0	0	0	0	0	0	0	0	0	0	0	0	0	0	0	0	0	0	0	0	0	0	0	0	0	0
BART1_0-p01304	BART1_0-u01304	0	0	0	0	0	0	0	0	0	0	0	0	0	0	0	0	0	0	0	0	0	0	0	0	0	0	0	0	0	0	0	0	0	0	0	0	0	0	0	0	0	0	0	0	0	0	0	0
BART1_0-p01305	BART1_0-u01305	0	0	0	0	0	0	0	0	0	0	0	0	0	0	0	0	0	0	0	0	0	0	0	0	0	0	0	0	0	0	0	0	0	0	0	0	0	0	0	0	0	0	0	0	0	0	0	0
BART1_0-p01307	BART1_0-u01307	1.16288	0.248964	0.548555	0.578335	1.63902	0.696883	1.14543	1.83644	0.627096	0.294182	0.328002	0.911694	0.983207	0.277938	0.781203	0.86386	1.06918	0.658764	0.47036	0.406515	1.3544	1.33675	1.26543	2.02393	0.385172	0.698704	0.388225	0.524567	0.21855	0.380238	0.609692	1.00035	2.17712	1.25266	1.13166	1.50157	3.91314	3.52539	3.04123	3.71043	1.28077	1.13748	0.958627	0.789818	1.21924	1.92286	1.71024	1.34262
BART1_0-p01308	BART1_0-u01308	0	0	0	0	0	0	0	0	0	0	0	0	0	0	0	0	0	0	0.038866	0	0	0	0	0	0	0	0	0	0	0	0	0	0	0	0	0	0	0	0	0	0	0	0	0	0	0	0	0
BART1_0-p01309	BART1_0-u01309	0	0	0	0	0	0	0	0	0	0	0	0	0	0	0	0	0	0	0	0	0	0	0	0	0	0	0	0	0	0	0	0	0	0	0	0	0	0	0	0	0	0	0	0	0	0	0	0
BART1_0-p01310	BART1_0-u01310	1.86779	5.05742	4.01496	2.17177	4.33127	4.29783	3.51129	7.81031	2.54848	3.40787	2.19913	2.26371	1.21988	2.55361	2.88211	2.56704	3.85663	3.81011	3.40216	4.91614	6.92193	4.49179	4.67825	4.47985	2.84296	4.15331	2.62841	1.97152	1.45867	3.1648	2.32377	2.33343	4.09229	4.94647	2.99493	6.52458	7.74618	6.37458	5.06111	10.6921	2.97305	4.56508	1.81219	1.58841	3.40804	3.50177	2.50958	4.30094
BART1_0-p01311	BART1_0-u01311	0	0	0	0	0	0	0	0	0	0	0	0	0	0	0	0	0	0	0	0	0	0	0	0.140175	0	0	0	0	0	0	0	0	0	0	0	0	0	0	0	0	0	0	0	0	0	0	0	0
BART1_0-p01312	BART1_0-u01312	0	0	0	0.294105	0	0	0	0	0	0	0	0	0	0	0	0	0	0	0	0	0	0	0	0	0	0	0	0	0	0	0	0	0	0	0	0	0	0	0	0	0	0	0.520234	0	0	0	0	0
BART1_0-p01313	BART1_0-u01313	0	0	0	0	0	0	0	0	0	0	0	0	0	0	0	0	0	0	0	0	0	0	0	0	0	0	0	0	0	0	0	0	0	0	0	0	0	0	0	0	0	0	0	0	0	0	0	0
BART1_0-p01314	BART1_0-u01314	0	0	0	0	0	0	0	0	0	0	0	0	0	0	0	0	0	0	0	0	0	0	0	0	0	0	0	0	0	0	0	0	0	0	0	0	0	0	0	0	0	0	0	0	0	0	0	0
BART1_0-p01315	BART1_0-u01315	0	0	0	0	0	0.716426	0	1.39511	1.74467	0	0	0	0	0	0	0	0	1.84427	0	0	0	0.686263	0	0	0	0	0	0.647862	0	0	0	1.39964	0	0	0	0	0	0	0	0	0	0	0	0	0	0	0	0
BART1_0-p01316	BART1_0-u01316	4.38289	6.23306	4.54957	4.76786	5.8048	8.47217	4.83128	3.70722	4.45883	4.13493	3.26801	2.47377	3.32527	4.64877	4.43852	4.04021	5.61222	6.98244	8.27552	7.83869	8.63751	7.31633	8.03188	8.23367	6.80084	5.96862	3.47979	5.1028	6.49043	5.08521	5.80265	5.79364	4.55603	5.51863	5.04003	4.89259	3.55805	3.51082	5.25793	5.25076	4.18365	5.90828	5.46056	4.76647	3.40124	4.25374	5.60624	5.01476
BART1_0-p01317	BART1_0-u01317	0	0	0	0	0	0.045676	0	0	0.053401	0.041769	0.04657	0	0	0	0.084819	0	0	0	0	0.038478	0	0	0	0.052823	0	0	0	0.040625	0	0.046271	0.051935	0.04295	0	0	0	0	0	0	0	0	0	0	0	0	0.049445	0	0	0
BART1_0-p01318	BART1_0-u01318	0	0	0	0	0	0	0	0	0	0	0	0	0	0	0	0	0	0	0	0	0	0	0	0	0	0	0	0	0	0	0	0	0	0	0	0	0	0	0	0	0	0	0	0	0	0	0	0
BART1_0-p01319	BART1_0-u01319	1.37203	1.47249	2.97924	0.806198	3.24859	1.1465	1.59332	1.12407	1.56972	0.465793	0.873549	2.22887	1.76417	1.9694	1.12153	1.80567	2.07992	2.05986	2.0166	3.5881	2.13904	1.79011	2.81489	3.08921	2.28753	1.42811	1.44289	0.766377	1.90176	1.87312	2.28412	1.30965	1.00347	1.22981	0.707915	0.943829	1.2936	1.26934	0.757354	1.48839	1.06145	1.17971	0.929057	0.465067	0.455497	1.39772	0.610197	0.978022
BART1_0-p01320	BART1_0-u01320	0	0	0	0	0	0	0	0	0	0	0	0	0	0	0	0	0	0	0	0	0	0	0	0	0	0	0	0	0	0	0	0	0.023527	0	0	0.025484	0.027304	0.027779	0.062399	0	0	0	0	0	0	0	0	0
BART1_0-p01321	BART1_0-u01321	1.49949	2.01025	1.37218	2.22456	1.83577	1.77387	1.55469	1.86433	1.61397	1.57361	1.38226	2.39311	1.91144	2.23507	2.10718	2.27545	1.29827	2.20686	1.79219	2.17429	1.94897	2.95801	2.3218	2.95189	2.30148	1.25776	2.027	2.31893	1.94043	2.48231	1.77831	1.69026	2.78971	2.2929	2.14203	2.5533	1.59073	2.02303	1.96908	1.6493	2.2262	2.71215	2.45236	1.91961	1.91774	2.09633	2.17375	1.95804
BART1_0-p01322	BART1_0-u01322	0	0	0	0	0	0	0	0	0	0	0	0	0	0	0	0	0	0	0	0	0	0	0	0	0	0	0	0	0	0	0	0	0	0	0	0	0	0	0	0	0	0	0	0	0.478174	0	0	0
BART1_0-p01323	BART1_0-u01323	3.82494	37.5392	3.62911	2.50431	3.93561	4.58742	4.29744	4.05901	2.58656	2.12328	2.53648	3.41454	2.70196	3.10416	2.67697	8.38692	6.17395	5.44553	5.4954	5.30926	6.57506	8.11715	5.75106	7.99579	5.56823	5.28742	3.49704	6.17722	5.2954	3.29395	5.0921	5.20044	26.8311	24.4101	25.8408	28.7336	23.6884	25.9428	20.8484	27.1921	33.1837	32.1297	34.372	41.3514	32.2909	30.87	29.5793	30.1318
BART1_0-p01324	BART1_0-u01324	22.8156	41.4488	23.5812	23.7156	27.712	23.8171	21.1924	21.3657	28.2139	24.6744	26.1067	35.2633	36.0956	33.4547	30.995	37.0727	25.4763	22.3069	30.1825	22.3439	18.9517	27.3948	27.5065	30.6824	26.4241	32.4178	34.7587	25.3597	31.8116	38.7038	39.9615	38.832	26.6333	32.0047	33.9055	34.6956	25.2337	20.2687	27.8225	23.2886	33.125	35.6727	35.3249	36.279	39.2663	35.6124	38.6912	38.9855
BART1_0-p01325	BART1_0-u01325	0	0	0	0	0	0	0	0	0	0	0	0	0	0	0	0	0	0	0	0	0	0	0	0	0	0	0	0	0	0	0	0	0	0	0	0	0	0	0	0	0	0	0	0	0	0	0	0
BART1_0-p01326	BART1_0-u01326	11.6648	10.0641	10.6747	11.6317	10.2957	11.0907	10.0751	9.52074	11.3487	11.4289	10.0164	12.3253	10.8196	11.2468	9.15741	9.15035	15.3491	13.509	15.4498	14.6903	12.7151	12.3476	14.0134	14.092	14.0959	15.9062	15.6237	16.1289	12.0519	14.2936	14.3318	14.6952	18.8723	17.7127	17.0941	18.5772	12.9536	10.7071	12.0787	9.65648	17.6983	16.1374	18.2464	18.6094	13.923	14.2127	14.8179	13.3742
BART1_0-p01327	BART1_0-u01327	28.8878	25.8764	30.5597	30.2255	33.9278	25.9062	23.611	25.5681	28.6274	25.3139	22.8817	31.2124	26.8735	22.8435	24.9058	28.2334	40.9909	34.1461	39.4565	39.8965	27.1226	28.2399	30.8925	34.9759	28.4373	29.9131	34.0618	27.0872	24.3593	31.4584	35.2441	30.7802	34.7398	32.607	34.3084	32.0128	23.0734	19.0512	23.5748	19.3867	29.6406	26.1423	27.7058	27.1846	19.9525	22.1477	18.6411	21.2872
BART1_0-p01328	BART1_0-u01328	24.8456	28.791	26.6668	23.2261	40.8828	32.4805	33.3335	35.3354	30.074	22.5782	13.6182	44.5395	28.2215	24.0918	23.5374	29.8115	56.4124	28.9124	47.6569	34.2694	28.6185	38.4368	47.7625	52.3369	24.3868	45.0596	32.9356	31.4953	19.5809	32.0247	34.5017	38.4623	50.6075	51.5783	50.1214	52.8479	61.7601	61.9282	58.5988	53.9343	33.7116	44.0957	35.1367	35.3095	46.6119	46.3975	42.0468	40.3099
BART1_0-p01329	BART1_0-u01329	8.06455	11.2838	8.81687	12.1269	11.7345	10.0848	9.71109	8.00194	12.7123	12.2128	6.2825	12.41	10.7584	7.89777	10.3904	10.0592	14.05	9.43352	12.7912	13.963	11.1235	13.1916	17.0518	13.0955	8.85789	13.0577	13.6922	12.9339	7.14006	9.44259	13.4413	14.769	12.2929	14.2296	13.1558	14.5813	13.2076	15.7007	15.5625	11.9514	10.6524	11.7414	11.5024	10.5947	10.6936	13.062	12.7922	13.2116
BART1_0-p01330	BART1_0-u01330	28.3445	24.5422	30.0624	30.1766	19.9757	19.7189	24.1658	23.6377	22.2923	26.8013	28.0184	24.2485	24.2576	27.8543	28.6454	26.0757	23.4237	27.0953	21.4365	24.1835	24.1997	23.0231	20.0172	17.9496	28.6457	21.27	25.9772	33.1634	30.7768	23.9678	21.9877	17.8764	21.0613	20.7483	21.346	21.11	15.3992	17.7167	19.7211	22.0251	21.2777	23.4478	22.7316	20.812	19.4393	22.0719	21.9511	22.4624
BART1_0-p01331	BART1_0-u01331	0	0	0	0	0	0	0	0	0	0	0	0	0	0	0	0	0	0	0	0	0	0	0	0	0	0	0	0	0	0	0	0	0	0	0	0	0	0	0	0	0	0	0	0	0	0	0	0
BART1_0-p01332	BART1_0-u01332	0	0	0	0	0	0	0.060618	0	0.246525	0	0	0	0.214443	0	0.217762	0	0	0.096273	0	0	0	0.064866	0	0	0	0.271465	0	0.132032	0	0	0	0.147349	0	0.070962	0	0.133489	0	0	0	0	0.116498	0	0	0	0.076068	0	0.066557	0.083726
BART1_0-p01333	BART1_0-u01333	20.69	21.4292	19.2941	21.0731	17.0135	18.5386	16.9204	16.6565	19.2501	15.9397	16.8213	20.157	16.7213	15.8861	17.1498	17.0724	20.9835	22.9568	20.0342	22.4464	18.4635	17.1847	17.761	19.1958	20.3652	18.2138	17.885	20.3134	15.699	14.4115	16.1431	16.4422	21.3135	20.0368	20.0239	19.8192	18.3974	20.9576	20.2486	21.3217	20.0579	19.6473	18.842	20.3238	17.176	16.9684	17.5264	20.0081
BART1_0-p01334	BART1_0-u01334	0	0	0	0	0	0	0	0	0	0.394477	0	0	1.31913	1.448	1.98466	5.61516	0	0	0	0	0	0	0	0	0.780831	0	0.39714	0	4.37014	2.63367	0.985577	3.29804	0	0	0	0	0	0	0	0	0	0	0.817306	0	0.948489	4.21624	3.70249	5.16636
BART1_0-p01335	BART1_0-u01335	0	0	0	0	0	0	0	0	0	0	0	0	0	0	0	0	0	0	0	0	0	0	0	0	0	0	0	0	0	0	0	0	0	0	0	0	0	0	0	0	0	0	0	0	0	0	0	0
BART1_0-p01336	BART1_0-u01336	0	0	0	0	0	0.14854	0	0	0	0.544765	0.455631	0	0	0.255366	0.13791	0.177448	0	0	0	0	0	0.138049	0.392242	0	0	0.433496	0.135367	0.132475	0	0.15103	0.508655	0	0	0	0	0	0.15224	0.15428	0	0	0	0	0.28074	0	0	0.144649	0.141377	0
BART1_0-p01337	BART1_0-u01337	0	0	0	0	0	0	0	0	0	0	0	0	0	0	0	0	0	0	0	0	0	0	0	0	0	0	0	0	0	0	0	0	0	0	0	0	0	0	0	0	0	0	0	0	0	0	0	0
BART1_0-p01338	BART1_0-u01338	2.34893	2.62759	2.03301	2.3582	2.27492	2.67001	1.80516	2.49276	2.71325	1.90659	2.25609	3.91936	2.29753	1.81174	3.02096	2.30437	3.79732	4.19194	3.70388	3.01474	2.83304	2.57978	2.30387	2.71004	3.99635	3.55742	3.07822	3.26532	2.87157	3.34286	2.79145	2.5819	2.29712	2.35909	2.45907	2.60253	2.03113	1.96304	1.31555	1.09735	2.55637	2.89253	2.3556	2.20364	2.83847	3.09378	2.89294	2.19793
BART1_0-p01339	BART1_0-u01339	0	0	0	0	0	0	0	0	0	0	0	0	0	0	0	0	0	0	0	0	0	0	0	0	0	0	0	0	0	0	0	0	0	0	0	0	0	0	0	0	0	0	0	0	0	0	0	0
BART1_0-p01340	BART1_0-u01340	2.59659	4.01256	2.44618	2.40904	3.13105	4.45485	4.43779	4.81864	2.35844	2.02187	2.01016	2.44008	3.19489	2.36051	2.37615	2.58387	3.2568	2.76149	2.61235	3.00456	2.89574	3.44001	3.33574	3.60009	2.24415	2.03685	2.10122	2.51844	1.78626	2.22243	2.18279	2.18203	3.55107	2.94025	3.27996	2.99031	4.61048	4.37705	3.32124	4.4365	2.6696	2.30428	2.48055	2.84261	3.14487	3.20219	2.49551	3.35304
BART1_0-p01341	BART1_0-u01341	0.88146	0.763649	0.880067	0.847946	0.761204	0.744683	0.645362	0.482966	0.390622	0.60149	0.377224	0.80311	0.669739	0.284427	0.572611	0.196508	0.081933	0.201892	0.219916	0	0.129824	0.113824	0.14366	0	0.113329	0.03969	0.185938	0.036564	0	0.333148	0.18696	0.231891	0.324364	0.745455	0.828383	0.663675	0.501949	0.042537	0.43014	0.216728	0.585343	0.440135	1.04427	0.479341	0.808313	0.438195	0.237006	0.646791
BART1_0-p01342	BART1_0-u01342	0	0	0	0	0	0	0	0	0	0	0	0	0	0	0	0	0	0	0	0	0	0	0	0	0	0	0	0	0	0	0	0	0	0	0	0	0	0	0	0	0	0	0	0	0	0	0	0
BART1_0-p01343	BART1_0-u01343	0	0	0	0	0	0	0	0	0	0	0	0	0	0	0	0	0	0	0	0	0	0	0	0	0	0	0	0	0	0	0	0	0.129607	0	0.181908	0.272928	0.116977	0	0.066825	0.060573	0.619443	0.48741	0.270286	0.241776	0.248844	0.389772	0.163347	0
BART1_0-p01344	BART1_0-u01344	0.101512	0	0	0	0.053192	0	0	0.050972	0.243646	0.142884	0	0	0.106065	0.135011	0.04835	0	0.207707	0.19196	0.119461	0	0.05482	0.09618	0.182097	0.120507	0.478381	0.201238	0.094274	0.509564	0.212304	0.369357	0.059224	0.097975	2.11468	2.55022	3.07768	2.52361	3.39326	1.45524	3.27121	1.6476	4.44952	5.13821	4.60692	4.38407	4.28603	3.58417	4.83793	3.91258
BART1_0-p01345	BART1_0-u01345	0	0	0	0	0	0	0	0	0	0	0	0	0.745074	0	0	0	0	0	0	0	0	0	0	0	0	0	0	0	0	0	0	0	0	0	0	0	0	0	0	0	0	0	0	0	0	0	0	0
BART1_0-p01346	BART1_0-u01346	0	0.707083	0.394605	0.260903	0.846644	0.420255	0.974235	0	0	0.336429	0.204451	0.484523	1.04367	0.253527	0.516052	0.193485	0.143872	0	0	0	0.273545	0	0	0.191796	0	0	0.071743	0	0	0.214216	0	0.455829	0.551287	0	0.209647	0.377696	0.603949	0.719649	0	0.134867	0.212242	0.749449	0.995032	0	0.156578	0	0	0.365846
BART1_0-p01347	BART1_0-u01347	11.3034	10.3848	12.9519	10.9612	17.016	16.9991	14.2363	14.1531	12.3028	10.7645	9.60402	13.8747	16.1386	12.9278	12.8809	11.6484	22.1599	13.737	19.3125	16.6084	19.7011	16.896	23.6125	22.024	16.0701	17.3419	17.1766	14.6423	15.1341	16.0575	16.4363	16.7259	21.3382	19.6768	19.3153	16.0809	26.3566	25.7574	25.2353	23.8004	14.8384	15.8598	16.2603	16.9292	19.8238	21.3982	20.0747	20.6396
BART1_0-p01348	BART1_0-u01348	0	0	0	0	0	0	0	0	0	0	0	0	0	0	0	0	0	0	0	0	0	0	0	0	0	0	0	0	0	0	0	0	0	0	0	0	0	0	0	0	0	0	0	0	0	0	0	0
BART1_0-p01349	BART1_0-u01349	0	0	0	0	0	0	0	0	0	0	0	0	0	0	0	0	0	0	0	0	0	0	0	0	0	0	0	0	0	0	0	0	0	0	0	0	0	0	0	0	0	0	0	0	0	0	0	0
BART1_0-p01350	BART1_0-u01350	0	0	0	0	0	0	0	0	0	0	0	0	0	0	0	0	0	0	0	0	0	0	0	0	0	0	0	0	0	0	0	0	0	0	0	0	0	0	0	0	0	0	0	0	0	0	0	0
BART1_0-p01351	BART1_0-u01351	0	0	0	0	0	0	0	0	0	0	0	0	0	0	0	0	0	0	0	0	0	0	0	0.056438	0	0	0	0	0	0	0	0	0	0	0	0	0	0	0	0	0	0	0	0	0	0	0	0
BART1_0-p01352	BART1_0-u01352	0	0	0	0	0	0	0	0	0	0	0	0	0	0	0	0	0	0	0	0	0	0	0	0	0.211524	0	0	0	0	0	0	0	0	0	0	0	0	0	0	0	0	0	0	0	0	0	0	0
BART1_0-p01353	BART1_0-u01353	2.88904	2.63797	3.07585	2.1141	2.39429	2.07734	2.95363	1.98448	3.14545	3.58294	2.83955	3.42966	3.24226	3.54982	2.44725	2.25576	4.49943	4.22918	3.354	4.06284	3.82849	2.21591	4.2713	3.1999	3.86919	4.70807	4.66148	4.89695	3.75269	5.18993	3.34099	3.70271	2.47837	3.12418	3.11056	3.36085	2.3554	0.581252	1.7751	1.39415	2.62424	2.56238	2.86423	4.56994	2.94523	2.55888	3.17733	1.90966
BART1_0-p01354	BART1_0-u01354	9.91201	9.80883	7.35213	9.63167	3.20596	4.54545	1.30895	2.9112	3.65321	2.7704	0	9.34165	4.69627	6.05206	1.40214	13.9261	4.69144	3.89043	3.58171	1.28349	9.63396	4.35664	4.0655	0	2.72711	6.00348	3.10311	2.73813	9.37277	6.22205	5.2446	1.47394	1.66416	6.28139	6.73278	4.53768	3.2762	1.84872	0	0	6.60117	11.0333	8.94269	3.23719	5.09315	2.97645	2.9392	1.83183
BART1_0-p01355	BART1_0-u01355	0	0	0	0	0	0	0	0	0	0	0	0	0	0	0.074508	0.070735	0	0	0.056248	0.06759	0	0.06793	0	0	0	0	0	0	0	0	0	0	0	0	0	0	0	0	0.046638	0	0	0	0	0	0	0.038874	0	0
BART1_0-p01356	BART1_0-u01356	0	0	0	0	0	0	0	0	0	0	0	0	0	0	0	0	0	0	0	0	0	0	0	0	0	0	0	0	0	0	0	0	0	0	0	0	0	0	0	0	0	0	0	0	0	0	0	0
BART1_0-p01357	BART1_0-u01357	0	0.242084	0	0	0	0	0	0	0	0	0	0	0	0	0	0	0.065017	0.32053	0	0	0	0.060211	0	0.075453	0	0.251976	0.05902	0	0.066404	0	0	0.061336	0.44135	0.118208	0.137675	0	0.066385	0	0	0.068732	0.054074	0.483815	0.429403	0.13718	0.494261	0.315944	0.308939	0.077728
BART1_0-p01358	BART1_0-u01358	0.27433	2.58914	0.254093	0.38685	0.208853	0.051196	0.265318	0.200486	0.149406	0.304148	0.156504	0.24576	0.156303	0.19939	0.095068	0.856439	0.17835	0.219685	0.156319	0.064653	0.080808	0.047196	0	0.028823	0.117626	0.123417	0.023128	0.295814	0.07825	0	0.087249	0	0.230516	0.139162	0.215573	0.145687	0.05203	0	0.029725	0.053947	0.190876	0.162941	0.288769	0.349818	0.166039	0.074351	0.145433	0.091493
BART1_0-p01359	BART1_0-u01359	0.980627	0.755611	0.656519	0.702287	1.09654	1.62277	1.79494	1.87379	0.88696	0.343996	0.594362	0.213636	1.37289	1.61067	1.70343	1.45088	0.862533	0.9208	0.621949	1.07716	1.23713	2.00195	2.04265	1.52141	0.627543	0.868435	0.700879	1.87588	2.27063	1.44096	1.51799	2.09973	0.947015	0.814326	0.821477	1.54905	2.90107	2.21921	3.00136	2.68656	1.4937	1.0252	1.05488	0.735831	3.53967	4.62357	4.54472	2.91615
BART1_0-p01360	BART1_0-u01360	0.244171	0	2.295	0.805101	1.35456	0.499438	0.432332	0.344222	0.593246	0.675183	0	2.63682	0.255754	0.426942	0.301019	1.41636	0.75743	1.55926	1.35383	0.350428	0.527562	0	0.682488	0	0.227572	0.490208	0.458525	0.443179	0.659325	0	0	0.229844	0	0.452438	0	0.53155	0.778887	1.82221	3.23124	2.12044	0.82935	1.24514	0.710151	0.529768	0	0.244344	0.238794	0.323659
BART1_0-p01361	BART1_0-u01361	92.8711	80.2973	92.6007	96.7833	98.2859	105.538	89.9535	95.6553	88.2044	80.3309	85.343	88.5512	95.3022	92.5168	99.4513	83.8911	110.122	97.5259	104.357	110.172	113.032	99.7821	96.8729	109.191	100.773	98.2606	93.8536	98.9818	103.31	94.0853	92.9158	97.0968	116.392	100.5	89.4422	101.309	101.588	107.272	98.2668	106.665	98.3318	98.0153	102.492	91.6743	98.3142	105.059	95.3524	96.3973
BART1_0-p01362	BART1_0-u01362	5.25442	4.24187	6.22199	6.76075	5.27853	5.24674	5.71047	5.34218	4.40215	3.61947	4.42635	3.80638	4.14104	4.94264	4.51998	5.0264	5.76647	5.86762	5.16553	6.18441	8.16456	7.25775	4.59948	5.44744	5.23034	4.56036	4.57165	5.55626	6.31697	3.9088	4.4894	3.97356	5.21634	6.47911	5.4851	6.94327	7.06612	8.91476	7.49386	9.44825	5.52225	4.93514	4.67188	4.95647	4.76077	4.98441	6.1421	5.15007
BART1_0-p01363	BART1_0-u01363	6.43201	5.50426	5.82859	5.02914	6.81135	7.72202	6.98897	7.13402	5.54279	5.26903	5.64737	5.05787	5.74784	5.66366	6.12945	5.63283	7.47952	5.93905	5.67955	6.72193	6.30186	6.82215	5.92994	6.51052	4.94509	5.84902	5.64456	5.61866	5.52538	6.00512	5.72414	5.38669	8.49418	8.25671	7.04626	8.44345	9.23285	9.08116	9.28229	9.02976	5.76329	6.49967	5.75581	5.92875	5.81443	5.7152	7.12586	5.85694
BART1_0-p01364	BART1_0-u01364	1193.33	1695.33	1225.2	1158.62	1261.31	1198.7	1103.72	1039.31	1498.1	1414.45	1015.47	1730.86	1748.68	1466.87	1546.75	1752.09	1382.66	1217.94	1496.3	1169.1	804.294	864.499	1075.41	928.49	1260.43	1635.88	1609.97	1308.2	1432.37	1851.24	1981.64	1962.23	1424.37	1607.99	1602.45	1493.22	923.996	755.668	1055.9	746.301	1707.16	1687.85	1598.13	1697.95	1577.06	1453.51	1487.84	1535.55
BART1_0-p01365	BART1_0-u01365	0	0	0	0	0	0	0	0	0	0	0	0	0	0	0	0	0	0	0	0	0	0	0	0	0	0	0	0	0	0	0	0	0	0	0	0	0	0	0	0	0	0	0	0	0	0	0	0
BART1_0-p01366	BART1_0-u01366	0	0	0	0	0	0	0	0	0	0	0	0	0.236115	0	0	0	0	0	0	0	0	0	0	0	0	0	0	0	0	0.269924	0	0	0.100323	0.080524	0	0.168942	0.181036	0	0	0	0.147388	0.188188	0.167184	0.162716	0	0.086116	0	0
BART1_0-p01367	BART1_0-u01367	0	0	0	0	0	0	0	0	0	0	0	0	0	0.19357	0	0	0	0	0	0	0	0	0	0	0	0	0	0	0	0	0	0	0.258412	0	0	0.434737	0	0	0	0	0	0	0	0	0	0	0	0.271445
BART1_0-p01368	BART1_0-u01368	278.609	331.726	273.498	286.053	224.119	224.222	213.135	197.722	285.072	268.625	237.852	317.415	289.181	286.308	298.173	300.07	239.521	248.697	273.267	251.923	183.752	174.4	179.374	161.798	281.733	288.173	302.285	282.01	299.25	323.21	363.461	325.178	315.483	301.736	319.65	319.168	163.988	129.593	173.946	132.953	364.425	366.354	372.173	367.254	285.828	289.885	293.096	272.371
BART1_0-p01369	BART1_0-u01369	0	0	0	0	0	0	0	0	0	0	0	0	0	0	0	0	0	0	0	0	0	0	0	0	0	0	0	0	0	0	0	0	0	0	0	0	0	0	0	0	0	0	0	0	0	0	0	0
BART1_0-p01370	BART1_0-u01370	0	0	0	0	0	0	0	0	0	0	0	0	0	0	0	0	0	0	0	0	0	0	0	0	0	0	0	0	0	0	0	0	0	0	0	0	0	0	0	0	0	0	0	0	0	0	0	0
BART1_0-p01371	BART1_0-u01371	0	0	0	0	0	0	0	0	0	0	0	0	0	0	0	0	0	0	0	0	0	0	0	0	0	0	0	0	0	0	0	0	0	0	0	0	0	0	0	0	0	0	0	0	0	0	0	0
BART1_0-p01372	BART1_0-u01372	0	0	0	0	0	0	0.15902	0	0	0.024152	0.12698	0	0	0	0.13558	0	0	0.263342	0	0	0	0.114557	0	0	0	0	0	0	0	0.071884	0	0.108203	0	0	0	0	0.125599	0	0	0.179793	0	0	0.029721	0.02067	0	0	0.106862	0
BART1_0-p01373	BART1_0-u01373	36.8257	32.6818	40.9841	40.7317	47.7069	47.7881	44.4827	45.3274	42.8231	38.7621	32.1976	47.401	39.8218	36.7871	37.1036	39.6658	63.2866	49.0769	57.5064	53.5706	46.337	52.5099	59.7761	62.9695	43.8474	54.9368	51.8318	47.3847	41.4396	48.3845	49.3853	52.4343	47.5621	59.6914	54.2544	50.2348	64.1672	56.1772	66.2957	54.4593	48.2406	45.2191	45.286	47.0054	55.9663	49.4527	48.3787	49.0171
BART1_0-p01374	BART1_0-u01374	0	0	0	0	0	0	0	0	0	0	0	0	0	0	0	0	0	0	0	0	0	0	0	0	0	0	0	0	0	0	0	0	0	0.341865	0	0	0	0	0	0	0	0	0	0	0	0	0	0.901714
BART1_0-p01375	BART1_0-u01375	0	0	0	0	0	0	0	0	0	0	0	0	0	0	0	0	0	0	0	0	0	0	0	0	0	0	0	0	0	0	0	0	0	0	0	0	0	0	0	0	0	0	0	0	0	0	0	0
BART1_0-p01376	BART1_0-u01376	1.20036	1.71607	0.650087	1.97485	0.953475	1.22647	1.3937	1.79737	1.82814	1.12883	0.944403	0	0.943055	1.30643	0.853992	2.19724	0.622126	1.1546	1.66881	1.30116	0.324057	0.863694	1.36447	1.44628	1.12212	0.301698	0	0	0.313171	0.313542	1.05604	0.29345	1.05653	0.560874	1.65804	0	0	0.960864	1.08827	0.978092	2.05969	0	0	2.60778	0.675354	0.300813	0.88121	0.738197
BART1_0-p01377	BART1_0-u01377	0	0	0	0	0	0	0	0	0	0	0	0	0	0	0	0	0	0	0	0	0	0	0	0	0	0	0	0	0	0	0	0	0	0	0	0	0	0	0	0	0	0	0	0	0	0	0	0
BART1_0-p01378	BART1_0-u01378	22.6069	18.8826	22.6618	20.1572	20.5626	22.9782	21.3453	20.5804	18.1392	15.2575	16.3266	20.487	16.14	14.9129	14.0734	17.1381	14.1246	13.3632	13.2016	13.0021	14.4255	12.2263	10.095	12.3542	9.79741	11.0457	10.7673	12.2061	9.28123	9.01098	8.88041	9.51913	11.5406	15.77	13.4232	13.5115	15.6024	15.9141	15.7285	14.5357	14.4537	14.5987	13.046	14.2114	10.9868	11.3528	11.1258	11.8134
BART1_0-p01379	BART1_0-u01379	0.214514	0	0	0	0	0	0.285073	0	0	0	0.112297	0.233575	0	0	0.30624	0	0	0.135808	0	0.092791	0	0	0	0	0	0	0	0	0	0	0	0	0.124586	0.099902	0.116688	0	0.449542	0.228068	0	0.697027	0	0	0	0.11597	0.238285	0.427481	0.208956	0.134502
BART1_0-p01380	BART1_0-u01380	0.293871	0.227542	0.147445	0.346039	0.365204	0.094271	0.341967	0.443027	0.197979	0.189523	0.192086	0.221315	0.191841	0.359079	0.227574	0.428055	0.569298	0.508255	0.445956	0.428482	0.178539	0.394458	0.295986	0.348131	0.398574	0.472469	0.442697	0.670287	0.365001	0.400711	0.428313	0.318538	0.487878	0.478225	0.198346	0.440049	0.344744	0.313758	0.503344	0.417122	0.452868	0.620066	0.389825	0.416105	0.285231	0.364972	0.285568	0.269489
BART1_0-p01381	BART1_0-u01381	0.709903	0.112755	0.430121	0.26129	0.124358	0.48504	0.812091	1.30491	0.142587	0.222206	0	0.386203	0.618564	0.209095	0.337754	0.289736	0.686385	0.149866	0.1863	0.102375	0.766743	0.595677	0.426114	0	0.33381	0	0	0.108067	0.618359	0.492683	0.691348	0.687641	0.412586	0.220451	0.3865	0.160161	0.74429	0.616768	0.141707	0.128171	0	0.257338	0	0.255929	0.263839	0.353797	0.345856	0.289979
BART1_0-p01382	BART1_0-u01382	0	0	0	0	0.059571	0	0	0	0.204673	0	0	0.062089	0.059381	0.050366	0.378907	0.348292	0.232633	0	0.312189	0.04913	0.245515	0	0.152965	0.269955	0.214203	0.112696	0.105588	0.466826	0.297118	0.354512	0.530553	0.329198	0.394767	0.105765	0.123129	0.16626	0.653207	0.362124	0.40708	0.184491	0.338639	0.30927	0.054882	0.306833	0.315809	0.056532	0.11056	0.486807
BART1_0-p01383	BART1_0-u01383	0	0	0	0	0	0	0	0	0	0	0	0	0	0	0	0	0	0	0	0	0	0	0	0	0	0	0	0	0	0	0	0	0	0	0	0	0	0	0	0	0	0	0	0	0	0	0	0
BART1_0-p01384	BART1_0-u01384	0	0	0	0	0	0	0	0	0	0	0	0	0	0	0	0	0	0	0	0	0	0	0	0	0	0	0	0	0	0	0	0	0	0	0	0	0	0	0	0	0	0	0	0	0	0	0	0
BART1_0-p01385	BART1_0-u01385	0	0.040928	0	0	0.154419	0.08027	0	0	0	0	0	0	0.060911	0.026091	0	0	0	0	0.052657	0	0	0	0.026332	0.069271	0	0.065168	0.037409	0.033165	0	0.060958	0.068531	0	0.037307	0	0.103681	0.033533	0	0	0.140083	0	0.111398	0.100472	0.027985	0.040667	0.037658	0	0	0
BART1_0-p01386	BART1_0-u01386	0	0	0	0	0	0	0	0	0	0	0	0	0	0	0	0	0	0	0	0	0	0	0	0	0	0	0	0	0	0	0	0	0	0	0	0	0	0	0	0	0	0	0	0	0	0	0	0
BART1_0-p01387	BART1_0-u01387	267.457	257.492	259.893	270.724	252.558	265.901	255.186	259.557	248.1	239.192	223.837	261.484	249.227	257.38	254.292	249.713	259.423	272.458	254.946	257.061	297.977	266.132	246.893	244.658	252.289	259.068	244.322	258.477	252.252	248.903	235.821	235.249	219.982	232.53	219.35	232	236.078	259.086	224.247	265.759	240.616	241.612	250.892	241.232	227.986	230.635	230.742	213.545
BART1_0-p01388	BART1_0-u01388	0	0	0	0	0	0	0	0	0	0	0	0	0	0	0	0	0	0	0	0	0	0	0	0	0	0	0	0	0	0	0	0	0	0	0	0	0	0	0	0	0	0	0	0	0	0	0	0
BART1_0-p01389	BART1_0-u01389	15.1128	11.0849	14.1214	15.4006	18.3249	26.7245	23.8358	24.3995	15.0247	17.3318	13.1703	16.5872	25.498	25.2182	26.3282	23.2151	5.9038	7.48253	10.3544	9.39218	16.5247	21.2584	14.3698	17.0377	13.2603	13.3628	10.803	14.1941	17.342	22.803	21.4731	20.1349	7.99127	7.10406	6.87749	9.62819	15.5107	13.0315	14.6945	20.3814	12.9917	12.2259	15.2417	10.6622	22.1654	24.8456	22.4586	22.7509
BART1_0-p01390	BART1_0-u01390	0	0	0	0.03574	0	0	0	0	0	0	0	0.141245	0	0	0	0	0	0	0	0	0	0	0	0	0	0	0	0	0	0	0	0	0	0	0	0	0	0	0	0	0	0	0	0	0	0	0	0
BART1_0-p01391	BART1_0-u01391	4.29117	4.22605	4.65662	4.86054	5.70758	5.99071	4.89766	5.03563	3.98273	3.62673	3.42016	4.70595	3.86968	4.73099	4.59499	5.11065	5.91151	6.43073	6.43006	6.58806	5.46394	7.68504	8.29657	7.73017	4.20641	4.56469	4.65538	5.14808	5.31115	6.27132	6.29383	5.89502	5.57399	4.68063	5.59344	5.79197	6.4619	6.14868	6.91362	7.69333	3.81414	4.1824	4.22909	4.97036	4.56149	5.20282	4.65344	4.96096
BART1_0-p01392	BART1_0-u01392	0.557071	0.550357	1.09562	0.838001	1.30923	1.01773	0.770012	1.07773	0.922831	0.957166	0.562102	0.681916	0.957201	0.959197	0.855763	0.873335	1.16163	1.33579	1.20898	1.57777	0.417684	1.05796	1.3035	1.49224	0.878077	1.16682	1.03967	1.1165	1.0125	1.07599	1.09697	1.05758	0.650144	1.15975	0.993447	0.892425	1.10386	1.23001	1.49065	0.911637	0.842144	0.633039	0.772898	0.996661	1.41483	1.21527	0.852854	0.941625
BART1_0-p01393	BART1_0-u01393	10.3297	6.74108	9.95686	10.895	14.239	16.4416	16.0858	16.96	12.4091	11.1757	10.6297	11.056	15.0082	15.2676	16.4046	13.7123	11.4163	9.32533	9.63426	9.36867	13.9795	14.2517	14.0254	14.9799	9.05672	10.3257	9.99339	10.7138	12.9025	11.2089	10.3173	11.7098	6.7072	7.98122	7.19148	7.51547	12.6128	12.484	13.1757	14.0104	7.83876	8.02007	7.62055	7.81295	13.7897	12.1778	13.1393	13.0551
BART1_0-p01394	BART1_0-u01394	4.51854	3.75133	3.70972	5.73234	5.72781	5.30377	4.32165	5.20479	4.80856	4.86385	3.70961	4.86552	5.78766	5.42959	5.03519	4.47755	6.75863	5.92233	5.16097	5.74884	5.87929	5.50733	5.94794	6.44176	4.64768	5.78905	5.04219	5.05194	5.30033	3.86938	5.14101	5.53596	6.29075	6.1704	5.79813	6.03865	6.00098	5.25871	6.60429	5.13937	4.89504	4.91749	5.08086	4.93693	5.42662	6.40114	5.15216	5.52702
BART1_0-p01395	BART1_0-u01395	17.5551	18.3945	17.8277	17.7099	17.1138	19.4239	17.1808	16.1895	16.0926	13.334	15.4572	17.6461	17.3985	16.8148	17.6539	17.6389	18.5532	20.0171	19.6191	18.2143	18.7544	19.2834	17.5918	17.0189	19.107	17.6634	16.7562	16.9217	18.7512	20.991	21.8648	18.8447	17.5267	19.4257	17.9129	17.9794	17.0839	16.9241	16.1837	16.2922	17.9883	16.733	17.6884	17.0667	16.2258	17.3962	19.9824	19.263
BART1_0-p01396	BART1_0-u01396	0.812419	0.38711	0.559535	0.649624	1.13493	1.06517	0.400073	0.815985	0.703901	0.80466	0.991587	1.18444	0.754496	0.560501	0.55899	0.664032	1.66181	0.966917	1.52219	1.09238	0.974972	1.11154	1.25455	1.12477	1.02114	1.1628	0.879968	0.741434	0.660791	0.79757	1.00051	0.91453	1.40984	1.80563	1.17237	1.27569	0.895528	1.58145	1.61559	1.12315	1.07542	1.57229	1.26367	1.41301	0.902421	1.16694	1.66786	1.27004
BART1_0-p01397	BART1_0-u01397	1.99341	2.17443	2.12152	2.00018	1.77714	3.91638	2.39361	4.22668	3.61964	1.67357	2.86392	0.476571	3.19916	4.00877	3.79038	3.60176	2.59179	5.32909	2.82089	1.99618	3.77719	2.97706	3.49426	2.75933	2.53458	1.21663	3.05822	1.45176	2.70424	2.54134	2.6178	3.54836	2.0624	2.18688	2.2649	2.21305	4.0944	3.43655	4.27364	3.04862	2.10104	1.90504	1.13141	1.08677	3.53142	3.86242	2.38145	2.45215
BART1_0-p01398	BART1_0-u01398	0.041393	0.019723	0	0.04587	0	0.063734	0.091745	0.062398	0.049582	0.019415	0.021645	0	0.086471	0.018391	0.098775	0	0	0.026037	0.032455	0	0	0	0.074126	0	0.058577	0.040959	0	0	0.043293	0	0.072399	0	0	0.048878	0.022909	0	0.021584	0	0.024663	0	0.017598	0.022538	0	0	0	0.020565	0	0.050614
BART1_0-p01399	BART1_0-u01399	11.2175	10.8881	11.0815	9.40591	10.5572	11.5533	7.71189	7.91216	9.93391	9.72379	6.41781	12.4306	8.86783	9.97563	7.62916	8.00584	9.28349	7.28197	9.3707	9.37146	5.04025	5.55677	6.39608	6.10834	7.94829	8.43204	8.08394	8.1822	7.37109	9.54605	8.81359	7.76548	5.81309	7.40185	9.42393	8.67701	5.35492	5.0886	7.22823	4.79751	7.27621	9.51222	9.00263	8.51712	7.23904	6.25214	7.72705	6.28731
BART1_0-p01400	BART1_0-u01400	16.6586	14.5601	17.4995	16.6001	24.108	22.1504	18.3035	20.277	18.8639	17.8223	15.3808	20.1691	21.5192	17.6128	17.9801	17.7903	23.4035	20.9112	20.641	22.2221	23.9548	20.4246	23.4901	23.3232	18.4689	22.8275	20.2359	19.6542	15.2489	21.7531	21.1564	20.9253	19.2808	22.2588	20.213	20.3373	28.4898	27.8962	26.7545	28.6571	19.3539	17.8451	18.0631	18.5281	21.5489	21.0627	20.0882	20.2218
BART1_0-p01401	BART1_0-u01401	0	0	0	0	0	0	0	0	0.393778	0.102326	0	0.237302	0	0	0	0	0	0	0	0	0	0	0	0	0	0	0	0	0	0	0	0	0	0	0	0	0	0	0	0	0	0	0	0	0	0	0	0
BART1_0-p01402	BART1_0-u01402	0	0	0	0	0	0	0	0	0	0	0	0	0	0	0	0	0	0	0	0	0	0	0	0	0	0	0	0	0	0	0	0	0	0	0	0	0	0	0	0	0	0	0	0	0	0	0	0
BART1_0-p01403	BART1_0-u01403	0	0	0	0	0	0.089303	0	0	0	0	0.09116	0	0	0	0	0	0	0	0.068455	0	0	0	0	0	0	0	0	0	0	0	0	0	0	0.081089	0	0	0	0	0	0.094294	0	0.094753	0	0	0	0	0	0
BART1_0-p01404	BART1_0-u01404	0	0	0.398341	0	0	0	0	0	0	0	0	0	0	0	0	0	0.565902	0.232933	0	0	0	0.17463	0	0	0	0	0	0.501985	0	0	0	0	0	0	0	0	0	0	0	0	0	0	0	0.198307	0	0	0	0
BART1_0-p01405	BART1_0-u01405	0	0	0	1.24822	0.657412	2.17553	2.85354	0.918357	0	0	1.64692	0.601632	0.551298	0	0.547813	0	0.615337	3.00913	0	0	0	6.13446	6.27895	2.81507	0	0	0	2.43788	0	0	1.51875	0	1.3677	2.80445	0.724404	2.02645	2.36314	3.99458	1.96524	0	1.71944	0	3.02633	0.920696	0.747738	0.746802	3.32589	0
BART1_0-p01406	BART1_0-u01406	0	0	0	0	0	0	0	0	0	0	0	0	0	0	0	0	0	0	0	0	0	0	0	0	0	0	0	0	0	0	0	0	0	0	0	0	0	0	0	0	0	0	0	0	0	0	0	0
BART1_0-p01407	BART1_0-u01407	18.8765	17.5842	18.831	19.2166	27.1053	23.15	21.0722	23.9866	23.5836	20.6128	17.8464	24.8723	27.0673	21.6527	21.9806	25.4428	26.8586	24.5396	28.8931	22.8606	18.6181	20.951	28.1092	27.7381	19.8932	25.6672	26.1501	21.598	21.1415	28.1393	27.8488	28.1879	19.301	23.4953	23.3094	21.6689	22.1253	17.4055	22.6932	17.9017	22.0353	20.1122	20.1025	20.6807	23.848	22.1284	22.5054	22.1107
BART1_0-p01408	BART1_0-u01408	0	0.273595	0	0	0	0	0	0	0	0	0	0	0	0	0	0	0	0	0	0	0	0	0	0	0	0	0.056835	0	0	0	0	0	0	0	0	0	0	0	0	0	0	0	0	0	0	0	0	0
BART1_0-p01409	BART1_0-u01409	0	0.265608	0.050752	0	0.146163	0.571737	0.18525	0.209826	0.167434	0.065396	0.145835	0	0.145635	0	0	0.256167	0.071358	0	0	0	0	0	0	0	0.262526	0.414837	0	0.063607	0	0	0	0.067318	0	0.194564	0	0.203988	0.29144	0.148041	0	0	0.11868	0	0	0.075266	0	0.069343	0.067803	0
BART1_0-p01410	BART1_0-u01410	0	0	0	0	0	0	0	0	0	0	0	0	0	0	0	0	0	0	0	0	0	0	0	0	0	0	0	0	0	0	0	0	0	0	0	0	0	0	0	0	0	0	0	0	0	0	0	0
BART1_0-p01411	BART1_0-u01411	0	0	0	0	0	0	0	0	0	0	0	0	0	0	0	0	0	0	0	0	0	0	0	0	0	0	0	0	0	0	0.103646	0	0	0	0	0	0	0	0	0	0	0	0	0	0	0	0	0
BART1_0-p01412	BART1_0-u01412	8.92398	5.5817	9.66238	6.94039	7.86946	8.86214	7.72871	7.24027	7.08678	6.27359	5.43316	6.18664	6.33334	7.73692	8.40499	8.03931	7.06443	8.7858	7.76838	8.97953	11.0341	8.88236	7.86139	8.22953	9.02594	7.60797	7.88612	7.87118	9.17633	9.52456	6.80988	7.33288	7.88141	6.75668	6.29854	7.77139	7.4703	8.69209	6.06698	7.90262	6.49248	5.99062	7.06374	6.79599	9.4741	6.75424	9.39393	8.46791
BART1_0-p01413	BART1_0-u01413	0	0	0	0	0	0	0	0	0	0	0	0	0	0	0	0	0	0	0	0	0	0	0	0	0	0	0	0	0	0	0	0	0	0	0	0	0	0	0	0	0	0	0	0	0	0	0	0
BART1_0-p01414	BART1_0-u01414	0.692344	1.04077	1.57314	1.49039	1.19419	0.999479	1.13438	2.7499	0.694786	0.731596	0.942289	1.13094	1.34109	1.36079	0.764172	1.25045	1.09823	0.683755	0.647077	1.76045	0.859151	1.55516	1.94447	0.81843	0.619136	1.1297	1.24976	0.994017	1.79275	0.646961	1.57386	0.754505	0.968857	0.77848	1.11461	1.12483	1.46654	1.17171	1.90188	1.7155	0.758783	0.705802	1.05187	0.634541	0.868495	0.955749	1.92676	1.31285
BART1_0-p01415	BART1_0-u01415	0.517093	0	0	0	0	0	0	0	0	0	0	0	0	0	0	0	0	0	0	0	0	0	0	0	0	0	0	0	0	0	0	0	0	0	0	0	0	0	0	0	0	0	0	0	0	0	0	0
BART1_0-p01416	BART1_0-u01416	0	0	0	0	0	0	0	0.186275	0	0	0	0	0	0	0	0	0	0	0	0	0	0	0	0	0	0	0	0	0.194109	0	0	0	0	0	0	0	0	0	0	0	0	0	0.089747	0	0	0	0	0
BART1_0-p01417	BART1_0-u01417	6.08242	3.9934	5.94835	5.38629	12.1215	11.129	9.56946	10.6895	6.50863	7.65769	4.82582	6.09424	10.0095	7.95488	6.57271	8.58462	25.0207	16.4203	17.7357	19.5422	23.0479	23.4322	21.445	22.805	21.0526	17.8858	18.2265	19.7067	17.5443	17.9898	21.125	22.308	11.3216	14.4052	14.4893	14.9728	18.1695	19.2794	17.9671	20.5122	15.573	12.3127	11.9421	12.1893	19.4298	15.5775	16.1306	17.7447
BART1_0-p01418	BART1_0-u01418	0	0	0	0	0	0	0	0	0	0	0	0	0	0	0	0	0	0	0	0	0	0	0	0	0	0	0	0	0	0	0	0	0	0	0	0	0	0	0	0	0	0	0	0	0	0	0	0
BART1_0-p01419	BART1_0-u01419	0	0	0	0	0	0	0	0	0	0	0	0	0	0	0	0	0	0	0	0	0	0	0	0	0	0	0	0	0	0	0	0	0	0	0	0	0	0	0	0	0	0	0	0	0	0	0	0
BART1_0-p01420	BART1_0-u01420	0	0	0	0	0	0	0	0	0	0	0	0	0	0	0	0	0	0	0	0	0	0	0	0	0	0	0	0	0	0	0	0	0	0	0	0	0	0	0	0	0	0	0	0	0	0	0	0
BART1_0-p01421	BART1_0-u01421	0	0	0	0	0	0	0	0	0	0	0	0	0	0	0	0	0	0	0	0	0	0	0	0	0	0	0	0	0	0	0	0	0	0	0	0	0	0	0	0	0	0	0	0	0	0	0	0
BART1_0-p01422	BART1_0-u01422	8.22377	5.40383	6.52357	5.96334	8.28339	8.40876	7.01842	8.01609	6.61278	5.95927	5.84161	6.50778	7.37269	8.79324	7.35405	6.05063	6.92459	7.14665	6.99369	5.70161	7.35772	7.07193	8.02212	8.60497	7.42375	6.95727	6.54721	7.35802	5.80162	6.27269	8.41047	7.01166	7.05799	6.27906	6.79972	7.82941	9.894	10.1623	10.0071	10.1899	6.05416	6.11435	5.95217	7.07144	7.44022	8.06805	8.50116	8.4067
BART1_0-p01423	BART1_0-u01423	5.25548	6.01971	4.73688	4.27	4.46563	4.45941	4.63302	4.87686	3.61045	3.11815	3.35786	3.70345	3.2444	4.10935	5.14752	3.65123	1.97483	2.73639	2.29456	3.58108	2.39371	2.39897	1.90863	2.16275	2.7081	2.1667	2.25116	2.97566	2.82637	2.56707	2.23419	2.24032	2.54898	1.71864	1.76297	1.77783	1.62613	2.38742	1.20245	2.07378	2.06401	1.65732	1.6113	1.54297	1.6006	2.10229	1.76109	1.53698
BART1_0-p01424	BART1_0-u01424	0.761882	0.470593	0.86494	0.929064	0.573509	0.362584	0.847873	0.8797	0.701917	0.567128	0.583632	0.487563	0.815819	0.738356	1.57361	0.6988	0.191151	0.640056	0.362405	0.42629	0.488146	0.122522	0.341697	0.401304	0.572952	0.317447	0.639159	0.532641	0.545865	0.405937	0.378448	0.249186	0.405672	0.433606	0.447397	0.312776	0.273023	0.271883	0.115106	0.199164	0.319828	0.254836	0.434684	0.314039	0.144155	0.273554	0.197234	0.36823
BART1_0-p01425	BART1_0-u01425	151.451	139.013	143.89	161.33	191.05	197.581	194.371	205.994	120.151	108.302	105.286	129.415	131.137	127.295	127.939	124.817	146.432	142.398	143.946	138.727	192.371	174.762	174.37	186.543	132.469	126.372	132.779	126.541	114.508	123.301	116.788	117.076	145.119	135.392	124.471	128.923	202.833	232.985	187.983	223.712	117.811	122.651	115.391	118.331	135.034	136.57	129.064	136.071
BART1_0-p01426	BART1_0-u01426	1.56459	0.406643	0.723233	1.09842	1.94544	1.74859	1.38572	1.1402	0.858312	0.267185	1.48978	0.92703	1.7851	1.25274	1.2176	1.91481	3.21727	3.24828	3.02712	3.3239	1.68985	3.11415	3.84703	3.73649	0.668287	1.70066	2.52255	1.68929	2.08102	1.92584	1.49678	1.37949	3.31138	2.12102	2.79326	1.25388	2.98631	3.17792	4.09353	2.92867	2.3069	1.08236	1.65221	1.3853	2.22291	1.13503	2.08009	2.26703
BART1_0-p01427	BART1_0-u01427	17.0004	17.5468	13.7831	14.8199	22.0853	19.6288	19.5932	21.5435	19.1565	17.0556	12.5736	21.1777	25.3261	21.6024	21.5965	23.1889	24.5063	18.142	22.423	18.0312	17.891	19.6147	26.2096	29.8149	20.6735	30.7671	27.548	22.0327	18.0109	27.5543	27.7633	31.013	40.6711	37.4638	37.0369	35.9531	33.5318	29.5934	36.1783	30.5005	30.4508	28.9605	28.7066	34.8656	38.6659	37.0308	34.7098	37.2476
BART1_0-p01428	BART1_0-u01428	0	0.272933	0	0	0	0	0	0	0	0	0	0	0	0	0	0	0	0	0	0	0	0	0	0	0	0	0	0	0	0	0	0	0	0	0	0	0	0	0	0	0	0	0	0	0	0	0	0
BART1_0-p01429	BART1_0-u01429	0	0.017977	0.034701	0.034243	0.058429	0.010026	0.043007	0.081645	0.066497	0.019068	0.029698	0.030855	0.039898	0.070726	0.023244	0	0.086693	0.126183	0.08125	0.124753	0.077891	0.083321	0.144656	0.125535	0.02725	0.026931	0.033621	0.036368	0	0.094262	0.054462	0.038416	0.155653	0.084994	0.035663	0.028782	0.097716	0.122472	0.113857	0.073418	0.103722	0.050542	0.029858	0.042418	0.022571	0	0.043925	0.102951
BART1_0-p01430	BART1_0-u01430	0	0	0	0	0	0	0	0	0	0	0	0	0	0	0	0	0	0	0	0	0	0	0	0	0	0	0	0	0	0	0	0	0	0	0	0	0	0	0	0	0	0	0	0	0	0	0	0
BART1_0-p01431	BART1_0-u01431	46.7071	40.8341	46.4186	49.493	50.0386	46.9664	46.4121	46.5495	46.3549	42.4931	40.8325	45.7676	45.1944	40.7895	43.4123	42.427	61.4764	57.625	54.334	55.6116	51.7463	54.5179	54.2296	55.7052	53.5759	53.9064	53.8445	51.6214	42.2982	48.0834	45.3135	44.0836	64.6712	61.4426	57.4336	56.4725	65.7102	65.401	65.6094	63.467	54.3149	55.2817	54.0817	52.5767	48.2091	50.1883	48.6233	52.9473
BART1_0-p01432	BART1_0-u01432	1.36199	0.946875	0.851988	1.37932	6.51871	7.13556	6.15701	9.39655	1.23722	1.28541	0.901468	2.30999	4.46894	3.85296	6.50324	4.57643	1.92975	1.76912	2.45785	1.70858	13.8581	13.4974	13.028	16.746	1.93888	1.72562	2.3988	1.94156	5.43456	6.1969	7.07174	7.72456	3.25702	3.24285	4.51816	2.42078	15.1076	14.5608	14.7079	18.1729	2.2278	2.25481	1.99144	2.59963	8.43046	8.20966	9.22439	8.74616
BART1_0-p01433	BART1_0-u01433	0	0	0.137733	0.083665	0.11869	0.077526	0.23439	0.075891	0	0.035441	0.118541	0	0.157848	0.067048	0.107972	0.277902	0.193086	0.14273	0.088845	0.163237	0.163192	0.214592	0.338549	0.179215	0.249317	0.037413	0.245383	0.06894	0.237019	0.235549	0	0.072864	0.262075	0.17569	0.408569	0.294407	0.03943	0.481204	0.405472	0.204316	0.289223	0.246748	0.255225	0.203851	0.083884	0.450638	0.330527	0.415849
BART1_0-p01434	BART1_0-u01434	2.23381	1.75667	1.58789	2.71012	2.13618	2.74406	1.80656	2.90108	2.79311	1.41678	1.80893	2.66613	1.99578	2.52217	2.26369	1.87886	3.8517	2.7394	2.99507	3.15098	2.34832	2.65941	3.42522	2.73153	2.40704	2.44261	2.98729	2.254	2.46881	2.45939	2.23095	3.06585	2.98113	2.88018	2.80931	2.61769	3.35344	3.04418	2.7594	2.81045	2.26832	2.32946	1.87827	2.4978	2.19601	2.39941	3.05307	2.50299
BART1_0-p01435	BART1_0-u01435	0	0	0	0	0	0	0	0	0	0	0	0	0	0	0	0	0	0	0	0	0	0	0	0	0	0	0	0	0	0	0	0	0	0	0	0	0	0	0	0	0	0	0	0	0	0	0	0
BART1_0-p01436	BART1_0-u01436	3.75474	3.09022	3.60168	4.13947	3.3779	3.98491	4.02019	4.67005	3.39666	3.06378	2.95022	3.70784	4.30211	5.01132	5.08555	5.23484	11.6578	11.6325	11.6706	12.5919	8.71371	10.2874	11.2807	12.3926	10.2207	11.9316	11.8169	11.7764	9.54324	11.3522	13.2	12.7464	8.31141	9.36233	8.46108	9.8467	7.28332	5.67516	8.06426	7.08366	9.55781	8.68266	9.22786	10.3702	9.07187	8.68101	8.37106	9.71636
BART1_0-p01437	BART1_0-u01437	0	0	0	0	0	0	0	0	0	0	0	0	0	0	0	0	0	0	0	0	0	0	0	0	0	0	0	0	0	0	0	0	0	0	0	0	0	0	0	0	0	0	0	0	0	0	0	0
BART1_0-p01438	BART1_0-u01438	0	0	0	0	0	0	0	0	0	0	0	0	0	0	0	0	0	0	0	0	0	0	0	0	0	0	0	0	0	0	0	0	0	0	0	0	0	0	0	0	0	0	0	0	0	0	0	0
BART1_0-p01439	BART1_0-u01439	0	0	0	0	0	0	0	0	0	0	0	0	0	0	0	0	0	0	0	0	0	0	0	0	0	0	0	0	0	0	0	0	0	0	0	0	0	0	0	0	0	0	0	0	0	0	0	0
BART1_0-p01440	BART1_0-u01440	0	0	0	0	0	0	0	0	0	0	0	0	0	0	0	0	0	0	0	0	0	0	0	0	0	0	0	0	0	0	0	0	0	0	0	0	0	0	0	0	0	0	0	0	0	0	0	0
BART1_0-p01441	BART1_0-u01441	1.98003	4.26604	1.56892	1.49573	1.7692	1.68124	1.47895	1.73258	1.47776	1.64516	1.15512	1.4688	1.92163	1.43508	1.53141	2.23705	4.13097	3.08868	3.48506	3.23377	2.60472	2.55098	2.51863	3.61159	2.79983	3.68704	3.04647	3.33053	1.81663	3.113	2.80667	2.84146	5.0412	4.37176	4.51842	4.36483	3.06503	2.29141	3.68424	1.84186	3.26488	3.11187	3.09616	3.93106	3.16687	2.37242	2.54489	2.50309
BART1_0-p01442	BART1_0-u01442	0.080498	0.111264	0.641604	0.012657	0.339443	0.743128	0	0.605448	0.239056	0.176394	0.260233	0.078298	0.146214	1.35055	0.021974	0.042794	0.205513	0.102131	0.464591	0.267485	0.334167	0.064768	0.184247	0.386549	0.110203	0.102152	0.330023	0.213247	0.098565	0.319795	1.00808	0.111687	0.130155	0.074578	0.146908	0.044994	0.12654	0.08512	0.226519	0.050589	0.118606	0.073402	0.089402	0.189592	0.175126	0.22528	0.26325	0.497202
BART1_0-p01443	BART1_0-u01443	0.096707	0	0.035249	0.160882	0.202675	0.050036	0.171439	0.048562	0.11607	0.136131	0	0	0.101042	0.085762	0	0.059279	0.247312	0.060948	0.118446	0.124442	0.052225	0.292348	0.206177	0.408276	0.364619	0.143765	0.1796	0.084799	0.151694	0.090613	0.169254	0.093326	0.111904	0.224945	0	0.061118	0.358826	0.102688	0.288517	0.261592	0.123454	0.21064	0.140061	0.104408	0.05372	0.384706	0.188102	0.177485
BART1_0-p01444	BART1_0-u01444	0	0	0	0	0	0	0	0	0	0	0	0	0	0	0	0	0	0	0	0	0	0	0	0	0	0	0	0	0	0	0	0	0	0	0	0	0	0	0	0	0	0	0	0	0	0	0	0
BART1_0-p01445	BART1_0-u01445	0	0	0	0	0	0	0	0	0	0	0	0	0	0	0	0	0	0	0	0	0	0	0	0	0	0	0	0	0	0	0	0	0	0	0	0	0	0	0	0	0	0	0	0	0	0	0	0
BART1_0-p01446	BART1_0-u01446	65.6227	54.3475	62.3741	65.1588	77.7252	77.1677	70.2874	74.5838	64.3302	58.2182	52.9259	68.286	66.7594	67.5114	71.1188	65.0362	73.2313	70.1581	69.2133	68.167	77.6264	72.3413	74.2635	82.6894	59.9211	66.5331	64.0441	63.9562	61.6206	65.9939	65.2616	63.4047	71.1171	67.938	65.4443	68.5804	82.21	83.1553	83.3578	84.517	61.424	58.0896	57.8036	57.6339	65.619	67.2129	64.1365	70.8988
BART1_0-p01447	BART1_0-u01447	4.14105	0.587881	0.573652	2.8129	1.48814	3.11341	1.5002	3.38082	2.37957	4.03224	0	2.27838	0	1.43671	1.99222	1.90883	2.68279	1.52914	3.02542	3.01377	2.0223	3.10778	6.82605	8.22062	4.14753	2.63911	1.9471	3.44535	0	0	5.15503	3.94053	2.1668	1.89083	4.42596	5.45798	4.12347	3.33292	6.59873	7.00197	2.73157	3.15517	2.84905	3.46097	2.34263	4.56469	2.45421	3.93236
BART1_0-p01448	BART1_0-u01448	21.2733	23.5637	19.1612	21.8857	45.0503	26.7638	31.5771	33.1786	31.0571	26.7142	14.9831	38.4455	35.9223	25.1886	26.2343	27.983	49.165	30.9159	45.195	36.7148	20.5363	35.7089	51.2811	60.0678	23.6963	44.3606	38.8538	21.0462	20.8269	38.5274	34.591	43.2113	42.6208	51.387	49.6308	42.9806	63.2686	52.7355	59.4066	46.3636	30.3896	30.8617	26.8182	33.9299	45.7187	39.1243	39.2239	42.7165
BART1_0-p01449	BART1_0-u01449	0	0	0	0	0	0	0	0	0	0	0	0	0	0	0	0	0	0	0	0	0	0	0	0	0	0	0	0	0	0	0	0	0	0	0	0	0	0	0	0	0	0	0	0	0	0	0	0
BART1_0-p01450	BART1_0-u01450	26.7271	25.217	27.9874	25.5963	27.7333	25.8581	24.9845	25.1728	26.6984	22.9448	23.1981	25.4467	25.788	23.3918	23.7876	23.3871	31.4733	33.7187	29.8053	34.2821	28.5293	28.557	27.4756	31.4388	29.4277	29.1178	29.7657	28.8517	27.8111	25.3781	26.2631	25.3661	32.9509	30.7526	31.4378	30.7423	27.8769	29.9108	31.1769	30.6148	26.5086	26.3228	25.3033	27.4085	26.1549	28.5968	27.6304	24.6053
BART1_0-p01451	BART1_0-u01451	11.4925	9.07577	9.68422	11.1631	13.5371	12.8745	13.6616	11.5078	10.1969	7.62492	9.04006	12.0346	9.82	10.452	9.85723	9.97367	15.0906	14.1242	14.1483	13.9229	15.9684	15.2139	16.8206	17.17	11.6598	11.2156	13.5321	11.3898	12.147	13.5982	12.6182	13.7903	14.5712	13.7646	12.8132	12.9752	18.2845	18.4351	17.1732	15.9507	12.8961	11.2904	11.4705	11.3963	11.9043	12.3443	13.9052	14.495
BART1_0-p01452	BART1_0-u01452	0.01837	0	0	0.010084	0.019186	0	0	0.017567	0	0	0	0.010101	0	0	0	0	0	0	0.014443	0	0	0	0.021032	0.01089	0	0.018094	0.008455	0.013553	0	0.027573	0	0	0.028023	0	0.034855	0.017864	0.033527	0.067336	0.045375	0.009912	0	0.03034	0	0.046589	0	0.00907	0	0
BART1_0-p01453	BART1_0-u01453	0	0	0	0	0	0	0	0	0	0.068888	0	0	0	0	0	0	0	0	0	0	0	0.034641	0	0	0	0	0	0	0	0	0	0	0	0	0	0	0	0.117186	0	0	0	0	0	0	0.040624	0	0	0
BART1_0-p01454	BART1_0-u01454	36.6552	27.9997	35.2757	36.2892	37.502	36.0128	34.3818	33.8221	36.6643	35.3706	28.7711	41.1234	36.5837	33.4889	33.3066	34.6365	48.1551	41.2507	48.1746	42.9502	33.1002	38.3018	42.8301	45.3828	38.6943	49.022	48.375	44.6597	37.0708	40.7711	42.8218	43.6476	46.8354	45.9549	40.8669	40.9112	45.1224	41.8113	42.4197	39.1094	37.969	37.5863	35.7794	38.18	36.8323	40.6924	37.8085	34.7012
BART1_0-p01455	BART1_0-u01455	0	0	0	0	0	0	0	0	0	0	0	0	0	0	0	0	0	0	0	0	0	0	0	0	0	0.013372	0	0	0	0	0	0	0	0	0	0	0	0	0	0	0	0	0	0	0	0	0	0
BART1_0-p01456	BART1_0-u01456	0	0	0	0	0	0	0	0	0	0	0	0	0	0	0	0	0	0	0	0	0	0	0	0	0	0	0	0	0	0	0	0	0	0	0	0	0	0	0	0	0	0	0	0	0	0	0	0
BART1_0-p01457	BART1_0-u01457	0	0.104778	0	0	0.115517	0.112695	0	0	0	0	0.115115	0	0	0	0	0	0	0	0	0	0	0.104489	0	0	0	0	0	0	0	0	0	0	0	0	0	0	0	0	0	0	0	0	0	0	0	0	0	0
BART1_0-p01458	BART1_0-u01458	0	0	0	0	0	0	0	0	0	0	0	0	0	0	0	0	0	0	0	0	0	0	0	0	0	0	0	0	0	0	0	0	0	0	0	0	0	0	0	0	0	0	0	0	0	0	0	0
BART1_0-p01459	BART1_0-u01459	7.46554	3.84811	7.06741	7.6774	10.2314	11.177	11.6183	9.71437	5.85413	4.39297	5.40291	5.64674	8.28686	6.66226	8.52497	7.75283	11.5422	10.1078	9.80471	10.0357	18.0306	16.6711	13.6936	17.8413	8.44749	8.82054	8.86381	8.31066	11.4351	11.5009	9.28034	11.1502	9.35466	8.73471	6.80967	6.63611	14.0364	17.5492	14.9237	15.9316	5.56385	6.33797	5.17865	6.28144	8.7689	9.58074	11.1972	11.0872
BART1_0-p01460	BART1_0-u01460	0.047017	0	0	0.052096	0.098429	0.02413	0.041683	0.047248	0.056329	0.06616	0.122935	0	0.046767	0.083542	0.067212	0.230664	0.120075	0.08874	0.055252	0.060943	0	0.022242	0.126316	0.027858	0.022177	0.069796	0.043598	0.042898	0	0.048851	0	0.022656	0.108635	0.08745	0.10159	0.160205	0.147123	0.070383	0.224144	0.101701	0.179917	0	0.09073	0.025364	0.104334	0.140164	0.068542	0.201229
BART1_0-p01461	BART1_0-u01461	0	0	0	0	0	0	0	0	0	0	0	0	0	0	0	0	0	0	0	0	0	0	0	0	0	0	0	0	0	0	0.026231	0	0	0	0	0	0	0	0	0	0	0	0	0	0	0	0	0
BART1_0-p01462	BART1_0-u01462	19.4541	20.1897	21.174	20.8614	21.1681	18.5352	17.2167	19.7474	24.5088	19.9385	18.0704	24.1371	22.9741	19.188	22.8329	20.5717	25.5751	24.3667	24.5334	25.1113	15.9999	20.9377	22.5758	24.2909	25.8158	27.5006	28.7549	26.3145	23.4603	24.5093	23.1436	25.3516	26.5693	25.7407	22.9697	23.9614	22.2446	19.9155	21.2375	20.1768	23.5036	25.0588	24.3128	23.4162	20.5134	19.7789	21.5586	22.2628
BART1_0-p01463	BART1_0-u01463	18.0686	15.3941	17.3277	18.2123	20.4325	17.0568	15.0635	16.567	20.4224	20.433	15.4133	23.8186	21.7226	16.607	17.8873	20.2535	22.8372	21.5648	24.5531	21.8152	17.9133	20.4358	23.3932	24.1364	20.0415	27.5128	27.1262	24.9032	20.1347	26.426	25.9583	25.8026	23.3257	23.192	21.4073	21.3019	19.6824	17.0821	20.4033	17.3083	21.5203	21.9104	21.6253	24.6328	20.2062	19.1627	19.2629	20.8275
BART1_0-p01464	BART1_0-u01464	0.104972	0.06032	0	0.021584	0.086606	0.020063	0.077864	0.102287	0.067383	0.071374	0.05291	0.083383	0.044646	0.031995	0	0.032067	0.087674	0.134635	0.159763	0.081475	0.082414	0.083412	0.022724	0.262573	0	0.050213	0.259357	0.214515	0	0.189548	0.107338	0.101975	0.034584	0.196812	0.081527	0.104553	0.134705	0.054091	0.031435	0.080253	0.048082	0.033951	0.090836	0.046257	0.119237	0.056167	0.024659	0.030973
BART1_0-p01465	BART1_0-u01465	6.27445	4.89671	4.32733	4.6948	10.0959	4.66364	3.32835	5.24009	5.90205	3.4863	3.2906	7.70613	6.27298	6.46346	4.87098	3.13311	6.18825	3.28875	7.70007	5.51907	1.84789	4.15933	9.58853	9.95754	3.73435	6.95747	6.4396	6.26327	2.43166	5.66009	5.68567	10.5905	5.68646	10.3917	10.8195	6.64986	9.05083	5.04094	5.51199	5.53832	6.34405	5.56913	7.9044	5.98081	6.20161	3.42908	6.4183	7.36449
BART1_0-p01466	BART1_0-u01466	0	0	0	0	0	0	0	0	0	0	0	0	0	0	0.610069	0	0	0	0	0	0	0	0	0	0.139334	0	0	0	0	0	0	0	0	0	0	0	0	0	0	0	0	0	0	0	0	0	0	0
BART1_0-p01467	BART1_0-u01467	2.06721	2.00729	1.66456	2.47666	2.63668	2.44178	2.55012	2.29464	1.46917	1.40529	1.50811	1.03036	2.32927	2.37163	1.70707	1.76345	1.57645	1.24894	2.08871	2.70019	3.11952	2.1874	2.50067	2.2746	1.37635	0.955501	1.37914	1.01248	1.69078	1.62923	1.54084	1.04305	2.91784	2.80949	2.50514	2.09353	2.62965	3.01033	3.21654	2.90233	2.28713	1.66991	1.38806	2.63189	2.06462	2.16749	1.93866	1.48686
BART1_0-p01468	BART1_0-u01468	0	0	0	0	0	0	0	0	0	0	0	0	0	0	0	0	0	0	0	0.039275	0	0	0	0.053921	0.042832	0.045024	0	0.041467	0.047516	0.047231	0	0	0.052567	0	0	0	0	0	0	0.04916	0.038666	0.098926	0.131602	0.147154	0	0	0	0.05559
BART1_0-p01469	BART1_0-u01469	27.8407	24.8775	28.7357	29.299	26.8001	26.5125	26.0497	26.1599	27.7083	27.6632	24.8531	29.2064	30.5116	28.8498	29.7698	27.2904	28.7142	31.7068	31.8335	32.8472	25.4476	29.9656	31.5892	31.1001	33.2475	37.6117	36.4673	37.425	30.5937	33.2899	30.6727	30.9926	31.1969	31.7651	33.5992	29.8238	24.2076	23.2679	26.9314	23.4181	31.0763	29.577	30.254	31.968	29.3211	29.5383	30.582	28.7908
BART1_0-p01470	BART1_0-u01470	0	0	0	0	1.10027	0	0	0	0	0	0	1.03476	0	0	0	0	2.37442	0	0	0	1.93442	0	0	0	0	1.92653	1.82431	0	0	0	0.867842	0	0	0	0	1.04833	0	0	0	0	0	0	1.55341	0	0	0	0	0.918419
BART1_0-p01471	BART1_0-u01471	0	0.171945	0	0	0	0	0	0	0	0	0	0	0	0	0.042973	0	0	0	0	0	0	0	0	0	0	0	0	0	0	0	0.157879	0	0	0	0	0	0	0	0	0	0.038384	0	0	0	0.050104	0	0	0
BART1_0-p01472	BART1_0-u01472	0	0	0.077468	0	0	0.036335	0	0	0	0.066438	0.037036	0	0	0	0	0	0.072385	0	0.027756	0.0306	0.076482	0	0	0	0	0	0.032854	0	0	0	0	0	0	0	0.038289	0	0	0	0	0	0	0	0.034173	0.037607	0	0.105591	0	0.17323
BART1_0-p01473	BART1_0-u01473	0	0	0	0	0	0	0	0	0	0	0	0	0.479059	0	0	0	0	0	0	0	0	0	0	0	0	0	0	0	0	0	0	0.258372	0	0.595605	0	0	0	0	0	0	0	0	0.169049	0	0.840644	0	1.58049	0
BART1_0-p01474	BART1_0-u01474	13.2101	12.2352	12.0072	11.801	12.4628	11.3035	13.2263	12.5352	11.7214	12.8733	11.0792	13.599	12.2899	11.6773	12.7316	12.8791	12.8247	12.5764	11.7677	11.512	11.2778	13.7786	14.4227	14.02	12.0617	13.2073	12.0867	11.999	11.4502	11.9137	11.8623	12.0105	14.7811	12.7346	12.6736	14.0479	12.1511	12.4386	12.8795	13.056	13.6689	11.2056	12.6461	12.8165	11.8454	12.5019	11.7294	11.3352
BART1_0-p01475	BART1_0-u01475	0	0	0	0	0	0	0	0	0	0	0	0	0	0	0	0	0	0	0	0	0	0	0	0	0	0	0	0	0	0	0	0	0	0	0	0	0	0	0	0	0	0	0	0	0	0	0	0
BART1_0-p01476	BART1_0-u01476	212.99	200.7	215.339	219.492	201.298	209.961	187.076	204.939	184.936	163.798	178.277	175.435	183.54	179.71	171.652	173.92	182.141	188.218	175.253	182.144	196.323	190.107	174.868	185.146	191.94	157.762	172.725	186.619	179.065	155.915	149.595	146.331	176.642	167.084	149.696	164.022	181.293	197.929	163.013	196.284	164.612	172.68	169.876	166.191	151.499	169.4	164.897	164.372
BART1_0-p01477	BART1_0-u01477	116.222	101.995	102.477	90.1387	153.706	142.739	135.123	133.786	101.137	86.1238	64.6295	114.772	113.088	113.389	91.8554	101.993	146.775	119.83	116.62	116.44	107.745	139.962	159.006	153.07	98.4207	117.464	116.219	89.8972	85.2697	122.477	92.4849	114.264	137.572	151.281	130.014	131.555	170.21	160.015	150.236	139.283	113.121	94.8843	93.1398	113.91	120.008	109.269	113.245	141.455
BART1_0-p01478	BART1_0-u01478	0	0	0	0	0	0	0	0	0	0	0	0	0	0	0	0	0	0	0	0	0	0	0	0	0	0	0	0	0	0	0	0	0	0.084202	0	0	0.097997	0.033228	0.071956	0	0.026627	0	0	0	0	0.059987	0.06086	0.036907
BART1_0-p01479	BART1_0-u01479	0	0	0	0	0	0	0	0	0	0	0	0	0	0	0	0	0	0	0	0	0	0	0	0	0	0	0	0	0	0	0	0	0	0	0	0	0	0	0	0	0	0	0	0	0	0	0	0
BART1_0-p01480	BART1_0-u01480	57.4574	50.8852	55.8553	64.5313	63.6295	61.9341	56.6864	57.7952	62.2937	55.6008	47.9043	63.6828	57.231	49.5234	48.1564	51.4454	89.463	76.4753	85.4802	77.1456	75.3734	73.0995	81.4985	85.1826	64.3414	76.8892	75.455	63.3943	58.7042	66.2286	65.943	75.6602	92.0942	94.961	89.0072	81.69	95.5086	92.8191	95.0934	84.0858	74.5891	67.9298	72.0621	66.9502	76.71	73.073	66.8848	68.2959
BART1_0-p01481	BART1_0-u01481	0	0	0	0	0	0	0	0	0	0	0	0	0	0	0	0	0	0	0	0	0	0	0	0	0	0	0	0	0	0	0	0	0	0	0	0	0	0	0	0	0	0	0	0	0	0	0	0
BART1_0-p01482	BART1_0-u01482	93.476	98.4532	93.9924	92.2596	143.584	142.955	110.687	132.675	100.978	83.183	58.1135	115.829	120.806	92.787	83.8304	104.932	124.853	113.118	125.613	112.618	103.143	122.588	136.726	135.453	68.555	104.618	94.0884	70.5685	43.1315	106.228	107.317	96.243	99.5222	137.681	126.353	129.012	138.546	163.119	142.435	132.105	90.1458	98.0412	88.8872	76.6438	119.75	93.6501	109.987	113.699
BART1_0-p01483	BART1_0-u01483	0	0.089363	0.13648	0.414538	0	0.288427	0.5816	0	0.112834	0.088031	0.196322	0	0.098022	0	0	0.114865	0	0	0	0	0.202559	0	0.084311	0.223258	0	0	0.349173	0	0.294091	0	0.109524	0	0.326479	0.08732	0.101898	0	0.324221	0.199335	0	0.203076	0	0.102011	0.181305	0.101354	0.208841	0.093393	0.091308	0.45939
BART1_0-p01484	BART1_0-u01484	0	0	0	0	0	0	0	0	0	0	0	0	0	0	0	0	0	0	0	0	0	0	0	0	0	0	0	0	0	0	0	0	0	0	0	0	0.271263	0	0	0	0.075359	0	0	0	0	0	0	0
BART1_0-p01485	BART1_0-u01485	0	0	0	0	0	0	0	0	0	0	0	0	0	0	0	0	0	0	0	0	0	0	0	0	0	0	0	0	0	0	0	0	0	0	0	0	0	0	0	0	0	0	0	0	0	0	0	0
BART1_0-p01487	BART1_0-u01487	0	0.054995	0	0.063862	0.120991	0.177604	0	0	0	0	0	0	0	0	0.109933	0	0	0	0.045291	0	0	0	0.05178	0	0	0	0	0	0	0	0	0.055718	0	0.053702	0	0	0	0	0	0.124899	0	0	0	0	0.064142	0	0	0
BART1_0-p01488	BART1_0-u01488	0	0	0	0	0	0	0	0	0	0	0	0	0	0	0	0	0	0	0	0	0	0	0	0	0	0	0	0	0	0	0	0	0	0	0	0	0	0	0	0	0	0	0	0	0	0	0.13762	0
BART1_0-p01489	BART1_0-u01489	0	0	0	0	0	0	0.031062	0.105607	0	0.098626	0	0	0	0	0	0	0	0	0	0	0	0.066346	0	0	0	0	0	0	0	0	0	0	0	0	0	0	0	0	0	0	0	0	0	0	0	0	0	0
BART1_0-p01490	BART1_0-u01490	1.44286	1.6265	1.7883	2.24785	1.95358	1.73036	1.3983	1.69704	1.12738	1.00593	2.40529	1.23977	1.43353	1.26665	2.01265	1.82073	2.23798	1.80292	1.73899	2.27591	1.18223	1.24326	1.4327	1.44951	2.08105	1.29375	1.504	1.84471	1.26713	1.42743	1.62808	1.19595	1.72405	1.2426	1.44879	1.62327	1.61752	2.15507	1.13057	1.45043	2.00902	1.78037	1.18467	1.52367	1.16809	1.42792	1.13169	1.29272
BART1_0-p01491	BART1_0-u01491	14.6571	10.9447	14.695	14.5029	21.4989	17.7533	17.2947	18.2919	15.0094	10.6104	10.4292	14.9823	16.829	16.1048	15.5789	16.0738	21.1048	18.1533	19.5826	18.2319	16.7321	20.8172	23.5953	28.8702	14.246	18.0067	15.6092	14.0115	15.1432	19.094	17.7738	18.9679	18.4904	18.0834	17.0992	17.345	22.2692	20.0377	22.3262	19.6416	14.3218	14.4204	14.1872	12.1508	16.649	16.8816	17.5142	17.9324
BART1_0-p01492	BART1_0-u01492	14.8293	14.2859	12.6504	14.5556	15.448	13.2192	13.0583	13.1918	15.0605	13.4673	10.7956	15.4549	14.7032	14.5961	15.1151	14.9764	17.226	16.1398	18.1497	15.9001	15.2634	15.2577	18.8216	20.8923	15.346	19.0457	19.6102	15.2059	14.7785	18.0305	16.4734	18.2354	19.8986	18.9696	19.6755	17.4448	18.1235	15.3828	17.7215	14.2992	17.3622	16.5903	16.816	18.2272	18.5326	17.9685	17.0175	17.6141
BART1_0-p01493	BART1_0-u01493	2.26742	2.13146	2.16754	2.61449	1.92858	2.20157	2.06336	2.11215	2.55856	1.92516	1.89652	2.59551	2.55109	2.4339	2.33672	2.57622	2.26433	2.77614	1.78337	2.15549	1.84653	2.45076	2.47008	1.96735	2.32747	2.05781	2.07663	2.28374	1.82322	2.26727	1.977	2.28675	2.37543	2.15676	1.92018	2.30176	2.01207	2.23759	2.01404	1.92663	1.93887	2.28292	2.16011	1.83052	2.35441	2.7849	2.42595	2.02097
BART1_0-p01494	BART1_0-u01494	0	0	0	0	0	0	0	0	0	0	0	0	0	0	0	0	0	0	0	0	0	0	0	0	0	0	0	0	0	0	0	0	0	0	0	0	0	0	0	0	0	0	0	0	0	0	0	0
BART1_0-p01495	BART1_0-u01495	0	0.040534	0	0	0	0	0	0	0	0	0	0	0	0	0	0	0	0	0.033356	0	0	0.080567	0	0	0	0	0	0	0.044481	0	0	0	0	0	0.09205	0	0	0	0	0	0	0	0	0	0	0	0	0
BART1_0-p01496	BART1_0-u01496	0	0	0	0	0	0	0	0	0	0	0	0	0	0	0	0	0	0	0	0.142328	0	0	0	0	0	0	0	0	0	0	0	0	0	0	0	0	0	0	0	0	0	0	0	0	0	0	0	0
BART1_0-p01497	BART1_0-u01497	0.070401	0	0	0	0	0	0	0	0	0	0	0	0	0	0	0	0	0	0	0	0	0	0	0	0	0	0	0	0	0	0	0	0	0	0	0	0	0	0	0	0	0	0	0	0	0	0	0
BART1_0-p01498	BART1_0-u01498	0	0	0	0	0	0	0	0	0	0	0	0	0	0	0.088597	0	0	0	0	0	0	0	0	0	0	0	0.173273	0	0	0	0	0	0	0	0.101129	0	0	0	0	0	0	0	0	0	0	0	0	0
BART1_0-p01499	BART1_0-u01499	0	0	0	0	0	0	0	0	0	0	0	0	0	0	0	0	0	0	0	0	0	0	0	0	0	0	0	0	0	0	0	0	0	0	0	0	0	0	0	0	0	0	0	0	0	0	0	0
BART1_0-p01500	BART1_0-u01500	0	0	0	0	0	0	0	0	0	0	0	0	0	0	0	0	0	0	0	0	0.190548	0	0	0	0	0	0	0	0	0	0	0	0	0	0	0	0	0	0	0	0.097122	0	0	0	0	0	0	0
BART1_0-p01501	BART1_0-u01501	3.22836	1.90265	2.62029	3.79448	6.18239	3.25849	5.38962	6.54961	4.31629	2.68069	1.93764	3.64865	4.25088	3.79326	4.27304	4.69344	6.26412	4.10808	5.30358	6.6595	4.25692	6.08587	6.04174	8.27229	3.91522	5.68736	5.71888	4.54881	4.5906	4.36547	5.66493	6.30568	6.46694	5.91747	5.53627	5.74762	7.78143	8.8546	8.41428	7.7994	3.5228	3.96194	4.25065	3.38295	5.63509	5.80142	5.16264	5.96347
BART1_0-p01502	BART1_0-u01502	0	0	0	0	0	0	0	0	0	0	0	0	0	0	0	0	0	0	0	0	0.07192	0	0	0	0	0	0	0	0	0	0	0	0	0	0	0	0	0.405896	0.074597	0	0	0	0	0	0	0	0	0
BART1_0-p01503	BART1_0-u01503	0	0	0	0	0	0	0	0	0	0	0	0	0	0.044107	0.142151	0	0	0	0	0	0	0	0	0	0	0	0	0	0	0	0	0	0	0	0	0	0	0	0	0	0	0	0	0	0.055264	0	0	0
BART1_0-p01504	BART1_0-u01504	6.21872	3.91361	7.16441	5.67741	7.04741	6.50467	5.93319	6.23021	6.01042	5.40562	6.13467	6.21207	4.55028	5.85955	6.05626	4.90559	7.29131	6.10902	5.438	6.43338	7.57469	6.20235	7.14256	6.34548	6.86169	5.81543	6.47521	6.85947	7.53816	5.48914	5.01525	6.97907	7.93791	6.33703	6.162	6.0799	6.47728	6.38302	6.86387	7.12489	6.2897	6.16511	6.00488	5.59217	4.80422	5.38898	6.92455	5.91333
BART1_0-p01505	BART1_0-u01505	0	0	0	0	0	0	0	0.141985	0	0	0	0	0	0	0.269551	0	0	0	0	0	0	0.13488	0	0	0	0	0	0	0	0	0	0	0	0	0	0	0	0	0	0	0	0	0	0	0	0	0	0
BART1_0-p01506	BART1_0-u01506	0	0	0.040757	0	0.058424	0	0.012377	0.028062	0	0.026188	0	0.015296	0	0.037232	0	0	0.085517	0.017553	0	0.024122	0.075386	0.042214	0.012495	0.033064	0.026345	0.082846	0	0.038206	0.014601	0	0.016275	0	0	0	0	0.013583	0	0	0.049887	0.060381	0	0	0	0	0.015481	0	0	0
BART1_0-p01507	BART1_0-u01507	0	0	0	0.502269	0.9714	1.03099	0.399282	0	1.68458	1.62258	0	0	0.481741	0	0.844505	0	1.43405	0	0	0.34338	0.38778	1.5955	0	0	0	0.860011	0.433928	1.50853	0	0	0	0	0	0	0	1.3721	1.4978	0.628661	1.73052	0.526666	0	0	1.81872	0	3.43984	0.530713	1.85634	0
BART1_0-p01508	BART1_0-u01508	0.379673	0.144728	0.129272	0.308488	0.291466	0.181861	0.291719	0.127174	0.242625	0.142473	0.185316	0.110855	0.158638	0.112424	0.217097	0.372524	0.284455	0.254824	0.237985	0.50308	0.300722	0.479015	0.226699	0.149992	0.334267	0.250526	0.399053	0.230949	0.344149	0.1315	0.236141	0.195173	0.321701	0.423725	0.382898	0.147865	0.660099	0.483549	0.331869	0.30114	0.301356	0.220498	0.439626	0.300424	0.168522	0.301849	0.295212	0.153013
BART1_0-p01509	BART1_0-u01509	0	0	0	0	0	0	0	0	0	0	0	0	0	0	0	0	0	0	0	0	0	0	0	0	0	0	0	0	0	0	0	0	0	0	0	0	0	0	0	0	0	0	0	0	0	0	0	0
BART1_0-p01510	BART1_0-u01510	377.081	509.494	347.264	361.438	320.491	302.107	306.819	284.938	393.551	398.634	326.367	437.803	444.192	400.469	414.254	467.294	361.996	362.05	403.202	351.102	260.612	262.633	280.811	249.136	374.159	391.954	410.139	372.533	403.82	463.871	469.812	454.003	392.276	411.522	437.618	415.937	251.23	207.216	240.464	200.514	454.896	465.12	451.363	437.778	369.133	365.919	384.849	368.971
BART1_0-p01511	BART1_0-u01511	117.981	210.47	123.683	205.337	91.4243	112.803	140.997	15.9822	56.7511	69.937	90.7837	104.645	101.569	139.457	92.8573	149.905	87.4406	97.7698	108.513	155.206	61.1107	42.184	69.553	50.7563	115.175	110.003	111.977	124.93	169.36	110.551	154.957	154.953	138.109	185.89	181.245	69.1075	0	33.7111	102.34	48.6002	230.368	235.007	116.431	125.359	155.627	134.484	98.319	138.893
BART1_0-p01512	BART1_0-u01512	99.3347	39.9602	74.4121	0	47.1744	25.7467	0	108.85	153.355	125.956	92.0632	103.148	103.08	62.7983	105.84	65.6735	80.4387	92.8572	70.0796	16.2823	58.8639	66.4041	43.7179	49.8316	108.473	106.811	112.101	89.7777	59.1342	112.629	84.3056	65.2069	61.3482	13.0881	30.5177	132.139	97.2081	46.5626	0	30.778	24.3501	24.3901	140.792	116.526	28.1453	54.6811	90.7558	48.4925
BART1_0-p01514	BART1_0-u01514	0.240748	0	0	0.266204	0.252626	0.082297	0	0.161067	0.192966	0.301308	0.083992	0	0.083876	0.213007	0	0.589957	0.082233	0	0.126111	0.138801	1.04011	0.228452	0.216295	0.572693	0.302255	0.239034	0.22395	0	0.083902	0.083477	0.187404	0.232728	0.093052	0.149419	0.174213	0.156712	0.25189	0.682168	0.287776	0.260631	0.068367	0	0	0.086709	0.535806	0	0.312452	0.294772
BART1_0-p01515	BART1_0-u01515	23.0702	47.1325	19.1082	24.3216	19.0417	17.539	19.4297	18.3164	20.3956	18.6752	18.4023	21.6505	21.5195	20.2775	19.3141	23.5837	19.9067	19.6893	18.6562	18.6846	16.1813	15.1191	16.2507	17.1461	21.1656	22.808	19.9115	22.8027	17.5256	18.1354	20.3406	17.5313	30.4163	25.4089	23.738	26.3546	18.4031	19.7649	18.9577	20.4826	31.0703	34.3283	31.0106	31.0353	20.8178	23.1407	22.2466	23.7674
BART1_0-p01516	BART1_0-u01516	0.252714	0.280619	0.343314	0.260683	0.432185	1.04073	1.25272	2.0152	0	0.39537	0.492981	0.514685	0.615396	0.939374	1.23407	1.03206	0.361667	0.319337	0	0.305495	0.83948	0.559663	0.775297	0.769448	0.443939	0.467215	0.054718	0.64506	0.677397	1.31449	0.343657	0.682388	0.272775	0.156857	0.274399	0.500809	0.800104	0.500393	0.613107	0.701064	0.150413	0.448694	0.511914	0.317995	0.327316	0.419362	0.973956	1.0811
BART1_0-p01517	BART1_0-u01517	0	0	0	0	0	0	0	0	0	0	0	0	0	0	0	0	0	0	0	0	0	0	0	0	0	0	0	0	0	0	0	0	0	0	0	0	0	0	0	0	0	0	0	0	0	0	0	0
BART1_0-p01518	BART1_0-u01518	26.3095	18.4486	26.1426	27.8204	25.9778	27.5118	24.1932	25.4274	25.7165	22.77	21.9203	29.6475	23.6637	25.0468	23.6274	24.2969	37.0237	33.7541	34.4136	39.9606	34.7669	29.5291	29.7994	29.1023	31.0935	33.9054	31.2022	31.0499	27.9235	30.7058	31.0109	32.5101	29.1043	34.4515	32.9459	33.6608	32.5548	34.2438	34.1911	35.2561	32.8698	33.8393	28.8888	32.8703	31.6973	26.4989	32.1955	31.0077
BART1_0-p01519	BART1_0-u01519	0	0	0	0	0	0	0	0	0	0	0	0	0	0	0	0	0	0	0	0	0	0	0	0	0	0	0	0	0	0	0	0	0	0	0	0	0	0	0	0	0	0	0	0	0	0	0	0
BART1_0-p01520	BART1_0-u01520	13.8882	11.9531	13.2905	13.5995	12.6851	13.5829	13.0802	13.7754	11.4534	10.6287	10.7607	13.7639	12.1068	11.8974	11.9085	12.4517	14.7355	16.0777	14.3977	14.3305	15.7973	13.7704	12.4905	11.8445	12.3156	12.5133	11.402	14.5757	12.2999	12.9021	11.7976	14.5297	10.4426	14.6569	13.714	12.6042	14.094	13.0407	13.0485	11.9737	11.9285	11.623	12.6955	12.3686	12.1475	11.4794	10.8884	9.29181
BART1_0-p01521	BART1_0-u01521	3.25048	4.4308	3.8305	3.05038	4.81325	5.09277	5.72724	4.91611	3.92705	5.07833	2.62738	3.71566	4.0287	4.70231	3.73113	4.28042	3.57445	4.65359	4.19994	3.10236	3.14042	3.5352	5.51312	4.76919	3.986	4.82409	3.70355	5.23722	3.53964	3.99123	4.42073	4.86789	1.63852	2.20891	2.5465	2.23837	1.64202	1.7169	2.69427	1.99211	3.44346	2.20143	3.24764	2.23277	3.46446	3.48519	2.94674	2.61907
BART1_0-p01522	BART1_0-u01522	0.196884	0.606073	0.400295	0.225186	0.462578	0.397325	0	0.38588	0.919876	0	0.453755	1.945	1.0315	1.1374	3.5352	2.78658	0	0	0	0.168189	0.421213	0	0.176357	0	0.183032	0	0.538793	0	0.434654	0	0	0	0.707309	1.21118	1.19654	2.16908	1.50463	0.492414	0.993419	0.38388	2.49796	2.83526	3.34634	1.28639	2.45516	2.33144	4.94764	2.35779
BART1_0-p01523	BART1_0-u01523	7.50909	7.74864	8.94736	9.78331	7.98059	8.73021	8.09294	7.7164	6.99917	5.6382	6.85319	6.88974	6.64134	7.2286	8.73578	7.28193	7.20231	7.3512	7.78417	8.53366	7.16762	8.49294	6.86482	6.50502	7.65192	4.49192	5.89432	7.04161	7.61145	6.68709	6.40106	6.22872	8.53168	6.77128	6.42015	6.81261	6.66324	7.52093	6.28902	6.28455	7.29111	6.4787	6.90079	7.11307	6.67227	6.78959	7.51897	5.03174
BART1_0-p01524	BART1_0-u01524	2.38747	1.3276	1.75785	1.99345	2.91054	2.6903	2.09524	2.29355	1.8893	2.22932	2.10473	2.15184	2.17531	1.52412	2.26794	2.02884	3.53694	2.36341	2.00227	1.90431	1.92668	1.91077	2.71535	3.01914	2.26643	1.54915	2.61164	2.04601	1.61712	2.35214	2.15196	2.31706	2.41571	1.89674	1.74271	1.86132	3.01084	2.13894	1.88925	2.17361	1.66753	1.66149	2.18703	2.0929	2.38325	2.2199	2.00059	1.96113
BART1_0-p01525	BART1_0-u01525	6.20778	3.14986	4.77285	6.59707	5.29628	4.58259	3.89479	5.18404	4.30722	2.43616	2.25434	3.73369	3.67522	4.51852	3.00488	3.61283	4.52395	8.43098	6.5757	7.14891	4.71743	5.67489	4.04757	6.14781	4.55939	3.49669	4.12529	5.6041	6.03647	2.92617	4.63012	2.91977	5.37912	5.35397	5.29755	5.04752	6.06456	5.33782	5.87248	5.85155	3.9468	3.74462	3.18966	2.40067	2.26982	4.27173	2.97039	3.83793
BART1_0-p01526	BART1_0-u01526	2.95919	2.97348	3.3547	3.13898	4.15134	3.58425	3.38117	4.90776	4.37856	3.73914	2.59817	4.52352	3.88604	3.61315	3.59867	3.68114	6.97604	6.09025	5.75395	5.96028	2.84885	5.37154	6.56919	6.55047	4.01008	5.54926	6.0132	4.48356	4.23375	4.21785	4.40171	4.92497	5.98047	5.09668	5.19372	5.53072	7.55143	4.97784	6.94398	5.40844	4.50407	6.05194	5.06649	4.33134	5.71927	4.93881	4.8321	4.72864
BART1_0-p01527	BART1_0-u01527	0.070601	0	0.102847	0.078094	0	0.289653	0	0	0	0.066264	0	0	0	0	0	0	0	0	0.055447	0	0	0	0.12679	0	0	0	0	0	0.073819	0	0	0	0.163627	0	0	0	0	0	0	0	0	0	0.068209	0.076266	0	0	0.068703	0
BART1_0-p01528	BART1_0-u01528	21.6247	16.5054	21.0349	22.2237	23.1746	21.9462	22.6601	22.9694	20.3358	16.8371	19.3928	19.572	20.8484	23.0696	22.5176	20.493	22.4217	25.6518	22.308	25.7078	23.1666	23.338	22.1043	23.9518	20.5511	20.9809	21.2869	22.1595	22.5576	20.898	20.7594	19.8343	21.5008	18.7001	18.79	20.0575	20.335	25.5396	20.9604	25.9251	18.9967	19.5233	19.2293	17.6995	19.0398	20.0021	21.1271	21.6796
BART1_0-p01529	BART1_0-u01529	0	0	0	0	0	0	0.956506	0	0	0	0	0	0	0	1.02439	0	0	0	1.75086	0.940417	0	0	0	0	0	0	0	0	0	0	0	0	0	0	0	0	0	0	0	0	0	0	0	0	0	0	0	0
BART1_0-p01530	BART1_0-u01530	0	0	0	0	0.223363	0	0	0	0	0.275169	0	0	0	0	0	0	0	0	0	0	0	0	0	0	0	0	0	0	0	0	0	0	0	0	0	0	0	0	0	0	0	0	0	0	0.352166	0	0	0
BART1_0-p01531	BART1_0-u01531	0	0	0	0	0	0	0	0	0	0	0	0	0	0	0	0	0	0	0	0	0	0	0	0	0	0	0	0	0	0	0	0	0	0	0	0	0	0	0	0	0	0	0	0	0	0	0	0
BART1_0-p01532	BART1_0-u01532	1.06456	0	0.996541	0	0.593184	0	0	0.2754	1.00638	0.259736	0	1.1872	0.57753	0	0.261662	0.336109	1.07365	0.627022	0.828306	0.240814	0.297753	0.264232	0.751252	1.95734	1.5515	0	0	0	0.863462	0.884645	0	0	0.851882	0.257559	0.950631	0.554734	0	0	0	0.598903	0	0	0.803376	0.598866	0.557328	0.296048	0.809177	1.05869
BART1_0-p01533	BART1_0-u01533	0.589715	0.449593	0.257257	0.130234	0.371889	0.120877	0	0.118254	0	0.221502	0.1235	0.384991	0.616605	0.211414	0.112229	0	0	0.298776	0.185707	0	0.382159	0	0.106189	0.703144	0.110919	0.117354	0	0	0.123281	0.613902	0.275662	0.114242	0	0.219752	0	0.115384	0	0	0	0	0.100605	0.641313	0.228191	0.255117	0	0.117558	0	0.14453
BART1_0-p01534	BART1_0-u01534	0.94874	0.226042	0.858409	0.782279	2.00447	1.69824	0.209886	1.18565	0.287915	1.33777	0	0	0.248306	0	1.12619	0.869317	1.71558	0.605828	0.751423	0.616609	1.28075	1.36116	0.859883	1.42407	1.33314	0.237617	1.11282	0.216924	1.48611	0.742544	2.50101	0.231197	1.11014	0.442847	0.521557	0.933783	0.25027	0.252838	0.857467	0	0.406175	0.514984	0.920744	1.02906	0.798162	0.474612	0.695425	0.874128
BART1_0-p01535	BART1_0-u01535	0	0	0	0	0	1.01675	0	0.495928	0.614151	0	0	0	1.04787	0	0	0	0	0.647653	0	0	0	0	0.457793	0	0	0	0	0	0	0	1.17457	0	0	0.467455	0.559078	0.496887	0	0	0	0	0	0	0	0	0	0	1.47128	0
BART1_0-p01536	BART1_0-u01536	4.45106	4.46041	4.5649	4.61082	7.66368	5.54274	6.22628	7.75023	4.32663	3.22918	4.35229	3.70004	5.32968	5.11756	5.16924	4.6372	5.05309	4.96549	5.18421	4.75252	5.46098	9.3242	10.1532	11.0714	4.00685	3.67122	4.39039	5.17253	5.68027	5.39777	4.63467	5.73321	5.11474	5.21683	4.42825	4.63149	10.6675	11.1412	11.3992	10.3508	4.5106	3.95331	3.3691	4.13274	7.73054	6.94618	6.93236	6.95841
BART1_0-p01537	BART1_0-u01537	5.52043	3.84998	2.94662	4.14199	4.59185	3.8356	1.6529	3.16308	5.46806	4.37304	3.35478	5.59133	4.23937	4.23137	2.76765	2.32604	4.64647	3.23071	6.85419	5.85191	4.16216	1.69312	5.73389	4.62713	4.34616	4.63962	5.37179	4.30982	1.62292	6.66758	4.7102	4.05718	5.94088	6.62435	5.42991	5.18719	4.11928	0	4.44731	0	4.84847	5.56841	6.50301	6.32949	4.02571	2.45866	3.67875	1.38255
BART1_0-p01538	BART1_0-u01538	0.963536	0.358332	0.823085	1.01556	1.40217	0.675425	1.10426	1.39336	1.0136	0.970045	0.565325	0.823502	1.27649	1.12747	1.4782	1.47002	1.65651	1.80381	1.63864	2.0714	2.056	2.2013	2.79913	1.9773	1.86224	1.67458	1.50367	2.01558	1.49935	1.63599	1.75392	2.03844	1.52042	1.90144	1.7011	1.32699	2.05907	1.79577	1.98865	2.08421	1.59876	1.20279	1.65531	1.26782	1.35592	1.89173	1.73585	1.46564
BART1_0-p01539	BART1_0-u01539	0	0	0	0	0	0	0	0	0	0	0	0	0	0	0	0	0	0	0	0	0	0	0	0	0	0	0	0	0	0	0	0	0	0	0	0	0	0	0	0	0	0	0	0	0	0	0	0
BART1_0-p01540	BART1_0-u01540	0	0	0	0	0	0	0	0	0	0	0	0	0	0	0	0	0	0	0	0	0	0	0	0	0	0	0	0	0	0	0	0	0	0	0	0	0	0	0	0	0	0	0	0	0	0	0	0
BART1_0-p01541	BART1_0-u01541	4.15105	3.18207	3.41082	3.99991	4.50219	4.38278	5.31723	5.29443	3.48364	3.04849	3.29722	3.26996	3.75226	3.7014	3.95707	3.78103	3.61816	4.71609	4.07924	4.81955	3.92151	5.91156	5.85421	6.58407	3.59244	3.08465	2.98409	3.39027	4.69892	4.01656	3.92243	4.19292	3.32004	3.04853	3.22729	3.18694	5.30097	6.20343	6.87028	5.84074	3.15233	3.46962	2.90523	2.71827	4.06998	4.57418	4.60504	4.70184
BART1_0-p01542	BART1_0-u01542	11.3064	7.59332	11.0893	9.02543	10.9396	9.94704	10.4461	9.62541	6.77689	4.70214	4.30176	6.17969	7.00761	7.31562	7.04956	8.08592	5.58985	7.34253	5.64718	6.3982	5.83495	5.73995	5.35243	5.85321	4.08289	3.41896	3.16936	4.16448	5.03581	4.03673	4.93843	4.15353	8.94211	6.65871	7.00539	7.74664	8.11631	8.72403	8.80784	7.501	6.26554	5.14567	5.14517	5.29372	5.51821	6.07041	5.85003	6.78203
BART1_0-p01543	BART1_0-u01543	54.8837	73.7163	50.4225	49.9772	38.6722	43.3815	43.2771	40.4149	55.0275	49.3922	42.618	65.8929	50.3214	48.7695	49.4517	53.4481	43.0317	49.2169	51.1684	48.613	47.1675	39.7339	39.8401	35.6449	58.0254	54.6002	52.4131	58.837	50.5385	54.3771	54.7387	52.3718	38.6649	39.9065	43.3879	43.2835	33.7187	30.9805	31.8261	35.1341	45.4988	50.335	52.4925	48.0974	43.8561	43.376	43.0212	40.0671
BART1_0-p01544	BART1_0-u01544	26.9354	22.4005	29.4753	29.8056	22.8777	25.7198	22.5329	24.0456	24.1301	20.5573	21.3913	25.8319	26.1555	23.8871	23.6915	22.5265	33.4122	31.405	29.2005	32.5421	22.0432	22.7448	24.183	25.8956	26.5837	26.1582	27.6566	27.3681	24.0008	24.0906	21.8333	24.365	34.4804	31.5062	27.7592	30.3737	28.9236	25.5419	28.0641	26.743	29.4223	27.8417	26.1916	27.9177	21.0043	23.2888	23.2251	24.6587
BART1_0-p01545	BART1_0-u01545	0	0	0.034666	0	0	0	0	0.047744	0	0.066856	0	0.029323	0.027978	0	0.05105	0.032849	0	0.066979	0	0.015338	0	0	0.063823	0	0.017006	0.047021	0	0.021675	0.028013	0	0.110808	0	0.027445	0.060917	0	0.05216	0.024779	0	0	0	0.040402	0.025887	0	0	0.026358	0	0	0
BART1_0-p01546	BART1_0-u01546	0	0.392247	0.25708	0.520545	0.986289	1.08577	0.990175	0	0.705999	0	0.430677	0.513876	0	0.781582	0.840086	0	0.180547	0	0.323052	0	0	0.278673	0.422105	0	0.33243	0	0.273158	0	0.122969	0	0.343115	0.113551	0	0	0	0	0	0	0	0	0.200234	0	0.056789	0	0	0	0	0
BART1_0-p01547	BART1_0-u01547	0.059409	0	0	0	0	0	0	1.07368	0	0.22301	0	0	0.310396	0	0	0.291272	0	0.374702	0	0.205449	0.064166	0	0	0.14113	0	0.235662	0	0.162679	0	0.123543	0	0	0	0	0	0.115888	0	0	0	0.064292	0	0.06466	0	0.064157	0	0	0	0
BART1_0-p01548	BART1_0-u01548	0	0.089717	0	0	0.049323	0.193192	0.166895	0.047276	0.056477	0.088338	0.098493	0	0.196724	0	0.224217	0	0.048148	0	0	0	0	0.222955	0	0	0.044371	0.139944	0.043706	0	0.049225	0	0	0	0	0	0	0	0	0	0	0	0	0.051242	0.090895	0	0.052292	0	0	0
BART1_0-p01549	BART1_0-u01549	115.425	99.2172	114.464	114.165	139.802	124.545	118.569	122.987	128.48	114.991	92.2553	135.791	131.07	115.293	110.264	120.128	157.218	135.577	157.799	139.37	117.508	128.254	159.915	175.423	127.023	157.744	151.117	125.268	111.947	139.126	138.624	144.576	166.076	158.658	157.753	148.806	156.49	141.711	150.486	128.922	132.523	127.785	125.464	133.582	138.433	127.674	128.512	131.751
BART1_0-p01550	BART1_0-u01550	0	0.123905	0	0	0	0	0.086446	0.065315	0	0.030496	0	0.071144	0.033956	0	0.09292	0	0.332214	0.204628	0.229297	0.196643	0.351075	0	0.058248	0	0.030654	0.096556	0.120626	0.266944	0.033995	0.067558	0.189561	0.031342	0.075148	0.15117	0.132793	0.379913	0.135683	0.10351	0.077516	0.035161	0.331788	0.212349	0.037271	0.210474	0.036082	0.06462	0.031598	0.238537
BART1_0-p01551	BART1_0-u01551	0	0	0	0	0	0	0	0	0	0	0	0	0	0	0	0	0	0	0	0	0	0	0	0	0.161927	0	0	0	0	0	0	0	0	0	0.419067	0	0	0	0	0	0	0	0.302791	0	0	0	0	0
BART1_0-p01552	BART1_0-u01552	5.6186	4.25262	5.08345	6.31396	9.83567	11.5481	13.6449	14.1988	3.27933	2.09131	1.42692	3.47684	4.41954	4.39621	7.43907	6.00556	9.12122	8.50296	6.13283	7.808	20.2876	16.7553	15.29	14.1626	4.35044	4.43746	5.23239	5.65939	8.14913	8.56983	6.63299	8.38232	5.14307	5.26225	5.01348	4.49903	9.25428	10.0117	8.57178	11.6283	4.36822	4.49051	4.04555	4.4203	9.53385	8.8765	8.83755	7.08197
BART1_0-p01554	BART1_0-u01554	0	0	0	0	0	0	0	0	0	0	0.477325	0	0	0.39155	0	0	0	0	0	0	0	0	0	0	0	0	0	0	0	0	0	0.447569	0	0	0	1.35515	0	0	0	0	0	0	0	0	0	0	0	0
BART1_0-p01555	BART1_0-u01555	0	0	0	0	0	0	0	0	0	0	0	0	0	0	0	0	0	0	0	0	0	0	0	0	0	0	0	0	0	0	0	0	0	0	0	0	0	0	0	0	0	0	0	0	0	0	0	0
BART1_0-p01556	BART1_0-u01556	0	0	0	0	0	0	0	0	0	0	0	0	0	0	0	0	0	0	0	0	0	0	0	0	0	0.270347	0	0	0	0.28147	0	0.515428	0.315762	0	0	0	0	0.286627	0	0	0	0	0	0	0	0	0	0
BART1_0-p01557	BART1_0-u01557	47.0299	40.7114	48.9221	51.0418	65.1776	65.4276	63.651	64.8946	51.7651	47.4982	41.2097	53.121	56.0711	55.0282	55.2593	54.6759	60.4539	65.2419	65.0943	62.8856	60.4509	73.9259	79.3911	74.289	54.7445	58.2834	58.2613	59.1801	61.1014	65.9412	69.1262	69.609	46.3241	61.4093	60.2501	62.0811	75.3427	75.7151	76.8274	76.8885	55.8076	58.6882	54.4197	56.1408	64.5161	64.6683	67.8004	68.5114
BART1_0-p01558	BART1_0-u01558	0	0	0	0	0	0	0	0	0	0	0	0	0	0	0	0	0	0	0	0	0	0	0	0	0	0	0	0	0	0	0	0	0	0	0	0	0	0	0	0	0	0	0	0	0	0	0	0
BART1_0-p01559	BART1_0-u01559	40.7736	40.5807	43.7291	42.0088	45.9169	41.0147	40.4328	38.1944	44.6679	36.8725	32.6789	46.2095	40.8096	35.7405	35.7606	35.3672	64.8834	56.209	58.67	53.1676	45.0578	51.377	54.3888	60.7055	49.7245	57.3331	55.1111	49.8659	39.9321	44.3424	48.3168	49.1633	72.034	64.602	62.4429	60.7398	68.559	62.9068	62.3824	60.6701	57.1797	53.9074	53.986	53.6885	46.4379	49.6486	44.1381	47.736
BART1_0-p01560	BART1_0-u01560	7.15458	4.80351	7.60924	7.33137	11.524	9.97093	9.05419	11.0599	6.80796	6.21412	6.28018	7.88469	8.19546	8.32755	8.74645	8.04673	11.3282	10.0959	12.0861	10.8286	9.71265	15.0944	14.8179	16.437	7.99642	9.52891	10.5106	9.38104	7.9523	9.87317	9.08538	11.2002	11.2593	10.6121	9.63355	10.6629	15.3786	15.6158	17.9968	15.8433	7.23362	8.88063	8.38888	7.91478	10.5688	11.24	12.0791	11.4122
BART1_0-p01561	BART1_0-u01561	0	0	0	0	0	0	0	0	0	0	0	0	0	0	0	0	0	0	0	0	0	0	0	0	0	0	0	0	0	0	0	0	0	0	0	0	0	0	0	0	0	0	0	0	0	0.086619	0	0
BART1_0-p01562	BART1_0-u01562	0	0	0	0	0	0.042063	0	0	0	0.038461	0	0	0	0	0	0	0	0	0	0	0	0	0	0	0	0	0	0	0	0	0	0	0	0	0.04435	0	0	0	0	0	0	0.044626	0	0	0	0	0	0
BART1_0-p01563	BART1_0-u01563	66.0754	42.6073	75.3546	79.0607	48.8525	82.7407	71.692	62.4339	56.9492	49.1381	50.2971	56.8531	61.8929	67.8627	66.3241	73.7377	51.2614	82.7194	48.5253	80.2185	100.976	82.9532	54.7717	68.1239	71.2048	49.6391	53.9404	67.5555	82.7507	69.0918	57.637	55.2578	43.2214	54.8109	49.3076	57.5822	59.3638	51.6911	42.9728	61.9991	53.23	57.6792	64.7304	52.2486	52.3006	66.1315	52.0384	62.6511
BART1_0-p01564	BART1_0-u01564	29.5025	24.4328	30.3392	32.9286	35.2137	35.4813	37.169	35.8833	32.8309	27.5671	24.3635	27.7316	27.9176	32.0127	30.9684	29.6917	34.8578	36.0815	30.3514	34.7473	46.7484	41.2091	38.0614	36.4609	32.7041	30.2905	32.6977	31.8162	27.8069	29.9221	30.248	30.1664	35.8227	31.064	32.2518	32.0726	41.3947	48.8133	43.1672	46.3582	34.9618	30.8335	28.9326	29.33	29.7615	31.8817	33.816	27.8343
BART1_0-p01565	BART1_0-u01565	0	0	0	0	0	0	0	0	0	0	0	0	0	0	0	0	0	0	0	0	0	0	0.036525	0	0	0	0	0	0	0	0	0.039305	0	0	0	0.039702	0	0	0	0	0.034668	0	0.117997	0	0	0	0	0
BART1_0-p01566	BART1_0-u01566	114.472	107.148	119.351	121.135	190.061	184.555	160.209	176.392	131.443	110.997	85.9833	146.913	148.909	120.282	127.549	132.219	201.833	142.964	198.37	161.501	216.666	198.865	230.314	244.989	120.758	180.233	163.672	122.165	114.777	163.508	160.101	171.682	187.906	190.445	188.784	183.435	273.239	255.104	245.643	236.958	154.071	144.301	144.223	148.796	189.041	170.996	171.325	165.609
BART1_0-p01567	BART1_0-u01567	0	0.455987	0	0	0	0	0	0	0	0	0	0	0	0	0	0	0	0	0	0	0	0	0	0	0	0	0	0	0	0.569769	0	0	0	0.991888	0	0	0	0	0	0	0	0	0.471566	0	0	0	0	0
BART1_0-p01568	BART1_0-u01568	0	0.106524	0	0.694962	0.476658	0.276286	0.39793	0.450577	0	0.084317	0	0.195829	0	0.133667	0	0	0	0.113541	0	0.388429	0.139933	0	0.242232	0.673176	0	0	0	0	0	0.106768	0	0	0.312644	0.612893	0.780562	0.526452	0.564142	0.286374	0.751915	0.389006	0.535796	0	0.107512	0	0	0.715555	0.612148	0.219993
BART1_0-p01569	BART1_0-u01569	0	0	0	0	0	0	0	0	0	0	0	0	0	0	0	0	0	0	0	0	0	0	0	0	0	0	0	0	0	0	0	0	0	0	0	0	0	0	0	0	0	0	0	0	0	0	0	0
BART1_0-p01570	BART1_0-u01570	0.558555	0.452446	0.366737	0.495041	1.1988	1.06058	0.990351	1.48728	0.334683	0.052401	0.233688	0.366874	0.408425	0.24804	0.319368	0.411009	0.456583	0.351518	0.393927	0.555098	0.81443	0.687176	1.12576	0.926932	0.052684	0.331754	0.155422	0.127413	0.175252	0.464318	0.293135	0.107688	0.742297	1.29873	1.14696	0.571097	0.553607	0.918906	0.865612	0.966635	0.427541	0.54738	0.619851	0.482178	0.867838	0.721664	0.787225	0.444011
BART1_0-p01571	BART1_0-u01571	0	0	0	0	0	0	0	0	0	0	0	0	0	0	0	0	0	0	0	0	0	0	0	0	0	0	0	0	0	0	0	0	0	0	0	0	0	0	0	0	0.088945	0	0	0	0	0	0	0
BART1_0-p01572	BART1_0-u01572	0	0	0	0	0.506775	0.252184	0	0	0	0	0	0	0	0.283838	0.234129	0	0.254924	0	0	0	0.681068	0	0.670784	1.09691	0	0	0.231508	0	0	0	0.288965	0.240478	0.288653	0	0	0	0	0	0	0	0	0	0	0	0	0	0	0
BART1_0-p01573	BART1_0-u01573	0	0	0	0	0	0	0	0	0	0	0	0	0	0	0	0	0	0	0	0	0	0	0	0	0	0	0	0	0	0	0	0	0	0	0	0	0	0	0	0	0	0	0	0	0	0	0	0
BART1_0-p01574	BART1_0-u01574	5.85332	3.69945	6.40399	6.14945	13.4922	9.25118	11.4939	12.4612	5.10474	3.70412	4.55435	4.12074	7.23748	5.97892	8.11282	7.60839	3.83583	4.15442	4.59843	4.07645	10.4049	11.409	13.3978	14.0041	2.69893	2.84125	2.40277	2.07629	3.32251	3.16694	3.37094	4.98267	4.10764	3.84202	3.77894	3.64059	12.166	11.8072	10.1235	10.1051	2.02832	1.38247	1.97091	1.92913	3.56538	2.60703	2.39016	3.13426
[truncated: 58,369 more rows]
[truncated: 163 more columns]
