# Supplementary material for: PHOTOPERIOD 1 enhances stress resistance and energy metabolism to promote spike fertility in barley under high ambient temperatures
Source: Plant Physiol. 2025 Mar 26;197(4):kiaf118. doi: 10.1093/plphys/kiaf118 (PMC12002028; doi:10.1093/plphys/kiaf118)
Supplement: kiaf118_Supplementary_Data [file kiaf118_supplementary_data.zip › Supplementary Dataset 4.xlsx]

## Sheet: Leaf_Ppd-H1_regulated_gene
Ppd-H1_regulation	GO term	Description	Ratio in foreground list	Ratio in background list	P-value	FDR	Number in foreground list	Group	BaRTv1_ID
CT_mutant_ppd-h1_higher_overlapped	GO:0030247	polysaccharide binding	9/124	156/21090	3.61e-07	3.02e-05	9	molecular_function	BART1_0-p16992/BART1_0-p17593/BART1_0-p37046/BART1_0-p38579/BART1_0-p41707/BART1_0-p41712/BART1_0-p42034/BART1_0-p49107/BART1_0-p38569
CT_mutant_ppd-h1_higher_overlapped	GO:0005509	calcium ion binding	13/124	384/21090	4.37e-07	3.02e-05	13	molecular_function	BART1_0-p14391/BART1_0-p14411/BART1_0-p16992/BART1_0-p23647/BART1_0-p37046/BART1_0-p38579/BART1_0-p41707/BART1_0-p41712/BART1_0-p42034/BART1_0-p43022/BART1_0-p49107/BART1_0-p25242/BART1_0-p38569
CT_mutant_ppd-h1_higher_overlapped	GO:0007166	cell surface receptor signaling pathway	8/118	137/20024	1.52e-06	0.000188	8	biological_process	BART1_0-p16992/BART1_0-p37046/BART1_0-p38579/BART1_0-p41707/BART1_0-p41712/BART1_0-p42034/BART1_0-p49107/BART1_0-p38569
CT_mutant_ppd-h1_higher_overlapped	GO:0042742	defense response to bacterium	14/118	509/20024	1.83e-06	0.000188	14	biological_process	BART1_0-p06472/BART1_0-p08108/BART1_0-p12880/BART1_0-p12889/BART1_0-p15264/BART1_0-p16673/BART1_0-p21298/BART1_0-p23647/BART1_0-p25566/BART1_0-p25605/BART1_0-p30997/BART1_0-p32223/BART1_0-p40578/BART1_0-p56564
CT_mutant_ppd-h1_higher_overlapped	GO:0005351	carbohydrate:proton symporter activity	5/124	60/21090	2.73e-05	0.00126	5	molecular_function	BART1_0-p09775/BART1_0-p11649/BART1_0-p30394/BART1_0-p30644/BART1_0-p11650
CT_mutant_ppd-h1_higher_overlapped	GO:0046323	glucose import	5/118	62/20024	3.23e-05	0.00154	5	biological_process	BART1_0-p09775/BART1_0-p11649/BART1_0-p30394/BART1_0-p30644/BART1_0-p11650
CT_mutant_ppd-h1_higher_overlapped	GO:0006468	protein phosphorylation	14/118	665/20024	3.74e-05	0.00154	14	biological_process	BART1_0-p00117/BART1_0-p06472/BART1_0-p08108/BART1_0-p16992/BART1_0-p24891/BART1_0-p37046/BART1_0-p38365/BART1_0-p38579/BART1_0-p39305/BART1_0-p41707/BART1_0-p41712/BART1_0-p42034/BART1_0-p49107/BART1_0-p38569
CT_mutant_ppd-h1_higher_overlapped	GO:0005887	integral component of plasma membrane	7/113	199/20998	0.000102	0.0045	7	cellular_component	BART1_0-p09775/BART1_0-p11649/BART1_0-p30394/BART1_0-p30644/BART1_0-p36759/BART1_0-p40957/BART1_0-p11650
CT_mutant_ppd-h1_higher_overlapped	GO:0015293	symporter activity	5/124	90/21090	0.000191	0.00659	5	molecular_function	BART1_0-p36759/BART1_0-p40273/BART1_0-p49757/BART1_0-p53628/BART1_0-p53631
CT_mutant_ppd-h1_higher_overlapped	GO:0004675	transmembrane receptor protein serine/threonine kinase activity	7/124	260/21090	0.000883	0.00996	7	molecular_function	BART1_0-p16673/BART1_0-p21298/BART1_0-p24891/BART1_0-p30997/BART1_0-p32223/BART1_0-p39305/BART1_0-p56564
CT_mutant_ppd-h1_higher_overlapped	GO:0005354	galactose transmembrane transporter activity	2/124	8/21090	0.000938	0.00996	2	molecular_function	BART1_0-p09775/BART1_0-p30644
CT_mutant_ppd-h1_higher_overlapped	GO:0005365	myo-inositol transmembrane transporter activity	2/124	8/21090	0.000938	0.00996	2	molecular_function	BART1_0-p09775/BART1_0-p30644
CT_mutant_ppd-h1_higher_overlapped	GO:0015148	D-xylose transmembrane transporter activity	2/124	8/21090	0.000938	0.00996	2	molecular_function	BART1_0-p09775/BART1_0-p30644
CT_mutant_ppd-h1_higher_overlapped	GO:0015168	glycerol transmembrane transporter activity	2/124	8/21090	0.000938	0.00996	2	molecular_function	BART1_0-p09775/BART1_0-p30644
CT_mutant_ppd-h1_higher_overlapped	GO:0015575	mannitol transmembrane transporter activity	2/124	8/21090	0.000938	0.00996	2	molecular_function	BART1_0-p09775/BART1_0-p30644
CT_mutant_ppd-h1_higher_overlapped	GO:0015576	sorbitol transmembrane transporter activity	2/124	8/21090	0.000938	0.00996	2	molecular_function	BART1_0-p09775/BART1_0-p30644
CT_mutant_ppd-h1_higher_overlapped	GO:0015591	D-ribose transmembrane transporter activity	2/124	8/21090	0.000938	0.00996	2	molecular_function	BART1_0-p09775/BART1_0-p30644
CT_mutant_ppd-h1_higher_overlapped	GO:0043295	glutathione binding	3/124	35/21090	0.00113	0.0104	3	molecular_function	BART1_0-p00181/BART1_0-p25907/BART1_0-p31394
CT_mutant_ppd-h1_higher_overlapped	GO:0046527	glucosyltransferase activity	3/124	40/21090	0.00167	0.0136	3	molecular_function	BART1_0-p18856/BART1_0-p24466/BART1_0-p59131
CT_mutant_ppd-h1_higher_overlapped	GO:0042973	glucan endo-1,3-beta-D-glucosidase activity	4/124	90/21090	0.00197	0.0151	4	molecular_function	BART1_0-p10339/BART1_0-p24905/BART1_0-p24914/BART1_0-p24939
CT_mutant_ppd-h1_higher_overlapped	GO:0030968	endoplasmic reticulum unfolded protein response	3/118	26/20024	0.00047	0.0155	3	biological_process	BART1_0-p23647/BART1_0-p42283/BART1_0-p43022
CT_mutant_ppd-h1_higher_overlapped	GO:0010726	positive regulation of hydrogen peroxide metabolic process	3/118	27/20024	0.000526	0.0155	3	biological_process	BART1_0-p16673/BART1_0-p21298/BART1_0-p32223
CT_mutant_ppd-h1_higher_overlapped	GO:0015189	L-lysine transmembrane transporter activity	2/124	13/21090	0.00256	0.0186	2	molecular_function	BART1_0-p24974/BART1_0-p38838
CT_mutant_ppd-h1_higher_overlapped	GO:0031640	killing of cells of other organism	3/118	31/20024	0.000795	0.0205	3	biological_process	BART1_0-p25566/BART1_0-p25605/BART1_0-p26222
CT_mutant_ppd-h1_higher_overlapped	GO:1905582	response to mannose	2/118	8/20024	0.000942	0.0216	2	biological_process	BART1_0-p14884/BART1_0-p57852
CT_mutant_ppd-h1_higher_overlapped	GO:0045551	cinnamyl-alcohol dehydrogenase activity	2/124	15/21090	0.00342	0.0224	2	molecular_function	BART1_0-p47539/BART1_0-p07667
CT_mutant_ppd-h1_higher_overlapped	GO:0052747	sinapyl alcohol dehydrogenase activity	2/124	15/21090	0.00342	0.0224	2	molecular_function	BART1_0-p47539/BART1_0-p07667
CT_mutant_ppd-h1_higher_overlapped	GO:0004364	glutathione transferase activity	4/124	106/21090	0.00356	0.0224	4	molecular_function	BART1_0-p00181/BART1_0-p03284/BART1_0-p25907/BART1_0-p31394
CT_mutant_ppd-h1_higher_overlapped	GO:0006829	zinc ion transport	2/118	11/20024	0.00183	0.0377	2	biological_process	BART1_0-p15507/BART1_0-p35294
CT_mutant_ppd-h1_higher_overlapped	GO:0010942	positive regulation of cell death	3/118	44/20024	0.00222	0.0411	3	biological_process	BART1_0-p16673/BART1_0-p21298/BART1_0-p32223
CT_mutant_ppd-h1_higher_overlapped	GO:0006749	glutathione metabolic process	4/118	100/20024	0.00291	0.0411	4	biological_process	BART1_0-p00181/BART1_0-p03284/BART1_0-p25907/BART1_0-p31394
CT_mutant_ppd-h1_higher_overlapped	GO:0080187	floral organ senescence	2/118	14/20024	0.00299	0.0411	2	biological_process	BART1_0-p08239/BART1_0-p15264
CT_mutant_ppd-h1_higher_overlapped	GO:0051082	unfolded protein binding	4/124	129/21090	0.00713	0.0422	4	molecular_function	BART1_0-p23647/BART1_0-p40578/BART1_0-p42283/BART1_0-p43022
CT_mutant_ppd-h1_higher_overlapped	GO:0051787	misfolded protein binding	2/124	22/21090	0.00733	0.0422	2	molecular_function	BART1_0-p40578/BART1_0-p42283
HT_mutant_ppd-h1_higher_overlapped	GO:0030247	polysaccharide binding	9/102	156/21090	6.7e-08	6.43e-06	9	molecular_function	BART1_0-p16992/BART1_0-p17593/BART1_0-p38569/BART1_0-p41707/BART1_0-p41712/BART1_0-p41797/BART1_0-p41950/BART1_0-p41978/BART1_0-p42034
HT_mutant_ppd-h1_higher_overlapped	GO:0006468	protein phosphorylation	16/97	665/20024	1.19e-07	1.73e-05	16	biological_process	BART1_0-p00117/BART1_0-p06472/BART1_0-p07920/BART1_0-p08108/BART1_0-p11369/BART1_0-p16992/BART1_0-p24889/BART1_0-p38569/BART1_0-p39305/BART1_0-p41707/BART1_0-p41712/BART1_0-p41797/BART1_0-p41950/BART1_0-p41978/BART1_0-p42034/BART1_0-p36385
HT_mutant_ppd-h1_higher_overlapped	GO:0009607	response to biotic stimulus	1997-06-01	56/20024	2.95e-07	1.73e-05	6	biological_process	BART1_0-p33879/BART1_0-p33881/BART1_0-p35991/BART1_0-p35994/BART1_0-p50915/BART1_0-p57317
HT_mutant_ppd-h1_higher_overlapped	GO:0007166	cell surface receptor signaling pathway	1997-08-01	137/20024	3.39e-07	1.73e-05	8	biological_process	BART1_0-p16992/BART1_0-p38569/BART1_0-p41707/BART1_0-p41712/BART1_0-p41797/BART1_0-p41950/BART1_0-p41978/BART1_0-p42034
HT_mutant_ppd-h1_higher_overlapped	GO:0042742	defense response to bacterium	1997-12-01	509/20024	6.42e-06	0.000246	12	biological_process	BART1_0-p05547/BART1_0-p06472/BART1_0-p08108/BART1_0-p12889/BART1_0-p16512/BART1_0-p25605/BART1_0-p31580/BART1_0-p31583/BART1_0-p56564/BART1_0-p57513/BART1_0-p12880/BART1_0-p36385
HT_mutant_ppd-h1_higher_overlapped	GO:0009867	jasmonic acid mediated signaling pathway	1997-04-01	43/20024	5.52e-05	0.00158	4	biological_process	BART1_0-p01968/BART1_0-p05547/BART1_0-p18551/BART1_0-p57513
HT_mutant_ppd-h1_higher_overlapped	GO:0009737	response to abscisic acid	1997-09-01	359/20024	6.18e-05	0.00158	9	biological_process	BART1_0-p00117/BART1_0-p08239/BART1_0-p12549/BART1_0-p21682/BART1_0-p22566/BART1_0-p31580/BART1_0-p31583/BART1_0-p32194/BART1_0-p33597
HT_mutant_ppd-h1_higher_overlapped	GO:0005509	calcium ion binding	9/102	384/21090	0.000103	0.00496	9	molecular_function	BART1_0-p16992/BART1_0-p17564/BART1_0-p38569/BART1_0-p41707/BART1_0-p41712/BART1_0-p41797/BART1_0-p41950/BART1_0-p41978/BART1_0-p42034
HT_mutant_ppd-h1_higher_overlapped	GO:0038023	signaling receptor activity	4/102	60/21090	0.000204	0.00654	4	molecular_function	BART1_0-p33879/BART1_0-p33881/BART1_0-p50745/BART1_0-p50746
HT_mutant_ppd-h1_higher_overlapped	GO:0071323	cellular response to chitin	1997-02-01	8/20024	0.000638	0.0139	2	biological_process	BART1_0-p07920/BART1_0-p44101
HT_mutant_ppd-h1_higher_overlapped	GO:0006829	zinc ion transport	1997-02-01	11/20024	0.00124	0.0237	2	biological_process	BART1_0-p15507/BART1_0-p35294
HT_mutant_ppd-h1_higher_overlapped	GO:0043565	sequence-specific DNA binding	10/102	668/21090	0.00148	0.0279	10	molecular_function	BART1_0-p01968/BART1_0-p05547/BART1_0-p08239/BART1_0-p34565/BART1_0-p41781/BART1_0-p43019/BART1_0-p47620/BART1_0-p56608/BART1_0-p56612/BART1_0-p57513
HT_mutant_ppd-h1_higher_overlapped	GO:0003700	DNA-binding transcription factor activity	14/102	1178/21090	0.00159	0.0279	14	molecular_function	BART1_0-p01968/BART1_0-p03708/BART1_0-p04563/BART1_0-p05547/BART1_0-p05751/BART1_0-p08239/BART1_0-p14432/BART1_0-p26199/BART1_0-p34565/BART1_0-p47620/BART1_0-p56608/BART1_0-p56612/BART1_0-p57513/BART1_0-p58008
HT_mutant_ppd-h1_higher_overlapped	GO:0008271	secondary active sulfate transmembrane transporter activity	2/102	13/21090	0.00174	0.0279	2	molecular_function	BART1_0-p49809/BART1_0-p49810
HT_mutant_ppd-h1_higher_overlapped	GO:0016310	phosphorylation	1997-03-01	49/20024	0.00173	0.0294	3	biological_process	BART1_0-p17593/BART1_0-p22133/BART1_0-p22566
HT_mutant_ppd-h1_higher_overlapped	GO:0015301	anion:anion antiporter activity	2/102	17/21090	0.003	0.0412	2	molecular_function	BART1_0-p49809/BART1_0-p49810
CT_wild-type_Ppd-H1_higher_overlapped	GO:0033897	ribonuclease T2 activity	2024-04-22	14/21090	8.82e-10	2.47e-08	4	molecular_function	BART1_0-p06580/BART1_0-p06581/BART1_0-p06584/BART1_0-p06593
CT_wild-type_Ppd-H1_higher_overlapped	GO:0006401	RNA catabolic process	2024-04-20	31/20024	2.24e-08	8.05e-07	4	biological_process	BART1_0-p06580/BART1_0-p06581/BART1_0-p06584/BART1_0-p06593
CT_wild-type_Ppd-H1_higher_overlapped	GO:0016829	lyase activity	2024-04-22	51/21090	2.15e-07	2e-06	4	molecular_function	BART1_0-p06580/BART1_0-p06581/BART1_0-p06584/BART1_0-p06593
CT_wild-type_Ppd-H1_higher_overlapped	GO:0016984	ribulose-bisphosphate carboxylase activity	2024-02-22	28/21090	0.000386	0.0027	2	molecular_function	BART1_0-p07659/BART1_0-p07809
CT_wild-type_Ppd-H1_higher_overlapped	GO:0015035	protein disulfide oxidoreductase activity	2024-02-22	53/21090	0.00139	0.00776	2	molecular_function	BART1_0-p32963/BART1_0-p34006
CT_wild-type_Ppd-H1_higher_overlapped	GO:0004497	monooxygenase activity	2024-03-22	283/21090	0.00305	0.0142	3	molecular_function	BART1_0-p07659/BART1_0-p13997/BART1_0-p07809
CT_wild-type_Ppd-H1_higher_overlapped	GO:0019253	reductive pentose-phosphate cycle	2024-02-20	45/20024	0.000914	0.0165	2	biological_process	BART1_0-p07659/BART1_0-p07809
CT_wild-type_Ppd-H1_higher_overlapped	GO:0009853	photorespiration	2024-02-20	62/20024	0.00173	0.0207	2	biological_process	BART1_0-p07659/BART1_0-p07809
CT_wild-type_Ppd-H1_higher_overlapped	GO:0050474	(S)-norcoclaurine synthase activity	2024-01-22	6/21090	0.00624	0.0219	1	molecular_function	BART1_0-p58992
CT_wild-type_Ppd-H1_higher_overlapped	GO:0030247	polysaccharide binding	2024-02-22	156/21090	0.0114	0.0291	2	molecular_function	BART1_0-p42256/BART1_0-p42260
CT_wild-type_Ppd-H1_higher_overlapped	GO:0008429	phosphatidylethanolamine binding	2024-01-22	11/21090	0.0114	0.0291	1	molecular_function	BART1_0-p50188
CT_wild-type_Ppd-H1_higher_overlapped	GO:0010179	IAA-Ala conjugate hydrolase activity	2024-01-22	11/21090	0.0114	0.0291	1	molecular_function	BART1_0-p07866
CT_wild-type_Ppd-H1_higher_overlapped	GO:0003723	RNA binding	2024-04-22	918/21090	0.0139	0.0313	4	molecular_function	BART1_0-p06580/BART1_0-p06581/BART1_0-p06584/BART1_0-p06593
CT_wild-type_Ppd-H1_higher_overlapped	GO:0015386	potassium:proton antiporter activity	2024-01-22	14/21090	0.0145	0.0313	1	molecular_function	BART1_0-p46300
CT_wild-type_Ppd-H1_higher_overlapped	GO:0006468	protein phosphorylation	2024-04-20	665/20024	0.00382	0.0344	4	biological_process	BART1_0-p03675/BART1_0-p36412/BART1_0-p42256/BART1_0-p42260
CT_wild-type_Ppd-H1_higher_overlapped	GO:0009055	electron transfer activity	2024-02-22	205/21090	0.0191	0.0382	2	molecular_function	BART1_0-p32963/BART1_0-p34006
CT_wild-type_Ppd-H1_higher_overlapped	GO:0030598	rRNA N-glycosylase activity	2024-01-22	22/21090	0.0227	0.0424	1	molecular_function	BART1_0-p55618
HT_wild-type_Ppd-H1_higher_overlapped	GO:0090729	toxin activity	2024-03-22	64/21090	3.94e-05	0.00122	3	molecular_function	BART1_0-p41645/BART1_0-p41652/BART1_0-p55618
HT_wild-type_Ppd-H1_higher_overlapped	GO:0005768	endosome	2024-03-19	295/20998	0.00225	0.0219	3	cellular_component	BART1_0-p37473/BART1_0-p42040/BART1_0-p57582
HT_wild-type_Ppd-H1_higher_overlapped	GO:0005802	trans-Golgi network	2024-03-19	303/20998	0.00243	0.0219	3	cellular_component	BART1_0-p37473/BART1_0-p53331/BART1_0-p57582

## Sheet: MSA_temperature_regulated_gene
Temperature_regulation	GO term	Description	Ratio in foreground list	Ratio in background list	P-value	FDR	Number in foreground list	Group	BaRTv1_ID
mutant_ppd-h1_up_overlapped	GO:0051082	unfolded protein binding	20/697	129/21090	8.92e-09	3.59e-06	20	molecular_function	BART1_0-p18615/BART1_0-p29551/BART1_0-p32000/BART1_0-p33700/BART1_0-p37203/BART1_0-p47078/BART1_0-p47160/BART1_0-p52054/BART1_0-p01184/BART1_0-p04942/BART1_0-p07178/BART1_0-p24196/BART1_0-p27157/BART1_0-p29641/BART1_0-p29951/BART1_0-p39716/BART1_0-p46071/BART1_0-p47152/BART1_0-p29954/BART1_0-p52055
mutant_ppd-h1_up_overlapped	GO:0003723	RNA binding	63/697	918/21090	3.48e-08	7.01e-06	63	molecular_function	BART1_0-p09121/BART1_0-p10444/BART1_0-p13894/BART1_0-p21647/BART1_0-p24099/BART1_0-p26316/BART1_0-p27172/BART1_0-p28740/BART1_0-p32795/BART1_0-p36692/BART1_0-p38726/BART1_0-p41361/BART1_0-p41774/BART1_0-p43575/BART1_0-p51766/BART1_0-p54315/BART1_0-p11990/BART1_0-p52523/BART1_0-p00856/BART1_0-p01797/BART1_0-p02008/BART1_0-p02802/BART1_0-p03308/BART1_0-p05574/BART1_0-p06753/BART1_0-p06868/BART1_0-p…
mutant_ppd-h1_up_overlapped	GO:0034605	cellular response to heat	12/657	61/20024	5.63e-07	0.000364	12	biological_process	BART1_0-p05238/BART1_0-p08034/BART1_0-p37203/BART1_0-p37902/BART1_0-p52054/BART1_0-p05808/BART1_0-p07178/BART1_0-p22146/BART1_0-p30876/BART1_0-p39893/BART1_0-p39891/BART1_0-p52055
mutant_ppd-h1_up_overlapped	GO:0010569	regulation of double-strand break repair via homologous recombination	6/657	12/20024	9.52e-07	0.000364	6	biological_process	BART1_0-p34286/BART1_0-p01654/BART1_0-p11378/BART1_0-p15011/BART1_0-p20898/BART1_0-p27603
mutant_ppd-h1_up_overlapped	GO:0045292	mRNA cis splicing, via spliceosome	8/657	30/20024	3.97e-06	0.00101	8	biological_process	BART1_0-p09121/BART1_0-p21647/BART1_0-p26316/BART1_0-p00856/BART1_0-p06868/BART1_0-p28186/BART1_0-p29089/BART1_0-p50807
mutant_ppd-h1_up_overlapped	GO:0006457	protein folding	17/657	146/20024	6.24e-06	0.00119	17	biological_process	BART1_0-p18615/BART1_0-p29551/BART1_0-p32000/BART1_0-p37203/BART1_0-p47160/BART1_0-p52054/BART1_0-p07178/BART1_0-p24196/BART1_0-p27157/BART1_0-p29951/BART1_0-p39716/BART1_0-p42944/BART1_0-p46071/BART1_0-p47152/BART1_0-p52146/BART1_0-p29954/BART1_0-p52055
mutant_ppd-h1_up_overlapped	GO:0006281	DNA repair	22/657	242/20024	1.7e-05	0.0026	22	biological_process	BART1_0-p01574/BART1_0-p20598/BART1_0-p40418/BART1_0-p02824/BART1_0-p00421/BART1_0-p02802/BART1_0-p10613/BART1_0-p18252/BART1_0-p18622/BART1_0-p19350/BART1_0-p24868/BART1_0-p34286/BART1_0-p38060/BART1_0-p46179/BART1_0-p46842/BART1_0-p46861/BART1_0-p51275/BART1_0-p52079/BART1_0-p53702/BART1_0-p53889/BART1_0-p54203/BART1_0-p56252
mutant_ppd-h1_up_overlapped	GO:0000381	regulation of alternative mRNA splicing, via spliceosome	9/657	49/20024	2.65e-05	0.00338	9	biological_process	BART1_0-p09121/BART1_0-p21647/BART1_0-p26316/BART1_0-p00856/BART1_0-p06868/BART1_0-p18252/BART1_0-p28186/BART1_0-p29089/BART1_0-p50807
mutant_ppd-h1_up_overlapped	GO:0006422	aspartyl-tRNA aminoacylation	4/657	7/20024	3.71e-05	0.00355	4	biological_process	BART1_0-p01797/BART1_0-p32129/BART1_0-p43354/BART1_0-p49199
mutant_ppd-h1_up_overlapped	GO:0006260	DNA replication	13/657	112/20024	7.82e-05	0.00665	13	biological_process	BART1_0-p20598/BART1_0-p29551/BART1_0-p47160/BART1_0-p08503/BART1_0-p14509/BART1_0-p18622/BART1_0-p19350/BART1_0-p21506/BART1_0-p46071/BART1_0-p46842/BART1_0-p51275/BART1_0-p53702/BART1_0-p54203
mutant_ppd-h1_up_overlapped	GO:0005681	spliceosomal complex	13/684	112/20998	7.3e-05	0.00713	13	cellular_component	BART1_0-p09121/BART1_0-p21647/BART1_0-p26316/BART1_0-p37310/BART1_0-p00856/BART1_0-p06868/BART1_0-p06914/BART1_0-p09480/BART1_0-p11893/BART1_0-p28186/BART1_0-p29089/BART1_0-p39718/BART1_0-p59004
mutant_ppd-h1_up_overlapped	GO:0009986	cell surface	6/684	24/20998	9.52e-05	0.00713	6	cellular_component	BART1_0-p37203/BART1_0-p52054/BART1_0-p07178/BART1_0-p54299/BART1_0-p52055/BART1_0-p57228
mutant_ppd-h1_up_overlapped	GO:0016607	nuclear speck	14/684	131/20998	9.68e-05	0.00713	14	cellular_component	BART1_0-p00210/BART1_0-p09121/BART1_0-p21647/BART1_0-p26316/BART1_0-p00856/BART1_0-p03308/BART1_0-p06753/BART1_0-p06868/BART1_0-p09480/BART1_0-p21506/BART1_0-p23935/BART1_0-p28186/BART1_0-p29089/BART1_0-p50807
mutant_ppd-h1_up_overlapped	GO:0004815	aspartate-tRNA ligase activity	4/697	8/21090	7.45e-05	0.01	4	molecular_function	BART1_0-p01797/BART1_0-p32129/BART1_0-p43354/BART1_0-p49199
mutant_ppd-h1_up_overlapped	GO:0017101	aminoacyl-tRNA synthetase multienzyme complex	4/684	10/20998	0.0002	0.0111	4	cellular_component	BART1_0-p01797/BART1_0-p32129/BART1_0-p43354/BART1_0-p49199
mutant_ppd-h1_up_overlapped	GO:0009646	response to absence of light	8/657	48/20024	0.000152	0.0116	8	biological_process	BART1_0-p01633/BART1_0-p43619/BART1_0-p12711/BART1_0-p13046/BART1_0-p18550/BART1_0-p40684/BART1_0-p53506/BART1_0-p10195
mutant_ppd-h1_up_overlapped	GO:0051259	protein complex oligomerization	6/657	31/20024	0.000445	0.0284	6	biological_process	BART1_0-p18615/BART1_0-p27157/BART1_0-p29951/BART1_0-p47152/BART1_0-p54792/BART1_0-p29954
mutant_ppd-h1_up_overlapped	GO:0061408	positive regulation of transcription from RNA polymerase II promoter in response to heat stress	6/657	31/20024	0.000445	0.0284	6	biological_process	BART1_0-p08034/BART1_0-p37902/BART1_0-p05808/BART1_0-p30876/BART1_0-p39893/BART1_0-p39891
mutant_ppd-h1_up_overlapped	GO:0000303	response to superoxide	3/657	6/20024	0.000653	0.0318	3	biological_process	BART1_0-p58595/BART1_0-p41420/BART1_0-p55183
mutant_ppd-h1_up_overlapped	GO:0043617	cellular response to sucrose starvation	3/657	6/20024	0.000653	0.0318	3	biological_process	BART1_0-p01633/BART1_0-p40684/BART1_0-p10195
mutant_ppd-h1_up_overlapped	GO:0016567	protein ubiquitination	40/657	710/20024	0.000665	0.0318	40	biological_process	BART1_0-p60087/BART1_0-p03646/BART1_0-p17371/BART1_0-p21918/BART1_0-p23749/BART1_0-p30043/BART1_0-p38131/BART1_0-p40828/BART1_0-p40830/BART1_0-p55741/BART1_0-p57079/BART1_0-p04167/BART1_0-p04942/BART1_0-p11704/BART1_0-p12445/BART1_0-p14006/BART1_0-p16152/BART1_0-p18723/BART1_0-p18904/BART1_0-p21506/BART1_0-p31844/BART1_0-p35040/BART1_0-p35377/BART1_0-p36033/BART1_0-p39966/BART1_0-p43792/BART1_0-p…
mutant_ppd-h1_up_overlapped	GO:0035101	FACT complex	3/684	7/20998	0.00109	0.0402	3	cellular_component	BART1_0-p18622/BART1_0-p46842/BART1_0-p51275
mutant_ppd-h1_up_overlapped	GO:0031072	heat shock protein binding	7/697	42/21090	0.000411	0.0414	7	molecular_function	BART1_0-p29551/BART1_0-p33700/BART1_0-p47078/BART1_0-p47160/BART1_0-p04942/BART1_0-p39716/BART1_0-p46071
mutant_ppd-h1_up_overlapped	GO:0034644	cellular response to UV	3/657	7/20024	0.00111	0.0474	3	biological_process	BART1_0-p21506/BART1_0-p28196/BART1_0-p28195
mutant_ppd-h1_up_overlapped	GO:0080183	response to photooxidative stress	3/657	7/20024	0.00111	0.0474	3	biological_process	BART1_0-p27269/BART1_0-p33673/BART1_0-p40566
mutant_ppd-h1_down_overlapped	GO:0000786	nucleosome	113/619	203/20998	6.17e-120	1.09e-117	113	cellular_component	BART1_0-p01368/BART1_0-p03904/BART1_0-p03917/BART1_0-p03911/BART1_0-p04902/BART1_0-p05433/BART1_0-p05544/BART1_0-p05973/BART1_0-p18071/BART1_0-p18081/BART1_0-p39840/BART1_0-p40317/BART1_0-p42100/BART1_0-p42102/BART1_0-p42107/BART1_0-p42108/BART1_0-p42112/BART1_0-p42243/BART1_0-p42487/BART1_0-p42830/BART1_0-p43215/BART1_0-p49974/BART1_0-p50989/BART1_0-p56292/BART1_0-p56308/BART1_0-p04829/BART1_0-p…
mutant_ppd-h1_down_overlapped	GO:0046982	protein heterodimerization activity	112/604	272/21090	4.14e-101	1.38e-98	112	molecular_function	BART1_0-p01368/BART1_0-p03904/BART1_0-p03917/BART1_0-p03911/BART1_0-p04902/BART1_0-p05433/BART1_0-p05544/BART1_0-p05973/BART1_0-p18071/BART1_0-p18081/BART1_0-p39840/BART1_0-p40317/BART1_0-p42100/BART1_0-p42102/BART1_0-p42107/BART1_0-p42108/BART1_0-p42112/BART1_0-p42243/BART1_0-p42487/BART1_0-p42830/BART1_0-p43215/BART1_0-p49974/BART1_0-p50989/BART1_0-p56292/BART1_0-p56308/BART1_0-p04829/BART1_0-p…
mutant_ppd-h1_down_overlapped	GO:0006334	nucleosome assembly	59/565	119/20024	1.9e-59	9.98e-57	59	biological_process	BART1_0-p01368/BART1_0-p03911/BART1_0-p04902/BART1_0-p05433/BART1_0-p05973/BART1_0-p18071/BART1_0-p18081/BART1_0-p42102/BART1_0-p42107/BART1_0-p42243/BART1_0-p42830/BART1_0-p56292/BART1_0-p56308/BART1_0-p04829/BART1_0-p30586/BART1_0-p01678/BART1_0-p02055/BART1_0-p03458/BART1_0-p04548/BART1_0-p04864/BART1_0-p04867/BART1_0-p05053/BART1_0-p05431/BART1_0-p05545/BART1_0-p06389/BART1_0-p13948/BART1_0-p…
mutant_ppd-h1_down_overlapped	GO:0042025	host cell nucleus	45/619	275/20998	5.62e-21	4.98e-19	45	cellular_component	BART1_0-p01368/BART1_0-p04641/BART1_0-p04902/BART1_0-p22724/BART1_0-p04829/BART1_0-p57684/BART1_0-p01678/BART1_0-p02055/BART1_0-p03458/BART1_0-p04548/BART1_0-p04864/BART1_0-p04867/BART1_0-p05053/BART1_0-p05545/BART1_0-p13948/BART1_0-p14262/BART1_0-p14282/BART1_0-p14388/BART1_0-p15025/BART1_0-p18862/BART1_0-p20080/BART1_0-p23502/BART1_0-p27668/BART1_0-p30326/BART1_0-p37749/BART1_0-p38311/BART1_0-p…
mutant_ppd-h1_down_overlapped	GO:0006342	chromatin silencing	18/565	44/20024	5.13e-17	1.35e-14	18	biological_process	BART1_0-p40317/BART1_0-p42100/BART1_0-p42108/BART1_0-p42112/BART1_0-p42487/BART1_0-p00528/BART1_0-p00533/BART1_0-p10296/BART1_0-p29805/BART1_0-p30585/BART1_0-p34080/BART1_0-p42101/BART1_0-p42106/BART1_0-p42109/BART1_0-p42497/BART1_0-p43738/BART1_0-p55526/BART1_0-p42113
mutant_ppd-h1_down_overlapped	GO:0000790	nuclear chromatin	22/619	86/20998	4.3e-15	2.54e-13	22	cellular_component	BART1_0-p35288/BART1_0-p35291/BART1_0-p40317/BART1_0-p42100/BART1_0-p42108/BART1_0-p42112/BART1_0-p42487/BART1_0-p42521/BART1_0-p00528/BART1_0-p00533/BART1_0-p10296/BART1_0-p24152/BART1_0-p29805/BART1_0-p30585/BART1_0-p34080/BART1_0-p42101/BART1_0-p42106/BART1_0-p42109/BART1_0-p42497/BART1_0-p43738/BART1_0-p55526/BART1_0-p42113
mutant_ppd-h1_down_overlapped	GO:0006325	chromatin organization	20/565	110/20024	3.04e-11	5.31e-09	20	biological_process	BART1_0-p15139/BART1_0-p40317/BART1_0-p42100/BART1_0-p42108/BART1_0-p42112/BART1_0-p42487/BART1_0-p00528/BART1_0-p00533/BART1_0-p10296/BART1_0-p12596/BART1_0-p29805/BART1_0-p30585/BART1_0-p34080/BART1_0-p42101/BART1_0-p42106/BART1_0-p42109/BART1_0-p42497/BART1_0-p43738/BART1_0-p55526/BART1_0-p42113
mutant_ppd-h1_down_overlapped	GO:0003735	structural constituent of ribosome	24/604	282/21090	2.23e-06	0.000373	24	molecular_function	BART1_0-p02643/BART1_0-p60314/BART1_0-p02228/BART1_0-p04890/BART1_0-p07694/BART1_0-p09233/BART1_0-p10912/BART1_0-p12239/BART1_0-p13458/BART1_0-p14834/BART1_0-p19463/BART1_0-p21295/BART1_0-p21462/BART1_0-p21753/BART1_0-p22179/BART1_0-p39114/BART1_0-p40402/BART1_0-p40706/BART1_0-p43055/BART1_0-p44669/BART1_0-p46846/BART1_0-p50776/BART1_0-p53689/BART1_0-p55843
mutant_ppd-h1_down_overlapped	GO:0006412	translation	22/565	265/20024	6.85e-06	0.000899	22	biological_process	BART1_0-p02643/BART1_0-p02228/BART1_0-p04890/BART1_0-p07694/BART1_0-p09233/BART1_0-p10912/BART1_0-p13458/BART1_0-p14834/BART1_0-p19463/BART1_0-p21295/BART1_0-p21462/BART1_0-p21753/BART1_0-p22179/BART1_0-p29683/BART1_0-p39114/BART1_0-p40402/BART1_0-p40706/BART1_0-p43055/BART1_0-p44669/BART1_0-p46846/BART1_0-p53689/BART1_0-p55843
mutant_ppd-h1_down_overlapped	GO:0005795	Golgi stack	5/619	15/20998	5.15e-05	0.00228	5	cellular_component	BART1_0-p01669/BART1_0-p01670/BART1_0-p05261/BART1_0-p20866/BART1_0-p52292
mutant_ppd-h1_down_overlapped	GO:0048831	regulation of shoot system development	5/565	14/20024	2.85e-05	0.00299	5	biological_process	BART1_0-p57988/BART1_0-p19158/BART1_0-p22258/BART1_0-p26546/BART1_0-p30652
mutant_ppd-h1_down_overlapped	GO:0005840	ribosome	13/619	135/20998	0.000183	0.00646	13	cellular_component	BART1_0-p07694/BART1_0-p09233/BART1_0-p10912/BART1_0-p14834/BART1_0-p21295/BART1_0-p21462/BART1_0-p21777/BART1_0-p22179/BART1_0-p22855/BART1_0-p39114/BART1_0-p40706/BART1_0-p43055/BART1_0-p46846
mutant_ppd-h1_down_overlapped	GO:0015979	photosynthesis	13/565	133/20024	0.000102	0.00863	13	biological_process	BART1_0-p41619/BART1_0-p02964/BART1_0-p09996/BART1_0-p19219/BART1_0-p23049/BART1_0-p23050/BART1_0-p26011/BART1_0-p39266/BART1_0-p39436/BART1_0-p40242/BART1_0-p16102/BART1_0-p30814/BART1_0-p57516
mutant_ppd-h1_down_overlapped	GO:0030261	chromosome condensation	4/565	10/20024	0.000115	0.00863	4	biological_process	BART1_0-p27065/BART1_0-p39976/BART1_0-p39979/BART1_0-p39980
mutant_ppd-h1_down_overlapped	GO:0006099	tricarboxylic acid cycle	8/565	55/20024	0.000145	0.0095	8	biological_process	BART1_0-p02771/BART1_0-p06331/BART1_0-p12985/BART1_0-p19219/BART1_0-p21296/BART1_0-p31386/BART1_0-p44078/BART1_0-p45437
mutant_ppd-h1_down_overlapped	GO:0009538	photosystem I reaction center	3/619	6/20998	0.000477	0.0121	3	cellular_component	BART1_0-p39436/BART1_0-p40242/BART1_0-p57516
mutant_ppd-h1_down_overlapped	GO:0005871	kinesin complex	9/619	88/20998	0.00114	0.0253	9	cellular_component	BART1_0-p59521/BART1_0-p01669/BART1_0-p01670/BART1_0-p11887/BART1_0-p12788/BART1_0-p30768/BART1_0-p32793/BART1_0-p43059/BART1_0-p52705
mutant_ppd-h1_down_overlapped	GO:0005507	copper ion binding	13/604	146/21090	0.0003	0.0334	13	molecular_function	BART1_0-p00386/BART1_0-p01096/BART1_0-p03111/BART1_0-p12239/BART1_0-p21296/BART1_0-p40843/BART1_0-p43947/BART1_0-p45437/BART1_0-p45464/BART1_0-p53445/BART1_0-p31398/BART1_0-p07848/BART1_0-p07864
mutant_ppd-h1_down_overlapped	GO:0000307	cyclin-dependent protein kinase holoenzyme complex	7/619	60/20998	0.00186	0.0361	7	cellular_component	BART1_0-p04641/BART1_0-p57684/BART1_0-p20080/BART1_0-p24152/BART1_0-p30326/BART1_0-p36274/BART1_0-p57529
mutant_ppd-h1_down_overlapped	GO:0010319	stromule	4/619	19/20998	0.00204	0.0361	4	cellular_component	BART1_0-p39136/BART1_0-p29126/BART1_0-p40221/BART1_0-p46637
mutant_ppd-h1_down_overlapped	GO:0016630	protochlorophyllide reductase activity	3/604	6/21090	0.000438	0.0366	3	molecular_function	BART1_0-p02964/BART1_0-p16102/BART1_0-p30814
mutant_ppd-h1_down_overlapped	GO:0005874	microtubule	15/619	225/20998	0.00288	0.0463	15	cellular_component	BART1_0-p43640/BART1_0-p58781/BART1_0-p59521/BART1_0-p01669/BART1_0-p01670/BART1_0-p04239/BART1_0-p06482/BART1_0-p11887/BART1_0-p12788/BART1_0-p28170/BART1_0-p30768/BART1_0-p32793/BART1_0-p43059/BART1_0-p43639/BART1_0-p52705
mutant_ppd-h1_down_overlapped	GO:0009965	leaf morphogenesis	6/565	41/20024	0.000954	0.0471	6	biological_process	BART1_0-p02928/BART1_0-p21753/BART1_0-p36840/BART1_0-p05312/BART1_0-p22353/BART1_0-p30223
mutant_ppd-h1_down_overlapped	GO:0007018	microtubule-based movement	9/565	90/20024	0.000987	0.0471	9	biological_process	BART1_0-p59521/BART1_0-p01669/BART1_0-p01670/BART1_0-p11887/BART1_0-p12788/BART1_0-p30768/BART1_0-p32793/BART1_0-p43059/BART1_0-p52705
wild-type_Ppd-H1_up_overlapped	GO:0051082	unfolded protein binding	13/140	129/21090	3.37e-12	4.65e-10	13	molecular_function	BART1_0-p04942/BART1_0-p16195/BART1_0-p18615/BART1_0-p29551/BART1_0-p32000/BART1_0-p47160/BART1_0-p47152/BART1_0-p52054/BART1_0-p52055/BART1_0-p07178/BART1_0-p18631/BART1_0-p18632/BART1_0-p29954
wild-type_Ppd-H1_up_overlapped	GO:0006457	protein folding	13/129	146/20024	1.09e-11	2.44e-09	13	biological_process	BART1_0-p16195/BART1_0-p18615/BART1_0-p29551/BART1_0-p32000/BART1_0-p47160/BART1_0-p47152/BART1_0-p52054/BART1_0-p52146/BART1_0-p52055/BART1_0-p07178/BART1_0-p18631/BART1_0-p18632/BART1_0-p29954
wild-type_Ppd-H1_up_overlapped	GO:0009408	response to heat	13/129	165/20024	5.17e-11	5.76e-09	13	biological_process	BART1_0-p04942/BART1_0-p16195/BART1_0-p18615/BART1_0-p29551/BART1_0-p47160/BART1_0-p47152/BART1_0-p55658/BART1_0-p18631/BART1_0-p18632/BART1_0-p26304/BART1_0-p51150/BART1_0-p29954/BART1_0-p54390
wild-type_Ppd-H1_up_overlapped	GO:0051259	protein complex oligomerization	6/129	31/20024	4.1e-08	3.05e-06	6	biological_process	BART1_0-p16195/BART1_0-p18615/BART1_0-p47152/BART1_0-p18631/BART1_0-p18632/BART1_0-p29954
wild-type_Ppd-H1_up_overlapped	GO:0000302	response to reactive oxygen species	6/129	63/20024	3.2e-06	0.000143	6	biological_process	BART1_0-p16195/BART1_0-p18615/BART1_0-p47152/BART1_0-p18631/BART1_0-p18632/BART1_0-p29954
wild-type_Ppd-H1_up_overlapped	GO:0043621	protein self-association	9/140	227/21090	2.14e-05	0.00148	9	molecular_function	BART1_0-p14180/BART1_0-p16195/BART1_0-p18615/BART1_0-p47152/BART1_0-p18631/BART1_0-p18632/BART1_0-p15011/BART1_0-p20898/BART1_0-p29954
wild-type_Ppd-H1_up_overlapped	GO:0031072	heat shock protein binding	4/140	42/21090	0.000171	0.00787	4	molecular_function	BART1_0-p04942/BART1_0-p29551/BART1_0-p47160/BART1_0-p48311
wild-type_Ppd-H1_up_overlapped	GO:0009986	cell surface	3/131	24/20998	0.000436	0.0219	3	cellular_component	BART1_0-p52054/BART1_0-p52055/BART1_0-p07178
wild-type_Ppd-H1_up_overlapped	GO:0032991	protein-containing complex	4/131	65/20998	0.00073	0.0219	4	cellular_component	BART1_0-p48311/BART1_0-p52054/BART1_0-p52055/BART1_0-p07178
wild-type_Ppd-H1_up_overlapped	GO:0050821	protein stabilization	3/129	33/20024	0.00124	0.0394	3	biological_process	BART1_0-p52054/BART1_0-p52055/BART1_0-p07178
wild-type_Ppd-H1_up_overlapped	GO:0006633	fatty acid biosynthetic process	5/129	130/20024	0.00155	0.0431	5	biological_process	BART1_0-p01633/BART1_0-p02192/BART1_0-p16389/BART1_0-p43612/BART1_0-p23757
wild-type_Ppd-H1_down_overlapped	GO:0009877	nodulation	3/68	36/20024	0.000247	0.0304	3	biological_process	BART1_0-p11283/BART1_0-p49869/BART1_0-p49879

## Sheet: MSA_Ppd-H1_regulated_gene
Ppd-H1_regulation	GO term	Description	Ratio in foreground list	Ratio in background list	P-value	FDR	Number in foreground list	Group	BaRTv1_ID
CT_mutant_ppd-h1_higher_overlapped	GO:0009416	response to light stimulus	12/128	191/20024	3.63e-09	8.31e-07	12	biological_process	BART1_0-p03755/BART1_0-p06201/BART1_0-p10132/BART1_0-p22138/BART1_0-p31939/BART1_0-p38366/BART1_0-p40210/BART1_0-p40209/BART1_0-p54508/BART1_0-p06044/BART1_0-p17144/BART1_0-p51195
CT_mutant_ppd-h1_higher_overlapped	GO:0009768	photosynthesis, light harvesting in photosystem I	5/128	32/20024	1.73e-06	0.000198	5	biological_process	BART1_0-p06201/BART1_0-p10132/BART1_0-p38366/BART1_0-p40210/BART1_0-p40209
CT_mutant_ppd-h1_higher_overlapped	GO:0043565	sequence-specific DNA binding	16/128	668/21090	2.98e-06	0.000399	16	molecular_function	BART1_0-p03755/BART1_0-p15264/BART1_0-p18503/BART1_0-p19158/BART1_0-p22138/BART1_0-p22353/BART1_0-p31939/BART1_0-p39690/BART1_0-p41781/BART1_0-p52395/BART1_0-p54508/BART1_0-p59753/BART1_0-p08034/BART1_0-p35351/BART1_0-p51195/BART1_0-p27460
CT_mutant_ppd-h1_higher_overlapped	GO:0010287	plastoglobule	6/121	85/20998	9.75e-06	0.000527	6	cellular_component	BART1_0-p06201/BART1_0-p10132/BART1_0-p34444/BART1_0-p38366/BART1_0-p40210/BART1_0-p40209
CT_mutant_ppd-h1_higher_overlapped	GO:0003700	DNA-binding transcription factor activity	21/128	1178/21090	8.21e-06	0.00055	21	molecular_function	BART1_0-p57600/BART1_0-p59854/BART1_0-p03755/BART1_0-p15264/BART1_0-p15509/BART1_0-p19158/BART1_0-p21252/BART1_0-p22138/BART1_0-p22353/BART1_0-p31939/BART1_0-p37259/BART1_0-p37856/BART1_0-p39690/BART1_0-p45216/BART1_0-p53955/BART1_0-p58008/BART1_0-p59753/BART1_0-p08034/BART1_0-p35351/BART1_0-p51195/BART1_0-p03941
CT_mutant_ppd-h1_higher_overlapped	GO:0009522	photosystem I	5/121	61/20998	2.69e-05	0.000726	5	cellular_component	BART1_0-p06201/BART1_0-p10132/BART1_0-p38366/BART1_0-p40210/BART1_0-p40209
CT_mutant_ppd-h1_higher_overlapped	GO:0004805	trehalose-phosphatase activity	3/128	16/21090	0.000115	0.00516	3	molecular_function	BART1_0-p09193/BART1_0-p34508/BART1_0-p36329
CT_mutant_ppd-h1_higher_overlapped	GO:0016168	chlorophyll binding	5/128	96/21090	0.000299	0.01	5	molecular_function	BART1_0-p06201/BART1_0-p10132/BART1_0-p38366/BART1_0-p40210/BART1_0-p40209
CT_mutant_ppd-h1_higher_overlapped	GO:0046983	protein dimerization activity	9/128	367/21090	0.000411	0.011	9	molecular_function	BART1_0-p59854/BART1_0-p17423/BART1_0-p27225/BART1_0-p31883/BART1_0-p37259/BART1_0-p41781/BART1_0-p45216/BART1_0-p52395/BART1_0-p53955
CT_mutant_ppd-h1_higher_overlapped	GO:0009682	induced systemic resistance	3/128	19/20024	0.000229	0.0123	3	biological_process	BART1_0-p15264/BART1_0-p15719/BART1_0-p59753
CT_mutant_ppd-h1_higher_overlapped	GO:0047484	regulation of response to osmotic stress	3/128	20/20024	0.000269	0.0123	3	biological_process	BART1_0-p15264/BART1_0-p53955/BART1_0-p59753
CT_mutant_ppd-h1_higher_overlapped	GO:0009873	ethylene-activated signaling pathway	7/128	196/20024	0.000269	0.0123	7	biological_process	BART1_0-p15264/BART1_0-p15509/BART1_0-p21252/BART1_0-p58008/BART1_0-p59753/BART1_0-p51195/BART1_0-p03941
CT_mutant_ppd-h1_higher_overlapped	GO:0005992	trehalose biosynthetic process	3/128	22/20024	0.000359	0.0135	3	biological_process	BART1_0-p09193/BART1_0-p34508/BART1_0-p36329
CT_mutant_ppd-h1_higher_overlapped	GO:0009862	systemic acquired resistance, salicylic acid mediated signaling pathway	3/128	23/20024	0.000411	0.0135	3	biological_process	BART1_0-p15264/BART1_0-p31503/BART1_0-p59753
CT_mutant_ppd-h1_higher_overlapped	GO:0006094	gluconeogenesis	3/128	25/20024	0.000529	0.0152	3	biological_process	BART1_0-p34444/BART1_0-p30064/BART1_0-p56148
CT_mutant_ppd-h1_higher_overlapped	GO:0003825	alpha,alpha-trehalose-phosphate synthase (UDP-forming) activity	2/128	7/21090	0.000752	0.0168	2	molecular_function	BART1_0-p34508/BART1_0-p36329
CT_mutant_ppd-h1_higher_overlapped	GO:0000302	response to reactive oxygen species	4/128	63/20024	0.000709	0.018	4	biological_process	BART1_0-p08108/BART1_0-p14609/BART1_0-p15264/BART1_0-p59753
CT_mutant_ppd-h1_higher_overlapped	GO:0009535	chloroplast thylakoid membrane	9/121	494/20998	0.00227	0.0245	9	cellular_component	BART1_0-p57516/BART1_0-p06201/BART1_0-p10132/BART1_0-p14609/BART1_0-p38366/BART1_0-p40210/BART1_0-p40209/BART1_0-p40588/BART1_0-p46676
CT_mutant_ppd-h1_higher_overlapped	GO:0018298	protein-chromophore linkage	5/128	126/20024	0.0013	0.0298	5	biological_process	BART1_0-p06201/BART1_0-p10132/BART1_0-p38366/BART1_0-p40210/BART1_0-p40209
CT_mutant_ppd-h1_higher_overlapped	GO:0080151	positive regulation of salicylic acid mediated signaling pathway	2/128	10/20024	0.00176	0.0367	2	biological_process	BART1_0-p15264/BART1_0-p59753
CT_mutant_ppd-h1_higher_overlapped	GO:0003886	DNA (cytosine-5-)-methyltransferase activity	2/128	12/21090	0.00232	0.0444	2	molecular_function	BART1_0-p43945/BART1_0-p58895
HT_mutant_ppd-h1_higher_overlapped	GO:0003723	RNA binding	58/651	918/21090	2e-07	7.05e-05	58	molecular_function	BART1_0-p08634/BART1_0-p10444/BART1_0-p54398/BART1_0-p52523/BART1_0-p13894/BART1_0-p27172/BART1_0-p29089/BART1_0-p35065/BART1_0-p41361/BART1_0-p41774/BART1_0-p49199/BART1_0-p51766/BART1_0-p54315/BART1_0-p16965/BART1_0-p36692/BART1_0-p43575/BART1_0-p51455/BART1_0-p00046/BART1_0-p00906/BART1_0-p01654/BART1_0-p01797/BART1_0-p02008/BART1_0-p05244/BART1_0-p05396/BART1_0-p05574/BART1_0-p08912/BART1_0-p…
HT_mutant_ppd-h1_higher_overlapped	GO:0016607	nuclear speck	16/647	131/20998	2.84e-06	0.000608	16	cellular_component	BART1_0-p29089/BART1_0-p21506/BART1_0-p00046/BART1_0-p00210/BART1_0-p03123/BART1_0-p11090/BART1_0-p26316/BART1_0-p26589/BART1_0-p28186/BART1_0-p29939/BART1_0-p31304/BART1_0-p32208/BART1_0-p38596/BART1_0-p44350/BART1_0-p51965/BART1_0-p54699
HT_mutant_ppd-h1_higher_overlapped	GO:0031405	lipoic acid binding	3/651	5/21090	0.000279	0.0328	3	molecular_function	BART1_0-p07834/BART1_0-p10195/BART1_0-p01633
CT_wild-type_Ppd-H1_higher_overlapped	GO:0009877	nodulation	5/156	36/20024	8.35e-06	0.00197	5	biological_process	BART1_0-p19051/BART1_0-p49868/BART1_0-p49869/BART1_0-p49873/BART1_0-p49879
CT_wild-type_Ppd-H1_higher_overlapped	GO:0006825	copper ion transport	3/156	7/20024	1.59e-05	0.00197	3	biological_process	BART1_0-p52418/BART1_0-p55512/BART1_0-p37571
CT_wild-type_Ppd-H1_higher_overlapped	GO:0010287	plastoglobule	6/170	85/20998	6.64e-05	0.00478	6	cellular_component	BART1_0-p34444/BART1_0-p51567/BART1_0-p41995/BART1_0-p05405/BART1_0-p06201/BART1_0-p06214
CT_wild-type_Ppd-H1_higher_overlapped	GO:0019902	phosphatase binding	3/175	8/21090	3.05e-05	0.00506	3	molecular_function	BART1_0-p06615/BART1_0-p26533/BART1_0-p30013
CT_wild-type_Ppd-H1_higher_overlapped	GO:0005537	mannose binding	3/175	21/21090	0.000669	0.0256	3	molecular_function	BART1_0-p07967/BART1_0-p07978/BART1_0-p07986
CT_wild-type_Ppd-H1_higher_overlapped	GO:0004067	asparaginase activity	2/175	5/21090	0.000673	0.0256	2	molecular_function	BART1_0-p15586/BART1_0-p15587
CT_wild-type_Ppd-H1_higher_overlapped	GO:0051903	S-(hydroxymethyl)glutathione dehydrogenase activity	2/175	5/21090	0.000673	0.0256	2	molecular_function	BART1_0-p31203/BART1_0-p09243
CT_wild-type_Ppd-H1_higher_overlapped	GO:0030598	rRNA N-glycosylase activity	3/175	22/21090	0.00077	0.0256	3	molecular_function	BART1_0-p55618/BART1_0-p32056/BART1_0-p32055
CT_wild-type_Ppd-H1_higher_overlapped	GO:0008798	beta-aspartyl-peptidase activity	2/175	7/21090	0.0014	0.0387	2	molecular_function	BART1_0-p15586/BART1_0-p15587
CT_wild-type_Ppd-H1_higher_overlapped	GO:0010295	(+)-abscisic acid 8'-hydroxylase activity	2/175	8/21090	0.00186	0.044	2	molecular_function	BART1_0-p36902/BART1_0-p03419
HT_wild-type_Ppd-H1_higher_overlapped	GO:0000786	nucleosome	88/804	203/20998	3.95e-70	6.48e-68	88	cellular_component	BART1_0-p26689/BART1_0-p42107/BART1_0-p42243/BART1_0-p05433/BART1_0-p05544/BART1_0-p18071/BART1_0-p18081/BART1_0-p30435/BART1_0-p39840/BART1_0-p40317/BART1_0-p42100/BART1_0-p42101/BART1_0-p42106/BART1_0-p42108/BART1_0-p42112/BART1_0-p42487/BART1_0-p42486/BART1_0-p42503/BART1_0-p50989/BART1_0-p56292/BART1_0-p04910/BART1_0-p30586/BART1_0-p42830/BART1_0-p49974/BART1_0-p00528/BART1_0-p00533/BART1_0-p…
HT_wild-type_Ppd-H1_higher_overlapped	GO:0046982	protein heterodimerization activity	88/767	272/21090	4.32e-59	1.76e-56	88	molecular_function	BART1_0-p24368/BART1_0-p26689/BART1_0-p42107/BART1_0-p42243/BART1_0-p46413/BART1_0-p05433/BART1_0-p05544/BART1_0-p18071/BART1_0-p18081/BART1_0-p30435/BART1_0-p39840/BART1_0-p40317/BART1_0-p42100/BART1_0-p42101/BART1_0-p42106/BART1_0-p42108/BART1_0-p42112/BART1_0-p42487/BART1_0-p42486/BART1_0-p42503/BART1_0-p50989/BART1_0-p56292/BART1_0-p04910/BART1_0-p30586/BART1_0-p42830/BART1_0-p49974/BART1_0-p…
HT_wild-type_Ppd-H1_higher_overlapped	GO:0006334	nucleosome assembly	44/740	119/20024	1.69e-32	9.95e-30	44	biological_process	BART1_0-p42107/BART1_0-p42243/BART1_0-p05433/BART1_0-p18071/BART1_0-p18081/BART1_0-p42486/BART1_0-p42503/BART1_0-p56292/BART1_0-p04910/BART1_0-p30586/BART1_0-p42830/BART1_0-p01678/BART1_0-p02055/BART1_0-p03458/BART1_0-p03911/BART1_0-p04864/BART1_0-p04867/BART1_0-p04902/BART1_0-p05431/BART1_0-p05545/BART1_0-p06389/BART1_0-p14388/BART1_0-p18862/BART1_0-p23502/BART1_0-p26706/BART1_0-p27668/BART1_0-p…
HT_wild-type_Ppd-H1_higher_overlapped	GO:0009535	chloroplast thylakoid membrane	54/804	494/20998	4.25e-12	3.49e-10	54	cellular_component	BART1_0-p03513/BART1_0-p04787/BART1_0-p31511/BART1_0-p37464/BART1_0-p40925/BART1_0-p46637/BART1_0-p48103/BART1_0-p50076/BART1_0-p57683/BART1_0-p03394/BART1_0-p04147/BART1_0-p05388/BART1_0-p05405/BART1_0-p05701/BART1_0-p06201/BART1_0-p06217/BART1_0-p06214/BART1_0-p08419/BART1_0-p09809/BART1_0-p10094/BART1_0-p11398/BART1_0-p11406/BART1_0-p11956/BART1_0-p12239/BART1_0-p12753/BART1_0-p14609/BART1_0-p…
HT_wild-type_Ppd-H1_higher_overlapped	GO:0006342	chromatin silencing	16/740	44/20024	1.63e-12	4.8e-10	16	biological_process	BART1_0-p40317/BART1_0-p42100/BART1_0-p42101/BART1_0-p42106/BART1_0-p42108/BART1_0-p42112/BART1_0-p42487/BART1_0-p00528/BART1_0-p00533/BART1_0-p10296/BART1_0-p29805/BART1_0-p30585/BART1_0-p34080/BART1_0-p42497/BART1_0-p55526/BART1_0-p42113
HT_wild-type_Ppd-H1_higher_overlapped	GO:0015979	photosynthesis	25/740	133/20024	1.74e-11	3.4e-09	25	biological_process	BART1_0-p40925/BART1_0-p41619/BART1_0-p48387/BART1_0-p02964/BART1_0-p05388/BART1_0-p08419/BART1_0-p08762/BART1_0-p09996/BART1_0-p10455/BART1_0-p11406/BART1_0-p17730/BART1_0-p20019/BART1_0-p22525/BART1_0-p23049/BART1_0-p23050/BART1_0-p26011/BART1_0-p27171/BART1_0-p39266/BART1_0-p39435/BART1_0-p40242/BART1_0-p40588/BART1_0-p41449/BART1_0-p51458/BART1_0-p56193/BART1_0-p42828
HT_wild-type_Ppd-H1_higher_overlapped	GO:0000790	nuclear chromatin	18/804	86/20998	3.42e-09	1.87e-07	18	cellular_component	BART1_0-p40317/BART1_0-p42100/BART1_0-p42101/BART1_0-p42106/BART1_0-p42108/BART1_0-p42112/BART1_0-p42487/BART1_0-p42521/BART1_0-p00528/BART1_0-p00533/BART1_0-p10296/BART1_0-p18611/BART1_0-p29805/BART1_0-p30585/BART1_0-p34080/BART1_0-p42497/BART1_0-p55526/BART1_0-p42113
HT_wild-type_Ppd-H1_higher_overlapped	GO:0005618	cell wall	53/804	610/20998	2.58e-08	1.06e-06	53	cellular_component	BART1_0-p04942/BART1_0-p05121/BART1_0-p51164/BART1_0-p56781/BART1_0-p05246/BART1_0-p15805/BART1_0-p15800/BART1_0-p31398/BART1_0-p39206/BART1_0-p00902/BART1_0-p01078/BART1_0-p03111/BART1_0-p03570/BART1_0-p03605/BART1_0-p03609/BART1_0-p04765/BART1_0-p05213/BART1_0-p05566/BART1_0-p05763/BART1_0-p06087/BART1_0-p08019/BART1_0-p10052/BART1_0-p13643/BART1_0-p13648/BART1_0-p13891/BART1_0-p16664/BART1_0-p…
HT_wild-type_Ppd-H1_higher_overlapped	GO:0009523	photosystem II	16/804	85/20998	1.22e-07	4.01e-06	16	cellular_component	BART1_0-p05388/BART1_0-p05405/BART1_0-p06201/BART1_0-p06217/BART1_0-p06214/BART1_0-p09809/BART1_0-p10094/BART1_0-p12753/BART1_0-p22525/BART1_0-p23049/BART1_0-p23050/BART1_0-p36755/BART1_0-p40209/BART1_0-p51868/BART1_0-p52626/BART1_0-p42828
HT_wild-type_Ppd-H1_higher_overlapped	GO:0005840	ribosome	20/804	135/20998	2.16e-07	5.91e-06	20	cellular_component	BART1_0-p07694/BART1_0-p41995/BART1_0-p00002/BART1_0-p06259/BART1_0-p09233/BART1_0-p12803/BART1_0-p20005/BART1_0-p21295/BART1_0-p21473/BART1_0-p22179/BART1_0-p24100/BART1_0-p35808/BART1_0-p36050/BART1_0-p40706/BART1_0-p43055/BART1_0-p44141/BART1_0-p44470/BART1_0-p46846/BART1_0-p53954/BART1_0-p56650
HT_wild-type_Ppd-H1_higher_overlapped	GO:0042025	host cell nucleus	30/804	275/20998	2.74e-07	6.41e-06	30	cellular_component	BART1_0-p04641/BART1_0-p04644/BART1_0-p42486/BART1_0-p42503/BART1_0-p04910/BART1_0-p01678/BART1_0-p02055/BART1_0-p03458/BART1_0-p04864/BART1_0-p04867/BART1_0-p04902/BART1_0-p05545/BART1_0-p14388/BART1_0-p18862/BART1_0-p23502/BART1_0-p27668/BART1_0-p30326/BART1_0-p37749/BART1_0-p38311/BART1_0-p38313/BART1_0-p38418/BART1_0-p38421/BART1_0-p39976/BART1_0-p39979/BART1_0-p39980/BART1_0-p42492/BART1_0-p…
HT_wild-type_Ppd-H1_higher_overlapped	GO:0009941	chloroplast envelope	33/804	338/20998	9.11e-07	1.69e-05	33	cellular_component	BART1_0-p31511/BART1_0-p37464/BART1_0-p41995/BART1_0-p46637/BART1_0-p00002/BART1_0-p02924/BART1_0-p05405/BART1_0-p06201/BART1_0-p06217/BART1_0-p06214/BART1_0-p11398/BART1_0-p12753/BART1_0-p13925/BART1_0-p18994/BART1_0-p21189/BART1_0-p21691/BART1_0-p21818/BART1_0-p22179/BART1_0-p24100/BART1_0-p29126/BART1_0-p29476/BART1_0-p31396/BART1_0-p31674/BART1_0-p40209/BART1_0-p40504/BART1_0-p40706/BART1_0-p…
HT_wild-type_Ppd-H1_higher_overlapped	GO:0009579	thylakoid	16/804	98/20998	9.26e-07	1.69e-05	16	cellular_component	BART1_0-p04787/BART1_0-p18192/BART1_0-p41995/BART1_0-p00386/BART1_0-p12239/BART1_0-p22179/BART1_0-p24100/BART1_0-p26011/BART1_0-p27171/BART1_0-p29126/BART1_0-p31396/BART1_0-p41449/BART1_0-p42526/BART1_0-p51213/BART1_0-p51567/BART1_0-p55209
HT_wild-type_Ppd-H1_higher_overlapped	GO:0006325	chromatin organization	17/740	110/20024	5.78e-07	8.49e-05	17	biological_process	BART1_0-p40317/BART1_0-p42100/BART1_0-p42101/BART1_0-p42106/BART1_0-p42108/BART1_0-p42112/BART1_0-p42487/BART1_0-p00528/BART1_0-p00533/BART1_0-p10296/BART1_0-p12596/BART1_0-p29805/BART1_0-p30585/BART1_0-p34080/BART1_0-p42497/BART1_0-p55526/BART1_0-p42113
HT_wild-type_Ppd-H1_higher_overlapped	GO:0019253	reductive pentose-phosphate cycle	10/740	45/20024	4.41e-06	0.000432	10	biological_process	BART1_0-p57794/BART1_0-p23267/BART1_0-p31511/BART1_0-p34490/BART1_0-p02444/BART1_0-p04573/BART1_0-p29476/BART1_0-p29940/BART1_0-p42526/BART1_0-p49348
HT_wild-type_Ppd-H1_higher_overlapped	GO:0006099	tricarboxylic acid cycle	10/740	55/20024	2.9e-05	0.00239	10	biological_process	BART1_0-p02771/BART1_0-p06331/BART1_0-p06339/BART1_0-p12985/BART1_0-p21196/BART1_0-p21296/BART1_0-p31386/BART1_0-p44078/BART1_0-p45437/BART1_0-p53664
HT_wild-type_Ppd-H1_higher_overlapped	GO:0030968	endoplasmic reticulum unfolded protein response	7/740	26/20024	3.25e-05	0.00239	7	biological_process	BART1_0-p43021/BART1_0-p16358/BART1_0-p40811/BART1_0-p42283/BART1_0-p43020/BART1_0-p43022/BART1_0-p54397
HT_wild-type_Ppd-H1_higher_overlapped	GO:0048046	apoplast	34/804	480/20998	0.000457	0.005	34	cellular_component	BART1_0-p07967/BART1_0-p07978/BART1_0-p07986/BART1_0-p16533/BART1_0-p51164/BART1_0-p57794/BART1_0-p15805/BART1_0-p15800/BART1_0-p31398/BART1_0-p31511/BART1_0-p41995/BART1_0-p39206/BART1_0-p00386/BART1_0-p02928/BART1_0-p03111/BART1_0-p05566/BART1_0-p06087/BART1_0-p08019/BART1_0-p11644/BART1_0-p21296/BART1_0-p21818/BART1_0-p22622/BART1_0-p23041/BART1_0-p23346/BART1_0-p29940/BART1_0-p30682/BART1_0-p…
HT_wild-type_Ppd-H1_higher_overlapped	GO:0032259	methylation	20/740	214/20024	0.00014	0.00913	20	biological_process	BART1_0-p21646/BART1_0-p47997/BART1_0-p47999/BART1_0-p03508/BART1_0-p05336/BART1_0-p05415/BART1_0-p16380/BART1_0-p16389/BART1_0-p23739/BART1_0-p24549/BART1_0-p26294/BART1_0-p27309/BART1_0-p32713/BART1_0-p35646/BART1_0-p37179/BART1_0-p49248/BART1_0-p54173/BART1_0-p55570/BART1_0-p57156/BART1_0-p54174
HT_wild-type_Ppd-H1_higher_overlapped	GO:0051287	NAD binding	12/767	84/21090	5.02e-05	0.0102	12	molecular_function	BART1_0-p57794/BART1_0-p31511/BART1_0-p06172/BART1_0-p11931/BART1_0-p21296/BART1_0-p26654/BART1_0-p27554/BART1_0-p37769/BART1_0-p39137/BART1_0-p40299/BART1_0-p45198/BART1_0-p56386
HT_wild-type_Ppd-H1_higher_overlapped	GO:0006094	gluconeogenesis	6/740	25/20024	0.000242	0.0142	6	biological_process	BART1_0-p23267/BART1_0-p34444/BART1_0-p04573/BART1_0-p23531/BART1_0-p29940/BART1_0-p43919
HT_wild-type_Ppd-H1_higher_overlapped	GO:0006108	malate metabolic process	5/740	17/20024	0.00029	0.0147	5	biological_process	BART1_0-p02771/BART1_0-p06331/BART1_0-p06339/BART1_0-p21196/BART1_0-p31040
HT_wild-type_Ppd-H1_higher_overlapped	GO:0030261	chromosome condensation	4/740	10/20024	0.000325	0.0147	4	biological_process	BART1_0-p27065/BART1_0-p39976/BART1_0-p39979/BART1_0-p39980
HT_wild-type_Ppd-H1_higher_overlapped	GO:0030388	fructose 1,6-bisphosphate metabolic process	4/740	10/20024	0.000325	0.0147	4	biological_process	BART1_0-p23267/BART1_0-p34444/BART1_0-p23531/BART1_0-p29940
HT_wild-type_Ppd-H1_higher_overlapped	GO:0046686	response to cadmium ion	17/740	179/20024	0.000358	0.015	17	biological_process	BART1_0-p04942/BART1_0-p16533/BART1_0-p29233/BART1_0-p31398/BART1_0-p31511/BART1_0-p04573/BART1_0-p20993/BART1_0-p21196/BART1_0-p21296/BART1_0-p31395/BART1_0-p31465/BART1_0-p35732/BART1_0-p43988/BART1_0-p44078/BART1_0-p45437/BART1_0-p45464/BART1_0-p51458
HT_wild-type_Ppd-H1_higher_overlapped	GO:0016168	chlorophyll binding	12/767	96/21090	0.000187	0.0193	12	molecular_function	BART1_0-p05405/BART1_0-p06201/BART1_0-p06217/BART1_0-p06214/BART1_0-p09809/BART1_0-p10094/BART1_0-p12753/BART1_0-p27171/BART1_0-p36755/BART1_0-p40209/BART1_0-p51868/BART1_0-p52626
HT_wild-type_Ppd-H1_higher_overlapped	GO:0030060	L-malate dehydrogenase activity	4/767	9/21090	0.000189	0.0193	4	molecular_function	BART1_0-p02771/BART1_0-p06331/BART1_0-p06339/BART1_0-p21196
HT_wild-type_Ppd-H1_higher_overlapped	GO:0009773	photosynthetic electron transport in photosystem I	4/740	11/20024	0.000496	0.0194	4	biological_process	BART1_0-p46637/BART1_0-p50076/BART1_0-p29940/BART1_0-p41449
HT_wild-type_Ppd-H1_higher_overlapped	GO:0015301	anion:anion antiporter activity	5/767	17/21090	0.00027	0.0195	5	molecular_function	BART1_0-p18870/BART1_0-p33764/BART1_0-p33766/BART1_0-p49809/BART1_0-p49810
HT_wild-type_Ppd-H1_higher_overlapped	GO:0005507	copper ion binding	15/767	146/21090	0.000287	0.0195	15	molecular_function	BART1_0-p12966/BART1_0-p31398/BART1_0-p00386/BART1_0-p03111/BART1_0-p12239/BART1_0-p21196/BART1_0-p21296/BART1_0-p23346/BART1_0-p29476/BART1_0-p31395/BART1_0-p45083/BART1_0-p45437/BART1_0-p45464/BART1_0-p48270/BART1_0-p55949
HT_wild-type_Ppd-H1_higher_overlapped	GO:0018298	protein-chromophore linkage	13/740	126/20024	0.000794	0.0286	13	biological_process	BART1_0-p05405/BART1_0-p06201/BART1_0-p06217/BART1_0-p06214/BART1_0-p09809/BART1_0-p10094/BART1_0-p12753/BART1_0-p27171/BART1_0-p36755/BART1_0-p40209/BART1_0-p51868/BART1_0-p52626/BART1_0-p54051
HT_wild-type_Ppd-H1_higher_overlapped	GO:0006412	translation	21/740	265/20024	0.000893	0.0286	21	biological_process	BART1_0-p07694/BART1_0-p00002/BART1_0-p06259/BART1_0-p09233/BART1_0-p12803/BART1_0-p21295/BART1_0-p21473/BART1_0-p22179/BART1_0-p24100/BART1_0-p28605/BART1_0-p29683/BART1_0-p31674/BART1_0-p36050/BART1_0-p40402/BART1_0-p40706/BART1_0-p43055/BART1_0-p44141/BART1_0-p44470/BART1_0-p44669/BART1_0-p46846/BART1_0-p56650
HT_wild-type_Ppd-H1_higher_overlapped	GO:0046713	borate transport	3/740	6/20024	0.000925	0.0286	3	biological_process	BART1_0-p18870/BART1_0-p33764/BART1_0-p33766
HT_wild-type_Ppd-H1_higher_overlapped	GO:0009408	response to heat	15/740	165/20024	0.00122	0.0358	15	biological_process	BART1_0-p04942/BART1_0-p22353/BART1_0-p30282/BART1_0-p08848/BART1_0-p15409/BART1_0-p26304/BART1_0-p51137/BART1_0-p51143/BART1_0-p51165/BART1_0-p51139/BART1_0-p51141/BART1_0-p51146/BART1_0-p51150/BART1_0-p51213/BART1_0-p52292
HT_wild-type_Ppd-H1_higher_overlapped	GO:0003735	structural constituent of ribosome	22/767	282/21090	0.000683	0.036	22	molecular_function	BART1_0-p07694/BART1_0-p60314/BART1_0-p00002/BART1_0-p06259/BART1_0-p09233/BART1_0-p12239/BART1_0-p12803/BART1_0-p21295/BART1_0-p21473/BART1_0-p22179/BART1_0-p24100/BART1_0-p28605/BART1_0-p31674/BART1_0-p36050/BART1_0-p40402/BART1_0-p40706/BART1_0-p43055/BART1_0-p44141/BART1_0-p44470/BART1_0-p44669/BART1_0-p46846/BART1_0-p56650
HT_wild-type_Ppd-H1_higher_overlapped	GO:0003878	ATP citrate synthase activity	3/767	6/21090	0.000883	0.036	3	molecular_function	BART1_0-p28059/BART1_0-p33762/BART1_0-p55185
HT_wild-type_Ppd-H1_higher_overlapped	GO:0080139	borate efflux transmembrane transporter activity	3/767	6/21090	0.000883	0.036	3	molecular_function	BART1_0-p18870/BART1_0-p33764/BART1_0-p33766
HT_wild-type_Ppd-H1_higher_overlapped	GO:0015995	chlorophyll biosynthetic process	8/740	59/20024	0.0014	0.0392	8	biological_process	BART1_0-p02964/BART1_0-p04054/BART1_0-p08762/BART1_0-p20019/BART1_0-p20993/BART1_0-p43659/BART1_0-p49248/BART1_0-p56193
HT_wild-type_Ppd-H1_higher_overlapped	GO:0034599	cellular response to oxidative stress	6/740	35/20024	0.00162	0.0432	6	biological_process	BART1_0-p07570/BART1_0-p48103/BART1_0-p13925/BART1_0-p14609/BART1_0-p50913/BART1_0-p52949
HT_wild-type_Ppd-H1_higher_overlapped	GO:0009877	nodulation	6/740	36/20024	0.00188	0.0481	6	biological_process	BART1_0-p19051/BART1_0-p49869/BART1_0-p49868/BART1_0-p04137/BART1_0-p43892/BART1_0-p49873
HT_wild-type_Ppd-H1_higher_overlapped	GO:0009416	response to light stimulus	16/740	191/20024	0.002	0.049	16	biological_process	BART1_0-p41427/BART1_0-p56044/BART1_0-p57794/BART1_0-p31511/BART1_0-p04265/BART1_0-p05405/BART1_0-p06201/BART1_0-p06217/BART1_0-p06214/BART1_0-p06332/BART1_0-p09809/BART1_0-p12753/BART1_0-p27171/BART1_0-p31465/BART1_0-p40209/BART1_0-p52626

## Sheet: Leaf_temperature_regulated_gene
Temperature_regulation	GO term	Description	Ratio in foreground list	Ratio in background list	P-value	FDR	Number in foreground list	Group	BaRTv1_ID
mutant_ppd-h1_up_overlapped	GO:0005730	nucleolus	37/390	457/20998	6.13e-14	9.31e-12	37	cellular_component	BART1_0-u01016/BART1_0-u02084/BART1_0-u03323/BART1_0-u08409/BART1_0-u08675/BART1_0-u08676/BART1_0-u09043/BART1_0-u26919/BART1_0-u27172/BART1_0-u28761/BART1_0-u29175/BART1_0-u31008/BART1_0-u31569/BART1_0-u31599/BART1_0-u32795/BART1_0-u32882/BART1_0-u34665/BART1_0-u35456/BART1_0-u37864/BART1_0-u38451/BART1_0-u39035/BART1_0-u39046/BART1_0-u39905/BART1_0-u40578/BART1_0-u40881/BART1_0-u41774/BART1_0-u…
mutant_ppd-h1_up_overlapped	GO:0051082	unfolded protein binding	17/370	129/21090	1.16e-10	3.26e-08	17	molecular_function	BART1_0-u02168/BART1_0-u03640/BART1_0-u04942/BART1_0-u10489/BART1_0-u18615/BART1_0-u29551/BART1_0-u32000/BART1_0-u37203/BART1_0-u40578/BART1_0-u47078/BART1_0-u47152/BART1_0-u47160/BART1_0-u52054/BART1_0-u59059/BART1_0-u06074/BART1_0-u37103/BART1_0-u50980
mutant_ppd-h1_up_overlapped	GO:0003723	RNA binding	45/370	918/21090	5.02e-10	7.02e-08	45	molecular_function	BART1_0-u05396/BART1_0-u06753/BART1_0-u08675/BART1_0-u08676/BART1_0-u09043/BART1_0-u09121/BART1_0-u13621/BART1_0-u17464/BART1_0-u18623/BART1_0-u19940/BART1_0-u22277/BART1_0-u23873/BART1_0-u25126/BART1_0-u26316/BART1_0-u26348/BART1_0-u26881/BART1_0-u26886/BART1_0-u27172/BART1_0-u27603/BART1_0-u31008/BART1_0-u31599/BART1_0-u31726/BART1_0-u32129/BART1_0-u32795/BART1_0-u32882/BART1_0-u34665/BART1_0-u…
mutant_ppd-h1_up_overlapped	GO:0042644	chloroplast nucleoid	10/390	49/20998	1.88e-08	1.43e-06	10	cellular_component	BART1_0-u03556/BART1_0-u06916/BART1_0-u22432/BART1_0-u23300/BART1_0-u23565/BART1_0-u33399/BART1_0-u35408/BART1_0-u40651/BART1_0-u48903/BART1_0-u26987
mutant_ppd-h1_up_overlapped	GO:0006457	protein folding	16/363	146/20024	1e-08	4.83e-06	16	biological_process	BART1_0-u05315/BART1_0-u10489/BART1_0-u18615/BART1_0-u29551/BART1_0-u32000/BART1_0-u37203/BART1_0-u42944/BART1_0-u47152/BART1_0-u47160/BART1_0-u52054/BART1_0-u52703/BART1_0-u59059/BART1_0-u05534/BART1_0-u06074/BART1_0-u12418/BART1_0-u37103
mutant_ppd-h1_up_overlapped	GO:0006364	rRNA processing	15/363	142/20024	4.79e-08	1.15e-05	15	biological_process	BART1_0-u05638/BART1_0-u06179/BART1_0-u08675/BART1_0-u08676/BART1_0-u31569/BART1_0-u31599/BART1_0-u32882/BART1_0-u35456/BART1_0-u38451/BART1_0-u43179/BART1_0-u56753/BART1_0-u57512/BART1_0-u06532/BART1_0-u06654/BART1_0-u22102
mutant_ppd-h1_up_overlapped	GO:0003735	structural constituent of ribosome	19/370	282/21090	6.55e-07	6.12e-05	19	molecular_function	BART1_0-u00327/BART1_0-u02104/BART1_0-u05055/BART1_0-u05951/BART1_0-u11629/BART1_0-u19940/BART1_0-u21351/BART1_0-u27053/BART1_0-u30964/BART1_0-u31008/BART1_0-u32795/BART1_0-u34853/BART1_0-u39905/BART1_0-u45318/BART1_0-u53690/BART1_0-u54684/BART1_0-u55820/BART1_0-u56783/BART1_0-u46846
mutant_ppd-h1_up_overlapped	GO:0006412	translation	17/363	265/20024	7.5e-06	0.00108	17	biological_process	BART1_0-u00327/BART1_0-u02104/BART1_0-u05951/BART1_0-u11629/BART1_0-u21351/BART1_0-u27053/BART1_0-u30964/BART1_0-u31008/BART1_0-u32795/BART1_0-u34853/BART1_0-u39905/BART1_0-u45318/BART1_0-u53690/BART1_0-u54684/BART1_0-u55820/BART1_0-u56783/BART1_0-u46846
mutant_ppd-h1_up_overlapped	GO:0009408	response to heat	13/363	165/20024	1.03e-05	0.00108	13	biological_process	BART1_0-u02168/BART1_0-u04942/BART1_0-u10489/BART1_0-u18615/BART1_0-u29551/BART1_0-u40578/BART1_0-u47078/BART1_0-u47152/BART1_0-u47160/BART1_0-u54390/BART1_0-u55658/BART1_0-u59059/BART1_0-u37103
mutant_ppd-h1_up_overlapped	GO:0009658	chloroplast organization	13/363	168/20024	1.25e-05	0.00108	13	biological_process	BART1_0-u06351/BART1_0-u06916/BART1_0-u15327/BART1_0-u19565/BART1_0-u23300/BART1_0-u29913/BART1_0-u38554/BART1_0-u40604/BART1_0-u04347/BART1_0-u06654/BART1_0-u16723/BART1_0-u44963/BART1_0-u58153
mutant_ppd-h1_up_overlapped	GO:0042793	plastid transcription	5/363	18/20024	1.34e-05	0.00108	5	biological_process	BART1_0-u06916/BART1_0-u22432/BART1_0-u23300/BART1_0-u35408/BART1_0-u40651
mutant_ppd-h1_up_overlapped	GO:0017056	structural constituent of nuclear pore	6/370	35/21090	2.96e-05	0.00207	6	molecular_function	BART1_0-u00846/BART1_0-u03323/BART1_0-u10857/BART1_0-u19114/BART1_0-u43172/BART1_0-u50718
mutant_ppd-h1_up_overlapped	GO:0022625	cytosolic large ribosomal subunit	8/390	75/20998	7.51e-05	0.00381	8	cellular_component	BART1_0-u05055/BART1_0-u11629/BART1_0-u19940/BART1_0-u21351/BART1_0-u31008/BART1_0-u32795/BART1_0-u39905/BART1_0-u52416
mutant_ppd-h1_up_overlapped	GO:0015030	Cajal body	4/390	15/20998	0.000136	0.00413	4	cellular_component	BART1_0-u26881/BART1_0-u26886/BART1_0-u32882/BART1_0-u56186
mutant_ppd-h1_up_overlapped	GO:0031072	heat shock protein binding	6/370	42/21090	8.61e-05	0.00482	6	molecular_function	BART1_0-u02168/BART1_0-u04942/BART1_0-u29551/BART1_0-u40578/BART1_0-u47078/BART1_0-u47160
mutant_ppd-h1_up_overlapped	GO:0044183	protein folding chaperone	5/370	30/21090	0.000161	0.0075	5	molecular_function	BART1_0-u02168/BART1_0-u04942/BART1_0-u40578/BART1_0-u47078/BART1_0-u58153
mutant_ppd-h1_up_overlapped	GO:0051085	chaperone cofactor-dependent protein refolding	6/363	46/20024	0.000173	0.00926	6	biological_process	BART1_0-u02168/BART1_0-u03640/BART1_0-u04942/BART1_0-u40578/BART1_0-u47078/BART1_0-u50980
mutant_ppd-h1_up_overlapped	GO:0009704	de-etiolation	3/363	8/20024	0.000309	0.0123	3	biological_process	BART1_0-u03272/BART1_0-u37103/BART1_0-u58153
mutant_ppd-h1_up_overlapped	GO:0006334	nucleosome assembly	9/363	119/20024	0.000322	0.0123	9	biological_process	BART1_0-u05431/BART1_0-u10613/BART1_0-u30586/BART1_0-u39035/BART1_0-u39046/BART1_0-u42243/BART1_0-u42819/BART1_0-u49266/BART1_0-u49972
mutant_ppd-h1_up_overlapped	GO:0034620	cellular response to unfolded protein	4/363	19/20024	0.000332	0.0123	4	biological_process	BART1_0-u02168/BART1_0-u04942/BART1_0-u40578/BART1_0-u47078
mutant_ppd-h1_up_overlapped	GO:0030687	preribosome, large subunit precursor	4/390	22/20998	0.000658	0.0132	4	cellular_component	BART1_0-u01016/BART1_0-u08409/BART1_0-u26467/BART1_0-u35456
mutant_ppd-h1_up_overlapped	GO:0046686	response to cadmium ion	11/363	179/20024	0.00044	0.0141	11	biological_process	BART1_0-u02028/BART1_0-u02168/BART1_0-u04942/BART1_0-u22927/BART1_0-u27603/BART1_0-u32129/BART1_0-u35633/BART1_0-u40578/BART1_0-u47078/BART1_0-u05534/BART1_0-u50980
mutant_ppd-h1_up_overlapped	GO:0006986	response to unfolded protein	4/363	22/20024	0.0006	0.0152	4	biological_process	BART1_0-u02168/BART1_0-u04942/BART1_0-u40578/BART1_0-u47078
mutant_ppd-h1_up_overlapped	GO:0051787	misfolded protein binding	4/370	22/21090	0.000531	0.0186	4	molecular_function	BART1_0-u02168/BART1_0-u04942/BART1_0-u40578/BART1_0-u47078
mutant_ppd-h1_up_overlapped	GO:0009793	embryo development ending in seed dormancy	14/363	288/20024	0.00083	0.019	14	biological_process	BART1_0-u05638/BART1_0-u06629/BART1_0-u07713/BART1_0-u09022/BART1_0-u11101/BART1_0-u26730/BART1_0-u32313/BART1_0-u32476/BART1_0-u38131/BART1_0-u39245/BART1_0-u43619/BART1_0-u11102/BART1_0-u44963/BART1_0-u58153
mutant_ppd-h1_up_overlapped	GO:0000427	plastid-encoded plastid RNA polymerase complex	3/390	15/20998	0.00245	0.0286	3	cellular_component	BART1_0-u06916/BART1_0-u22432/BART1_0-u35408
mutant_ppd-h1_up_overlapped	GO:0006417	regulation of translation	6/363	68/20024	0.00145	0.0303	6	biological_process	BART1_0-u05153/BART1_0-u32882/BART1_0-u35633/BART1_0-u46636/BART1_0-u54684/BART1_0-u34851
mutant_ppd-h1_up_overlapped	GO:0003690	double-stranded DNA binding	6/370	66/21090	0.00105	0.0326	6	molecular_function	BART1_0-u19565/BART1_0-u38554/BART1_0-u39035/BART1_0-u39046/BART1_0-u54710/BART1_0-u44963
mutant_ppd-h1_up_overlapped	GO:0008173	RNA methyltransferase activity	3/370	14/21090	0.00169	0.0422	3	molecular_function	BART1_0-u26348/BART1_0-u18538/BART1_0-u22102
mutant_ppd-h1_up_overlapped	GO:0005525	GTP binding	13/370	289/21090	0.00189	0.0422	13	molecular_function	BART1_0-u04656/BART1_0-u07988/BART1_0-u07989/BART1_0-u12266/BART1_0-u27845/BART1_0-u29175/BART1_0-u32313/BART1_0-u32346/BART1_0-u32476/BART1_0-u32882/BART1_0-u34763/BART1_0-u39992/BART1_0-u50921
mutant_ppd-h1_up_overlapped	GO:0051087	chaperone binding	5/370	51/21090	0.00196	0.0422	5	molecular_function	BART1_0-u03640/BART1_0-u26881/BART1_0-u26886/BART1_0-u12418/BART1_0-u50980
mutant_ppd-h1_up_overlapped	GO:0051259	protein complex oligomerization	4/363	31/20024	0.00227	0.0424	4	biological_process	BART1_0-u10489/BART1_0-u18615/BART1_0-u47152/BART1_0-u59059
mutant_ppd-h1_down_overlapped	GO:0009768	photosynthesis, light harvesting in photosystem I	6/54	32/20024	2.48e-10	2.58e-08	6	biological_process	BART1_0-u06204/BART1_0-u38017/BART1_0-u51444/BART1_0-u06201/BART1_0-u06214/BART1_0-u42932
mutant_ppd-h1_down_overlapped	GO:0009523	photosystem II	7/56	85/20998	2.74e-09	4.24e-08	7	cellular_component	BART1_0-u05388/BART1_0-u06204/BART1_0-u38017/BART1_0-u51444/BART1_0-u06201/BART1_0-u06214/BART1_0-u42932
mutant_ppd-h1_down_overlapped	GO:0010287	plastoglobule	7/56	85/20998	2.74e-09	4.24e-08	7	cellular_component	BART1_0-u06204/BART1_0-u38017/BART1_0-u51444/BART1_0-u60332/BART1_0-u06201/BART1_0-u06214/BART1_0-u42932
mutant_ppd-h1_down_overlapped	GO:0009535	chloroplast thylakoid membrane	10/56	494/20998	6.4e-07	3.97e-06	10	cellular_component	BART1_0-u05388/BART1_0-u06204/BART1_0-u38017/BART1_0-u45730/BART1_0-u46668/BART1_0-u51444/BART1_0-u60332/BART1_0-u06201/BART1_0-u06214/BART1_0-u42932
mutant_ppd-h1_down_overlapped	GO:0016168	chlorophyll binding	6/63	96/21090	4.19e-07	3.18e-05	6	molecular_function	BART1_0-u06204/BART1_0-u38017/BART1_0-u51444/BART1_0-u06201/BART1_0-u06214/BART1_0-u42932
mutant_ppd-h1_down_overlapped	GO:0009416	response to light stimulus	7/54	191/20024	7.8e-07	3.85e-05	7	biological_process	BART1_0-u06204/BART1_0-u30383/BART1_0-u38017/BART1_0-u51444/BART1_0-u06201/BART1_0-u06214/BART1_0-u42932
mutant_ppd-h1_down_overlapped	GO:0018298	protein-chromophore linkage	6/54	126/20024	1.11e-06	3.85e-05	6	biological_process	BART1_0-u06204/BART1_0-u38017/BART1_0-u51444/BART1_0-u06201/BART1_0-u06214/BART1_0-u42932
mutant_ppd-h1_down_overlapped	GO:0002239	response to oomycetes	2/54	14/20024	0.000636	0.0165	2	biological_process	BART1_0-u13916/BART1_0-u30753
mutant_ppd-h1_down_overlapped	GO:0071949	FAD binding	4/63	121/21090	0.000473	0.017	4	molecular_function	BART1_0-u30753/BART1_0-u46668/BART1_0-u56971/BART1_0-u56972
mutant_ppd-h1_down_overlapped	GO:0019139	cytokinin dehydrogenase activity	2/63	13/21090	0.000671	0.017	2	molecular_function	BART1_0-u56971/BART1_0-u56972
mutant_ppd-h1_down_overlapped	GO:0010189	vitamin E biosynthetic process	2/54	19/20024	0.00119	0.0228	2	biological_process	BART1_0-u26165/BART1_0-u46668
mutant_ppd-h1_down_overlapped	GO:0009690	cytokinin metabolic process	2/54	20/20024	0.00131	0.0228	2	biological_process	BART1_0-u56971/BART1_0-u56972
mutant_ppd-h1_down_overlapped	GO:0042973	glucan endo-1,3-beta-D-glucosidase activity	3/63	90/21090	0.00248	0.0471	3	molecular_function	BART1_0-u22301/BART1_0-u24905/BART1_0-u24913
wild-type_Ppd-H1_up_overlapped	GO:0006457	protein folding	9/97	146/20024	3.77e-08	7.53e-06	9	biological_process	BART1_0-u06074/BART1_0-u07426/BART1_0-u29551/BART1_0-u32000/BART1_0-u47152/BART1_0-u52054/BART1_0-u52055/BART1_0-u52146/BART1_0-u59059
wild-type_Ppd-H1_up_overlapped	GO:0051082	unfolded protein binding	8/96	129/21090	1.33e-07	1.62e-05	8	molecular_function	BART1_0-u04942/BART1_0-u06074/BART1_0-u29551/BART1_0-u32000/BART1_0-u47152/BART1_0-u52054/BART1_0-u52055/BART1_0-u59059
wild-type_Ppd-H1_up_overlapped	GO:0034605	cellular response to heat	6/97	61/20024	4.95e-07	4.95e-05	6	biological_process	BART1_0-u05238/BART1_0-u05808/BART1_0-u30877/BART1_0-u38951/BART1_0-u52054/BART1_0-u52055
wild-type_Ppd-H1_up_overlapped	GO:0042644	chloroplast nucleoid	5/103	49/20998	4.14e-06	0.000314	5	cellular_component	BART1_0-u03556/BART1_0-u22432/BART1_0-u23300/BART1_0-u23565/BART1_0-u48903
wild-type_Ppd-H1_up_overlapped	GO:0005840	ribosome	6/103	135/20998	5.42e-05	0.00206	6	cellular_component	BART1_0-u06179/BART1_0-u29962/BART1_0-u29963/BART1_0-u31671/BART1_0-u33798/BART1_0-u46846
wild-type_Ppd-H1_up_overlapped	GO:0010020	chloroplast fission	3/97	21/20024	0.000138	0.00608	3	biological_process	BART1_0-u03556/BART1_0-u12266/BART1_0-u34763
wild-type_Ppd-H1_up_overlapped	GO:0010371	regulation of gibberellin biosynthetic process	2/97	5/20024	0.00023	0.00767	2	biological_process	BART1_0-u19656/BART1_0-u52885
wild-type_Ppd-H1_up_overlapped	GO:0006353	DNA-templated transcription, termination	3/97	27/20024	0.000296	0.00846	3	biological_process	BART1_0-u29962/BART1_0-u29963/BART1_0-u47644
wild-type_Ppd-H1_up_overlapped	GO:0006438	valyl-tRNA aminoacylation	2/97	6/20024	0.000344	0.0086	2	biological_process	BART1_0-u11101/BART1_0-u11102
wild-type_Ppd-H1_up_overlapped	GO:0061408	positive regulation of transcription from RNA polymerase II promoter in response to heat stress	3/97	31/20024	0.000449	0.00987	3	biological_process	BART1_0-u05808/BART1_0-u30877/BART1_0-u38951
wild-type_Ppd-H1_up_overlapped	GO:0043618	regulation of transcription from RNA polymerase II promoter in response to stress	3/97	32/20024	0.000494	0.00987	3	biological_process	BART1_0-u05808/BART1_0-u30877/BART1_0-u38951
wild-type_Ppd-H1_up_overlapped	GO:0019843	rRNA binding	5/96	121/21090	0.000231	0.0124	5	molecular_function	BART1_0-u29962/BART1_0-u29963/BART1_0-u31671/BART1_0-u33798/BART1_0-u55679
wild-type_Ppd-H1_up_overlapped	GO:0004832	valine-tRNA ligase activity	2/96	6/21090	0.000304	0.0124	2	molecular_function	BART1_0-u11101/BART1_0-u11102
wild-type_Ppd-H1_up_overlapped	GO:0016773	phosphotransferase activity, alcohol group as acceptor	2/96	9/21090	0.000723	0.0221	2	molecular_function	BART1_0-u00986/BART1_0-u23300
wild-type_Ppd-H1_up_overlapped	GO:0045487	gibberellin catabolic process	2/97	12/20024	0.00149	0.027	2	biological_process	BART1_0-u19656/BART1_0-u52885
wild-type_Ppd-H1_up_overlapped	GO:0035196	production of miRNAs involved in gene silencing by miRNA	2/97	17/20024	0.00301	0.0402	2	biological_process	BART1_0-u02682/BART1_0-u31726
wild-type_Ppd-H1_up_overlapped	GO:0048285	organelle fission	2/97	17/20024	0.00301	0.0402	2	biological_process	BART1_0-u12266/BART1_0-u34763
wild-type_Ppd-H1_up_overlapped	GO:0003735	structural constituent of ribosome	6/96	282/21090	0.00184	0.0448	6	molecular_function	BART1_0-u29962/BART1_0-u29963/BART1_0-u31671/BART1_0-u33798/BART1_0-u46846/BART1_0-u55679
wild-type_Ppd-H1_up_overlapped	GO:0002161	aminoacyl-tRNA editing activity	2/96	16/21090	0.00236	0.048	2	molecular_function	BART1_0-u11101/BART1_0-u11102
wild-type_Ppd-H1_down_overlapped	GO:0009768	photosynthesis, light harvesting in photosystem I	7/48	32/20024	9.26e-13	7.78e-11	7	biological_process	BART1_0-u06201/BART1_0-u06214/BART1_0-u38017/BART1_0-u40209/BART1_0-u42905/BART1_0-u42932/BART1_0-u42933
wild-type_Ppd-H1_down_overlapped	GO:0010287	plastoglobule	8/51	85/20998	2.84e-11	7.96e-10	8	cellular_component	BART1_0-u06201/BART1_0-u06214/BART1_0-u38017/BART1_0-u40209/BART1_0-u42905/BART1_0-u42932/BART1_0-u42933/BART1_0-u60332
wild-type_Ppd-H1_down_overlapped	GO:0009522	photosystem I	7/51	61/20998	1.28e-10	1.79e-09	7	cellular_component	BART1_0-u06201/BART1_0-u06214/BART1_0-u38017/BART1_0-u40209/BART1_0-u42905/BART1_0-u42932/BART1_0-u42933
wild-type_Ppd-H1_down_overlapped	GO:0009416	response to light stimulus	8/48	191/20024	1.61e-08	5.49e-07	8	biological_process	BART1_0-u06201/BART1_0-u06214/BART1_0-u38017/BART1_0-u40209/BART1_0-u42905/BART1_0-u42932/BART1_0-u42933/BART1_0-u44244
wild-type_Ppd-H1_down_overlapped	GO:0018298	protein-chromophore linkage	7/48	126/20024	1.96e-08	5.49e-07	7	biological_process	BART1_0-u06201/BART1_0-u06214/BART1_0-u38017/BART1_0-u40209/BART1_0-u42905/BART1_0-u42932/BART1_0-u42933
wild-type_Ppd-H1_down_overlapped	GO:0016168	chlorophyll binding	7/60	96/21090	1.03e-08	7.2e-07	7	molecular_function	BART1_0-u06201/BART1_0-u06214/BART1_0-u38017/BART1_0-u40209/BART1_0-u42905/BART1_0-u42932/BART1_0-u42933
wild-type_Ppd-H1_down_overlapped	GO:0009535	chloroplast thylakoid membrane	8/51	494/20998	2.32e-05	0.00013	8	cellular_component	BART1_0-u06201/BART1_0-u06214/BART1_0-u38017/BART1_0-u40209/BART1_0-u42905/BART1_0-u42932/BART1_0-u42933/BART1_0-u60332
wild-type_Ppd-H1_down_overlapped	GO:0009815	1-aminocyclopropane-1-carboxylate oxidase activity	2/60	10/21090	0.000353	0.0124	2	molecular_function	BART1_0-u01546/BART1_0-u01548
wild-type_Ppd-H1_down_overlapped	GO:0009693	ethylene biosynthetic process	2/48	23/20024	0.00138	0.0289	2	biological_process	BART1_0-u01546/BART1_0-u01548
wild-type_Ppd-H1_down_overlapped	GO:0009835	fruit ripening	2/48	28/20024	0.00204	0.0343	2	biological_process	BART1_0-u01546/BART1_0-u01548
