# Supplementary material for: PHOTOPERIOD 1 enhances stress resistance and energy metabolism to promote spike fertility in barley under high ambient temperatures
Source: Plant Physiol. 2025 Mar 26;197(4):kiaf118. doi: 10.1093/plphys/kiaf118 (PMC12002028; doi:10.1093/plphys/kiaf118)
Supplement: kiaf118_Supplementary_Data [file kiaf118_supplementary_data.zip › Supplementary Dataset 5.xlsx]

## Sheet: Fig.3D
Tissue	GO_category	BaRTv1_ID	Arabidopsis_annotation	BaRTv1_annotation	Morex_v3_annotation	GO.IDs	GO.terms
leaf	stress_response	BART1_0-p48903	Fe superoxide dismutase 2	Superoxide dismutase	Superoxide dismutase	GO:0005515;GO:0046872;GO:0019430;GO:0016021;GO:0055114;GO:0004784;GO:0042644;GO:0009579;GO:0031984;	protein binding;metal ion binding;removal of superoxide radicals;integral component of membrane;oxidation-reduction process;superoxide dismutase activity;chloroplast nucleoid;thylakoid;organelle subcompartment;
leaf	stress_response	BART1_0-p02168	chloroplast heat shock protein 70-2	Heat shock 70 kDa protein 6 chloroplastic	Chaperone DnaK	GO:0009532;GO:0009113;GO:0009579;GO:0005524;GO:0009409;GO:0009507;GO:0034605;GO:0044183;GO:0004637;GO:0006914;GO:0048046;GO:0016032;GO:0034620;GO:0051787;GO:0090502;GO:0031072;GO:0032440;GO:0051082;GO:0046686;GO:0006457;GO:0009526;GO:0042623;GO:0003676;GO:0005634;GO:0006605;GO:0004523;GO:0046872;GO:0072596;GO:0005739;GO:0016021;GO:0055114;	plastid stroma;purine nucleobase biosynthetic process;thylakoid;ATP binding;response to cold;chloroplast;cellular response to heat;protein folding chaperone;phosphoribosylamine-glycine ligase activity;autophagy;apoplast;viral process;cellular response to unfolded protein;misfolded protein binding;RNA phosphodiester bond hydrolysis, endonucleolytic;heat shock protein binding;2-alkenal reductase [N…
leaf	stress_response	BART1_0-p04942	heat shock protein 70	Cell-autonomous heat shock cognate protein 70	70 kDa heat shock protein	GO:0031072;GO:0032440;GO:0051085;GO:0051082;GO:0042026;GO:0009615;GO:0005886;GO:0042623;GO:0005524;GO:0034605;GO:0044183;GO:0005737;GO:0043231;GO:0005618;GO:0034620;GO:0055114;GO:0051787;	heat shock protein binding;2-alkenal reductase [NAD(P)] activity;chaperone cofactor-dependent protein refolding;unfolded protein binding;protein refolding;response to virus;plasma membrane;ATPase activity, coupled;ATP binding;cellular response to heat;protein folding chaperone;cytoplasm;intracellular membrane-bounded organelle;cell wall;cellular response to unfolded protein;oxidation-reduction pr…
leaf	stress_response	BART1_0-p10489	HSP20-like chaperones superfamily protein	Alpha crystallin/Hsp20 domain-containing protein	Heat-shock protein, putative	GO:0009408;GO:0009651;GO:0005737;GO:0051082;GO:0042542;GO:0006457;GO:0043621;GO:0051259;	response to heat;response to salt stress;cytoplasm;unfolded protein binding;response to hydrogen peroxide;protein folding;protein self-association;protein complex oligomerization;
leaf	stress_response	BART1_0-p18615	17.6 kDa class II heat shock protein	Small heat shock protein HSP17.8	Heat-shock protein, putative	GO:0009651;GO:0009644;GO:0051082;GO:0042542;GO:0006457;GO:0043621;GO:0006972;GO:0020037;GO:0004601;GO:0009408;GO:0005737;GO:0098869;GO:0055114;GO:0051259;	response to salt stress;response to high light intensity;unfolded protein binding;response to hydrogen peroxide;protein folding;protein self-association;hyperosmotic response;heme binding;peroxidase activity;response to heat;cytoplasm;cellular oxidant detoxification;oxidation-reduction process;protein complex oligomerization;
leaf	stress_response	BART1_0-p29551	Chaperone DnaJ-domain superfamily protein	DnaJ homolog subfamily B member 6-A	Chaperone protein dnaJ	GO:0031072;GO:0008270;GO:0006260;GO:0038023;GO:0051082;GO:0006457;GO:0006952;GO:0005634;GO:0004864;GO:0005524;GO:0009408;GO:0009738;GO:0032515;GO:0005737;GO:0010427;GO:0016021;	heat shock protein binding;zinc ion binding;DNA replication;signaling receptor activity;unfolded protein binding;protein folding;defense response;nucleus;protein phosphatase inhibitor activity;ATP binding;response to heat;abscisic acid-activated signaling pathway;negative regulation of phosphoprotein phosphatase activity;cytoplasm;abscisic acid binding;integral component of membrane;
leaf	stress_response	BART1_0-p37103	Chaperone protein htpG family protein	Molecular chaperone HtpG	Transposon protein, putative, Mariner sub-class	GO:0009570;GO:0042803;GO:0009651;GO:0009941;GO:0051082;GO:0005783;GO:0045037;GO:0006457;GO:0005774;GO:0009414;GO:0000145;GO:0005524;GO:0009408;GO:0009704;GO:0048471;GO:0005739;GO:0006904;GO:0005829;GO:0055114;GO:0010157;	chloroplast stroma;protein homodimerization activity;response to salt stress;chloroplast envelope;unfolded protein binding;endoplasmic reticulum;protein import into chloroplast stroma;protein folding;vacuolar membrane;response to water deprivation;exocyst;ATP binding;response to heat;de-etiolation;perinuclear region of cytoplasm;mitochondrion;vesicle docking involved in exocytosis;cytosol;oxidati…
leaf	stress_response	BART1_0-p40578	heat shock cognate protein 70-1	Heat shock cognate 70 kDa protein 2	NA	GO:0010187;GO:0090332;GO:0005794;GO:0009507;GO:0009506;GO:0048046;GO:0005829;GO:0034620;GO:0050832;GO:0090502;GO:0031072;GO:0000902;GO:0009644;GO:0043232;GO:0046983;GO:0042542;GO:0042026;GO:0042742;GO:0009526;GO:0005886;GO:0042623;GO:0005634;GO:0031625;GO:0098588;GO:0016363;GO:0016567;GO:0022626;GO:0006260;GO:0002020;GO:0005774;GO:0009615;GO:0005730;GO:0005524;GO:0009409;GO:0009408;GO:0044183;GO:…	negative regulation of seed germination;stomatal closure;Golgi apparatus;chloroplast;plasmodesma;apoplast;cytosol;cellular response to unfolded protein;defense response to fungus;RNA phosphodiester bond hydrolysis, endonucleolytic;heat shock protein binding;cell morphogenesis;response to high light intensity;intracellular non-membrane-bounded organelle;protein dimerization activity;response to hy…
leaf	stress_response	BART1_0-p47078	heat shock cognate protein 70-1	Mediator of RNA polymerase II transcription subunit 37e	70 kDa heat shock protein	GO:0031072;GO:0032440;GO:0051085;GO:0051082;GO:0042026;GO:0009615;GO:0005886;GO:0042623;GO:0005524;GO:0003677;GO:0009408;GO:0009507;GO:0044183;GO:0005737;GO:0043231;GO:0005618;GO:0016021;GO:0034620;GO:0055114;GO:0051787;	heat shock protein binding;2-alkenal reductase [NAD(P)] activity;chaperone cofactor-dependent protein refolding;unfolded protein binding;protein refolding;response to virus;plasma membrane;ATPase activity, coupled;ATP binding;DNA binding;response to heat;chloroplast;protein folding chaperone;cytoplasm;intracellular membrane-bounded organelle;cell wall;integral component of membrane;cellular respo…
leaf	stress_response	BART1_0-p47152	HSP20-like chaperones superfamily protein	NA	Heat-shock protein, putative	GO:0044815;GO:0009651;GO:0004185;GO:0043621;GO:0043228;GO:0043227;GO:0009414;GO:0009409;GO:0009408;GO:0003700;GO:0045893;GO:0010152;GO:0042803;GO:0009644;GO:0051082;GO:0042542;GO:0044422;GO:0006457;GO:0044424;GO:0009845;GO:0006334;GO:0003677;GO:0009738;GO:0006508;GO:0032993;GO:0051259;	DNA packaging complex;response to salt stress;serine-type carboxypeptidase activity;protein self-association;non-membrane-bounded organelle;membrane-bounded organelle;response to water deprivation;response to cold;response to heat;DNA-binding transcription factor activity;positive regulation of transcription, DNA-templated;pollen maturation;protein homodimerization activity;response to high light…
leaf	stress_response	BART1_0-p47160	Chaperone DnaJ-domain superfamily protein	Chaperone DnaJ-domain superfamily protein	Chaperone protein dnaJ	GO:0016021;	integral component of membrane;
leaf	stress_response	BART1_0-p59059	HSP20-like chaperones superfamily protein	Small heat shock protein HSP	Heat-shock protein, putative	GO:0044439;GO:0009651;GO:0006351;GO:0046677;GO:0009644;GO:0006355;GO:0031907;GO:0051082;GO:0000302;GO:0006457;GO:0043621;GO:0009636;GO:0005524;GO:0005634;GO:0009408;GO:0042493;GO:0005739;GO:0016021;GO:0010035;GO:0032502;GO:0051259;	peroxisomal part;response to salt stress;transcription, DNA-templated;response to antibiotic;response to high light intensity;regulation of transcription, DNA-templated;microbody lumen;unfolded protein binding;response to reactive oxygen species;protein folding;protein self-association;response to toxic substance;ATP binding;nucleus;response to heat;response to drug;mitochondrion;integral compone…
leaf	stress_response	BART1_0-p05315	NA	BAG family molecular chaperone regulator 8 chloroplastic	BAG family molecular chaperone regulator 7	GO:0008144;GO:0014065;GO:0008285;GO:0009252;GO:0016829;GO:0043167;GO:0048812;GO:0080113;GO:0006468;GO:0043401;GO:0003774;GO:0005887;GO:0009506;GO:0004879;GO:0051287;GO:0051087;GO:0003707;GO:0005829;GO:2000134;GO:0071555;GO:0030522;GO:0016459;GO:0016616;GO:0021549;GO:0006355;GO:0004672;GO:0009960;GO:0006457;GO:0008932;GO:0042302;GO:0003676;GO:0051015;GO:0005634;GO:0047262;GO:0032559;GO:0048471;GO:…	drug binding;phosphatidylinositol 3-kinase signaling;negative regulation of cell population proliferation;peptidoglycan biosynthetic process;lyase activity;ion binding;neuron projection morphogenesis;regulation of seed growth;protein phosphorylation;steroid hormone mediated signaling pathway;motor activity;integral component of plasma membrane;plasmodesma;nuclear receptor activity;NAD binding;cha…
leaf	stress_response	BART1_0-p05534	heat shock protein 60-3A	Chaperonin CPN60-2, mitochondrial	60 kDa chaperonin	GO:0006284;GO:0006260;GO:0006423;GO:0005844;GO:0000287;GO:0005524;GO:0009408;GO:0003723;GO:0005507;GO:0043231;GO:0004817;GO:0016310;GO:0017108;GO:0090305;GO:0009266;GO:0043232;GO:0046686;GO:0051082;GO:0042026;GO:0006458;GO:0044446;GO:0043137;GO:0006950;GO:0045041;GO:0008409;GO:0003676;GO:0003677;GO:0000373;GO:0003735;GO:0005737;GO:0070013;GO:0098588;GO:0016021;GO:0051716;GO:0012505;GO:0016301;GO:…	base-excision repair;DNA replication;cysteinyl-tRNA aminoacylation;polysome;magnesium ion binding;ATP binding;response to heat;RNA binding;copper ion binding;intracellular membrane-bounded organelle;cysteine-tRNA ligase activity;phosphorylation;5'-flap endonuclease activity;nucleic acid phosphodiester bond hydrolysis;response to temperature stimulus;intracellular non-membrane-bounded organelle;re…
leaf	stress_response	BART1_0-p06074	DNAJ heat shock family protein	Chaperone protein dnaJ 3	Chaperone protein dnaJ	GO:0045261;GO:0005524;GO:0009507;GO:0051087;GO:0016021;GO:0005829;GO:0051082;GO:0006457;GO:0006754;GO:0046933;GO:0015985;	proton-transporting ATP synthase complex, catalytic core F(1);ATP binding;chloroplast;chaperone binding;integral component of membrane;cytosol;unfolded protein binding;protein folding;ATP biosynthetic process;proton-transporting ATP synthase activity, rotational mechanism;energy coupled proton transport, down electrochemical gradient;
leaf	stress_response	BART1_0-p12418	Co-chaperone GrpE family protein	Molecular chaperone GrpE	GrpE protein homolog	GO:0009570;GO:0042803;GO:0005507;GO:0005759;GO:0051087;GO:0050790;GO:0051082;GO:0006457;GO:0000774;GO:0009579;GO:0016853;GO:0016787;	chloroplast stroma;protein homodimerization activity;copper ion binding;mitochondrial matrix;chaperone binding;regulation of catalytic activity;unfolded protein binding;protein folding;adenyl-nucleotide exchange factor activity;thylakoid;isomerase activity;hydrolase activity;
leaf	stress_response	BART1_0-p32000	mitochondrial HSO70 2	Heat shock protein, mitochondrial	Chaperone DnaK	GO:0031072;GO:0009651;GO:0032440;GO:0051082;GO:0046686;GO:0006457;GO:0005774;GO:0009615;GO:0042623;GO:0005524;GO:0009408;GO:0009507;GO:0044183;GO:0005739;GO:0005618;GO:0034620;GO:0055114;GO:0051787;	heat shock protein binding;response to salt stress;2-alkenal reductase [NAD(P)] activity;unfolded protein binding;response to cadmium ion;protein folding;vacuolar membrane;response to virus;ATPase activity, coupled;ATP binding;response to heat;chloroplast;protein folding chaperone;mitochondrion;cell wall;cellular response to unfolded protein;oxidation-reduction process;misfolded protein binding;
leaf	stress_response	BART1_0-p37203	HEAT SHOCK PROTEIN 81.4	Heat shock protein 90	NA	GO:0016887;GO:0010187;GO:0010286;GO:0009651;GO:0090332;GO:0005794;GO:0009414;GO:0005524;GO:0034605;GO:0009506;GO:0009908;GO:0048366;GO:0005829;GO:0003729;GO:0051082;GO:0006457;GO:0005886;GO:0009986;GO:0009816;GO:0005634;GO:0048471;GO:0016020;GO:0005739;GO:0051131;GO:0016021;GO:0032991;GO:0050821;GO:0071944;	ATPase activity;negative regulation of seed germination;heat acclimation;response to salt stress;stomatal closure;Golgi apparatus;response to water deprivation;ATP binding;cellular response to heat;plasmodesma;flower development;leaf development;cytosol;mRNA binding;unfolded protein binding;protein folding;plasma membrane;cell surface;defense response to bacterium, incompatible interaction;nucleu…
leaf	stress_response	BART1_0-p52054	heat shock protein 81-3	Cytosolic heat shock protein 90	Heat shock protein 90	GO:0005524;GO:0048471;GO:0034605;GO:0005829;GO:0051082;GO:0032991;GO:0006457;GO:0050821;GO:0005886;GO:0009986;	ATP binding;perinuclear region of cytoplasm;cellular response to heat;cytosol;unfolded protein binding;protein-containing complex;protein folding;protein stabilization;plasma membrane;cell surface;
leaf	stress_response	BART1_0-p42944	PDI-like 1-3	NA	Protein disulfide-isomerase	GO:0008194;GO:0140096;GO:0016758;GO:0045454;GO:0005783;GO:0006694;GO:0005774;GO:0006457;GO:0006979;GO:0009507;GO:0003854;GO:0003756;GO:0050662;GO:0070013;GO:0005739;GO:0016021;GO:0055114;GO:0016310;GO:0016301;GO:0034976;GO:0016864;	UDP-glycosyltransferase activity;catalytic activity, acting on a protein;transferase activity, transferring hexosyl groups;cell redox homeostasis;endoplasmic reticulum;steroid biosynthetic process;vacuolar membrane;protein folding;response to oxidative stress;chloroplast;3-beta-hydroxy-delta5-steroid dehydrogenase activity;protein disulfide isomerase activity;coenzyme binding;intracellular organe…
leaf	stress_response	BART1_0-p54390	multiprotein bridging factor 1C	Ethylene-responsive transcriptional coactivator	Multiprotein-bridging factor, putative	GO:0016887;GO:0006355;GO:0004672;GO:0009873;GO:0005730;GO:0006468;GO:0009414;GO:0003677;GO:0005524;GO:0009408;GO:1903508;GO:0003700;GO:0009737;GO:0006812;GO:0003713;GO:0005737;GO:0046872;GO:0010628;GO:0016021;GO:0003729;GO:0016775;GO:0140299;	ATPase activity;regulation of transcription, DNA-templated;protein kinase activity;ethylene-activated signaling pathway;nucleolus;protein phosphorylation;response to water deprivation;DNA binding;ATP binding;response to heat;positive regulation of nucleic acid-templated transcription;DNA-binding transcription factor activity;response to abscisic acid;cation transport;transcription coactivator act…
leaf	stress_response	BART1_0-p52703	Cyclophilin-like peptidyl-prolyl cis-trans isomerase family protein	Peptidyl-prolyl cis-trans isomerase-like 1	Peptidyl-prolyl cis-trans isomerase	GO:0005634;GO:0003755;GO:0016021;GO:0005829;GO:0000413;GO:0006457;	nucleus;peptidyl-prolyl cis-trans isomerase activity;integral component of membrane;cytosol;protein peptidyl-prolyl isomerization;protein folding;
leaf	transcription_translation	BART1_0-p00327	Ribosomal protein L22p/L17e family protein	Mitochondrial/chloroplast ribosomal protein L22	50S ribosomal protein L22	GO:0005761;GO:0042255;GO:0045300;GO:0004553;GO:0006633;GO:0006412;GO:0006357;GO:0005525;GO:0005975;GO:0009507;GO:0003712;GO:0003735;GO:0048037;GO:0003924;GO:0016592;GO:0016021;GO:0055114;GO:0015934;	mitochondrial ribosome;ribosome assembly;acyl-[acyl-carrier-protein] desaturase activity;hydrolase activity, hydrolyzing O-glycosyl compounds;fatty acid biosynthetic process;translation;regulation of transcription by RNA polymerase II;GTP binding;carbohydrate metabolic process;chloroplast;transcription coregulator activity;structural constituent of ribosome;cofactor binding;GTPase activity;mediat…
leaf	transcription_translation	BART1_0-p02104	Ribosomal protein S7e family protein	40S ribosomal protein S7	40S ribosomal protein S7	GO:0032040;GO:0055085;GO:0003735;GO:0022857;GO:0042274;GO:0016021;GO:0044445;GO:0006364;GO:0005840;GO:0044446;GO:0006412;	small-subunit processome;transmembrane transport;structural constituent of ribosome;transmembrane transporter activity;ribosomal small subunit biogenesis;integral component of membrane;cytosolic part;rRNA processing;ribosome;intracellular organelle part;translation;
leaf	transcription_translation	BART1_0-p05951	Zinc-binding ribosomal protein family protein	Ribosomal protein L37ae	60S ribosomal protein L37a	GO:0102229;GO:0044445;GO:0005840;GO:0044446;GO:0006412;GO:0009507;GO:0003735;GO:0000272;GO:0016161;GO:0046872;GO:0016021;GO:0031975;GO:0098717;	amylopectin maltohydrolase activity;cytosolic part;ribosome;intracellular organelle part;translation;chloroplast;structural constituent of ribosome;polysaccharide catabolic process;beta-amylase activity;metal ion binding;integral component of membrane;envelope;pantothenate import across plasma membrane;
leaf	transcription_translation	BART1_0-p11629	Ribosomal protein L13 family protein	Ribosomal protein L13a	50S ribosomal protein L13	GO:0022626;GO:0004672;GO:0006468;GO:0042545;GO:0006412;GO:0005524;GO:0045490;GO:0003735;GO:0005509;GO:0045330;GO:0003729;GO:0015934;GO:0017148;GO:0030599;	cytosolic ribosome;protein kinase activity;protein phosphorylation;cell wall modification;translation;ATP binding;pectin catabolic process;structural constituent of ribosome;calcium ion binding;aspartyl esterase activity;mRNA binding;large ribosomal subunit;negative regulation of translation;pectinesterase activity;
leaf	transcription_translation	BART1_0-p21351	Ribosomal protein L18ae/LX family protein	Large subunit ribosomal protein L18Ae	60S ribosomal protein L18a	GO:0003735;GO:0016021;GO:0005840;GO:0006412;	structural constituent of ribosome;integral component of membrane;ribosome;translation;
leaf	transcription_translation	BART1_0-p27053	Ribosomal protein L25/Gln-tRNA synthetase, anti-codon-binding domain	Ribosomal protein L25/Gln-tRNA synthetase, anti-codon-binding domain	50S ribosomal protein L25	GO:0004812;GO:0003735;GO:0008097;GO:0005739;GO:0016021;GO:0003729;GO:0044445;GO:0005840;GO:0044446;GO:0006412;	aminoacyl-tRNA ligase activity;structural constituent of ribosome;5S rRNA binding;mitochondrion;integral component of membrane;mRNA binding;cytosolic part;ribosome;intracellular organelle part;translation;
leaf	transcription_translation	BART1_0-p30964	Ribosomal L18p/L5e family protein	50S ribosomal protein L18, chloroplastic	50S ribosomal protein L18	GO:0003735;GO:0008097;GO:0016021;GO:0005840;GO:0006412;	structural constituent of ribosome;5S rRNA binding;integral component of membrane;ribosome;translation;
leaf	transcription_translation	BART1_0-p31008	Ribosomal protein L4/L1 family	Pyruvate kinase	NA	GO:0044445;GO:0005840;GO:0044446;GO:0009735;GO:0005773;GO:0005886;GO:0006412;GO:0005844;GO:0005634;GO:0009507;GO:0009506;GO:0003735;GO:0070013;GO:0098588;GO:0005618;GO:0003729;GO:0098805;	cytosolic part;ribosome;intracellular organelle part;response to cytokinin;vacuole;plasma membrane;translation;polysome;nucleus;chloroplast;plasmodesma;structural constituent of ribosome;intracellular organelle lumen;bounding membrane of organelle;cell wall;mRNA binding;whole membrane;
leaf	transcription_translation	BART1_0-p32795	Ribosomal protein L24e family protein	NA	60S ribosomal protein L24	NA	NA
leaf	transcription_translation	BART1_0-p34853	Ribosomal protein S4	Ribosomal protein S4	30S ribosomal protein S4	GO:0005515;GO:0009506;GO:0045903;GO:0003735;GO:0022626;GO:0016020;GO:0015935;GO:0005794;GO:0019843;GO:0006412;	protein binding;plasmodesma;positive regulation of translational fidelity;structural constituent of ribosome;cytosolic ribosome;membrane;small ribosomal subunit;Golgi apparatus;rRNA binding;translation;
leaf	transcription_translation	BART1_0-p39905	Ribosomal protein L4/L1 family	60S ribosomal protein L4-1	60S ribosomal protein L4	GO:0044445;GO:0005840;GO:0044446;GO:0009735;GO:0005773;GO:0005886;GO:0006412;GO:0005844;GO:0005634;GO:0009507;GO:0009506;GO:0003735;GO:0070013;GO:0098588;GO:0003729;GO:0098805;	cytosolic part;ribosome;intracellular organelle part;response to cytokinin;vacuole;plasma membrane;translation;polysome;nucleus;chloroplast;plasmodesma;structural constituent of ribosome;intracellular organelle lumen;bounding membrane of organelle;mRNA binding;whole membrane;
leaf	transcription_translation	BART1_0-p45318	Nucleic acid-binding, OB-fold-like protein	Nucleic acid-binding, OB-fold-like protein	30S ribosomal protein S17	GO:0003735;GO:0006508;GO:0004252;GO:0016021;GO:0044445;GO:0005840;GO:0019843;GO:0044446;GO:0006412;	structural constituent of ribosome;proteolysis;serine-type endopeptidase activity;integral component of membrane;cytosolic part;ribosome;rRNA binding;intracellular organelle part;translation;
leaf	transcription_translation	BART1_0-p53690	ribosomal protein S13A	Cytoplasmatic ribosomal protein S13	40S ribosomal protein S13	GO:0016758;GO:0000911;GO:0035091;GO:0044445;GO:0010090;GO:0005840;GO:0005730;GO:0070181;GO:0009965;GO:0006412;GO:0009507;GO:0003735;GO:0005509;GO:0005618;GO:0016020;GO:0016021;GO:0012505;	transferase activity, transferring hexosyl groups;cytokinesis by cell plate formation;phosphatidylinositol binding;cytosolic part;trichome morphogenesis;ribosome;nucleolus;small ribosomal subunit rRNA binding;leaf morphogenesis;translation;chloroplast;structural constituent of ribosome;calcium ion binding;cell wall;membrane;integral component of membrane;endomembrane system;
leaf	transcription_translation	BART1_0-p54684	Ribosomal protein L1p/L10e family	Ribosomal protein L1	50S ribosomal protein L1	GO:0006417;GO:0003735;GO:0016021;GO:0005761;GO:0015934;GO:0000049;GO:0019843;GO:0006412;	regulation of translation;structural constituent of ribosome;integral component of membrane;mitochondrial ribosome;large ribosomal subunit;tRNA binding;rRNA binding;translation;
leaf	transcription_translation	BART1_0-p55820	Ribosomal protein S11 family protein	40S ribosomal protein S14	30S ribosomal protein S11	GO:0046906;GO:0016614;GO:0016705;GO:0044445;GO:0000028;GO:0043168;GO:0005840;GO:0070181;GO:0044446;GO:0004497;GO:0006412;GO:0008963;GO:0000166;GO:0000462;GO:0003735;GO:0048027;GO:0043086;GO:0004857;GO:0005506;GO:0048037;GO:0016021;GO:0055114;	tetrapyrrole binding;oxidoreductase activity, acting on CH-OH group of donors;oxidoreductase activity, acting on paired donors, with incorporation or reduction of molecular oxygen;cytosolic part;ribosomal small subunit assembly;anion binding;ribosome;small ribosomal subunit rRNA binding;intracellular organelle part;monooxygenase activity;translation;phospho-N-acetylmuramoyl-pentapeptide-transfera…
leaf	transcription_translation	BART1_0-p56783	Ribosomal protein S5 family protein	Structural constituent of ribosome	Embryogenesis transmembrane protein-like	GO:0003723;GO:0003735;GO:0005840;GO:0006412;	RNA binding;structural constituent of ribosome;ribosome;translation;
leaf	transcription_translation	BART1_0-p46846	Ribosomal L29 family protein	50S ribosomal protein L29 chloroplastic	50S ribosomal protein L29	GO:0003735;GO:0016705;GO:0005506;GO:0009941;GO:0055114;GO:0005840;GO:0042644;GO:0006412;GO:0020037;	structural constituent of ribosome;oxidoreductase activity, acting on paired donors, with incorporation or reduction of molecular oxygen;iron ion binding;chloroplast envelope;oxidation-reduction process;ribosome;chloroplast nucleoid;translation;heme binding;
leaf	transcription_translation	BART1_0-p29962	ribosomal protein L4	Peroxisomal nicotinamide adenine dinucleotide carrier	50S ribosomal protein L4	GO:0009570;GO:0016579;GO:0055085;GO:0022857;GO:0044445;GO:0008266;GO:0006353;GO:0000413;GO:0005840;GO:0006412;GO:0009535;GO:0004843;GO:0006857;GO:0005634;GO:0003755;GO:0003735;GO:0016021;GO:0019843;	chloroplast stroma;protein deubiquitination;transmembrane transport;transmembrane transporter activity;cytosolic part;poly(U) RNA binding;DNA-templated transcription, termination;protein peptidyl-prolyl isomerization;ribosome;translation;chloroplast thylakoid membrane;thiol-dependent ubiquitin-specific protease activity;oligopeptide transport;nucleus;peptidyl-prolyl cis-trans isomerase activity;s…
leaf	transcription_translation	BART1_0-p29963	ribosomal protein L4	Peroxisomal nicotinamide adenine dinucleotide carrier	NA	GO:0009570;GO:0016579;GO:0055085;GO:0022857;GO:0044445;GO:0008266;GO:0006353;GO:0000413;GO:0005840;GO:0006412;GO:0009535;GO:0004843;GO:0006857;GO:0005634;GO:0003755;GO:0003735;GO:0016021;GO:0019843;	chloroplast stroma;protein deubiquitination;transmembrane transport;transmembrane transporter activity;cytosolic part;poly(U) RNA binding;DNA-templated transcription, termination;protein peptidyl-prolyl isomerization;ribosome;translation;chloroplast thylakoid membrane;thiol-dependent ubiquitin-specific protease activity;oligopeptide transport;nucleus;peptidyl-prolyl cis-trans isomerase activity;s…
leaf	transcription_translation	BART1_0-p22432	plastid transcriptionally active 12	Methionyl-tRNA formyltransferase	Protein PLASTID TRANSCRIPTIONALLY ACTIVE 12	GO:0009581;GO:0090228;GO:0007165;GO:0009582;GO:0000427;GO:0006355;GO:0042793;GO:0006364;GO:0009416;GO:0003697;GO:0005634;GO:0009508;GO:0009507;GO:1903508;GO:0005515;GO:0010628;GO:0003727;GO:0016021;GO:0071478;GO:0016740;GO:0016874;	detection of external stimulus;positive regulation of red or far-red light signaling pathway;signal transduction;detection of abiotic stimulus;plastid-encoded plastid RNA polymerase complex;regulation of transcription, DNA-templated;plastid transcription;rRNA processing;response to light stimulus;single-stranded DNA binding;nucleus;plastid chromosome;chloroplast;positive regulation of nucleic aci…
leaf	transcription_translation	BART1_0-p35408	plastid transcriptionally active 6	Tubulin polyglutamylase	Plastid transcriptionally active 6	GO:0009508;GO:0090501;GO:0045893;GO:0008033;GO:0042793;GO:0004540;GO:0005840;GO:0042644;	plastid chromosome;RNA phosphodiester bond hydrolysis;positive regulation of transcription, DNA-templated;tRNA processing;plastid transcription;ribonuclease activity;ribosome;chloroplast nucleoid;
leaf	transcription_translation	BART1_0-p40651	plastid transcriptionally active 2	Pentatricopeptide repeat-containing protein, chloroplastic	Pentatricopeptide repeat-containing protein	GO:0009508;GO:0090305;GO:0005516;GO:0045893;GO:0004519;GO:0008274;GO:0016021;GO:0033566;GO:0042793;GO:0008168;GO:0042644;GO:0032259;	plastid chromosome;nucleic acid phosphodiester bond hydrolysis;calmodulin binding;positive regulation of transcription, DNA-templated;endonuclease activity;gamma-tubulin ring complex;integral component of membrane;gamma-tubulin complex localization;plastid transcription;methyltransferase activity;chloroplast nucleoid;methylation;
leaf	transcription_translation	BART1_0-p47644	Rho termination factor	Rho-N domain-containing protein 1 chloroplastic	SAP-like protein BP-73	GO:0003677;GO:0009507;GO:0009737;GO:1901259;GO:0010239;GO:0006353;GO:0019843;GO:0043621;GO:0040008;	DNA binding;chloroplast;response to abscisic acid;chloroplast rRNA processing;chloroplast mRNA processing;DNA-templated transcription, termination;rRNA binding;protein self-association;regulation of growth;
leaf	transcription_translation	BART1_0-p11101	ATP binding;valine-tRNA ligases;aminoacyl-tRNA ligases;nucleotide binding;ATP binding;aminoacyl-tRNA ligases	Valine--tRNA ligase chloroplastic/mitochondrial 2	NA	GO:0009570;GO:0009793;GO:0002161;GO:0006355;GO:0044446;GO:0004832;GO:0005524;GO:0006438;GO:0106074;GO:0005737;GO:0043231;GO:0016021;GO:0005829;	chloroplast stroma;embryo development ending in seed dormancy;aminoacyl-tRNA editing activity;regulation of transcription, DNA-templated;intracellular organelle part;valine-tRNA ligase activity;ATP binding;valyl-tRNA aminoacylation;aminoacyl-tRNA metabolism involved in translational fidelity;cytoplasm;intracellular membrane-bounded organelle;integral component of membrane;cytosol;
leaf	transcription_translation	BART1_0-p11102	ATP binding;valine-tRNA ligases;aminoacyl-tRNA ligases;nucleotide binding;ATP binding;aminoacyl-tRNA ligases	Valine--tRNA ligase chloroplastic/mitochondrial 2	Valine--tRNA ligase	GO:0004832;GO:0009570;GO:0005524;GO:0006438;GO:0106074;GO:0009793;GO:0005739;GO:0002161;GO:0016021;GO:0005829;GO:0006355;	valine-tRNA ligase activity;chloroplast stroma;ATP binding;valyl-tRNA aminoacylation;aminoacyl-tRNA metabolism involved in translational fidelity;embryo development ending in seed dormancy;mitochondrion;aminoacyl-tRNA editing activity;integral component of membrane;cytosol;regulation of transcription, DNA-templated;
leaf	transcription_translation	BART1_0-p02682	NA	Mediator of RNA polymerase II transcription subunit 18	Mediator of RNA polymerase II transcription subunit 18	GO:0070847;GO:2001253;GO:1900150;GO:2000142;GO:0048832;GO:0006369;GO:0006468;GO:0009755;GO:0048441;GO:0005524;GO:0048440;GO:0010219;GO:0045892;GO:0048443;GO:0071396;GO:0000160;GO:0016592;GO:0048442;GO:0032784;GO:0097306;GO:0031554;GO:2000031;GO:0035196;GO:0004672;GO:0006952;GO:0048506;GO:0009723;GO:0006357;GO:0003677;GO:0003712;GO:0005515;GO:0009737;GO:0016021;GO:2000028;GO:0016787;GO:0071229;	core mediator complex;regulation of histone H3-K36 trimethylation;regulation of defense response to fungus;regulation of DNA-templated transcription, initiation;specification of plant organ number;termination of RNA polymerase II transcription;protein phosphorylation;hormone-mediated signaling pathway;petal development;ATP binding;carpel development;regulation of vernalization response;negative r…
leaf	transcription_translation	BART1_0-p31726	dicer-like 1	NA	NA	GO:0090502;GO:0009880;GO:0048317;GO:0000911;GO:0006396;GO:0004386;GO:0098795;GO:0005524;GO:0003677;GO:0004525;GO:0003723;GO:0005515;GO:0009616;GO:0005737;GO:0046872;GO:0009908;GO:0016075;GO:0016021;GO:0031047;GO:0010445;GO:0016441;GO:2000034;GO:0010228;GO:0016442;	RNA phosphodiester bond hydrolysis, endonucleolytic;embryonic pattern specification;seed morphogenesis;cytokinesis by cell plate formation;RNA processing;helicase activity;mRNA cleavage involved in gene silencing;ATP binding;DNA binding;ribonuclease III activity;RNA binding;protein binding;virus induced gene silencing;cytoplasm;metal ion binding;flower development;rRNA catabolic process;integral …
leaf	chromatin_remodeling	BART1_0-p10613	TTF-type zinc finger protein with HAT dimerisation domain	NA	Chromatin assembly factor-1	GO:0033186;GO:0006260;GO:0000724;GO:0009555;GO:0045787;GO:0044772;GO:0009934;GO:0006334;GO:0051301;GO:0005634;GO:0009825;GO:0042393;GO:0010449;GO:0031507;GO:0048366;GO:0016021;GO:0010448;GO:0010026;GO:0010389;	CAF-1 complex;DNA replication;double-strand break repair via homologous recombination;pollen development;positive regulation of cell cycle;mitotic cell cycle phase transition;regulation of meristem structural organization;nucleosome assembly;cell division;nucleus;multidimensional cell growth;histone binding;root meristem growth;heterochromatin assembly;leaf development;integral component of membr…
leaf	chromatin_remodeling	BART1_0-p05431	Histone superfamily protein	NA	NA	NA	NA
leaf	chromatin_remodeling	BART1_0-p30586	Histone superfamily protein	NA	Histone H2B	NA	NA
leaf	chromatin_remodeling	BART1_0-p42243	histone B2	NA	Histone H2B	NA	NA
leaf	chromatin_remodeling	BART1_0-p42819	Histone superfamily protein	NA	Histone H2B	NA	NA
leaf	chromatin_remodeling	BART1_0-p49266	NA	Histone like	Histone H1	GO:0090305;GO:0006284;GO:0031491;GO:0030261;GO:0045454;GO:0000786;GO:0006334;GO:0009414;GO:0045910;GO:0004601;GO:0003677;GO:0005634;GO:0046872;GO:0004519;GO:0031936;GO:0098869;GO:0019104;GO:0016584;GO:0055114;GO:0051539;GO:0140078;	nucleic acid phosphodiester bond hydrolysis;base-excision repair;nucleosome binding;chromosome condensation;cell redox homeostasis;nucleosome;nucleosome assembly;response to water deprivation;negative regulation of DNA recombination;peroxidase activity;DNA binding;nucleus;metal ion binding;endonuclease activity;negative regulation of chromatin silencing;cellular oxidant detoxification;DNA N-glyco…
leaf	chromatin_remodeling	BART1_0-p49972	nucleosome assembly protein 1;2	Nucleosome assembly protein like	Nucleosome assembly protein 1-1	GO:0009294;GO:0006281;GO:0042802;GO:0008094;GO:0000724;GO:0046686;GO:0046983;GO:0006334;GO:0005886;GO:0003697;GO:0005634;GO:0005524;GO:0042393;GO:0005737;GO:0016021;GO:0005829;GO:0016444;	DNA mediated transformation;DNA repair;identical protein binding;DNA-dependent ATPase activity;double-strand break repair via homologous recombination;response to cadmium ion;protein dimerization activity;nucleosome assembly;plasma membrane;single-stranded DNA binding;nucleus;ATP binding;histone binding;cytoplasm;integral component of membrane;cytosol;somatic cell DNA recombination;
leaf	chromatin_remodeling	BART1_0-p39035	high mobility group A	NA	HMG-Y-related protein A	GO:0045815;GO:0031491;GO:1905268;GO:0030261;GO:0006355;GO:0004672;GO:0000786;GO:0006468;GO:0006334;GO:0045910;GO:0003677;GO:0005634;GO:0005524;GO:1903508;GO:0060969;GO:0070013;GO:0016021;GO:2000014;GO:0016584;	positive regulation of gene expression, epigenetic;nucleosome binding;negative regulation of chromatin organization;chromosome condensation;regulation of transcription, DNA-templated;protein kinase activity;nucleosome;protein phosphorylation;nucleosome assembly;negative regulation of DNA recombination;DNA binding;nucleus;ATP binding;positive regulation of nucleic acid-templated transcription;nega…
leaf	chromatin_remodeling	BART1_0-p39046	high mobility group A	NA	NA	GO:0045815;GO:0031491;GO:1905268;GO:0030261;GO:0006355;GO:0004672;GO:0000786;GO:0006468;GO:0006334;GO:0045910;GO:0003677;GO:0005634;GO:0005524;GO:1903508;GO:0060969;GO:0070013;GO:0016021;GO:2000014;GO:0016584;	positive regulation of gene expression, epigenetic;nucleosome binding;negative regulation of chromatin organization;chromosome condensation;regulation of transcription, DNA-templated;protein kinase activity;nucleosome;protein phosphorylation;nucleosome assembly;negative regulation of DNA recombination;DNA binding;nucleus;ATP binding;positive regulation of nucleic acid-templated transcription;nega…
leaf	photosynthesis	BART1_0-p06201	photosystem II light harvesting complex gene B1B2	Chlorophyll a-b binding protein, chloroplastic	NA	GO:0009765;GO:0009523;GO:0009941;GO:0009522;GO:0006355;GO:0009416;GO:0009535;GO:0003676;GO:0003700;GO:0046872;GO:0016021;GO:0018298;GO:0016168;GO:0010287;	photosynthesis, light harvesting;photosystem II;chloroplast envelope;photosystem I;regulation of transcription, DNA-templated;response to light stimulus;chloroplast thylakoid membrane;nucleic acid binding;DNA-binding transcription factor activity;metal ion binding;integral component of membrane;protein-chromophore linkage;chlorophyll binding;plastoglobule;
leaf	photosynthesis	BART1_0-p06204	chlorophyll A/B binding protein 1	Chlorophyll a-b binding protein, chloroplastic	Chlorophyll a-b binding protein, chloroplastic	GO:0046872;GO:0009765;GO:0009523;GO:0016021;GO:0009941;GO:0009522;GO:0018298;GO:0016168;GO:0009416;GO:0010287;GO:0009535;	metal ion binding;photosynthesis, light harvesting;photosystem II;integral component of membrane;chloroplast envelope;photosystem I;protein-chromophore linkage;chlorophyll binding;response to light stimulus;plastoglobule;chloroplast thylakoid membrane;
leaf	photosynthesis	BART1_0-p06214	photosystem II light harvesting complex gene B1B2	Chlorophyll a-b binding protein, chloroplastic	Chlorophyll a-b binding protein, chloroplastic	GO:0003676;GO:0046872;GO:0009765;GO:0009523;GO:0016021;GO:0009941;GO:0009522;GO:0018298;GO:0016168;GO:0009416;GO:0010287;GO:0009535;	nucleic acid binding;metal ion binding;photosynthesis, light harvesting;photosystem II;integral component of membrane;chloroplast envelope;photosystem I;protein-chromophore linkage;chlorophyll binding;response to light stimulus;plastoglobule;chloroplast thylakoid membrane;
leaf	photosynthesis	BART1_0-p38017	photosystem II light harvesting complex gene 2.3	Chlorophyll a-b binding protein, chloroplastic	Chlorophyll a-b binding protein, chloroplastic	GO:0090333;GO:0009765;GO:0009523;GO:0009941;GO:0009522;GO:0009269;GO:0005794;GO:0009416;GO:0009535;GO:1903428;GO:0009409;GO:0005515;GO:0046872;GO:0016021;GO:0071215;GO:0018298;GO:0030076;GO:0016168;GO:0010287;GO:0030104;	regulation of stomatal closure;photosynthesis, light harvesting;photosystem II;chloroplast envelope;photosystem I;response to desiccation;Golgi apparatus;response to light stimulus;chloroplast thylakoid membrane;positive regulation of reactive oxygen species biosynthetic process;response to cold;protein binding;metal ion binding;integral component of membrane;cellular response to abscisic acid st…
leaf	photosynthesis	BART1_0-p40209	photosystem II light harvesting complex gene B1B2	Chlorophyll a-b binding protein, chloroplastic	Chlorophyll a-b binding protein, chloroplastic	GO:0009765;GO:0009523;GO:0009941;GO:0009522;GO:0006355;GO:0009416;GO:0009535;GO:0003676;GO:0003700;GO:0046872;GO:0016021;GO:0018298;GO:0016168;GO:0010287;	photosynthesis, light harvesting;photosystem II;chloroplast envelope;photosystem I;regulation of transcription, DNA-templated;response to light stimulus;chloroplast thylakoid membrane;nucleic acid binding;DNA-binding transcription factor activity;metal ion binding;integral component of membrane;protein-chromophore linkage;chlorophyll binding;plastoglobule;
leaf	photosynthesis	BART1_0-p42905	photosystem II light harvesting complex gene B1B2	Chlorophyll a-b binding protein, chloroplastic	Chlorophyll a-b binding protein, chloroplastic	GO:0003676;GO:0046872;GO:0009765;GO:0009523;GO:0016021;GO:0009941;GO:0009522;GO:0018298;GO:0016168;GO:0009416;GO:0010287;GO:0009535;	nucleic acid binding;metal ion binding;photosynthesis, light harvesting;photosystem II;integral component of membrane;chloroplast envelope;photosystem I;protein-chromophore linkage;chlorophyll binding;response to light stimulus;plastoglobule;chloroplast thylakoid membrane;
leaf	photosynthesis	BART1_0-p42932	photosystem II light harvesting complex gene B1B2	Chlorophyll a-b binding protein, chloroplastic	Chlorophyll a-b binding protein, chloroplastic	GO:0019904;GO:0009765;GO:0009523;GO:0009941;GO:0009522;GO:0006355;GO:0009416;GO:0009535;GO:0003677;GO:0005975;GO:0003700;GO:0046872;GO:0003824;GO:0016021;GO:0018298;GO:0016168;GO:0030246;GO:0010287;	protein domain specific binding;photosynthesis, light harvesting;photosystem II;chloroplast envelope;photosystem I;regulation of transcription, DNA-templated;response to light stimulus;chloroplast thylakoid membrane;DNA binding;carbohydrate metabolic process;DNA-binding transcription factor activity;metal ion binding;catalytic activity;integral component of membrane;protein-chromophore linkage;ch…
leaf	photosynthesis	BART1_0-p42933	photosystem II light harvesting complex gene B1B2	Chlorophyll a-b binding protein, chloroplastic	NA	GO:0009765;GO:0009523;GO:0009941;GO:0009522;GO:0006355;GO:0009416;GO:0009535;GO:0003676;GO:0003677;GO:0003700;GO:0046872;GO:0016021;GO:0018298;GO:0016168;GO:0010287;	photosynthesis, light harvesting;photosystem II;chloroplast envelope;photosystem I;regulation of transcription, DNA-templated;response to light stimulus;chloroplast thylakoid membrane;nucleic acid binding;DNA binding;DNA-binding transcription factor activity;metal ion binding;integral component of membrane;protein-chromophore linkage;chlorophyll binding;plastoglobule;
leaf	photosynthesis	BART1_0-p51444	photosystem II light harvesting complex gene B1B2	Chlorophyll a-b binding protein, chloroplastic	Chlorophyll a-b binding protein, chloroplastic	GO:0003676;GO:0046872;GO:0009765;GO:0009523;GO:0016021;GO:0009941;GO:0009522;GO:0018298;GO:0016168;GO:0009416;GO:0010287;GO:0009535;	nucleic acid binding;metal ion binding;photosynthesis, light harvesting;photosystem II;integral component of membrane;chloroplast envelope;photosystem I;protein-chromophore linkage;chlorophyll binding;response to light stimulus;plastoglobule;chloroplast thylakoid membrane;
MSA	stress_response	BART1_0-p28195	proliferating cell nuclear antigen 2 (PCNA2); FUNCTIONS IN: DNA binding, DNA polymerase processivity factor activity; INVOLVED IN: regulation of DNA replication, error-prone translesion synthesis; LOCATED IN: PCNA complex, nucleus; EXPRESSED IN: 23 plant structures; EXPRESSED DURING: 13 growth stages; CONTAINS InterPro DOMAIN/s: Proliferating cell nuclear antigen, PCNA (InterPro:IPR000730), Proli…	Proliferating cell nuclear antigen	Proliferating cell nuclear antigen	GO:0045739;GO:0006260;GO:0043232;GO:0006275;GO:0044796;GO:0003682;GO:0006259;GO:0006974;GO:0044446;GO:0030337;GO:0005634;GO:0003677;GO:0005515;GO:0031328;GO:0070013;GO:0034644;GO:0005829;GO:0034654;GO:0051726;GO:0010557;GO:0070207;	positive regulation of DNA repair;DNA replication;intracellular non-membrane-bounded organelle;regulation of DNA replication;DNA polymerase processivity factor complex;chromatin binding;DNA metabolic process;cellular response to DNA damage stimulus;intracellular organelle part;DNA polymerase processivity factor activity;nucleus;DNA binding;protein binding;positive regulation of cellular biosynthe…
MSA	stress_response	BART1_0-p28196	proliferating cell nuclear antigen 2 (PCNA2); FUNCTIONS IN: DNA binding, DNA polymerase processivity factor activity; INVOLVED IN: regulation of DNA replication, error-prone translesion synthesis; LOCATED IN: PCNA complex, nucleus; EXPRESSED IN: 23 plant structures; EXPRESSED DURING: 13 growth stages; CONTAINS InterPro DOMAIN/s: Proliferating cell nuclear antigen, PCNA (InterPro:IPR000730), Proli…	Proliferating cell nuclear antigen large form protein (Fragment)	NA	GO:0045739;GO:0006260;GO:0043232;GO:0006275;GO:0044796;GO:0003682;GO:0006259;GO:0006974;GO:0044446;GO:0030337;GO:0005634;GO:0003677;GO:0005515;GO:0031328;GO:0070013;GO:0034644;GO:0005829;GO:0034654;GO:0051726;GO:0010557;GO:0070207;	positive regulation of DNA repair;DNA replication;intracellular non-membrane-bounded organelle;regulation of DNA replication;DNA polymerase processivity factor complex;chromatin binding;DNA metabolic process;cellular response to DNA damage stimulus;intracellular organelle part;DNA polymerase processivity factor activity;nucleus;DNA binding;protein binding;positive regulation of cellular biosynthe…
MSA	stress_response	BART1_0-p33673	SCARECROW-like 14 (SCL14); CONTAINS InterPro DOMAIN/s: Transcription factor GRAS (InterPro:IPR005202); BEST Arabidopsis thaliana protein match is: GRAS family transcription factor (TAIR:AT2G29060.1); Has 2535 Blast hits to 2449 proteins in 301 species: Archae - 0; Bacteria - 12; Metazoa - 27; Fungi - 4; Plants - 2483; Viruses - 0; Other Eukaryotes - 9 (source: NCBI BLink).	GRAS transcription factor (Fragment)	Scarecrow transcription factor family protein	NA	NA
MSA	stress_response	BART1_0-p27269	Protein kinase superfamily protein; FUNCTIONS IN: protein kinase activity, ATP binding; INVOLVED IN: protein amino acid phosphorylation; LOCATED IN: chloroplast, plastoglobule; EXPRESSED IN: 22 plant structures; EXPRESSED DURING: 13 growth stages; CONTAINS InterPro DOMAIN/s: ABC-1 (InterPro:IPR004147), Protein kinase, catalytic domain (InterPro:IPR000719), Protein kinase-like domain (InterPro:IPR…	Putative aarF domain-containing protein kinase	Protein-export protein SecB	GO:1904143;GO:0080183;GO:0080177;GO:1901562;GO:1902326;GO:0004672;GO:0006468;GO:0009637;GO:0009767;GO:0006995;GO:0009414;GO:0005525;GO:0005524;GO:0005515;GO:0010109;GO:0046872;GO:0003924;GO:0016021;GO:0010027;GO:0031540;GO:0010287;GO:1902171;GO:0010114;GO:0015996;	positive regulation of carotenoid biosynthetic process;response to photooxidative stress;plastoglobule organization;response to paraquat;positive regulation of chlorophyll biosynthetic process;protein kinase activity;protein phosphorylation;response to blue light;photosynthetic electron transport chain;cellular response to nitrogen starvation;response to water deprivation;GTP binding;ATP binding;…
MSA	stress_response	BART1_0-p01633	BCE2; FUNCTIONS IN: acetyltransferase activity, dihydrolipoamide branched chain acyltransferase activity, alpha-ketoacid dehydrogenase activity, zinc ion binding; INVOLVED IN: response to light stimulus, response to sucrose stimulus; LOCATED IN: mitochondrion; EXPRESSED IN: 24 plant structures; EXPRESSED DURING: 13 growth stages; CONTAINS InterPro DOMAIN/s: 2-oxo acid dehydrogenase, lipoyl-bindin…	NA	NA	GO:0016746;GO:0043617;GO:0008270;GO:0004672;GO:0006633;GO:0006468;GO:0044446;GO:0009646;GO:0009744;GO:0005524;GO:0031405;GO:0070013;GO:0016491;GO:0005739;GO:0016021;GO:0055114;	transferase activity, transferring acyl groups;cellular response to sucrose starvation;zinc ion binding;protein kinase activity;fatty acid biosynthetic process;protein phosphorylation;intracellular organelle part;response to absence of light;response to sucrose;ATP binding;lipoic acid binding;intracellular organelle lumen;oxidoreductase activity;mitochondrion;integral component of membrane;oxidat…
MSA	stress_response	BART1_0-p40566	GRAS family transcription factor; CONTAINS InterPro DOMAIN/s: Transcription factor GRAS (InterPro:IPR005202); BEST Arabidopsis thaliana protein match is: SCARECROW-like 14 (TAIR:AT1G07530.1); Has 2417 Blast hits to 2350 proteins in 288 species: Archae - 0; Bacteria - 4; Metazoa - 2; Fungi - 0; Plants - 2410; Viruses - 0; Other Eukaryotes - 1 (source: NCBI BLink).	GRAS transcription factor	NA	GO:0005634;GO:0003700;GO:0006355;GO:0043565;GO:0010200;	nucleus;DNA-binding transcription factor activity;regulation of transcription, DNA-templated;sequence-specific DNA binding;response to chitin;
MSA	stress_response	BART1_0-p10195	BCE2; FUNCTIONS IN: acetyltransferase activity, dihydrolipoamide branched chain acyltransferase activity, alpha-ketoacid dehydrogenase activity, zinc ion binding; INVOLVED IN: response to light stimulus, response to sucrose stimulus; LOCATED IN: mitochondrion; EXPRESSED IN: 24 plant structures; EXPRESSED DURING: 13 growth stages; CONTAINS InterPro DOMAIN/s: 2-oxo acid dehydrogenase, lipoyl-bindin…	NA	Dihydrolipoamide acetyltransferase component of pyruvate dehydrogenase complex	GO:0016746;GO:0043617;GO:0008270;GO:0006633;GO:0044446;GO:0009646;GO:0009744;GO:0005524;GO:0031405;GO:0070013;GO:0016491;GO:0005739;GO:0016021;GO:0055114;	transferase activity, transferring acyl groups;cellular response to sucrose starvation;zinc ion binding;fatty acid biosynthetic process;intracellular organelle part;response to absence of light;response to sucrose;ATP binding;lipoic acid binding;intracellular organelle lumen;oxidoreductase activity;mitochondrion;integral component of membrane;oxidation-reduction process;
MSA	stress_response	BART1_0-p40684	DARK INDUCIBLE 4 (DIN4); FUNCTIONS IN: 3-methyl-2-oxobutanoate dehydrogenase (2-methylpropanoyl-transferring) activity, catalytic activity; INVOLVED IN: response to light stimulus, response to sucrose stimulus; EXPRESSED IN: 25 plant structures; EXPRESSED DURING: 13 growth stages; CONTAINS InterPro DOMAIN/s: Transketolase, C-terminal (InterPro:IPR005476), Transketolase-like, C-terminal (InterPro:…	2-oxoisovalerate dehydrogenase subunit beta, mitochondrial	Pyruvate dehydrogenase E1 component subunit beta	GO:0090502;GO:0043617;GO:0009083;GO:0006310;GO:0007584;GO:0004386;GO:0009646;GO:0009744;GO:0003676;GO:0003863;GO:0005524;GO:0004523;GO:0005947;GO:0003824;GO:0004739;GO:0003826;GO:0055114;	RNA phosphodiester bond hydrolysis, endonucleolytic;cellular response to sucrose starvation;branched-chain amino acid catabolic process;DNA recombination;response to nutrient;helicase activity;response to absence of light;response to sucrose;nucleic acid binding;3-methyl-2-oxobutanoate dehydrogenase (2-methylpropanoyl-transferring) activity;ATP binding;RNA-DNA hybrid ribonuclease activity;mitocho…
MSA	stress_response	BART1_0-p55183	RADICAL-INDUCED CELL DEATH1 (RCD1); CONTAINS InterPro DOMAIN/s: WWE domain (InterPro:IPR004170), Poly(ADP-ribose) polymerase, catalytic domain (InterPro:IPR012317), RST domain of plant C-terminal (InterPro:IPR022003); BEST Arabidopsis thaliana protein match is: similar to RCD one 1 (TAIR:AT2G35510.1); Has 179 Blast hits to 178 proteins in 19 species: Archae - 0; Bacteria - 0; Metazoa - 7; Fungi -…	Poly [ADP-ribose] polymerase	Poly [ADP-ribose] polymerase	GO:0016021;GO:0043531;GO:0003950;	integral component of membrane;ADP binding;NAD+ ADP-ribosyltransferase activity;
MSA	stress_response	BART1_0-p21506	Ubiquitin-like superfamily protein; FUNCTIONS IN: molecular_function unknown; LOCATED IN: cellular_component unknown; EXPRESSED IN: cultured cell; CONTAINS InterPro DOMAIN/s: Ubiquitin (InterPro:IPR000626); BEST Arabidopsis thaliana protein match is: ubiquitin family protein (TAIR:AT3G06455.1); Has 9247 Blast hits to 4627 proteins in 669 species: Archae - 0; Bacteria - 50; Metazoa - 4022; Fungi -…	replication stress response regulator SDE2	Splicing factor 3a, subunit 3	GO:0005634;	nucleus;
MSA	stress_response	BART1_0-p41420	RADICAL-INDUCED CELL DEATH1 (RCD1); CONTAINS InterPro DOMAIN/s: WWE domain (InterPro:IPR004170), Poly(ADP-ribose) polymerase, catalytic domain (InterPro:IPR012317), RST domain of plant C-terminal (InterPro:IPR022003); BEST Arabidopsis thaliana protein match is: similar to RCD one 1 (TAIR:AT2G35510.1); Has 179 Blast hits to 178 proteins in 19 species: Archae - 0; Bacteria - 0; Metazoa - 7; Fungi -…	Inactive poly	Poly [ADP-ribose] polymerase	GO:0016021;GO:0003950;	integral component of membrane;NAD+ ADP-ribosyltransferase activity;
MSA	stress_response	BART1_0-p58595	RADICAL-INDUCED CELL DEATH1 (RCD1); CONTAINS InterPro DOMAIN/s: WWE domain (InterPro:IPR004170), Poly(ADP-ribose) polymerase, catalytic domain (InterPro:IPR012317), RST domain of plant C-terminal (InterPro:IPR022003); BEST Arabidopsis thaliana protein match is: similar to RCD one 1 (TAIR:AT2G35510.1); Has 179 Blast hits to 178 proteins in 19 species: Archae - 0; Bacteria - 0; Metazoa - 7; Fungi -…	Inactive poly [ADP-ribose] polymerase RCD1-like (Fragment)	NA	GO:0016021;GO:0003950;	integral component of membrane;NAD+ ADP-ribosyltransferase activity;
MSA	stress_response	BART1_0-p54390	multiprotein bridging factor 1C (MBF1C); CONTAINS InterPro DOMAIN/s: Lambda repressor-like, DNA-binding (InterPro:IPR010982), Multiprotein bridging factor 1, N-terminal (InterPro:IPR013729), Helix-turn-helix type 3 (InterPro:IPR001387); BEST Arabidopsis thaliana protein match is: multiprotein bridging factor 1B (TAIR:AT3G58680.1); Has 715 Blast hits to 715 proteins in 278 species: Archae - 65; Ba…	Ethylene-responsive transcriptional coactivator	Multiprotein-bridging factor, putative	GO:0016887;GO:0006355;GO:0004672;GO:0009873;GO:0005730;GO:0006468;GO:0009414;GO:0003677;GO:0005524;GO:0009408;GO:1903508;GO:0003700;GO:0009737;GO:0006812;GO:0003713;GO:0005737;GO:0046872;GO:0010628;GO:0016021;GO:0003729;GO:0016775;GO:0140299;	ATPase activity;regulation of transcription, DNA-templated;protein kinase activity;ethylene-activated signaling pathway;nucleolus;protein phosphorylation;response to water deprivation;DNA binding;ATP binding;response to heat;positive regulation of nucleic acid-templated transcription;DNA-binding transcription factor activity;response to abscisic acid;cation transport;transcription coactivator act…
MSA	stress_response	BART1_0-p55658	HEAT-STRESS-ASSOCIATED 32 (HSA32); FUNCTIONS IN: catalytic activity; INVOLVED IN: response to heat, heat acclimation; LOCATED IN: cellular_component unknown; EXPRESSED IN: male gametophyte, pollen tube; EXPRESSED DURING: M germinated pollen stage; CONTAINS InterPro DOMAIN/s: Aldolase-type TIM barrel (InterPro:IPR013785), (2R)-phospho-3-sulpholactate synthase, ComA (InterPro:IPR003830), Peptidase …	Phosphosulfolactate synthase	Phosphosulfolactate synthase-related protein	GO:0010286;GO:0008270;GO:0006351;GO:0000786;GO:0000981;GO:0006357;GO:0010608;GO:0005634;GO:0003677;GO:0005524;GO:0050662;GO:0003824;GO:0046982;GO:0006508;GO:0016021;	heat acclimation;zinc ion binding;transcription, DNA-templated;nucleosome;DNA-binding transcription factor activity, RNA polymerase II-specific;regulation of transcription by RNA polymerase II;posttranscriptional regulation of gene expression;nucleus;DNA binding;ATP binding;coenzyme binding;catalytic activity;protein heterodimerization activity;proteolysis;integral component of membrane;
MSA	stress_response	BART1_0-p05808	heat shock transcription factor A6B (HSFA6B); FUNCTIONS IN: DNA binding, sequence-specific DNA binding transcription factor activity; INVOLVED IN: regulation of transcription, DNA-dependent; LOCATED IN: nucleus; EXPRESSED IN: root; CONTAINS InterPro DOMAIN/s: Winged helix-turn-helix transcription repressor DNA-binding (InterPro:IPR011991), Heat shock factor (HSF)-type, DNA-binding (InterPro:IPR00…	HSF-type DNA-binding domain containing protein, expressed	Heat shock transcription factor	GO:0042802;GO:0015299;GO:0019509;GO:0003690;GO:1902600;GO:0006355;GO:0043565;GO:0005634;GO:0001012;GO:0003700;GO:1903508;GO:0009408;GO:0034605;GO:0005737;GO:0005506;GO:0010309;GO:0010628;GO:0016021;GO:0033554;GO:0055114;	identical protein binding;solute:proton antiporter activity;L-methionine salvage from methylthioadenosine;double-stranded DNA binding;proton transmembrane transport;regulation of transcription, DNA-templated;sequence-specific DNA binding;nucleus;RNA polymerase II regulatory region DNA binding;DNA-binding transcription factor activity;positive regulation of nucleic acid-templated transcription;res…
MSA	stress_response	BART1_0-p30876	heat shock transcription factor A2 (HSFA2); FUNCTIONS IN: DNA binding, transcription activator activity, sequence-specific DNA binding transcription factor activity; INVOLVED IN: in 7 processes; LOCATED IN: nucleus; EXPRESSED IN: 8 plant structures; EXPRESSED DURING: 4 anthesis, C globular stage, petal differentiation and expansion stage; CONTAINS InterPro DOMAIN/s: Winged helix-turn-helix transc…	HSF-type DNA-binding domain containing protein, expressed	Heat shock transcription factor	GO:0042802;GO:0010286;GO:0019509;GO:0044212;GO:0003690;GO:0009644;GO:0006355;GO:0043565;GO:0042542;GO:0005634;GO:0001012;GO:0003700;GO:1903508;GO:0034605;GO:0005737;GO:0005506;GO:0010309;GO:0010628;GO:0016021;GO:0034620;GO:0055114;GO:0071456;GO:0010200;	identical protein binding;heat acclimation;L-methionine salvage from methylthioadenosine;transcription regulatory region DNA binding;double-stranded DNA binding;response to high light intensity;regulation of transcription, DNA-templated;sequence-specific DNA binding;response to hydrogen peroxide;nucleus;RNA polymerase II regulatory region DNA binding;DNA-binding transcription factor activity;posi…
MSA	stress_response	BART1_0-p39891	heat shock transcription factor A6B (HSFA6B); FUNCTIONS IN: DNA binding, sequence-specific DNA binding transcription factor activity; INVOLVED IN: regulation of transcription, DNA-dependent; LOCATED IN: nucleus; EXPRESSED IN: root; CONTAINS InterPro DOMAIN/s: Winged helix-turn-helix transcription repressor DNA-binding (InterPro:IPR011991), Heat shock factor (HSF)-type, DNA-binding (InterPro:IPR00…	HSF-type DNA-binding domain containing protein, expressed	Heat shock transcription factor	GO:0042802;GO:0019509;GO:0003690;GO:0006355;GO:0043565;GO:0005634;GO:0001012;GO:0003700;GO:1903508;GO:0034605;GO:0005737;GO:0005506;GO:0010309;GO:0010628;GO:0016021;GO:0055114;	identical protein binding;L-methionine salvage from methylthioadenosine;double-stranded DNA binding;regulation of transcription, DNA-templated;sequence-specific DNA binding;nucleus;RNA polymerase II regulatory region DNA binding;DNA-binding transcription factor activity;positive regulation of nucleic acid-templated transcription;cellular response to heat;cytoplasm;iron ion binding;acireductone di…
MSA	stress_response	BART1_0-p08034	heat shock transcription factor A6B (HSFA6B); FUNCTIONS IN: DNA binding, sequence-specific DNA binding transcription factor activity; INVOLVED IN: regulation of transcription, DNA-dependent; LOCATED IN: nucleus; EXPRESSED IN: root; CONTAINS InterPro DOMAIN/s: Winged helix-turn-helix transcription repressor DNA-binding (InterPro:IPR011991), Heat shock factor (HSF)-type, DNA-binding (InterPro:IPR00…	Heat shock transcription factor	Heat shock transcription factor	GO:0042802;GO:0019509;GO:0003690;GO:0006355;GO:0043565;GO:0005634;GO:0001012;GO:0003700;GO:1903508;GO:0034605;GO:0005737;GO:0005506;GO:0010309;GO:0010628;GO:0055114;	identical protein binding;L-methionine salvage from methylthioadenosine;double-stranded DNA binding;regulation of transcription, DNA-templated;sequence-specific DNA binding;nucleus;RNA polymerase II regulatory region DNA binding;DNA-binding transcription factor activity;positive regulation of nucleic acid-templated transcription;cellular response to heat;cytoplasm;iron ion binding;acireductone di…
MSA	stress_response	BART1_0-p37902	AT-HSFB2B; FUNCTIONS IN: transcription repressor activity, sequence-specific DNA binding transcription factor activity; INVOLVED IN: response to chitin; LOCATED IN: nucleus; EXPRESSED IN: 24 plant structures; EXPRESSED DURING: 14 growth stages; CONTAINS InterPro DOMAIN/s: Winged helix-turn-helix transcription repressor DNA-binding (InterPro:IPR011991), Heat shock factor (HSF)-type, DNA-binding (I…	Heat shock factor	Heat shock transcription factor	GO:0008270;GO:0003690;GO:0004252;GO:0006355;GO:0008356;GO:0043565;GO:0009966;GO:0005634;GO:0001012;GO:0004864;GO:0003700;GO:1903508;GO:0032515;GO:0034605;GO:0010628;GO:0006508;GO:0016021;	zinc ion binding;double-stranded DNA binding;serine-type endopeptidase activity;regulation of transcription, DNA-templated;asymmetric cell division;sequence-specific DNA binding;regulation of signal transduction;nucleus;RNA polymerase II regulatory region DNA binding;protein phosphatase inhibitor activity;DNA-binding transcription factor activity;positive regulation of nucleic acid-templated tran…
MSA	stress_response	BART1_0-p39893	heat shock transcription factor A6B (HSFA6B); FUNCTIONS IN: DNA binding, sequence-specific DNA binding transcription factor activity; INVOLVED IN: regulation of transcription, DNA-dependent; LOCATED IN: nucleus; EXPRESSED IN: root; CONTAINS InterPro DOMAIN/s: Winged helix-turn-helix transcription repressor DNA-binding (InterPro:IPR011991), Heat shock factor (HSF)-type, DNA-binding (InterPro:IPR00…	HSF-type DNA-binding domain containing protein, expressed	NA	GO:0016705;GO:0003690;GO:0043565;GO:1903507;GO:0001012;GO:0003700;GO:0034605;GO:0070084;GO:0005506;GO:2000113;GO:0070006;GO:0042802;GO:0019509;GO:0009644;GO:0006355;GO:0020037;GO:0005634;GO:0010629;GO:1903508;GO:0005515;GO:0005737;GO:0010309;GO:0010628;GO:0006508;GO:0016021;GO:0055114;	oxidoreductase activity, acting on paired donors, with incorporation or reduction of molecular oxygen;double-stranded DNA binding;sequence-specific DNA binding;negative regulation of nucleic acid-templated transcription;RNA polymerase II regulatory region DNA binding;DNA-binding transcription factor activity;cellular response to heat;protein initiator methionine removal;iron ion binding;negative …
MSA	stress_response	BART1_0-p51150	HSP20-like chaperones superfamily protein; CONTAINS InterPro DOMAIN/s: Heat shock protein Hsp20 (InterPro:IPR002068), HSP20-like chaperone (InterPro:IPR008978); BEST Arabidopsis thaliana protein match is: mitochondrion-localized small heat shock protein 23.6 (TAIR:AT4G25200.1); Has 3995 Blast hits to 3995 proteins in 1037 species: Archae - 138; Bacteria - 2214; Metazoa - 5; Fungi - 114; Plants - …	26.2 kDa heat shock protein, mitochondrial	Heat-shock protein, putative	GO:0003677;GO:0003700;GO:0009408;GO:0005739;GO:0006970;GO:0006355;GO:0051082;	DNA binding;DNA-binding transcription factor activity;response to heat;mitochondrion;response to osmotic stress;regulation of transcription, DNA-templated;unfolded protein binding;
MSA	stress_response	BART1_0-p05238	heat shock protein 101 (HSP101); FUNCTIONS IN: protein binding, ATPase activity, ATP binding; INVOLVED IN: response to high light intensity, response to hydrogen peroxide, response to heat, protein unfolding; EXPRESSED IN: 12 plant structures; EXPRESSED DURING: 6 growth stages; CONTAINS InterPro DOMAIN/s: Clp ATPase, C-terminal (InterPro:IPR019489), ATPase, AAA+ type, core (InterPro:IPR003593), A…	ATP-dependent Clp protease ATP-binding subunit ClpB	ATP-dependent chaperone ClpB	GO:0009570;GO:0019538;GO:0045727;GO:0009941;GO:0009644;GO:0042542;GO:0008233;GO:0043335;GO:0005524;GO:0005634;GO:0034605;GO:0005515;GO:0016021;GO:0005829;	chloroplast stroma;protein metabolic process;positive regulation of translation;chloroplast envelope;response to high light intensity;response to hydrogen peroxide;peptidase activity;protein unfolding;ATP binding;nucleus;cellular response to heat;protein binding;integral component of membrane;cytosol;
MSA	stress_response	BART1_0-p26304	ankyrin repeat family protein; FUNCTIONS IN: binding; INVOLVED IN: biological_process unknown; LOCATED IN: cellular_component unknown; EXPRESSED IN: 22 plant structures; EXPRESSED DURING: 14 growth stages; CONTAINS InterPro DOMAIN/s: Tetratricopeptide-like helical (InterPro:IPR011990), Ankyrin repeat-containing domain (InterPro:IPR020683), Tetratricopeptide repeat-containing (InterPro:IPR013026),…	Heat shock protein STI	Ankyrin repeat family protein	GO:0016788;GO:0008270;GO:0002090;GO:0042803;GO:0015074;GO:0003676;GO:0004842;GO:0030318;GO:0048471;GO:0016021;GO:0031398;GO:0031410;GO:0016567;	hydrolase activity, acting on ester bonds;zinc ion binding;regulation of receptor internalization;protein homodimerization activity;DNA integration;nucleic acid binding;ubiquitin-protein transferase activity;melanocyte differentiation;perinuclear region of cytoplasm;integral component of membrane;positive regulation of protein ubiquitination;cytoplasmic vesicle;protein ubiquitination;
MSA	stress_response	BART1_0-p04942	heat shock protein 70 (HSP70); FUNCTIONS IN: ATP binding; INVOLVED IN: in 9 processes; LOCATED IN: cytosol, mitochondrion, cell wall, plasma membrane; EXPRESSED IN: 23 plant structures; EXPRESSED DURING: 11 growth stages; CONTAINS InterPro DOMAIN/s: Heat shock protein 70, conserved site (InterPro:IPR018181), Heat shock protein Hsp70 (InterPro:IPR001023), Heat shock protein 70 (InterPro:IPR013126)…	Cell-autonomous heat shock cognate protein 70	70 kDa heat shock protein	GO:0031072;GO:0032440;GO:0051085;GO:0051082;GO:0042026;GO:0009615;GO:0005886;GO:0042623;GO:0005524;GO:0034605;GO:0044183;GO:0005737;GO:0043231;GO:0005618;GO:0034620;GO:0055114;GO:0051787;	heat shock protein binding;2-alkenal reductase [NAD(P)] activity;chaperone cofactor-dependent protein refolding;unfolded protein binding;protein refolding;response to virus;plasma membrane;ATPase activity, coupled;ATP binding;cellular response to heat;protein folding chaperone;cytoplasm;intracellular membrane-bounded organelle;cell wall;cellular response to unfolded protein;oxidation-reduction pr…
MSA	stress_response	BART1_0-p22146	heat shock protein 101 (HSP101); FUNCTIONS IN: protein binding, ATPase activity, ATP binding; INVOLVED IN: response to high light intensity, response to hydrogen peroxide, response to heat, protein unfolding; EXPRESSED IN: 12 plant structures; EXPRESSED DURING: 6 growth stages; CONTAINS InterPro DOMAIN/s: Clp ATPase, C-terminal (InterPro:IPR019489), ATPase, AAA+ type, core (InterPro:IPR003593), A…	Chaperone protein ClpB1 (Fragment)	Chaperone clpb, putative	GO:0009570;GO:0019538;GO:0140096;GO:0045727;GO:0009941;GO:0009644;GO:0042542;GO:0008233;GO:0043335;GO:0005524;GO:0005634;GO:0034605;GO:0005515;GO:0016021;GO:0005829;GO:0016787;	chloroplast stroma;protein metabolic process;catalytic activity, acting on a protein;positive regulation of translation;chloroplast envelope;response to high light intensity;response to hydrogen peroxide;peptidase activity;protein unfolding;ATP binding;nucleus;cellular response to heat;protein binding;integral component of membrane;cytosol;hydrolase activity;
MSA	stress_response	BART1_0-p37203	HEAT SHOCK PROTEIN 81.4 (Hsp81.4); FUNCTIONS IN: unfolded protein binding, ATP binding; INVOLVED IN: protein folding, response to stress; LOCATED IN: cytosol, apoplast, cell wall, nucleus, plasma membrane; EXPRESSED IN: male gametophyte, cultured cell, pollen tube; EXPRESSED DURING: L mature pollen stage, M germinated pollen stage; CONTAINS InterPro DOMAIN/s: Chaperone protein htpG (InterPro:IPR0…	Heat shock protein 90	NA	GO:0016887;GO:0010187;GO:0010286;GO:0009651;GO:0090332;GO:0005794;GO:0009414;GO:0005524;GO:0034605;GO:0009506;GO:0009908;GO:0048366;GO:0005829;GO:0003729;GO:0051082;GO:0006457;GO:0005886;GO:0009986;GO:0009816;GO:0005634;GO:0048471;GO:0016020;GO:0005739;GO:0051131;GO:0016021;GO:0032991;GO:0050821;GO:0071944;	ATPase activity;negative regulation of seed germination;heat acclimation;response to salt stress;stomatal closure;Golgi apparatus;response to water deprivation;ATP binding;cellular response to heat;plasmodesma;flower development;leaf development;cytosol;mRNA binding;unfolded protein binding;protein folding;plasma membrane;cell surface;defense response to bacterium, incompatible interaction;nucleu…
MSA	stress_response	BART1_0-p29551	Chaperone DnaJ-domain superfamily protein; FUNCTIONS IN: heat shock protein binding; INVOLVED IN: protein folding, response to cyclopentenone; LOCATED IN: cellular_component unknown; EXPRESSED IN: 23 plant structures; EXPRESSED DURING: 15 growth stages; CONTAINS InterPro DOMAIN/s: Molecular chaperone, heat shock protein, Hsp40, DnaJ (InterPro:IPR015609), Heat shock protein DnaJ, N-terminal (Inter…	DnaJ homolog subfamily B member 6-A	Chaperone protein dnaJ	GO:0031072;GO:0008270;GO:0006260;GO:0038023;GO:0051082;GO:0006457;GO:0006952;GO:0005634;GO:0004864;GO:0005524;GO:0009408;GO:0009738;GO:0032515;GO:0005737;GO:0010427;GO:0016021;	heat shock protein binding;zinc ion binding;DNA replication;signaling receptor activity;unfolded protein binding;protein folding;defense response;nucleus;protein phosphatase inhibitor activity;ATP binding;response to heat;abscisic acid-activated signaling pathway;negative regulation of phosphoprotein phosphatase activity;cytoplasm;abscisic acid binding;integral component of membrane;
MSA	stress_response	BART1_0-p39716	DNAJ homologue 3 (ATJ3); FUNCTIONS IN: unfolded protein binding, heat shock protein binding, ATP binding; INVOLVED IN: protein folding, response to salt stress, regulation of ATPase activity; LOCATED IN: nucleolus, cell wall, plasma membrane; EXPRESSED IN: 28 plant structures; EXPRESSED DURING: 15 growth stages; CONTAINS InterPro DOMAIN/s: Molecular chaperone, heat shock protein, Hsp40, DnaJ (Int…	DnaJ-class molecular chaperone	Chaperone protein dnaJ, putative	GO:0031072;GO:0009651;GO:0043232;GO:0051082;GO:0006457;GO:0009911;GO:0044446;GO:0005886;GO:0048573;GO:0005524;GO:0005634;GO:0009408;GO:0009506;GO:0046872;GO:0070013;GO:0043462;GO:0005618;GO:0016021;GO:0005829;	heat shock protein binding;response to salt stress;intracellular non-membrane-bounded organelle;unfolded protein binding;protein folding;positive regulation of flower development;intracellular organelle part;plasma membrane;photoperiodism, flowering;ATP binding;nucleus;response to heat;plasmodesma;metal ion binding;intracellular organelle lumen;regulation of ATPase activity;cell wall;integral com…
MSA	stress_response	BART1_0-p32000	mitochondrial HSO70 2 (MTHSC70-2); FUNCTIONS IN: ATP binding; INVOLVED IN: protein folding, response to cadmium ion, response to salt stress, response to virus, response to heat; LOCATED IN: mitochondrion, cell wall, plasma membrane, chloroplast, mitochondrial matrix; EXPRESSED IN: 26 plant structures; EXPRESSED DURING: 16 growth stages; CONTAINS InterPro DOMAIN/s: Heat shock protein 70, conserve…	Heat shock protein, mitochondrial	Chaperone DnaK	GO:0031072;GO:0009651;GO:0032440;GO:0051082;GO:0046686;GO:0006457;GO:0005774;GO:0009615;GO:0042623;GO:0005524;GO:0009408;GO:0009507;GO:0044183;GO:0005739;GO:0005618;GO:0034620;GO:0055114;GO:0051787;	heat shock protein binding;response to salt stress;2-alkenal reductase [NAD(P)] activity;unfolded protein binding;response to cadmium ion;protein folding;vacuolar membrane;response to virus;ATPase activity, coupled;ATP binding;response to heat;chloroplast;protein folding chaperone;mitochondrion;cell wall;cellular response to unfolded protein;oxidation-reduction process;misfolded protein binding;
MSA	stress_response	BART1_0-p52055	heat shock protein 81-3 (HSP81-3); FUNCTIONS IN: unfolded protein binding, ATP binding; INVOLVED IN: protein folding, response to heat, cellular response to calcium ion; LOCATED IN: cytosol, nucleolus, plasma membrane, membrane; EXPRESSED IN: 6 plant structures; EXPRESSED DURING: seed development stages; CONTAINS InterPro DOMAIN/s: Chaperone protein htpG (InterPro:IPR001404), Heat shock protein H…	Heat shock protein 90-2	NA	GO:0005524;GO:0048471;GO:0034605;GO:0016021;GO:0005829;GO:0051082;GO:0032991;GO:0006457;GO:0050821;GO:0005886;GO:0009986;	ATP binding;perinuclear region of cytoplasm;cellular response to heat;integral component of membrane;cytosol;unfolded protein binding;protein-containing complex;protein folding;protein stabilization;plasma membrane;cell surface;
MSA	stress_response	BART1_0-p52054	heat shock protein 81-3 (HSP81-3); FUNCTIONS IN: unfolded protein binding, ATP binding; INVOLVED IN: protein folding, response to heat, cellular response to calcium ion; LOCATED IN: cytosol, nucleolus, plasma membrane, membrane; EXPRESSED IN: 6 plant structures; EXPRESSED DURING: seed development stages; CONTAINS InterPro DOMAIN/s: Chaperone protein htpG (InterPro:IPR001404), Heat shock protein H…	Cytosolic heat shock protein 90	Heat shock protein 90	GO:0005524;GO:0048471;GO:0034605;GO:0005829;GO:0051082;GO:0032991;GO:0006457;GO:0050821;GO:0005886;GO:0009986;	ATP binding;perinuclear region of cytoplasm;cellular response to heat;cytosol;unfolded protein binding;protein-containing complex;protein folding;protein stabilization;plasma membrane;cell surface;
MSA	stress_response	BART1_0-p29951	heat shock protein 17.4 (HSP17.4); INVOLVED IN: response to heat; LOCATED IN: cellular_component unknown; EXPRESSED IN: 15 plant structures; EXPRESSED DURING: M germinated pollen stage, LP.04 four leaves visible, 4 anthesis, C globular stage, petal differentiation and expansion stage; CONTAINS InterPro DOMAIN/s: Heat shock protein Hsp20 (InterPro:IPR002068), HSP20-like chaperone (InterPro:IPR0089…	CI small heat shock protein 2	Heat-shock protein, putative	GO:0042802;GO:0009651;GO:0046688;GO:0051082;GO:0046686;GO:0042542;GO:0006457;GO:0043621;GO:0044424;GO:0043227;GO:0045471;GO:0005524;GO:0009408;GO:0046685;GO:0016021;GO:0016032;GO:0032991;GO:0016740;GO:0050821;GO:0051259;	identical protein binding;response to salt stress;response to copper ion;unfolded protein binding;response to cadmium ion;response to hydrogen peroxide;protein folding;protein self-association;intracellular part;membrane-bounded organelle;response to ethanol;ATP binding;response to heat;response to arsenic-containing substance;integral component of membrane;viral process;protein-containing comple…
MSA	stress_response	BART1_0-p18615	17.6 kDa class II heat shock protein (HSP17.6II); CONTAINS InterPro DOMAIN/s: Heat shock protein Hsp20 (InterPro:IPR002068), HSP20-like chaperone (InterPro:IPR008978); BEST Arabidopsis thaliana protein match is: heat shock protein 17.6A (TAIR:AT5G12030.1); Has 1807 Blast hits to 1807 proteins in 277 species: Archae - 0; Bacteria - 0; Metazoa - 736; Fungi - 347; Plants - 385; Viruses - 0; Other Eu…	Small heat shock protein HSP17.8	Heat-shock protein, putative	GO:0009651;GO:0009644;GO:0051082;GO:0042542;GO:0006457;GO:0043621;GO:0006972;GO:0020037;GO:0004601;GO:0009408;GO:0005737;GO:0098869;GO:0055114;GO:0051259;	response to salt stress;response to high light intensity;unfolded protein binding;response to hydrogen peroxide;protein folding;protein self-association;hyperosmotic response;heme binding;peroxidase activity;response to heat;cytoplasm;cellular oxidant detoxification;oxidation-reduction process;protein complex oligomerization;
MSA	stress_response	BART1_0-p47152	HSP20-like chaperones superfamily protein; CONTAINS InterPro DOMAIN/s: Heat shock protein Hsp20 (InterPro:IPR002068), HSP20-like chaperone (InterPro:IPR008978); BEST Arabidopsis thaliana protein match is: heat shock protein 17.6A (TAIR:AT5G12030.1); Has 4491 Blast hits to 4491 proteins in 1181 species: Archae - 166; Bacteria - 2520; Metazoa - 2; Fungi - 140; Plants - 1242; Viruses - 0; Other Euka…	NA	Heat-shock protein, putative	GO:0044815;GO:0009651;GO:0004185;GO:0043621;GO:0043228;GO:0043227;GO:0009414;GO:0009409;GO:0009408;GO:0003700;GO:0045893;GO:0010152;GO:0042803;GO:0009644;GO:0051082;GO:0042542;GO:0044422;GO:0006457;GO:0044424;GO:0009845;GO:0006334;GO:0003677;GO:0009738;GO:0006508;GO:0032993;GO:0051259;	DNA packaging complex;response to salt stress;serine-type carboxypeptidase activity;protein self-association;non-membrane-bounded organelle;membrane-bounded organelle;response to water deprivation;response to cold;response to heat;DNA-binding transcription factor activity;positive regulation of transcription, DNA-templated;pollen maturation;protein homodimerization activity;response to high light…
MSA	stress_response	BART1_0-p07178	heat shock protein 90.1 (HSP90.1); FUNCTIONS IN: unfolded protein binding, ATP binding; INVOLVED IN: defense response to bacterium, response to heat, response to arsenic; LOCATED IN: cytosol, cell wall, plasma membrane; EXPRESSED IN: 25 plant structures; EXPRESSED DURING: 14 growth stages; CONTAINS InterPro DOMAIN/s: Chaperone protein htpG (InterPro:IPR001404), Heat shock protein Hsp90, conserved…	Molecular chaperone HtpG	Heat shock protein 90	GO:0005524;GO:0009816;GO:0048471;GO:0034605;GO:0005829;GO:0051082;GO:0032991;GO:0006457;GO:0050821;GO:0005886;GO:0009986;	ATP binding;defense response to bacterium, incompatible interaction;perinuclear region of cytoplasm;cellular response to heat;cytosol;unfolded protein binding;protein-containing complex;protein folding;protein stabilization;plasma membrane;cell surface;
MSA	stress_response	BART1_0-p18632	17.6 kDa class II heat shock protein (HSP17.6II); CONTAINS InterPro DOMAIN/s: Heat shock protein Hsp20 (InterPro:IPR002068), HSP20-like chaperone (InterPro:IPR008978); BEST Arabidopsis thaliana protein match is: heat shock protein 17.6A (TAIR:AT5G12030.1); Has 1807 Blast hits to 1807 proteins in 277 species: Archae - 0; Bacteria - 0; Metazoa - 736; Fungi - 347; Plants - 385; Viruses - 0; Other Eu…	Small heat shock protein HSP17.8	Heat shock protein	GO:0009651;GO:0009644;GO:0051082;GO:0042542;GO:0006457;GO:0043621;GO:0020037;GO:0004601;GO:0009408;GO:0005737;GO:0098869;GO:0055114;GO:0051259;	response to salt stress;response to high light intensity;unfolded protein binding;response to hydrogen peroxide;protein folding;protein self-association;heme binding;peroxidase activity;response to heat;cytoplasm;cellular oxidant detoxification;oxidation-reduction process;protein complex oligomerization;
MSA	stress_response	BART1_0-p18631	17.6 kDa class II heat shock protein (HSP17.6II); CONTAINS InterPro DOMAIN/s: Heat shock protein Hsp20 (InterPro:IPR002068), HSP20-like chaperone (InterPro:IPR008978); BEST Arabidopsis thaliana protein match is: heat shock protein 17.6A (TAIR:AT5G12030.1); Has 1807 Blast hits to 1807 proteins in 277 species: Archae - 0; Bacteria - 0; Metazoa - 736; Fungi - 347; Plants - 385; Viruses - 0; Other Eu…	Small heat shock protein HSP17.8	Heat shock protein	GO:0009651;GO:0009644;GO:0051082;GO:0042542;GO:0006457;GO:0043621;GO:0006972;GO:0020037;GO:0004601;GO:0009408;GO:0005737;GO:0098869;GO:0055114;GO:0051259;	response to salt stress;response to high light intensity;unfolded protein binding;response to hydrogen peroxide;protein folding;protein self-association;hyperosmotic response;heme binding;peroxidase activity;response to heat;cytoplasm;cellular oxidant detoxification;oxidation-reduction process;protein complex oligomerization;
MSA	stress_response	BART1_0-p16195	heat shock protein 18.2 (HSP18.2); CONTAINS InterPro DOMAIN/s: Heat shock protein Hsp20 (InterPro:IPR002068), HSP20-like chaperone (InterPro:IPR008978); BEST Arabidopsis thaliana protein match is: HSP20-like chaperones superfamily protein (TAIR:AT1G53540.1); Has 1807 Blast hits to 1807 proteins in 277 species: Archae - 0; Bacteria - 0; Metazoa - 736; Fungi - 347; Plants - 385; Viruses - 0; Other …	NA	Heat shock protein	NA	NA
MSA	stress_response	BART1_0-p27157	ATHSP22.0; FUNCTIONS IN: molecular_function unknown; INVOLVED IN: response to heat; LOCATED IN: endomembrane system; EXPRESSED IN: 8 plant structures; EXPRESSED DURING: M germinated pollen stage, 4 anthesis, C globular stage, petal differentiation and expansion stage; CONTAINS InterPro DOMAIN/s: Heat shock protein Hsp20 (InterPro:IPR002068), HSP20-like chaperone (InterPro:IPR008978); BEST Arabido…	Small heat shock protein HSP	Heat-shock protein, putative	GO:0009651;GO:0005783;GO:0051082;GO:0042542;GO:0004674;GO:0006457;GO:0006468;GO:0043621;GO:0044446;GO:0009408;GO:0070013;GO:0016021;GO:0051259;	response to salt stress;endoplasmic reticulum;unfolded protein binding;response to hydrogen peroxide;protein serine/threonine kinase activity;protein folding;protein phosphorylation;protein self-association;intracellular organelle part;response to heat;intracellular organelle lumen;integral component of membrane;protein complex oligomerization;
MSA	stress_response	BART1_0-p47160	Chaperone DnaJ-domain superfamily protein; FUNCTIONS IN: heat shock protein binding; INVOLVED IN: protein folding; LOCATED IN: cellular_component unknown; EXPRESSED IN: 19 plant structures; EXPRESSED DURING: 11 growth stages; CONTAINS InterPro DOMAIN/s: Molecular chaperone, heat shock protein, Hsp40, DnaJ (InterPro:IPR015609), Heat shock protein DnaJ, N-terminal (InterPro:IPR001623); BEST Arabido…	Chaperone DnaJ-domain superfamily protein	Chaperone protein dnaJ	GO:0016021;	integral component of membrane;
MSA	stress_response	BART1_0-p46071	Chaperone DnaJ-domain superfamily protein; FUNCTIONS IN: unfolded protein binding, heat shock protein binding; INVOLVED IN: protein folding; LOCATED IN: cellular_component unknown; EXPRESSED IN: 24 plant structures; EXPRESSED DURING: 15 growth stages; CONTAINS InterPro DOMAIN/s: Molecular chaperone, heat shock protein, Hsp40, DnaJ (InterPro:IPR015609), Heat shock protein DnaJ, N-terminal (InterPr…	Chaperone protein DnaJ	Chaperone protein DnaJ	GO:0005634;GO:0046872;GO:0005737;GO:0016021;	nucleus;metal ion binding;cytoplasm;integral component of membrane;
MSA	stress_response	BART1_0-p29954	heat shock protein 17.4 (HSP17.4); INVOLVED IN: response to heat; LOCATED IN: cellular_component unknown; EXPRESSED IN: 15 plant structures; EXPRESSED DURING: M germinated pollen stage, LP.04 four leaves visible, 4 anthesis, C globular stage, petal differentiation and expansion stage; CONTAINS InterPro DOMAIN/s: Heat shock protein Hsp20 (InterPro:IPR002068), HSP20-like chaperone (InterPro:IPR0089…	Class I small heat shock protein 18 kDa	Heat-shock protein, putative	GO:0042802;GO:0009651;GO:0046688;GO:0051082;GO:0046686;GO:0042542;GO:0006457;GO:0043621;GO:0044424;GO:0043227;GO:0045471;GO:0005524;GO:0009408;GO:0046685;GO:0016021;GO:0016032;GO:0032991;GO:0016740;GO:0050821;GO:0051259;	identical protein binding;response to salt stress;response to copper ion;unfolded protein binding;response to cadmium ion;response to hydrogen peroxide;protein folding;protein self-association;intracellular part;membrane-bounded organelle;response to ethanol;ATP binding;response to heat;response to arsenic-containing substance;integral component of membrane;viral process;protein-containing comple…
MSA	stress_response	BART1_0-p24196	Prefoldin chaperone subunit family protein; FUNCTIONS IN: unfolded protein binding; INVOLVED IN: protein folding; LOCATED IN: prefoldin complex; EXPRESSED IN: pollen tube; CONTAINS InterPro DOMAIN/s: Prefoldin alpha-like (InterPro:IPR004127), Prefoldin (InterPro:IPR009053); Has 429 Blast hits to 422 proteins in 142 species: Archae - 27; Bacteria - 8; Metazoa - 215; Fungi - 17; Plants - 37; Viruse…	Prefoldin chaperone subunit family protein	Prefoldin subunit 5	GO:0016272;GO:0051082;GO:0006457;	prefoldin complex;unfolded protein binding;protein folding;
MSA	stress_response	BART1_0-p52146	PDI-like 1-3 (PDIL1-3); FUNCTIONS IN: protein disulfide isomerase activity; INVOLVED IN: response to endoplasmic reticulum stress; LOCATED IN: endoplasmic reticulum, plasma membrane, chloroplast; EXPRESSED IN: 27 plant structures; EXPRESSED DURING: 13 growth stages; CONTAINS InterPro DOMAIN/s: Thioredoxin fold (InterPro:IPR012335), Disulphide isomerase (InterPro:IPR005788), Thioredoxin domain (In…	NA	Protein disulfide-isomerase	NA	NA
MSA	stress_response	BART1_0-p42944	PDI-like 1-3 (PDIL1-3); FUNCTIONS IN: protein disulfide isomerase activity; INVOLVED IN: response to endoplasmic reticulum stress; LOCATED IN: endoplasmic reticulum, plasma membrane, chloroplast; EXPRESSED IN: 27 plant structures; EXPRESSED DURING: 13 growth stages; CONTAINS InterPro DOMAIN/s: Thioredoxin fold (InterPro:IPR012335), Disulphide isomerase (InterPro:IPR005788), Thioredoxin domain (In…	NA	Protein disulfide-isomerase	GO:0008194;GO:0140096;GO:0016758;GO:0045454;GO:0005783;GO:0006694;GO:0005774;GO:0006457;GO:0006979;GO:0009507;GO:0003854;GO:0003756;GO:0050662;GO:0070013;GO:0005739;GO:0016021;GO:0055114;GO:0016310;GO:0016301;GO:0034976;GO:0016864;	UDP-glycosyltransferase activity;catalytic activity, acting on a protein;transferase activity, transferring hexosyl groups;cell redox homeostasis;endoplasmic reticulum;steroid biosynthetic process;vacuolar membrane;protein folding;response to oxidative stress;chloroplast;3-beta-hydroxy-delta5-steroid dehydrogenase activity;protein disulfide isomerase activity;coenzyme binding;intracellular organe…
MSA	transcription_translation	BART1_0-p39966	DREB2A-interacting protein 1 (DRIP1); CONTAINS InterPro DOMAIN/s: Zinc finger, RING-type, conserved site (InterPro:IPR017907), Zinc finger, RING-type (InterPro:IPR001841), Zinc finger, C3HC4 RING-type (InterPro:IPR018957); BEST Arabidopsis thaliana protein match is: DREB2A-interacting protein 2 (TAIR:AT2G30580.1); Has 2055 Blast hits to 2008 proteins in 210 species: Archae - 0; Bacteria - 27; Met…	E3 ubiquitin protein ligase DRIP2	E3 ubiquitin protein ligase DRIP2	GO:0046872;GO:0016272;GO:0016021;GO:0051082;GO:0008168;GO:0003682;GO:0006457;GO:0016874;GO:0032259;	metal ion binding;prefoldin complex;integral component of membrane;unfolded protein binding;methyltransferase activity;chromatin binding;protein folding;ligase activity;methylation;
MSA	transcription_translation	BART1_0-p31844	Protein with RING/U-box and TRAF-like domains; FUNCTIONS IN: ubiquitin-protein ligase activity, zinc ion binding; INVOLVED IN: multicellular organismal development, ubiquitin-dependent protein catabolic process, protein ubiquitination; LOCATED IN: intracellular, nucleus; EXPRESSED IN: 24 plant structures; EXPRESSED DURING: 15 growth stages; CONTAINS InterPro DOMAIN/s: Zinc finger, C2H2-like (Inte…	E3 ubiquitin-protein ligase	E3 ubiquitin-protein ligase	GO:0005634;GO:0008270;GO:0007275;GO:0016874;GO:0006511;	nucleus;zinc ion binding;multicellular organism development;ligase activity;ubiquitin-dependent protein catabolic process;
MSA	transcription_translation	BART1_0-p17392	Protein with RING/U-box and TRAF-like domains; FUNCTIONS IN: ubiquitin-protein ligase activity, zinc ion binding; INVOLVED IN: multicellular organismal development, protein ubiquitination, ubiquitin-dependent protein catabolic process; LOCATED IN: nucleus; EXPRESSED IN: stem; CONTAINS InterPro DOMAIN/s: TRAF-like (InterPro:IPR008974), Seven-in-absentia protein, TRAF-like domain (InterPro:IPR01812…	E3 ubiquitin-protein ligase	E3 ubiquitin-protein ligase	GO:0005634;GO:0008270;GO:0007275;GO:0016874;GO:0006511;	nucleus;zinc ion binding;multicellular organism development;ligase activity;ubiquitin-dependent protein catabolic process;
MSA	transcription_translation	BART1_0-p03646	RING/U-box superfamily protein; FUNCTIONS IN: zinc ion binding; EXPRESSED IN: 22 plant structures; EXPRESSED DURING: 13 growth stages; CONTAINS InterPro DOMAIN/s: Zinc finger, RING-type (InterPro:IPR001841), Zinc finger, C3HC4 RING-type (InterPro:IPR018957); BEST Arabidopsis thaliana protein match is: RING/U-box superfamily protein (TAIR:AT1G23980.1); Has 9426 Blast hits to 9402 proteins in 296 s…	E3 ubiquitin-protein ligase	RING/U-box superfamily protein	GO:0061630;GO:0016746;GO:0031625;GO:0016021;GO:0016310;GO:0016301;GO:0016874;GO:0016567;GO:0006511;	ubiquitin protein ligase activity;transferase activity, transferring acyl groups;ubiquitin protein ligase binding;integral component of membrane;phosphorylation;kinase activity;ligase activity;protein ubiquitination;ubiquitin-dependent protein catabolic process;
MSA	transcription_translation	BART1_0-p49907	Protein with RING/U-box and TRAF-like domains; FUNCTIONS IN: ubiquitin-protein ligase activity, zinc ion binding; INVOLVED IN: multicellular organismal development, ubiquitin-dependent protein catabolic process, protein ubiquitination; LOCATED IN: intracellular, nucleus; EXPRESSED IN: 24 plant structures; EXPRESSED DURING: 15 growth stages; CONTAINS InterPro DOMAIN/s: Zinc finger, C2H2-like (Inte…	E3 ubiquitin-protein ligase	E3 ubiquitin-protein ligase	GO:0005634;GO:0008270;GO:0007275;GO:0016874;GO:0006511;	nucleus;zinc ion binding;multicellular organism development;ligase activity;ubiquitin-dependent protein catabolic process;
MSA	transcription_translation	BART1_0-p17378	Protein with RING/U-box and TRAF-like domains; FUNCTIONS IN: ubiquitin-protein ligase activity, zinc ion binding; INVOLVED IN: multicellular organismal development, ubiquitin-dependent protein catabolic process, protein ubiquitination; LOCATED IN: intracellular, nucleus; EXPRESSED IN: 24 plant structures; EXPRESSED DURING: 15 growth stages; CONTAINS InterPro DOMAIN/s: Zinc finger, C2H2-like (Inte…	E3 ubiquitin-protein ligase	E3 ubiquitin-protein ligase	GO:0005634;GO:0008270;GO:0007275;GO:0016021;GO:0016874;GO:0006511;	nucleus;zinc ion binding;multicellular organism development;integral component of membrane;ligase activity;ubiquitin-dependent protein catabolic process;
MSA	transcription_translation	BART1_0-p17371	Protein with RING/U-box and TRAF-like domains; FUNCTIONS IN: ubiquitin-protein ligase activity, zinc ion binding; INVOLVED IN: multicellular organismal development, ubiquitin-dependent protein catabolic process, protein ubiquitination; LOCATED IN: intracellular, nucleus; EXPRESSED IN: 24 plant structures; EXPRESSED DURING: 15 growth stages; CONTAINS InterPro DOMAIN/s: Zinc finger, C2H2-like (Inte…	E3 ubiquitin-protein ligase	E3 ubiquitin-protein ligase	GO:0005634;GO:0008270;GO:0007275;GO:0016021;GO:0016874;GO:0006511;	nucleus;zinc ion binding;multicellular organism development;integral component of membrane;ligase activity;ubiquitin-dependent protein catabolic process;
MSA	transcription_translation	BART1_0-p11378	Tetratricopeptide repeat (TPR)-like superfamily protein; FUNCTIONS IN: molecular_function unknown; INVOLVED IN: biological_process unknown; LOCATED IN: endomembrane system; CONTAINS InterPro DOMAIN/s: Pentatricopeptide repeat (InterPro:IPR002885); BEST Arabidopsis thaliana protein match is: Tetratricopeptide repeat (TPR)-like superfamily protein (TAIR:AT1G59720.1); Has 38274 Blast hits to 14497 p…	Acyl carrier protein	Pentatricopeptide repeat-containing protein	GO:0031047;	gene silencing by RNA;
MSA	transcription_translation	BART1_0-p40418	2-oxoglutarate-dependent dioxygenase family protein; FUNCTIONS IN: oxidoreductase activity; INVOLVED IN: biological_process unknown; LOCATED IN: cellular_component unknown; EXPRESSED IN: 13 plant structures; EXPRESSED DURING: 6 growth stages; CONTAINS InterPro DOMAIN/s: Oxoglutarate/iron-dependent oxygenase (InterPro:IPR005123); BEST Arabidopsis thaliana protein match is: 2-oxoglutarate-dependent…	Alpha-ketoglutarate-dependent dioxygenase AlkB	Alpha-ketoglutarate-dependent dioxygenase AlkB-like protein	GO:0051213;GO:0003735;GO:0008198;GO:0055114;GO:0005840;GO:0006412;	dioxygenase activity;structural constituent of ribosome;ferrous iron binding;oxidation-reduction process;ribosome;translation;
MSA	transcription_translation	BART1_0-p35040	CDC20.1; CONTAINS InterPro DOMAIN/s: WD40 repeat 2 (InterPro:IPR019782), WD40 repeat-like-containing domain (InterPro:IPR011046), WD40 repeat, conserved site (InterPro:IPR019775), WD40-repeat-containing domain (InterPro:IPR017986), WD40/YVTN repeat-like-containing domain (InterPro:IPR015943), WD40 repeat (InterPro:IPR001680), WD40 repeat, subgroup (InterPro:IPR019781); BEST Arabidopsis thaliana p…	Anaphase-promoting complex subunit cdc20	WD-repeat cell cycle regulatory protein	GO:0051301;GO:0097027;GO:1904668;GO:0010997;	cell division;ubiquitin-protein transferase activator activity;positive regulation of ubiquitin protein ligase activity;anaphase-promoting complex binding;
MSA	transcription_translation	BART1_0-p09121	SC35-like splicing factor 33 (SR33); FUNCTIONS IN: protein binding, RNA binding; INVOLVED IN: nuclear mRNA splicing, via spliceosome, RNA splicing; LOCATED IN: interchromatin granule, nuclear speck, nucleolus, plasma membrane; EXPRESSED IN: 25 plant structures; EXPRESSED DURING: 14 growth stages; CONTAINS InterPro DOMAIN/s: RNA recognition motif, RNP-1 (InterPro:IPR000504), Nucleotide-binding, al…	Arginine/serine-rich splicing factor SCL25B transcript IV	RNA binding protein	GO:0008270;GO:0003723;GO:0016021;	zinc ion binding;RNA binding;integral component of membrane;
MSA	transcription_translation	BART1_0-p04167	ARM repeat protein interacting with ABF2 (ARIA); FUNCTIONS IN: protein binding; INVOLVED IN: response to salt stress, negative regulation of seed germination, response to abscisic acid stimulus; LOCATED IN: nucleus, plasma membrane; EXPRESSED IN: 26 plant structures; EXPRESSED DURING: 15 growth stages; CONTAINS InterPro DOMAIN/s: BTB/POZ (InterPro:IPR013069), Armadillo-like helical (InterPro:IPR0…	ARM REPEAT PROTEIN INTERACTING WITH ABF2	ARM REPEAT PROTEIN INTERACTING WITH ABF2	GO:0005634;GO:0010187;GO:0009737;GO:0009651;GO:0070013;GO:0008285;GO:0016021;GO:0032993;GO:0044446;GO:0005886;GO:2000104;GO:0016787;	nucleus;negative regulation of seed germination;response to abscisic acid;response to salt stress;intracellular organelle lumen;negative regulation of cell population proliferation;integral component of membrane;protein-DNA complex;intracellular organelle part;plasma membrane;negative regulation of DNA-dependent DNA replication;hydrolase activity;
MSA	transcription_translation	BART1_0-p49199	Class II aminoacyl-tRNA and biotin synthetases superfamily protein; FUNCTIONS IN: aspartate-tRNA ligase activity, nucleotide binding, aminoacyl-tRNA ligase activity, nucleic acid binding, ATP binding; INVOLVED IN: response to cadmium ion, aspartyl-tRNA aminoacylation; LOCATED IN: chloroplast, cytoplasm; EXPRESSED IN: 25 plant structures; EXPRESSED DURING: 14 growth stages; CONTAINS InterPro DOMAI…	Aspartate--tRNA ligase 2 cytoplasmic	Aspartate--tRNA ligase	GO:0016866;GO:0016702;GO:0045202;GO:0042555;GO:0004046;GO:0006422;GO:0005524;GO:0044085;GO:0070062;GO:0043231;GO:0004815;GO:0017101;GO:1990904;GO:0050832;GO:0006270;GO:0043232;GO:0046686;GO:0003676;GO:0005634;GO:0003678;GO:0005515;GO:0003735;GO:0005737;GO:0046872;GO:0016021;GO:0016043;GO:0012505;GO:0055114;	intramolecular transferase activity;oxidoreductase activity, acting on single donors with incorporation of molecular oxygen, incorporation of two atoms of oxygen;synapse;MCM complex;aminoacylase activity;aspartyl-tRNA aminoacylation;ATP binding;cellular component biogenesis;extracellular exosome;intracellular membrane-bounded organelle;aspartate-tRNA ligase activity;aminoacyl-tRNA synthetase mult…
MSA	transcription_translation	BART1_0-p43354	Class II aminoacyl-tRNA and biotin synthetases superfamily protein; FUNCTIONS IN: aspartate-tRNA ligase activity, nucleotide binding, aminoacyl-tRNA ligase activity, nucleic acid binding, ATP binding; INVOLVED IN: response to cadmium ion, aspartyl-tRNA aminoacylation; LOCATED IN: chloroplast, cytoplasm; EXPRESSED IN: 25 plant structures; EXPRESSED DURING: 14 growth stages; CONTAINS InterPro DOMAI…	Aspartate--tRNA ligase, cytoplasmic (Fragment)	NA	GO:0016866;GO:0016702;GO:0045202;GO:0005694;GO:0006265;GO:0042555;GO:0004046;GO:0006422;GO:0005524;GO:0044085;GO:0070062;GO:0004815;GO:0017101;GO:1990904;GO:0006270;GO:0043232;GO:0003676;GO:0005634;GO:0003678;GO:0005515;GO:0003735;GO:0005737;GO:0016021;GO:0016043;GO:0055114;GO:0003917;	intramolecular transferase activity;oxidoreductase activity, acting on single donors with incorporation of molecular oxygen, incorporation of two atoms of oxygen;synapse;chromosome;DNA topological change;MCM complex;aminoacylase activity;aspartyl-tRNA aminoacylation;ATP binding;cellular component biogenesis;extracellular exosome;aspartate-tRNA ligase activity;aminoacyl-tRNA synthetase multienzyme…
MSA	transcription_translation	BART1_0-p01797	Class II aminoacyl-tRNA and biotin synthetases superfamily protein; FUNCTIONS IN: aspartate-tRNA ligase activity, nucleotide binding, aminoacyl-tRNA ligase activity, nucleic acid binding, ATP binding; INVOLVED IN: response to cadmium ion, tRNA aminoacylation for protein translation; LOCATED IN: cytoplasm; EXPRESSED IN: 24 plant structures; EXPRESSED DURING: 13 growth stages; CONTAINS InterPro DOM…	Aspartyl-tRNA synthetase	Aspartate--tRNA ligase	GO:0016866;GO:0042803;GO:0046686;GO:0006422;GO:0003676;GO:0003951;GO:0005634;GO:0005524;GO:0009506;GO:0005737;GO:0004815;GO:0016021;GO:0017101;GO:0030430;GO:0016310;	intramolecular transferase activity;protein homodimerization activity;response to cadmium ion;aspartyl-tRNA aminoacylation;nucleic acid binding;NAD+ kinase activity;nucleus;ATP binding;plasmodesma;cytoplasm;aspartate-tRNA ligase activity;integral component of membrane;aminoacyl-tRNA synthetase multienzyme complex;host cell cytoplasm;phosphorylation;
MSA	transcription_translation	BART1_0-p32129	Class II aminoacyl-tRNA and biotin synthetases superfamily protein; FUNCTIONS IN: aspartate-tRNA ligase activity, nucleotide binding, aminoacyl-tRNA ligase activity, nucleic acid binding, ATP binding; INVOLVED IN: response to cadmium ion, aspartyl-tRNA aminoacylation; LOCATED IN: chloroplast, cytoplasm; EXPRESSED IN: 25 plant structures; EXPRESSED DURING: 14 growth stages; CONTAINS InterPro DOMAI…	Aspartyl-tRNA synthetase, cytoplasmic	RING/U-box superfamily protein	GO:0043229;GO:0016866;GO:0065003;GO:0046686;GO:0045202;GO:0004046;GO:0006422;GO:0043228;GO:0003676;GO:0005524;GO:0070062;GO:0005515;GO:0003735;GO:0005737;GO:0046872;GO:0004815;GO:0016021;GO:0012505;GO:0017101;GO:1990904;GO:0050832;	intracellular organelle;intramolecular transferase activity;protein-containing complex assembly;response to cadmium ion;synapse;aminoacylase activity;aspartyl-tRNA aminoacylation;non-membrane-bounded organelle;nucleic acid binding;ATP binding;extracellular exosome;protein binding;structural constituent of ribosome;cytoplasm;metal ion binding;aspartate-tRNA ligase activity;integral component of me…
MSA	transcription_translation	BART1_0-p53702	PIF1 helicase; CONTAINS InterPro DOMAIN/s: DNA helicase PIF1, ATP-dependent (InterPro:IPR010285); BEST Arabidopsis thaliana protein match is: PIF1 helicase (TAIR:AT3G51690.1); Has 1364 Blast hits to 1355 proteins in 303 species: Archae - 2; Bacteria - 367; Metazoa - 234; Fungi - 111; Plants - 389; Viruses - 9; Other Eukaryotes - 252 (source: NCBI BLink).	ATP-dependent DNA helicase	NA	GO:0006281;GO:0016705;GO:0009055;GO:0015031;GO:0008641;GO:0008168;GO:0044257;GO:0006886;GO:0005524;GO:0004798;GO:0016192;GO:0070001;GO:0005506;GO:0032508;GO:0070003;GO:0006091;GO:0006310;GO:0004175;GO:0006233;GO:0000723;GO:0008234;GO:0046940;GO:0020037;GO:0030117;GO:0003678;GO:0003735;GO:0005839;GO:0006508;GO:0016021;GO:0055114;GO:0016620;GO:0032259;	DNA repair;oxidoreductase activity, acting on paired donors, with incorporation or reduction of molecular oxygen;electron transfer activity;protein transport;ubiquitin-like modifier activating enzyme activity;methyltransferase activity;cellular protein catabolic process;intracellular protein transport;ATP binding;thymidylate kinase activity;vesicle-mediated transport;aspartic-type peptidase activ…
MSA	transcription_translation	BART1_0-p02824	PIF1 helicase; CONTAINS InterPro DOMAIN/s: DNA helicase PIF1, ATP-dependent (InterPro:IPR010285); BEST Arabidopsis thaliana protein match is: PIF1 helicase (TAIR:AT3G51690.1); Has 1364 Blast hits to 1355 proteins in 303 species: Archae - 2; Bacteria - 367; Metazoa - 234; Fungi - 111; Plants - 389; Viruses - 9; Other Eukaryotes - 252 (source: NCBI BLink).	ATP-dependent DNA helicase	Helicase-like protein	GO:0006281;GO:0008270;GO:0015035;GO:0009055;GO:0006310;GO:0000723;GO:0045454;GO:0022900;GO:0003676;GO:0005623;GO:0005524;GO:0003678;GO:0032508;GO:0016021;GO:0017025;	DNA repair;zinc ion binding;protein disulfide oxidoreductase activity;electron transfer activity;DNA recombination;telomere maintenance;cell redox homeostasis;electron transport chain;nucleic acid binding;cell;ATP binding;DNA helicase activity;DNA duplex unwinding;integral component of membrane;TBP-class protein binding;
MSA	transcription_translation	BART1_0-p54203	PIF1 helicase; CONTAINS InterPro DOMAIN/s: DNA helicase PIF1, ATP-dependent (InterPro:IPR010285); BEST Arabidopsis thaliana protein match is: PIF1 helicase (TAIR:AT3G51690.1); Has 1364 Blast hits to 1355 proteins in 303 species: Archae - 2; Bacteria - 367; Metazoa - 234; Fungi - 111; Plants - 389; Viruses - 9; Other Eukaryotes - 252 (source: NCBI BLink).	ATP-dependent DNA helicase	NA	GO:0006281;GO:0016705;GO:0009055;GO:0008168;GO:0044257;GO:0005524;GO:0004798;GO:0005506;GO:0032508;GO:0070003;GO:0006091;GO:0006310;GO:0006233;GO:0004175;GO:0000723;GO:0008234;GO:0046940;GO:0020037;GO:0003678;GO:0005839;GO:0006508;GO:0016021;GO:0055114;GO:0016620;GO:0032259;	DNA repair;oxidoreductase activity, acting on paired donors, with incorporation or reduction of molecular oxygen;electron transfer activity;methyltransferase activity;cellular protein catabolic process;ATP binding;thymidylate kinase activity;iron ion binding;DNA duplex unwinding;threonine-type peptidase activity;generation of precursor metabolites and energy;DNA recombination;dTDP biosynthetic pr…
MSA	transcription_translation	BART1_0-p34515	auxin signaling F-box 3 (AFB3); CONTAINS InterPro DOMAIN/s: F-box domain, cyclin-like (InterPro:IPR001810); BEST Arabidopsis thaliana protein match is: auxin signaling F-box 2 (TAIR:AT3G26810.1); Has 2450 Blast hits to 1661 proteins in 170 species: Archae - 0; Bacteria - 4; Metazoa - 823; Fungi - 153; Plants - 1347; Viruses - 0; Other Eukaryotes - 123 (source: NCBI BLink).	Auxin signaling F-box 3 (Fragment)	Transport inhibitor response 1 protein	GO:0010152;GO:0061630;GO:0010011;GO:0000822;GO:0048437;GO:0005774;GO:0048827;GO:0006952;GO:0009734;GO:0005634;GO:0005515;GO:0048466;GO:0016021;GO:0031146;GO:0019005;GO:0016567;	pollen maturation;ubiquitin protein ligase activity;auxin binding;inositol hexakisphosphate binding;floral organ development;vacuolar membrane;phyllome development;defense response;auxin-activated signaling pathway;nucleus;protein binding;androecium development;integral component of membrane;SCF-dependent proteasomal ubiquitin-dependent protein catabolic process;SCF ubiquitin ligase complex;prote…
MSA	transcription_translation	BART1_0-p36033	BTB-POZ and MATH domain 1 (BPM1); CONTAINS InterPro DOMAIN/s: TRAF-like (InterPro:IPR008974), MATH (InterPro:IPR002083), BTB/POZ fold (InterPro:IPR011333), BTB/POZ (InterPro:IPR013069), Kelch related (InterPro:IPR013089), BTB/POZ-like (InterPro:IPR000210), TRAF-type (InterPro:IPR013322); BEST Arabidopsis thaliana protein match is: BTB-POZ and MATH domain 2 (TAIR:AT3G06190.1); Has 5705 Blast hits …	BTB/POZ and MATH domain-containing protein 1	BTB/POZ domain containing protein, expressed	GO:0005634;GO:0071472;GO:0042802;GO:0016021;GO:0042631;GO:0016567;	nucleus;cellular response to salt stress;identical protein binding;integral component of membrane;cellular response to water deprivation;protein ubiquitination;
MSA	transcription_translation	BART1_0-p56103	BTB-POZ and MATH domain 1 (BPM1); CONTAINS InterPro DOMAIN/s: TRAF-like (InterPro:IPR008974), MATH (InterPro:IPR002083), BTB/POZ fold (InterPro:IPR011333), BTB/POZ (InterPro:IPR013069), Kelch related (InterPro:IPR013089), BTB/POZ-like (InterPro:IPR000210), TRAF-type (InterPro:IPR013322); BEST Arabidopsis thaliana protein match is: BTB-POZ and MATH domain 2 (TAIR:AT3G06190.1); Has 5705 Blast hits …	BTB/POZ and MATH domain-containing protein 2	BTB/POZ domain containing protein, expressed	GO:0006397;	mRNA processing;
MSA	transcription_translation	BART1_0-p18904	BTB-POZ and MATH domain 2 (BPM2); CONTAINS InterPro DOMAIN/s: TRAF-like (InterPro:IPR008974), MATH (InterPro:IPR002083), BTB/POZ fold (InterPro:IPR011333), BTB/POZ (InterPro:IPR013069), Kelch related (InterPro:IPR013089), BTB/POZ-like (InterPro:IPR000210), TRAF-type (InterPro:IPR013322); BEST Arabidopsis thaliana protein match is: BTB-POZ and MATH domain 1 (TAIR:AT5G19000.1); Has 5905 Blast hits …	BTB/POZ domain containing protein, expressed	BTB/POZ domain containing protein	GO:0004601;GO:0003677;GO:0090305;GO:0004519;GO:0098869;GO:0055114;GO:0006259;GO:0006950;GO:0020037;	peroxidase activity;DNA binding;nucleic acid phosphodiester bond hydrolysis;endonuclease activity;cellular oxidant detoxification;oxidation-reduction process;DNA metabolic process;response to stress;heme binding;
MSA	transcription_translation	BART1_0-p53875	BTB/POZ domain-containing protein; CONTAINS InterPro DOMAIN/s: BTB/POZ (InterPro:IPR013069), BTB/POZ fold (InterPro:IPR011333), Kelch related (InterPro:IPR013089), BTB/POZ-like (InterPro:IPR000210); BEST Arabidopsis thaliana protein match is: BTB/POZ domain-containing protein (TAIR:AT1G55760.1); Has 5195 Blast hits to 5164 proteins in 157 species: Archae - 0; Bacteria - 0; Metazoa - 3886; Fungi -…	BTB/POZ domain-containing protein	BTB/POZ domain-containing protein	GO:0005515;GO:0006629;GO:0016021;GO:0031463;GO:0008081;GO:0016567;	protein binding;lipid metabolic process;integral component of membrane;Cul3-RING ubiquitin ligase complex;phosphoric diester hydrolase activity;protein ubiquitination;
MSA	transcription_translation	BART1_0-p56048	BTB/POZ domain-containing protein; CONTAINS InterPro DOMAIN/s: BTB/POZ (InterPro:IPR013069), BTB/POZ fold (InterPro:IPR011333), Kelch related (InterPro:IPR013089), BTB/POZ-like (InterPro:IPR000210); Has 143 Blast hits to 130 proteins in 28 species: Archae - 0; Bacteria - 0; Metazoa - 38; Fungi - 0; Plants - 104; Viruses - 0; Other Eukaryotes - 1 (source: NCBI BLink).	BTB/POZ domain-containing protein isoform X2	BTB/POZ domain-containing protein	GO:0016021;GO:0016567;	integral component of membrane;protein ubiquitination;
MSA	transcription_translation	BART1_0-p53889	zinc ion binding;DNA binding;helicases;ATP binding;nucleic acid binding; FUNCTIONS IN: helicase activity, DNA binding, zinc ion binding, nucleic acid binding, ATP binding; EXPRESSED IN: 21 plant structures; EXPRESSED DURING: 11 growth stages; CONTAINS InterPro DOMAIN/s: Zinc finger, RING-type (InterPro:IPR001841), Zinc finger, PHD-type, conserved site (InterPro:IPR019786), Zinc finger, PHD-type (…	Cdk-activating kinase assembly factor	E3 ubiquitin-protein ligase SHPRH	GO:0008094;GO:0140097;GO:0006355;GO:0061659;GO:0004386;GO:0043565;GO:0045003;GO:0006303;GO:0004488;GO:0005524;GO:0005634;GO:0004842;GO:0003700;GO:0046872;GO:0032508;GO:0016021;GO:0055114;GO:0016310;GO:0016301;GO:0016874;GO:0016567;	DNA-dependent ATPase activity;catalytic activity, acting on DNA;regulation of transcription, DNA-templated;ubiquitin-like protein ligase activity;helicase activity;sequence-specific DNA binding;double-strand break repair via synthesis-dependent strand annealing;double-strand break repair via nonhomologous end joining;methylenetetrahydrofolate dehydrogenase (NADP+) activity;ATP binding;nucleus;ubi…
MSA	transcription_translation	BART1_0-p09061	cullin-associated and neddylation dissociated (CAND1); FUNCTIONS IN: binding; INVOLVED IN: xylem and phloem pattern formation, response to auxin stimulus, vegetative to reproductive phase transition of meristem; LOCATED IN: cell wall, plasma membrane; EXPRESSED IN: 25 plant structures; EXPRESSED DURING: 13 growth stages; CONTAINS InterPro DOMAIN/s: Armadillo-like helical (InterPro:IPR011989), Arm…	Cullin-associated NEDD8-dissociated protein 1-like (Fragment)	NA	GO:0005634;GO:0010051;GO:0005618;GO:0006508;GO:0008236;GO:0016021;GO:0005829;GO:0010228;GO:0010265;GO:0005886;GO:0009733;GO:0016567;	nucleus;xylem and phloem pattern formation;cell wall;proteolysis;serine-type peptidase activity;integral component of membrane;cytosol;vegetative to reproductive phase transition of meristem;SCF complex assembly;plasma membrane;response to auxin;protein ubiquitination;
MSA	transcription_translation	BART1_0-p14509	ATLIG4; FUNCTIONS IN: protein binding, DNA ligase (ATP) activity; INVOLVED IN: double-strand break repair, response to X-ray, response to DNA damage stimulus; LOCATED IN: intracellular; EXPRESSED IN: 23 plant structures; EXPRESSED DURING: 12 growth stages; CONTAINS InterPro DOMAIN/s: Nucleic acid-binding, OB-fold (InterPro:IPR012340), DNA ligase, N-terminal (InterPro:IPR012308), ATP dependent DNA…	DNA ligase	DNA ligase	GO:0010165;GO:0006260;GO:0006310;GO:0015074;GO:0000723;GO:0006297;GO:0006303;GO:0051103;GO:0003677;GO:0005524;GO:0003910;GO:0009506;GO:0005515;GO:0032807;GO:0046872;GO:0048046;GO:0071897;GO:0016021;	response to X-ray;DNA replication;DNA recombination;DNA integration;telomere maintenance;nucleotide-excision repair, DNA gap filling;double-strand break repair via nonhomologous end joining;DNA ligation involved in DNA repair;DNA binding;ATP binding;DNA ligase (ATP) activity;plasmodesma;protein binding;DNA ligase IV complex;metal ion binding;apoplast;DNA biosynthetic process;integral component of…
MSA	transcription_translation	BART1_0-p08503	recovery protein 3 (REV3); CONTAINS InterPro DOMAIN/s: DNA polymerase, family B (InterPro:IPR022762), DNA-directed DNA polymerase, family B, exonuclease domain (InterPro:IPR006133), Polynucleotidyl transferase, ribonuclease H fold (InterPro:IPR012337), DNA-directed DNA polymerase, family B, conserved site (InterPro:IPR017964), DNA-directed DNA polymerase, family B (InterPro:IPR006172), DNA-direct…	DNA polymerase	DNA polymerase	GO:0090305;GO:0006260;GO:0000724;GO:0000166;GO:0005634;GO:0003677;GO:0008408;GO:0071494;GO:0003887;GO:0046872;GO:0016021;GO:0016035;GO:0051539;GO:0019985;GO:0010224;GO:0035556;	nucleic acid phosphodiester bond hydrolysis;DNA replication;double-strand break repair via homologous recombination;nucleotide binding;nucleus;DNA binding;3'-5' exonuclease activity;cellular response to UV-C;DNA-directed DNA polymerase activity;metal ion binding;integral component of membrane;zeta DNA polymerase complex;4 iron, 4 sulfur cluster binding;translesion synthesis;response to UV-B;intra…
MSA	transcription_translation	BART1_0-p38060	endonuclease/exonuclease/phosphatase family protein; FUNCTIONS IN: zinc ion binding, nuclease activity; INVOLVED IN: DNA repair; LOCATED IN: cellular_component unknown; EXPRESSED IN: 24 plant structures; EXPRESSED DURING: 13 growth stages; CONTAINS InterPro DOMAIN/s: Endonuclease/exonuclease/phosphatase (InterPro:IPR005135), Exodeoxyribonuclease III xth (InterPro:IPR004808), Zinc finger, GRF-type…	DNA-(apurinic or apyrimidinic site) lyase	DNA-(apurinic or apyrimidinic site) lyase	GO:0006281;GO:0090305;GO:0008270;GO:1901362;GO:0080111;GO:0016829;GO:0046403;GO:0004672;GO:0006468;GO:0005634;GO:0003677;GO:0005524;GO:0003854;GO:0005509;GO:0004518;GO:0006629;GO:0098506;GO:0016021;GO:0003906;GO:0055114;GO:0008081;	DNA repair;nucleic acid phosphodiester bond hydrolysis;zinc ion binding;organic cyclic compound biosynthetic process;DNA demethylation;lyase activity;polynucleotide 3'-phosphatase activity;protein kinase activity;protein phosphorylation;nucleus;DNA binding;ATP binding;3-beta-hydroxy-delta5-steroid dehydrogenase activity;calcium ion binding;nuclease activity;lipid metabolic process;polynucleotide …
MSA	transcription_translation	BART1_0-p18252	DNA-DAMAGE-REPAIR/TOLERATION PROTEIN 111 (DRT111); FUNCTIONS IN: nucleotide binding, nucleic acid binding; INVOLVED IN: DNA repair; LOCATED IN: chloroplast, nucleus, cytoplasm; EXPRESSED IN: 24 plant structures; EXPRESSED DURING: 14 growth stages; CONTAINS InterPro DOMAIN/s: RNA recognition motif, RNP-1 (InterPro:IPR000504), Nucleotide-binding, alpha-beta plait (InterPro:IPR012677), D111/G-patch …	DNA-damage-repair/toleration protein, chloroplastic	Splicing factor	GO:0005634;GO:0006281;GO:0003723;GO:0050684;GO:0005737;GO:0043484;GO:0000380;GO:0006535;	nucleus;DNA repair;RNA binding;regulation of mRNA processing;cytoplasm;regulation of RNA splicing;alternative mRNA splicing, via spliceosome;cysteine biosynthetic process from serine;
MSA	transcription_translation	BART1_0-p56252	endonuclease V family protein; FUNCTIONS IN: endonuclease activity; INVOLVED IN: DNA repair; LOCATED IN: cellular_component unknown; EXPRESSED IN: 22 plant structures; EXPRESSED DURING: 13 growth stages; CONTAINS InterPro DOMAIN/s: Endonuclease V (InterPro:IPR007581); Has 30201 Blast hits to 17322 proteins in 780 species: Archae - 12; Bacteria - 1396; Metazoa - 17338; Fungi - 3422; Plants - 5037;…	Endonuclease V	Endonuclease V family protein	GO:0006281;GO:0090305;GO:0005044;GO:0004540;GO:0005730;GO:0006897;GO:0000287;GO:0016070;GO:0004536;GO:0005737;GO:0004519;GO:0003727;GO:0016020;GO:0016021;	DNA repair;nucleic acid phosphodiester bond hydrolysis;scavenger receptor activity;ribonuclease activity;nucleolus;endocytosis;magnesium ion binding;RNA metabolic process;deoxyribonuclease activity;cytoplasm;endonuclease activity;single-stranded RNA binding;membrane;integral component of membrane;
MSA	transcription_translation	BART1_0-p18622	high mobility group (HMG); CONTAINS InterPro DOMAIN/s: Structure-specific recognition protein (InterPro:IPR000969), High mobility group, superfamily (InterPro:IPR009071), High mobility group, HMG1/HMG2 (InterPro:IPR000910); BEST Arabidopsis thaliana protein match is: high mobility group B1 (TAIR:AT3G51880.2); Has 8066 Blast hits to 7188 proteins in 653 species: Archae - 0; Bacteria - 14; Metazoa …	FACT complex subunit SSRP1	FACT complex subunit SSRP1	GO:0006281;GO:0010197;GO:0006260;GO:0031491;GO:0006355;GO:0005694;GO:0044446;GO:0003677;GO:0005634;GO:0003700;GO:0042393;GO:0016491;GO:0070013;GO:0016021;GO:0032991;GO:0010228;GO:0055114;	DNA repair;polar nucleus fusion;DNA replication;nucleosome binding;regulation of transcription, DNA-templated;chromosome;intracellular organelle part;DNA binding;nucleus;DNA-binding transcription factor activity;histone binding;oxidoreductase activity;intracellular organelle lumen;integral component of membrane;protein-containing complex;vegetative to reproductive phase transition of meristem;oxi…
MSA	transcription_translation	BART1_0-p23749	SKP2A; CONTAINS InterPro DOMAIN/s: F-box domain, cyclin-like (InterPro:IPR001810), F-box domain, Skp2-like (InterPro:IPR022364), Leucine-rich repeat, cysteine-containing subtype (InterPro:IPR006553); BEST Arabidopsis thaliana protein match is: RNI-like superfamily protein (TAIR:AT1G77000.2); Has 8874 Blast hits to 3879 proteins in 263 species: Archae - 0; Bacteria - 386; Metazoa - 3510; Fungi - 1…	F-box domain	F-box family protein	GO:0004842;GO:0005634;GO:0005515;GO:0051781;GO:0031146;GO:0019005;GO:0009734;GO:0010311;GO:0016567;	ubiquitin-protein transferase activity;nucleus;protein binding;positive regulation of cell division;SCF-dependent proteasomal ubiquitin-dependent protein catabolic process;SCF ubiquitin ligase complex;auxin-activated signaling pathway;lateral root formation;protein ubiquitination;
MSA	transcription_translation	BART1_0-p12445	F-box protein 7 (FBP7); CONTAINS InterPro DOMAIN/s: F-box domain, cyclin-like (InterPro:IPR001810), F-box domain, Skp2-like (InterPro:IPR022364); Has 471 Blast hits to 471 proteins in 160 species: Archae - 0; Bacteria - 0; Metazoa - 249; Fungi - 132; Plants - 70; Viruses - 0; Other Eukaryotes - 20 (source: NCBI BLink).	F-box protein 7	F-box family protein	GO:0008171;GO:0015074;GO:0046983;GO:0006417;GO:0003676;GO:0009409;GO:0005634;GO:0009408;GO:0005739;GO:0016021;GO:0031146;GO:0019005;GO:0090406;GO:0016567;GO:0032259;	O-methyltransferase activity;DNA integration;protein dimerization activity;regulation of translation;nucleic acid binding;response to cold;nucleus;response to heat;mitochondrion;integral component of membrane;SCF-dependent proteasomal ubiquitin-dependent protein catabolic process;SCF ubiquitin ligase complex;pollen tube;protein ubiquitination;methylation;
MSA	transcription_translation	BART1_0-p40828	POZ/BTB containin G-protein 1 (POB1); CONTAINS InterPro DOMAIN/s: BTB/POZ (InterPro:IPR013069), BTB/Kelch-associated (InterPro:IPR011705), BTB/POZ fold (InterPro:IPR011333), Kelch related (InterPro:IPR013089), BTB/POZ-like (InterPro:IPR000210); BEST Arabidopsis thaliana protein match is: BTB/POZ/Kelch-associated protein (TAIR:AT2G46260.1); Has 3471 Blast hits to 3456 proteins in 95 species: Archa…	GAMYB-binding protein	BTB/POZ/Kelch-associated protein	NA	NA
MSA	transcription_translation	BART1_0-p34286	P-loop containing nucleoside triphosphate hydrolases superfamily protein; FUNCTIONS IN: nucleoside-triphosphatase activity, ATPase activity, nucleotide binding, ATP binding; INVOLVED IN: biological_process unknown; LOCATED IN: cellular_component unknown; EXPRESSED IN: 6 plant structures; EXPRESSED DURING: F mature embryo stage, petal differentiation and expansion stage, E expanded cotyledon stage…	Katanin p60 ATPase-containing subunit A1	NA	GO:0005524;GO:0005634;GO:0006281;GO:0051013;GO:0140096;GO:0006310;GO:0016021;GO:0010569;GO:0031122;GO:0045128;GO:0008568;GO:0016787;	ATP binding;nucleus;DNA repair;microtubule severing;catalytic activity, acting on a protein;DNA recombination;integral component of membrane;regulation of double-strand break repair via homologous recombination;cytoplasmic microtubule organization;negative regulation of reciprocal meiotic recombination;microtubule-severing ATPase activity;hydrolase activity;
MSA	transcription_translation	BART1_0-p40830	POZ/BTB containin G-protein 1 (POB1); CONTAINS InterPro DOMAIN/s: BTB/POZ (InterPro:IPR013069), BTB/Kelch-associated (InterPro:IPR011705), BTB/POZ fold (InterPro:IPR011333), Kelch related (InterPro:IPR013089), BTB/POZ-like (InterPro:IPR000210); BEST Arabidopsis thaliana protein match is: BTB/POZ/Kelch-associated protein (TAIR:AT2G46260.1); Has 3471 Blast hits to 3456 proteins in 95 species: Archa…	Kelch-like ECH-associated protein 1	BTB/POZ/Kelch-associated protein	NA	NA
MSA	transcription_translation	BART1_0-p18723	POZ/BTB containin G-protein 1 (POB1); CONTAINS InterPro DOMAIN/s: BTB/POZ (InterPro:IPR013069), BTB/Kelch-associated (InterPro:IPR011705), BTB/POZ fold (InterPro:IPR011333), Kelch related (InterPro:IPR013089), BTB/POZ-like (InterPro:IPR000210); BEST Arabidopsis thaliana protein match is: BTB/POZ/Kelch-associated protein (TAIR:AT2G46260.1); Has 3471 Blast hits to 3456 proteins in 95 species: Archa…	Kelch-like ECH-associated protein 1	BTB/POZ domain-containing family protein	NA	NA
MSA	transcription_translation	BART1_0-p19350	replicon protein A2 (RPA2); CONTAINS InterPro DOMAIN/s: Winged helix-turn-helix transcription repressor DNA-binding (InterPro:IPR011991), Nucleic acid-binding, OB-fold-like (InterPro:IPR016027), Nucleic acid-binding, OB-fold (InterPro:IPR012340), Replication protein A, subunit RPA32 (InterPro:IPR014646), Replication protein A, C-terminal (InterPro:IPR014892), Nucleic acid binding, OB-fold, tRNA/h…	NA	NA	GO:0003676;GO:0005634;GO:0006281;GO:0000781;GO:0005515;GO:0035861;GO:0070013;GO:0006260;GO:0006310;GO:0030894;	nucleic acid binding;nucleus;DNA repair;chromosome, telomeric region;protein binding;site of double-strand break;intracellular organelle lumen;DNA replication;DNA recombination;replisome;
MSA	transcription_translation	BART1_0-p10613	TTF-type zinc finger protein with HAT dimerisation domain; FUNCTIONS IN: protein dimerization activity; INVOLVED IN: biological_process unknown; LOCATED IN: cellular_component unknown; CONTAINS InterPro DOMAIN/s: HAT dimerisation (InterPro:IPR008906), Zinc finger, TTF-type (InterPro:IPR006580); BEST Arabidopsis thaliana protein match is: unknown protein (TAIR:AT4G09660.1); Has 1044 Blast hits to …	NA	Chromatin assembly factor-1	GO:0033186;GO:0006260;GO:0000724;GO:0009555;GO:0045787;GO:0044772;GO:0009934;GO:0006334;GO:0051301;GO:0005634;GO:0009825;GO:0042393;GO:0010449;GO:0031507;GO:0048366;GO:0016021;GO:0010448;GO:0010026;GO:0010389;	CAF-1 complex;DNA replication;double-strand break repair via homologous recombination;pollen development;positive regulation of cell cycle;mitotic cell cycle phase transition;regulation of meristem structural organization;nucleosome assembly;cell division;nucleus;multidimensional cell growth;histone binding;root meristem growth;heterochromatin assembly;leaf development;integral component of membr…
MSA	transcription_translation	BART1_0-p14605	maternal effect embryo arrest 11 (MEE11); BEST Arabidopsis thaliana protein match is: Ribonuclease inhibitor (TAIR:AT3G26000.1); Has 234 Blast hits to 230 proteins in 61 species: Archae - 0; Bacteria - 0; Metazoa - 139; Fungi - 2; Plants - 81; Viruses - 0; Other Eukaryotes - 12 (source: NCBI BLink).	NA	F-box protein family-like protein	NA	NA
MSA	transcription_translation	BART1_0-p02802	Transducin/WD40 repeat-like superfamily protein; CONTAINS InterPro DOMAIN/s: WD40 repeat-like-containing domain (InterPro:IPR011046), WD40-repeat-containing domain (InterPro:IPR017986), WD40 repeat (InterPro:IPR001680), WD40/YVTN repeat-like-containing domain (InterPro:IPR015943), WD40 repeat, subgroup (InterPro:IPR019781); BEST Arabidopsis thaliana protein match is: Transducin/WD40 repeat-like s…	NA	NA	GO:0005524;GO:0000184;GO:0016021;GO:0009058;GO:0004674;GO:0006468;GO:0030247;GO:0016787;	ATP binding;nuclear-transcribed mRNA catabolic process, nonsense-mediated decay;integral component of membrane;biosynthetic process;protein serine/threonine kinase activity;protein phosphorylation;polysaccharide binding;hydrolase activity;
MSA	transcription_translation	BART1_0-p46842	global transcription factor C (SPT16); INVOLVED IN: vegetative to reproductive phase transition of meristem; LOCATED IN: nuclear euchromatin, FACT complex, nucleolus, nucleus; EXPRESSED IN: 27 plant structures; EXPRESSED DURING: 15 growth stages; CONTAINS InterPro DOMAIN/s: Domain of unknown function DUF1747, eukaryote (InterPro:IPR013719), Peptidase M24, structural domain (InterPro:IPR000994), F…	NA	FACT complex subunit SPT16	NA	NA
MSA	transcription_translation	BART1_0-p20598	replicon protein A2 (RPA2); CONTAINS InterPro DOMAIN/s: Winged helix-turn-helix transcription repressor DNA-binding (InterPro:IPR011991), Nucleic acid-binding, OB-fold-like (InterPro:IPR016027), Nucleic acid-binding, OB-fold (InterPro:IPR012340), Replication protein A, subunit RPA32 (InterPro:IPR014646), Replication protein A, C-terminal (InterPro:IPR014892), Nucleic acid binding, OB-fold, tRNA/h…	NA	NA	GO:0003676;GO:0005634;GO:0006281;GO:0000781;GO:0005515;GO:0035861;GO:0070013;GO:0006260;GO:0006310;GO:0030894;	nucleic acid binding;nucleus;DNA repair;chromosome, telomeric region;protein binding;site of double-strand break;intracellular organelle lumen;DNA replication;DNA recombination;replisome;
MSA	transcription_translation	BART1_0-p48351	F-box family protein; CONTAINS InterPro DOMAIN/s: F-box domain, cyclin-like (InterPro:IPR001810), F-box domain, Skp2-like (InterPro:IPR022364), F-box associated interaction domain (InterPro:IPR017451); BEST Arabidopsis thaliana protein match is: F-box family protein (TAIR:AT1G33530.1); Has 1807 Blast hits to 1807 proteins in 277 species: Archae - 0; Bacteria - 0; Metazoa - 736; Fungi - 347; Plant…	NA	F-box protein	NA	NA
MSA	transcription_translation	BART1_0-p14835	ubiquitin extension protein 1 (UBQ1); FUNCTIONS IN: structural constituent of ribosome; INVOLVED IN: response to water deprivation, protein ubiquitination, embryo development ending in seed dormancy; LOCATED IN: ribosome, intracellular; EXPRESSED IN: 25 plant structures; EXPRESSED DURING: 14 growth stages; CONTAINS InterPro DOMAIN/s: Ribosomal protein L40e (InterPro:IPR001975), Ubiquitin subgroup…	NA	NA	GO:0004190;GO:0009692;GO:0045116;GO:0005840;GO:0006952;GO:0044446;GO:0005773;GO:0005886;GO:0042446;GO:0006412;GO:0009733;GO:0005634;GO:0031625;GO:0003723;GO:0005856;GO:0003735;GO:0005509;GO:0043450;GO:0016021;GO:0005829;GO:0031386;GO:0019941;GO:0010224;GO:0016567;	aspartic-type endopeptidase activity;ethylene metabolic process;protein neddylation;ribosome;defense response;intracellular organelle part;vacuole;plasma membrane;hormone biosynthetic process;translation;response to auxin;nucleus;ubiquitin protein ligase binding;RNA binding;cytoskeleton;structural constituent of ribosome;calcium ion binding;alkene biosynthetic process;integral component of membra…
MSA	transcription_translation	BART1_0-p60087	E3 ubiquitin ligase SCF complex subunit SKP1/ASK1 family protein; CONTAINS InterPro DOMAIN/s: E3 ubiquitin ligase, SCF complex, Skp subunit (InterPro:IPR016897), SKP1 component, dimerisation (InterPro:IPR016072), SKP1 component (InterPro:IPR001232), BTB/POZ fold (InterPro:IPR011333), SKP1 component, POZ (InterPro:IPR016073); BEST Arabidopsis thaliana protein match is: S phase kinase-associated pr…	NA	NA	GO:0061630;GO:0060542;GO:0045841;GO:0043224;GO:0006400;GO:0006511;GO:0043291;GO:0003723;GO:0140014;GO:0101025;GO:0016310;GO:0016301;GO:0016874;GO:0017117;GO:0010498;GO:0016567;	ubiquitin protein ligase activity;regulation of strand invasion;negative regulation of mitotic metaphase/anaphase transition;nuclear SCF ubiquitin ligase complex;tRNA modification;ubiquitin-dependent protein catabolic process;RAVE complex;RNA binding;mitotic nuclear division;nuclear membrane biogenesis;phosphorylation;kinase activity;ligase activity;single-stranded DNA-dependent ATP-dependent DNA…
MSA	transcription_translation	BART1_0-p06868	RSP31; FUNCTIONS IN: RNA binding, nucleotide binding, nucleic acid binding; INVOLVED IN: nuclear mRNA splicing, via spliceosome, RNA splicing; LOCATED IN: nuclear speck, spliceosomal complex; EXPRESSED IN: 25 plant structures; EXPRESSED DURING: 14 growth stages; CONTAINS InterPro DOMAIN/s: RNA recognition motif, RNP-1 (InterPro:IPR000504), Nucleotide-binding, alpha-beta plait (InterPro:IPR012677)…	Nucleotide-binding alpha-beta plait domain-containing protein	Arginine/serine-rich splicing factor, putative	GO:0005524;GO:0003723;GO:0000381;GO:0016607;GO:0016021;GO:0005681;GO:0000398;	ATP binding;RNA binding;regulation of alternative mRNA splicing, via spliceosome;nuclear speck;integral component of membrane;spliceosomal complex;mRNA splicing, via spliceosome;
MSA	transcription_translation	BART1_0-p24868	BRCT domain-containing DNA repair protein; FUNCTIONS IN: molecular_function unknown; INVOLVED IN: biological_process unknown; LOCATED IN: intracellular; CONTAINS InterPro DOMAIN/s: BRCT (InterPro:IPR001357); BEST Arabidopsis thaliana protein match is: BRCT domain-containing DNA repair protein (TAIR:AT4G03130.1); Has 730 Blast hits to 680 proteins in 204 species: Archae - 4; Bacteria - 146; Metazo…	PAX-interacting protein 1	PAX-interacting protein 1	GO:0016021;	integral component of membrane;
MSA	transcription_translation	BART1_0-p55741	polyubiquitin 3 (UBQ3); INVOLVED IN: protein modification process, response to UV-B, response to light stimulus, ubiquitin-dependent protein catabolic process; LOCATED IN: intracellular, vacuole; EXPRESSED IN: 24 plant structures; EXPRESSED DURING: 15 growth stages; CONTAINS InterPro DOMAIN/s: Ubiquitin subgroup (InterPro:IPR019956), Ubiquitin conserved site (InterPro:IPR019954), Ubiquitin (Inter…	Polyubiquitin containing 7 ubiquitin monomers	NA	GO:0004672;GO:0009751;GO:0005840;GO:0006468;GO:0005773;GO:0005634;GO:0005524;GO:0031625;GO:0016021;GO:0031386;GO:0019941;GO:0016874;GO:0010224;GO:0016567;	protein kinase activity;response to salicylic acid;ribosome;protein phosphorylation;vacuole;nucleus;ATP binding;ubiquitin protein ligase binding;integral component of membrane;protein tag;modification-dependent protein catabolic process;ligase activity;response to UV-B;protein ubiquitination;
MSA	transcription_translation	BART1_0-p50807	RNA recognition motif and CCHC-type zinc finger domains containing protein; FUNCTIONS IN: zinc ion binding, nucleotide binding, nucleic acid binding; INVOLVED IN: RNA splicing; LOCATED IN: nucleolus; EXPRESSED IN: 25 plant structures; EXPRESSED DURING: 13 growth stages; CONTAINS InterPro DOMAIN/s: RNA recognition motif, RNP-1 (InterPro:IPR000504), Nucleotide-binding, alpha-beta plait (InterPro:IP…	Pre-mRNA processing factor	Arginine/serine-rich splicing factor, putative	GO:0008270;GO:0045292;GO:0003723;GO:0000381;GO:0016607;GO:0016021;	zinc ion binding;mRNA cis splicing, via spliceosome;RNA binding;regulation of alternative mRNA splicing, via spliceosome;nuclear speck;integral component of membrane;
MSA	transcription_translation	BART1_0-p56735	NF-X-like 1 (NFXL1); FUNCTIONS IN: zinc ion binding, sequence-specific DNA binding transcription factor activity; INVOLVED IN: in 6 processes; LOCATED IN: nucleus; EXPRESSED IN: 27 plant structures; EXPRESSED DURING: 15 growth stages; CONTAINS InterPro DOMAIN/s: Zinc finger, NF-X1-type (InterPro:IPR000967), Zinc finger, PHD-type, conserved site (InterPro:IPR019786), Zinc finger, RING-type (InterP…	Putative chromatin regulator PHD family	NF-X1-type zinc finger protein NFXL1	GO:0008270;GO:0009651;GO:0000977;GO:0006355;GO:0009697;GO:0009642;GO:1903507;GO:0042742;GO:0005634;GO:0010629;GO:0003700;GO:0005515;GO:2000113;GO:0003729;GO:0016740;GO:0010310;GO:0010188;GO:0016874;GO:0016567;	zinc ion binding;response to salt stress;RNA polymerase II regulatory region sequence-specific DNA binding;regulation of transcription, DNA-templated;salicylic acid biosynthetic process;response to light intensity;negative regulation of nucleic acid-templated transcription;defense response to bacterium;nucleus;negative regulation of gene expression;DNA-binding transcription factor activity;protei…
MSA	transcription_translation	BART1_0-p51275	global transcription factor C (SPT16); INVOLVED IN: vegetative to reproductive phase transition of meristem; LOCATED IN: nuclear euchromatin, FACT complex, nucleolus, nucleus; EXPRESSED IN: 27 plant structures; EXPRESSED DURING: 15 growth stages; CONTAINS InterPro DOMAIN/s: Domain of unknown function DUF1747, eukaryote (InterPro:IPR013719), Peptidase M24, structural domain (InterPro:IPR000994), F…	Putative peptidase M24, structural domain-containing protein	FACT complex subunit SPT16	GO:0006281;GO:0035101;GO:0031491;GO:0006260;GO:0030151;GO:0004177;GO:0005694;GO:0005730;GO:0006368;GO:0042128;GO:0032968;GO:0042393;GO:0016491;GO:0006508;GO:0005829;GO:0010228;GO:0055114;GO:0034724;	DNA repair;FACT complex;nucleosome binding;DNA replication;molybdenum ion binding;aminopeptidase activity;chromosome;nucleolus;transcription elongation from RNA polymerase II promoter;nitrate assimilation;positive regulation of transcription elongation from RNA polymerase II promoter;histone binding;oxidoreductase activity;proteolysis;cytosol;vegetative to reproductive phase transition of meriste…
MSA	transcription_translation	BART1_0-p29089	SR1; FUNCTIONS IN: RNA binding, nucleotide binding, nucleic acid binding; LOCATED IN: interchromatin granule, nuclear speck, nucleus; EXPRESSED IN: 25 plant structures; EXPRESSED DURING: 15 growth stages; CONTAINS InterPro DOMAIN/s: RNA recognition motif, RNP-1 (InterPro:IPR000504), Nucleotide-binding, alpha-beta plait (InterPro:IPR012677); BEST Arabidopsis thaliana protein match is: RNA-binding …	Putative pre-mRNA splicing factor SF2	Transposon protein, putative, Mutator sub-class	GO:0045292;GO:0003723;GO:0055085;GO:0000381;GO:0016607;GO:0016021;	mRNA cis splicing, via spliceosome;RNA binding;transmembrane transport;regulation of alternative mRNA splicing, via spliceosome;nuclear speck;integral component of membrane;
MSA	transcription_translation	BART1_0-p46179	EMBRYO DEFECTIVE 2775 (EMB2775); FUNCTIONS IN: nucleoside-triphosphatase activity, DNA binding, nucleotide binding, ATP binding; INVOLVED IN: embryo development ending in seed dormancy; LOCATED IN: nucleus; EXPRESSED IN: 23 plant structures; EXPRESSED DURING: 13 growth stages; CONTAINS InterPro DOMAIN/s: ATPase, AAA+ type, core (InterPro:IPR003593), ATPase, AAA-type, core (InterPro:IPR003959), DN…	Replication factor C subunit 3	NA	GO:0003677;GO:0005634;GO:0005524;GO:0033170;GO:0006260;GO:0005663;	DNA binding;nucleus;ATP binding;protein-DNA loading ATPase activity;DNA replication;DNA replication factor C complex;
MSA	transcription_translation	BART1_0-p00421	RPA70C; FUNCTIONS IN: DNA binding, zinc ion binding, nucleic acid binding; INVOLVED IN: DNA replication; LOCATED IN: nucleus; EXPRESSED IN: 13 plant structures; EXPRESSED DURING: 8 growth stages; CONTAINS InterPro DOMAIN/s: Nucleic acid-binding, OB-fold (InterPro:IPR012340), Nucleic acid binding, OB-fold, tRNA/helicase-type (InterPro:IPR004365), Replication factor A, C-terminal (InterPro:IPR01395…	Replication protein A subunit	Replication protein A 70 kDa DNA-binding subunit	GO:0006281;GO:0008270;GO:0008380;GO:0120114;GO:0006260;GO:0006310;GO:0007004;GO:0005634;GO:0003677;GO:0000781;GO:0051321;GO:0005515;GO:0070013;GO:0032508;GO:0016021;GO:1990904;GO:0030894;	DNA repair;zinc ion binding;RNA splicing;Sm-like protein family complex;DNA replication;DNA recombination;telomere maintenance via telomerase;nucleus;DNA binding;chromosome, telomeric region;meiotic cell cycle;protein binding;intracellular organelle lumen;DNA duplex unwinding;integral component of membrane;ribonucleoprotein complex;replisome;
MSA	transcription_translation	BART1_0-p01574	RPA70C; FUNCTIONS IN: DNA binding, zinc ion binding, nucleic acid binding; INVOLVED IN: DNA replication; LOCATED IN: nucleus; EXPRESSED IN: 13 plant structures; EXPRESSED DURING: 8 growth stages; CONTAINS InterPro DOMAIN/s: Nucleic acid-binding, OB-fold (InterPro:IPR012340), Nucleic acid binding, OB-fold, tRNA/helicase-type (InterPro:IPR004365), Replication factor A, C-terminal (InterPro:IPR01395…	Replication protein A subunit	Replication protein A 70 kDa DNA-binding subunit	GO:0006281;GO:0008270;GO:0008380;GO:0120114;GO:0006260;GO:0022607;GO:0006310;GO:0009555;GO:0007004;GO:0044427;GO:0022412;GO:0048232;GO:0005634;GO:0003677;GO:0051321;GO:0005515;GO:0070013;GO:0032508;GO:0000280;GO:0032993;GO:0016021;GO:0098813;GO:1990904;	DNA repair;zinc ion binding;RNA splicing;Sm-like protein family complex;DNA replication;cellular component assembly;DNA recombination;pollen development;telomere maintenance via telomerase;chromosomal part;cellular process involved in reproduction in multicellular organism;male gamete generation;nucleus;DNA binding;meiotic cell cycle;protein binding;intracellular organelle lumen;DNA duplex unwind…
MSA	transcription_translation	BART1_0-p21918	CHY-type/CTCHY-type/RING-type Zinc finger protein; FUNCTIONS IN: zinc ion binding; EXPRESSED IN: 24 plant structures; EXPRESSED DURING: 15 growth stages; CONTAINS InterPro DOMAIN/s: Zinc finger, CTCHY-type (InterPro:IPR017921), Zinc finger, CHY-type (InterPro:IPR008913), Zinc finger, RING-type (InterPro:IPR001841), Zinc finger, C3HC4 RING-type (InterPro:IPR018957); BEST Arabidopsis thaliana prote…	RING finger and CHY zinc finger domain-containing protein 1	RING finger and CHY zinc finger protein	GO:0005634;GO:0008270;GO:0016746;GO:0005737;GO:0006629;GO:0016021;GO:0004839;GO:0016874;GO:0016567;GO:0016787;	nucleus;zinc ion binding;transferase activity, transferring acyl groups;cytoplasm;lipid metabolic process;integral component of membrane;ubiquitin activating enzyme activity;ligase activity;protein ubiquitination;hydrolase activity;
MSA	transcription_translation	BART1_0-p43792	maternal effect embryo arrest 16 (MEE16); FUNCTIONS IN: zinc ion binding; INVOLVED IN: embryo development ending in seed dormancy; LOCATED IN: chloroplast; CONTAINS InterPro DOMAIN/s: Zinc finger, RING-type (InterPro:IPR001841), Zinc finger, C3HC4 RING-type (InterPro:IPR018957); BEST Arabidopsis thaliana protein match is: RING/U-box superfamily protein (TAIR:AT4G30400.1); Has 9180 Blast hits to 9…	RING-H2 finger protein ATL39	NA	GO:0016021;	integral component of membrane;
MSA	transcription_translation	BART1_0-p00856	RSZ32; FUNCTIONS IN: zinc ion binding, nucleic acid binding; INVOLVED IN: nuclear mRNA splicing, via spliceosome, RNA splicing; EXPRESSED IN: 25 plant structures; EXPRESSED DURING: 15 growth stages; CONTAINS InterPro DOMAIN/s: RNA recognition motif, RNP-1 (InterPro:IPR000504), Zinc finger, CCHC-type (InterPro:IPR001878), Zinc finger, CCHC retroviral-type (InterPro:IPR013084); BEST Arabidopsis tha…	RNA recognition motif domain	Arginine/serine-rich splicing factor, putative	GO:0008270;GO:0045292;GO:0003723;GO:0000381;GO:0016607;	zinc ion binding;mRNA cis splicing, via spliceosome;RNA binding;regulation of alternative mRNA splicing, via spliceosome;nuclear speck;
MSA	transcription_translation	BART1_0-p38131	E3 ubiquitin ligase SCF complex subunit SKP1/ASK1 family protein; CONTAINS InterPro DOMAIN/s: E3 ubiquitin ligase, SCF complex, Skp subunit (InterPro:IPR016897), SKP1 component, dimerisation (InterPro:IPR016072), SKP1 component (InterPro:IPR001232), BTB/POZ fold (InterPro:IPR011333), SKP1 component, POZ (InterPro:IPR016073); BEST Arabidopsis thaliana protein match is: S phase kinase-associated pr…	S phase kinase-associated protein 1	SKP1-like protein	GO:0061630;GO:0060542;GO:0009793;GO:0045841;GO:0007059;GO:0009873;GO:0009734;GO:0006400;GO:0043291;GO:0003723;GO:0016032;GO:0140014;GO:0097602;GO:0005829;GO:0019005;GO:0016310;GO:0101025;GO:0016874;GO:0010498;GO:0043232;GO:0046686;GO:0000226;GO:0044446;GO:0005886;GO:0006511;GO:0009524;GO:0045910;GO:0005634;GO:0070013;GO:0005819;GO:0016021;GO:0016301;GO:0016567;GO:0017117;	ubiquitin protein ligase activity;regulation of strand invasion;embryo development ending in seed dormancy;negative regulation of mitotic metaphase/anaphase transition;chromosome segregation;ethylene-activated signaling pathway;auxin-activated signaling pathway;tRNA modification;RAVE complex;RNA binding;viral process;mitotic nuclear division;cullin family protein binding;cytosol;SCF ubiquitin lig…
MSA	transcription_translation	BART1_0-p26316	SC35-like splicing factor 30 (SCL30); FUNCTIONS IN: RNA binding, nucleotide binding, nucleic acid binding; INVOLVED IN: response to oxidative stress, nuclear mRNA splicing, via spliceosome, RNA splicing; LOCATED IN: nuclear speck; EXPRESSED IN: 24 plant structures; EXPRESSED DURING: 13 growth stages; CONTAINS InterPro DOMAIN/s: RNA recognition motif, RNP-1 (InterPro:IPR000504), Nucleotide-binding…	Serine/arginine-rich SC35-like splicing factor SCL30	Serine/arginine rich splicing factor, putative	GO:0003677;GO:0006979;GO:0045292;GO:0042802;GO:0003723;GO:0000381;GO:0016607;GO:0016021;GO:0005681;	DNA binding;response to oxidative stress;mRNA cis splicing, via spliceosome;identical protein binding;RNA binding;regulation of alternative mRNA splicing, via spliceosome;nuclear speck;integral component of membrane;spliceosomal complex;
MSA	transcription_translation	BART1_0-p28186	SC35-like splicing factor 30 (SCL30); FUNCTIONS IN: RNA binding, nucleotide binding, nucleic acid binding; INVOLVED IN: response to oxidative stress, nuclear mRNA splicing, via spliceosome, RNA splicing; LOCATED IN: nuclear speck; EXPRESSED IN: 24 plant structures; EXPRESSED DURING: 13 growth stages; CONTAINS InterPro DOMAIN/s: RNA recognition motif, RNP-1 (InterPro:IPR000504), Nucleotide-binding…	Serine/arginine-rich splicing factor 12	Serine/arginine rich splicing factor, putative	GO:0045292;GO:0003723;GO:0000381;GO:0016607;	mRNA cis splicing, via spliceosome;RNA binding;regulation of alternative mRNA splicing, via spliceosome;nuclear speck;
MSA	transcription_translation	BART1_0-p21647	SERINE-ARGININE PROTEIN 30 (ATSRP30); CONTAINS InterPro DOMAIN/s: RNA recognition motif, RNP-1 (InterPro:IPR000504), Nucleotide-binding, alpha-beta plait (InterPro:IPR012677); BEST Arabidopsis thaliana protein match is: RNA-binding (RRM/RBD/RNP motifs) family protein (TAIR:AT1G02840.3); Has 10547 Blast hits to 8837 proteins in 431 species: Archae - 0; Bacteria - 274; Metazoa - 6368; Fungi - 1180;…	Serine/arginine-rich splicing factor SR30-like isoform X2	splicing factor-like protein	GO:0045292;GO:0003723;GO:0000381;GO:0016607;	mRNA cis splicing, via spliceosome;RNA binding;regulation of alternative mRNA splicing, via spliceosome;nuclear speck;
MSA	transcription_translation	BART1_0-p11704	BPM3; CONTAINS InterPro DOMAIN/s: TRAF-like (InterPro:IPR008974), MATH (InterPro:IPR002083), BTB/POZ fold (InterPro:IPR011333), BTB/POZ (InterPro:IPR013069), Kelch related (InterPro:IPR013089), BTB/POZ-like (InterPro:IPR000210), TRAF-type (InterPro:IPR013322); BEST Arabidopsis thaliana protein match is: BTB-POZ and MATH domain 1 (TAIR:AT5G19000.1); Has 6744 Blast hits to 6554 proteins in 191 spec…	Speckle-type POZ protein SPOP	BTB-POZ and MATH domain protein	GO:0071472;GO:0005634;GO:0042802;GO:0070013;GO:0016021;GO:0005829;GO:0031396;GO:0032991;GO:0006397;GO:0044446;GO:2000762;	cellular response to salt stress;nucleus;identical protein binding;intracellular organelle lumen;integral component of membrane;cytosol;regulation of protein ubiquitination;protein-containing complex;mRNA processing;intracellular organelle part;regulation of phenylpropanoid metabolic process;
MSA	transcription_translation	BART1_0-p57079	BTB-POZ and MATH domain 1 (BPM1); CONTAINS InterPro DOMAIN/s: TRAF-like (InterPro:IPR008974), MATH (InterPro:IPR002083), BTB/POZ fold (InterPro:IPR011333), BTB/POZ (InterPro:IPR013069), Kelch related (InterPro:IPR013089), BTB/POZ-like (InterPro:IPR000210), TRAF-type (InterPro:IPR013322); BEST Arabidopsis thaliana protein match is: BTB-POZ and MATH domain 2 (TAIR:AT3G06190.1); Has 5705 Blast hits …	TD and POZ domain-containing protein 4	BTB/POZ domain containing protein	GO:0006281;GO:0090305;GO:0003677;GO:0016705;GO:0005506;GO:0004519;GO:0055114;GO:0020037;	DNA repair;nucleic acid phosphodiester bond hydrolysis;DNA binding;oxidoreductase activity, acting on paired donors, with incorporation or reduction of molecular oxygen;iron ion binding;endonuclease activity;oxidation-reduction process;heme binding;
MSA	transcription_translation	BART1_0-p16152	ETO1-like 1 (EOL1); CONTAINS InterPro DOMAIN/s: Tetratricopeptide-like helical (InterPro:IPR011990), BTB/POZ fold (InterPro:IPR011333), Kelch related (InterPro:IPR013089), Tetratricopeptide repeat (InterPro:IPR019734); BEST Arabidopsis thaliana protein match is: tetratricopeptide repeat (TPR)-containing protein (TAIR:AT3G51770.1); Has 651 Blast hits to 563 proteins in 153 species: Archae - 10; Ba…	Tetratricopeptide TPR-1	Ethylene-overproduction protein 1	GO:0005515;GO:0016021;GO:0009873;GO:0046885;GO:0016740;GO:1900911;GO:0031335;GO:0016567;	protein binding;integral component of membrane;ethylene-activated signaling pathway;regulation of hormone biosynthetic process;transferase activity;regulation of olefin biosynthetic process;regulation of sulfur amino acid metabolic process;protein ubiquitination;
MSA	transcription_translation	BART1_0-p30043	ubiquitin extension protein 1 (UBQ1); FUNCTIONS IN: structural constituent of ribosome; INVOLVED IN: response to water deprivation, protein ubiquitination, embryo development ending in seed dormancy; LOCATED IN: ribosome, intracellular; EXPRESSED IN: 25 plant structures; EXPRESSED DURING: 14 growth stages; CONTAINS InterPro DOMAIN/s: Ribosomal protein L40e (InterPro:IPR001975), Ubiquitin subgroup…	Ubiquitin	Ubiquitin	GO:0043531;GO:0005840;GO:0005773;GO:0044446;GO:0009735;GO:0006412;GO:0005634;GO:0031625;GO:0003735;GO:0070013;GO:0005509;GO:0098588;GO:0005618;GO:0016021;GO:0031386;GO:0019941;GO:0098805;GO:0016567;	ADP binding;ribosome;vacuole;intracellular organelle part;response to cytokinin;translation;nucleus;ubiquitin protein ligase binding;structural constituent of ribosome;intracellular organelle lumen;calcium ion binding;bounding membrane of organelle;cell wall;integral component of membrane;protein tag;modification-dependent protein catabolic process;whole membrane;protein ubiquitination;
MSA	transcription_translation	BART1_0-p52079	CONTAINS InterPro DOMAIN/s: WLM (InterPro:IPR013536), PUB domain (InterPro:IPR018997), PUG domain (InterPro:IPR006567); BEST Arabidopsis thaliana protein match is: zinc ion binding (TAIR:AT1G55915.1); Has 30201 Blast hits to 17322 proteins in 780 species: Archae - 12; Bacteria - 1396; Metazoa - 17338; Fungi - 3422; Plants - 5037; Viruses - 0; Other Eukaryotes - 2996 (source: NCBI BLink).	Ubiquitin and WLM domain-containing metalloprotease SPCC1442.07c	Ubiquitin-associated domain-containing family protein	GO:0140096;GO:0006464;GO:0006850;GO:0005886;GO:0005743;GO:0008237;GO:0005524;GO:0006508;GO:0016021;GO:0016310;GO:0016773;GO:0016301;GO:0030247;	catalytic activity, acting on a protein;cellular protein modification process;mitochondrial pyruvate transmembrane transport;plasma membrane;mitochondrial inner membrane;metallopeptidase activity;ATP binding;proteolysis;integral component of membrane;phosphorylation;phosphotransferase activity, alcohol group as acceptor;kinase activity;polysaccharide binding;
MSA	transcription_translation	BART1_0-p48269	plant U-box 14 (PUB14); FUNCTIONS IN: ubiquitin-protein ligase activity; INVOLVED IN: protein ubiquitination; LOCATED IN: ubiquitin ligase complex; EXPRESSED IN: 23 plant structures; EXPRESSED DURING: 15 growth stages; CONTAINS InterPro DOMAIN/s: U box domain (InterPro:IPR003613), Armadillo-like helical (InterPro:IPR011989), Armadillo (InterPro:IPR000225), Armadillo-type fold (InterPro:IPR016024)…	U-box domain-containing protein 12	U-box domain-containing protein	GO:0016746;GO:0004190;GO:0007166;GO:0009982;GO:0005525;GO:0004842;GO:0005634;GO:0001522;GO:0003723;GO:0005737;GO:0003924;GO:0006508;GO:0070696;GO:0016874;GO:0016567;	transferase activity, transferring acyl groups;aspartic-type endopeptidase activity;cell surface receptor signaling pathway;pseudouridine synthase activity;GTP binding;ubiquitin-protein transferase activity;nucleus;pseudouridine synthesis;RNA binding;cytoplasm;GTPase activity;proteolysis;transmembrane receptor protein serine/threonine kinase binding;ligase activity;protein ubiquitination;
MSA	transcription_translation	BART1_0-p35377	cytochrome P450, family 714, subfamily A, polypeptide 1 (CYP714A1); FUNCTIONS IN: electron carrier activity, monooxygenase activity, iron ion binding, oxygen binding, heme binding; INVOLVED IN: oxidation reduction; LOCATED IN: endomembrane system; EXPRESSED IN: 10 plant structures; EXPRESSED DURING: 4 anthesis, F mature embryo stage, petal differentiation and expansion stage, E expanded cotyledon…	Zinc finger, RING/FYVE/PHD-type	RING/U-box superfamily protein	GO:0061630;GO:0008270;GO:0016746;GO:0016705;GO:0009941;GO:0020037;GO:0006511;GO:0005737;GO:0005506;GO:0016021;GO:0055114;GO:0016740;GO:0016874;GO:0016567;GO:0016655;GO:0016787;	ubiquitin protein ligase activity;zinc ion binding;transferase activity, transferring acyl groups;oxidoreductase activity, acting on paired donors, with incorporation or reduction of molecular oxygen;chloroplast envelope;heme binding;ubiquitin-dependent protein catabolic process;cytoplasm;iron ion binding;integral component of membrane;oxidation-reduction process;transferase activity;ligase activ…
MSA	transcription_translation	BART1_0-p14006	BIG BROTHER (BB); CONTAINS InterPro DOMAIN/s: Zinc finger, RING-type (InterPro:IPR001841), Zinc finger, C3HC4 RING-type (InterPro:IPR018957); BEST Arabidopsis thaliana protein match is: RING/U-box superfamily protein (TAIR:AT3G19910.1); Has 8059 Blast hits to 8045 proteins in 262 species: Archae - 0; Bacteria - 0; Metazoa - 2322; Fungi - 418; Plants - 4266; Viruses - 8; Other Eukaryotes - 1045 (s…	Zinc finger, RING-type	RING/U-box superfamily protein	GO:0004842;GO:0008270;GO:0031624;GO:0046872;GO:0016021;GO:0016874;GO:0051865;GO:0016567;	ubiquitin-protein transferase activity;zinc ion binding;ubiquitin conjugating enzyme binding;metal ion binding;integral component of membrane;ligase activity;protein autoubiquitination;protein ubiquitination;
MSA	transcription_translation	BART1_0-p01654	XH/XS domain-containing protein; CONTAINS InterPro DOMAIN/s: Domain of unknown function XS (InterPro:IPR005380), Domain of unknown function XH (InterPro:IPR005379), Domain of unknown function, putative Zinc finger, XS/XH (InterPro:IPR005381); BEST Arabidopsis thaliana protein match is: XH/XS domain-containing protein (TAIR:AT4G00380.1); Has 48628 Blast hits to 29972 proteins in 1836 species: Arch…	Factor of DNA methylation 1	NA	GO:0031047;	gene silencing by RNA;
MSA	transcription_translation	BART1_0-p15011	XH/XS domain-containing protein; CONTAINS InterPro DOMAIN/s: Domain of unknown function XS (InterPro:IPR005380), Domain of unknown function XH (InterPro:IPR005379), Domain of unknown function, putative Zinc finger, XS/XH (InterPro:IPR005381); BEST Arabidopsis thaliana protein match is: XH/XS domain-containing protein (TAIR:AT4G00380.1); Has 48628 Blast hits to 29972 proteins in 1836 species: Arch…	Factor of DNA methylation 1	XH/XS domain-containing protein	NA	NA
MSA	transcription_translation	BART1_0-p27603	INVOLVED IN DE NOVO 2 (IDN2); FUNCTIONS IN: molecular_function unknown; INVOLVED IN: response to cadmium ion, chromatin silencing, DNA methylation; LOCATED IN: cellular_component unknown; EXPRESSED IN: root; CONTAINS InterPro DOMAIN/s: Domain of unknown function XS (InterPro:IPR005380), Domain of unknown function XH (InterPro:IPR005379), Domain of unknown function, putative Zinc finger, XS/XH (In…	Factor of DNA methylation 1	XH/XS domain-containing family protein	GO:0031047;	gene silencing by RNA;
MSA	transcription_translation	BART1_0-p20898	XH/XS domain-containing protein; CONTAINS InterPro DOMAIN/s: Domain of unknown function XS (InterPro:IPR005380), Domain of unknown function XH (InterPro:IPR005379), Domain of unknown function, putative Zinc finger, XS/XH (InterPro:IPR005381); BEST Arabidopsis thaliana protein match is: XH/XS domain-containing protein (TAIR:AT4G00380.1); Has 48628 Blast hits to 29972 proteins in 1836 species: Arch…	Factor of DNA methylation 1	NA	GO:0031047;	gene silencing by RNA;
MSA	transcription_translation	BART1_0-p43055	Ribosomal protein L3 family protein; FUNCTIONS IN: structural constituent of ribosome; INVOLVED IN: translation; LOCATED IN: ribosome, chloroplast stroma, chloroplast, membrane; EXPRESSED IN: 23 plant structures; EXPRESSED DURING: 13 growth stages; CONTAINS InterPro DOMAIN/s: Ribosomal protein L3 (InterPro:IPR000597), Ribosomal protein L3, bacterial/organelle-type (InterPro:IPR019927), Ribosomal …	Mitochondrial/chloroplast ribosomal protein L3	50S ribosomal protein L3	GO:0009570;GO:0003735;GO:0016020;GO:0009941;GO:0005840;GO:0019843;GO:0006412;	chloroplast stroma;structural constituent of ribosome;membrane;chloroplast envelope;ribosome;rRNA binding;translation;
MSA	transcription_translation	BART1_0-p46846	Ribosomal L29 family protein ; FUNCTIONS IN: structural constituent of ribosome; INVOLVED IN: translation, ribosome biogenesis; LOCATED IN: ribosome, chloroplast stroma, chloroplast, nucleoid, chloroplast envelope; EXPRESSED IN: 22 plant structures; EXPRESSED DURING: 13 growth stages; CONTAINS InterPro DOMAIN/s: Ribosomal protein L29 (InterPro:IPR001854); Has 1807 Blast hits to 1807 proteins in 2…	50S ribosomal protein L29 chloroplastic	50S ribosomal protein L29	GO:0003735;GO:0016705;GO:0005506;GO:0009941;GO:0055114;GO:0005840;GO:0042644;GO:0006412;GO:0020037;	structural constituent of ribosome;oxidoreductase activity, acting on paired donors, with incorporation or reduction of molecular oxygen;iron ion binding;chloroplast envelope;oxidation-reduction process;ribosome;chloroplast nucleoid;translation;heme binding;
MSA	transcription_translation	BART1_0-p40402	Ribosomal protein L17 family protein; FUNCTIONS IN: structural constituent of ribosome; INVOLVED IN: translation; LOCATED IN: ribosome, chloroplast; EXPRESSED IN: 22 plant structures; EXPRESSED DURING: 13 growth stages; CONTAINS InterPro DOMAIN/s: Ribosomal protein L17 (InterPro:IPR000456); BEST Arabidopsis thaliana protein match is: Ribosomal protein L17 family protein (TAIR:AT5G09770.1); Has 80…	50S ribosomal protein L17 chloroplastic	50S ribosomal protein L17	GO:0009570;GO:0003735;GO:0009941;GO:0016021;GO:0044445;GO:0005840;GO:0019843;GO:0006412;	chloroplast stroma;structural constituent of ribosome;chloroplast envelope;integral component of membrane;cytosolic part;ribosome;rRNA binding;translation;
MSA	transcription_translation	BART1_0-p21295	ribosomal protein L12-C (RPL12-C); FUNCTIONS IN: structural constituent of ribosome; INVOLVED IN: defense response to bacterium, translation; LOCATED IN: in 6 components; EXPRESSED IN: juvenile leaf, leaf; CONTAINS InterPro DOMAIN/s: Ribosomal protein L7/L12 (InterPro:IPR000206), Ribosomal protein L12, chloroplast (InterPro:IPR015608), Ribosomal protein L7/L12, oligomerisation (InterPro:IPR008932…	Mitochondrial/chloroplast ribosomal protein L12	50S ribosomal protein L7/L12	GO:0003676;GO:0008408;GO:0090305;GO:0009507;GO:0003735;GO:0016021;GO:0003917;GO:0005840;GO:0016740;GO:0006412;	nucleic acid binding;3'-5' exonuclease activity;nucleic acid phosphodiester bond hydrolysis;chloroplast;structural constituent of ribosome;integral component of membrane;DNA topoisomerase type I activity;ribosome;transferase activity;translation;
MSA	transcription_translation	BART1_0-p40706	Ribosomal L18p/L5e family protein; FUNCTIONS IN: structural constituent of ribosome; INVOLVED IN: translation, ribosome biogenesis; LOCATED IN: ribosome, chloroplast, chloroplast envelope; EXPRESSED IN: 22 plant structures; EXPRESSED DURING: 13 growth stages; CONTAINS InterPro DOMAIN/s: Ribosomal protein L18/L5 (InterPro:IPR005484), Ribosomal protein L18, bacterial (InterPro:IPR004389); BEST Arab…	Large subunit ribosomal protein L18	50S ribosomal protein L18	GO:0009570;GO:0003735;GO:0009941;GO:0016021;GO:0005840;GO:0019843;GO:0005730;GO:0006412;	chloroplast stroma;structural constituent of ribosome;chloroplast envelope;integral component of membrane;ribosome;rRNA binding;nucleolus;translation;
MSA	transcription_translation	BART1_0-p22179	embryo defective 1473 (emb1473); FUNCTIONS IN: structural constituent of ribosome; INVOLVED IN: translation, embryo development ending in seed dormancy; LOCATED IN: thylakoid, ribosome, chloroplast, chloroplast stroma; EXPRESSED IN: 23 plant structures; EXPRESSED DURING: 13 growth stages; CONTAINS InterPro DOMAIN/s: Ribosomal protein L13, bacterial-type (InterPro:IPR005823), Ribosomal protein L13…	50S ribosomal protein L13 chloroplastic	50S ribosomal protein L13	GO:0009570;GO:0043625;GO:0008270;GO:0006260;GO:0009941;GO:0044445;GO:0005840;GO:0009735;GO:0006412;GO:0009579;GO:0003887;GO:0003735;GO:0016021;GO:0071897;GO:0003729;GO:0017148;	chloroplast stroma;delta DNA polymerase complex;zinc ion binding;DNA replication;chloroplast envelope;cytosolic part;ribosome;response to cytokinin;translation;thylakoid;DNA-directed DNA polymerase activity;structural constituent of ribosome;integral component of membrane;DNA biosynthetic process;mRNA binding;negative regulation of translation;
MSA	transcription_translation	BART1_0-p21462	chloroplast 30S ribosomal protein S20, putative; FUNCTIONS IN: structural constituent of ribosome, RNA binding; INVOLVED IN: translation, ribosome biogenesis; LOCATED IN: ribosome, chloroplast stroma, chloroplast, membrane; EXPRESSED IN: 22 plant structures; EXPRESSED DURING: 13 growth stages; CONTAINS InterPro DOMAIN/s: Ribosomal protein S20 (InterPro:IPR002583); Has 3989 Blast hits to 3989 prot…	Ribosomal protein rpS20	30S ribosomal protein S20	GO:0009570;GO:0003723;GO:0003735;GO:0016020;GO:0006508;GO:0009941;GO:0005840;GO:0043248;GO:0004222;GO:0006412;	chloroplast stroma;RNA binding;structural constituent of ribosome;membrane;proteolysis;chloroplast envelope;ribosome;proteasome assembly;metalloendopeptidase activity;translation;
MSA	transcription_translation	BART1_0-p13458	Ribosomal protein L14; FUNCTIONS IN: structural constituent of ribosome; INVOLVED IN: translation, ribosome biogenesis; LOCATED IN: ribosome, cytosolic large ribosomal subunit, endoplasmic reticulum, vacuole; EXPRESSED IN: 23 plant structures; EXPRESSED DURING: 13 growth stages; CONTAINS InterPro DOMAIN/s: Ribosomal protein L14 (InterPro:IPR002784); BEST Arabidopsis thaliana protein match is: Rib…	Ribosomal protein L14	60S ribosomal protein L14, putative	GO:0003723;GO:0003735;GO:0042273;GO:0016021;GO:0044445;GO:0005840;GO:0044446;GO:0006412;	RNA binding;structural constituent of ribosome;ribosomal large subunit biogenesis;integral component of membrane;cytosolic part;ribosome;intracellular organelle part;translation;
MSA	transcription_translation	BART1_0-p39114	Ribosomal protein L13 family protein; FUNCTIONS IN: structural constituent of ribosome; INVOLVED IN: translation; LOCATED IN: cytosolic ribosome, cytosolic large ribosomal subunit, large ribosomal subunit; EXPRESSED IN: 22 plant structures; EXPRESSED DURING: 13 growth stages; CONTAINS InterPro DOMAIN/s: Ribosomal protein L13 (InterPro:IPR005822), Ribosomal protein L13, eukaryotic/archaeal (InterP…	Putative ribosomal protein L13	50S ribosomal protein L13	GO:0003735;GO:0022626;GO:0045330;GO:0003729;GO:0015934;GO:0017148;GO:0042545;GO:0006412;GO:0030599;	structural constituent of ribosome;cytosolic ribosome;aspartyl esterase activity;mRNA binding;large ribosomal subunit;negative regulation of translation;cell wall modification;translation;pectinesterase activity;
MSA	transcription_translation	BART1_0-p53689	ribosomal protein S13A (RPS13A); FUNCTIONS IN: structural constituent of ribosome; INVOLVED IN: translation, trichome morphogenesis, leaf morphogenesis, cytokinesis by cell plate formation; LOCATED IN: cytosolic small ribosomal subunit, nucleolus, membrane; EXPRESSED IN: 24 plant structures; EXPRESSED DURING: 14 growth stages; CONTAINS InterPro DOMAIN/s: Ribosomal protein S13/S15, N-terminal (Int…	Cytoplasmatic ribosomal protein S13	40S ribosomal protein S13	GO:0016758;GO:0000911;GO:0044445;GO:0010090;GO:0005840;GO:0005730;GO:0070181;GO:0009965;GO:0006412;GO:0009507;GO:0003735;GO:0005509;GO:0005618;GO:0016020;GO:0012505;	transferase activity, transferring hexosyl groups;cytokinesis by cell plate formation;cytosolic part;trichome morphogenesis;ribosome;nucleolus;small ribosomal subunit rRNA binding;leaf morphogenesis;translation;chloroplast;structural constituent of ribosome;calcium ion binding;cell wall;membrane;endomembrane system;
MSA	transcription_translation	BART1_0-p44669	Ribosomal protein S24e family protein; FUNCTIONS IN: structural constituent of ribosome, nucleotide binding; INVOLVED IN: translation, ribosome biogenesis; LOCATED IN: cytosolic small ribosomal subunit, cytosolic ribosome, ribosome, cell wall, membrane; EXPRESSED IN: 23 plant structures; EXPRESSED DURING: 14 growth stages; CONTAINS InterPro DOMAIN/s: Ribosomal protein S24e (InterPro:IPR001976), N…	40S ribosomal protein S24	40S ribosomal protein S24	GO:0005844;GO:0009507;GO:0003735;GO:0005618;GO:0003729;GO:0044445;GO:0005794;GO:0005840;GO:0005774;GO:0005730;GO:0005886;GO:0006412;	polysome;chloroplast;structural constituent of ribosome;cell wall;mRNA binding;cytosolic part;Golgi apparatus;ribosome;vacuolar membrane;nucleolus;plasma membrane;translation;
MSA	transcription_translation	BART1_0-p19463	ribosomal protein S15A E (rps15ae); FUNCTIONS IN: structural constituent of ribosome; INVOLVED IN: translation; LOCATED IN: mitochondrion, cytosolic small ribosomal subunit, cytosolic ribosome, vacuole; EXPRESSED IN: 21 plant structures; EXPRESSED DURING: 13 growth stages; CONTAINS InterPro DOMAIN/s: Ribosomal protein S8 (InterPro:IPR000630); BEST Arabidopsis thaliana protein match is: ribosomal …	Small subunit ribosomal protein S15Ae	30S ribosomal protein S8, putative	GO:0016747;GO:0016705;GO:0044445;GO:0005840;GO:0044446;GO:0005773;GO:0006412;GO:0020037;GO:0005844;GO:0003735;GO:0005506;GO:0005739;GO:0016021;GO:0055114;	transferase activity, transferring acyl groups other than amino-acyl groups;oxidoreductase activity, acting on paired donors, with incorporation or reduction of molecular oxygen;cytosolic part;ribosome;intracellular organelle part;vacuole;translation;heme binding;polysome;structural constituent of ribosome;iron ion binding;mitochondrion;integral component of membrane;oxidation-reduction process;
MSA	transcription_translation	BART1_0-p55843	Zinc-binding ribosomal protein family protein; FUNCTIONS IN: structural constituent of ribosome; INVOLVED IN: translation; LOCATED IN: ribosome, cytosolic large ribosomal subunit; EXPRESSED IN: 22 plant structures; EXPRESSED DURING: 13 growth stages; CONTAINS InterPro DOMAIN/s: Ribosomal protein L44e (InterPro:IPR000552), Ribosomal protein, zinc-binding domain (InterPro:IPR011332); BEST Arabidops…	60S ribosomal protein L44	NA	GO:0031072;GO:0005524;GO:0009408;GO:0003735;GO:0046872;GO:0016021;GO:0044445;GO:0051082;GO:0005840;GO:0006457;GO:0044446;GO:0006412;	heat shock protein binding;ATP binding;response to heat;structural constituent of ribosome;metal ion binding;integral component of membrane;cytosolic part;unfolded protein binding;ribosome;protein folding;intracellular organelle part;translation;
MSA	transcription_translation	BART1_0-p21753	Ribosomal L28e protein family; FUNCTIONS IN: structural constituent of ribosome; INVOLVED IN: translation, ribosome biogenesis; LOCATED IN: in 6 components; EXPRESSED IN: 23 plant structures; EXPRESSED DURING: 14 growth stages; CONTAINS InterPro DOMAIN/s: Ribosomal protein L28e (InterPro:IPR002672); BEST Arabidopsis thaliana protein match is: Ribosomal L28e protein family (TAIR:AT4G29410.2); Has …	Ribosomal protein L28e	NA	GO:0090502;GO:0015078;GO:0044445;GO:0005840;GO:0006754;GO:0044446;GO:0031090;GO:0006412;GO:0003676;GO:0004523;GO:0003735;GO:0045263;GO:0005739;GO:0016021;GO:0031975;GO:0015985;	RNA phosphodiester bond hydrolysis, endonucleolytic;proton transmembrane transporter activity;cytosolic part;ribosome;ATP biosynthetic process;intracellular organelle part;organelle membrane;translation;nucleic acid binding;RNA-DNA hybrid ribonuclease activity;structural constituent of ribosome;proton-transporting ATP synthase complex, coupling factor F(o);mitochondrion;integral component of memb…
MSA	transcription_translation	BART1_0-p02643	embryo defective 2171 (emb2171); FUNCTIONS IN: structural constituent of ribosome; INVOLVED IN: translation, embryo development ending in seed dormancy; LOCATED IN: ribosome, cytosolic large ribosomal subunit; EXPRESSED IN: 23 plant structures; EXPRESSED DURING: 13 growth stages; CONTAINS InterPro DOMAIN/s: Ribosomal protein L14b/L23e (InterPro:IPR000218), Ribosomal protein L14 conserved site (In…	Large subunit ribosomal protein L23e	50S ribosomal protein L14	GO:0008270;GO:0030041;GO:0044445;GO:0004364;GO:0005694;GO:0005840;GO:0070180;GO:0044446;GO:0006412;GO:0005634;GO:0034968;GO:0003735;GO:0003779;GO:0070013;GO:0018024;GO:0015629;GO:0016021;GO:0034314;	zinc ion binding;actin filament polymerization;cytosolic part;glutathione transferase activity;chromosome;ribosome;large ribosomal subunit rRNA binding;intracellular organelle part;translation;nucleus;histone lysine methylation;structural constituent of ribosome;actin binding;intracellular organelle lumen;histone-lysine N-methyltransferase activity;actin cytoskeleton;integral component of membran…
MSA	transcription_translation	BART1_0-p04890	Ribosomal protein S12/S23 family protein; FUNCTIONS IN: structural constituent of ribosome; INVOLVED IN: translation; LOCATED IN: cytosolic small ribosomal subunit, cytosolic ribosome, ribosome; EXPRESSED IN: guard cell, leaf; CONTAINS InterPro DOMAIN/s: Ribosomal protein S23, eukaryotic/archaeal (InterPro:IPR005680), Ribosomal protein S12/S23 (InterPro:IPR006032), Nucleic acid-binding, OB-fold-l…	Nucleic acid-binding, OB-fold	NA	GO:0003735;GO:0022626;GO:0016021;GO:0015935;GO:0005794;GO:0005730;GO:0006412;GO:0042788;	structural constituent of ribosome;cytosolic ribosome;integral component of membrane;small ribosomal subunit;Golgi apparatus;nucleolus;translation;polysomal ribosome;
MSA	transcription_translation	BART1_0-p09233	embryo defective 3010 (EMB3010); FUNCTIONS IN: structural constituent of ribosome; INVOLVED IN: growth, translation, embryo development ending in seed dormancy; LOCATED IN: cytosolic small ribosomal subunit, cytosolic ribosome, plasma membrane; EXPRESSED IN: 29 plant structures; EXPRESSED DURING: 15 growth stages; CONTAINS InterPro DOMAIN/s: Ribosomal protein S6e (InterPro:IPR001377), Ribosomal p…	40S ribosomal protein S6	40S ribosomal protein S6	GO:0003735;GO:0005840;GO:0006412;	structural constituent of ribosome;ribosome;translation;
MSA	transcription_translation	BART1_0-p10912	Ribosomal protein L7Ae/L30e/S12e/Gadd45 family protein; FUNCTIONS IN: structural constituent of ribosome; INVOLVED IN: response to cadmium ion, response to salt stress, translation; LOCATED IN: cytosolic small ribosomal subunit, cytosolic ribosome; EXPRESSED IN: 23 plant structures; EXPRESSED DURING: 13 growth stages; CONTAINS InterPro DOMAIN/s: Ribosomal protein S12e (InterPro:IPR000530), Riboso…	40S ribosomal protein S12	40S ribosomal protein S12	GO:0008270;GO:0009651;GO:0006355;GO:0044445;GO:0043565;GO:0046686;GO:0005840;GO:0044446;GO:0006412;GO:0005844;GO:0003735;GO:0016021;GO:0031047;	zinc ion binding;response to salt stress;regulation of transcription, DNA-templated;cytosolic part;sequence-specific DNA binding;response to cadmium ion;ribosome;intracellular organelle part;translation;polysome;structural constituent of ribosome;integral component of membrane;gene silencing by RNA;
MSA	transcription_translation	BART1_0-p07694	ribosomal protein S6 (RPS6); FUNCTIONS IN: structural constituent of ribosome; INVOLVED IN: growth, translation; LOCATED IN: in 6 components; EXPRESSED IN: 29 plant structures; EXPRESSED DURING: 13 growth stages; CONTAINS InterPro DOMAIN/s: Ribosomal protein S6e (InterPro:IPR001377), Ribosomal protein S6, eukaryotic (InterPro:IPR014401); BEST Arabidopsis thaliana protein match is: Ribosomal prote…	40S ribosomal protein S6	NA	GO:0044445;GO:0005794;GO:0005840;GO:0005730;GO:0009735;GO:0044446;GO:0005886;GO:0006412;GO:0005844;GO:0009507;GO:0009506;GO:0003735;GO:0003729;	cytosolic part;Golgi apparatus;ribosome;nucleolus;response to cytokinin;intracellular organelle part;plasma membrane;translation;polysome;chloroplast;plasmodesma;structural constituent of ribosome;mRNA binding;
MSA	transcription_translation	BART1_0-p02228	Ribosomal protein S3Ae; FUNCTIONS IN: structural constituent of ribosome; INVOLVED IN: translation; LOCATED IN: in 6 components; EXPRESSED IN: 23 plant structures; EXPRESSED DURING: 13 growth stages; CONTAINS InterPro DOMAIN/s: Ribosomal protein S3Ae, conserved site (InterPro:IPR018281), Ribosomal protein S3Ae (InterPro:IPR001593); BEST Arabidopsis thaliana protein match is: Ribosomal protein S3A…	40S ribosomal protein (Fragment)	40S ribosomal protein S3a	GO:0005975;GO:0003735;GO:0022627;GO:0004553;GO:0006412;	carbohydrate metabolic process;structural constituent of ribosome;cytosolic small ribosomal subunit;hydrolase activity, hydrolyzing O-glycosyl compounds;translation;
MSA	chromatin_remodeling	BART1_0-p42492	Histone superfamily protein; FUNCTIONS IN: DNA binding; INVOLVED IN: nucleosome assembly; LOCATED IN: vacuole; CONTAINS InterPro DOMAIN/s: Histone H4, conserved site (InterPro:IPR019809), Histone-fold (InterPro:IPR009072), Histone core (InterPro:IPR007125), Histone H4 (InterPro:IPR001951); BEST Arabidopsis thaliana protein match is: Histone superfamily protein (TAIR:AT5G59690.1); Has 30201 Blast …	NA	Histone H4	NA	NA
MSA	chromatin_remodeling	BART1_0-p13948	histone H1-3 (HIS1-3); FUNCTIONS IN: DNA binding, nucleosomal DNA binding; INVOLVED IN: response to water deprivation, nucleosome assembly, response to abscisic acid stimulus; LOCATED IN: nucleus, nucleosome; EXPRESSED IN: 14 plant structures; EXPRESSED DURING: 7 growth stages; CONTAINS InterPro DOMAIN/s: Winged helix-turn-helix transcription repressor DNA-binding (InterPro:IPR011991), Histone H5…	Putative winged-helix DNA-binding transcription factor family protein	Histone H1	GO:0042256;GO:0006265;GO:0006468;GO:0009414;GO:0090071;GO:0005524;GO:0003723;GO:0031936;GO:0017148;GO:0008270;GO:0006097;GO:0031491;GO:0030261;GO:0004672;GO:0004474;GO:0006099;GO:0000786;GO:0006334;GO:0045910;GO:0006412;GO:0003677;GO:0005634;GO:0003735;GO:0005737;GO:0046872;GO:0010468;GO:0016021;GO:0016584;GO:0015935;GO:0003917;	mature ribosome assembly;DNA topological change;protein phosphorylation;response to water deprivation;negative regulation of ribosome biogenesis;ATP binding;RNA binding;negative regulation of chromatin silencing;negative regulation of translation;zinc ion binding;glyoxylate cycle;nucleosome binding;chromosome condensation;protein kinase activity;malate synthase activity;tricarboxylic acid cycle;n…
MSA	chromatin_remodeling	BART1_0-p38421	Histone superfamily protein; FUNCTIONS IN: DNA binding; INVOLVED IN: nucleosome assembly; LOCATED IN: vacuole; CONTAINS InterPro DOMAIN/s: Histone H4, conserved site (InterPro:IPR019809), Histone-fold (InterPro:IPR009072), Histone core (InterPro:IPR007125), Histone H4 (InterPro:IPR001951); BEST Arabidopsis thaliana protein match is: Histone superfamily protein (TAIR:AT5G59690.1); Has 30201 Blast …	NA	Histone H4	NA	NA
MSA	chromatin_remodeling	BART1_0-p15025	Histone superfamily protein; FUNCTIONS IN: DNA binding; INVOLVED IN: nucleosome assembly; LOCATED IN: vacuole; CONTAINS InterPro DOMAIN/s: Histone H4, conserved site (InterPro:IPR019809), Histone-fold (InterPro:IPR009072), Histone core (InterPro:IPR007125), Histone H4 (InterPro:IPR001951); BEST Arabidopsis thaliana protein match is: Histone superfamily protein (TAIR:AT5G59690.1); Has 30201 Blast …	NA	NA	NA	NA
MSA	chromatin_remodeling	BART1_0-p38316	Histone superfamily protein; FUNCTIONS IN: DNA binding; INVOLVED IN: nucleosome assembly; LOCATED IN: vacuole; CONTAINS InterPro DOMAIN/s: Histone H4, conserved site (InterPro:IPR019809), Histone-fold (InterPro:IPR009072), Histone core (InterPro:IPR007125), Histone H4 (InterPro:IPR001951); BEST Arabidopsis thaliana protein match is: Histone superfamily protein (TAIR:AT5G59690.1); Has 30201 Blast …	NA	NA	NA	NA
MSA	chromatin_remodeling	BART1_0-p27668	Histone superfamily protein; FUNCTIONS IN: DNA binding; INVOLVED IN: nucleosome assembly; LOCATED IN: vacuole; CONTAINS InterPro DOMAIN/s: Histone H4, conserved site (InterPro:IPR019809), Histone-fold (InterPro:IPR009072), Histone core (InterPro:IPR007125), Histone H4 (InterPro:IPR001951); BEST Arabidopsis thaliana protein match is: Histone superfamily protein (TAIR:AT5G59690.1); Has 30201 Blast …	NA	Histone H4	NA	NA
MSA	chromatin_remodeling	BART1_0-p38311	Histone superfamily protein; FUNCTIONS IN: DNA binding; INVOLVED IN: nucleosome assembly; LOCATED IN: vacuole; CONTAINS InterPro DOMAIN/s: Histone H4, conserved site (InterPro:IPR019809), Histone-fold (InterPro:IPR009072), Histone core (InterPro:IPR007125), Histone H4 (InterPro:IPR001951); BEST Arabidopsis thaliana protein match is: Histone superfamily protein (TAIR:AT5G59690.1); Has 30201 Blast …	NA	Histone H4	NA	NA
MSA	chromatin_remodeling	BART1_0-p34080	gamma histone variant H2AX (GAMMA-H2AX); FUNCTIONS IN: DNA binding; INVOLVED IN: nucleosome assembly; LOCATED IN: nucleolus, nucleus; EXPRESSED IN: 28 plant structures; EXPRESSED DURING: 13 growth stages; CONTAINS InterPro DOMAIN/s: Histone H2A (InterPro:IPR002119), Histone-fold (InterPro:IPR009072), Histone core (InterPro:IPR007125); BEST Arabidopsis thaliana protein match is: Histone superfamil…	NA	Histone H2A	NA	NA
MSA	chromatin_remodeling	BART1_0-p04548	Histone superfamily protein; FUNCTIONS IN: DNA binding; INVOLVED IN: nucleosome assembly; LOCATED IN: vacuole; CONTAINS InterPro DOMAIN/s: Histone H4, conserved site (InterPro:IPR019809), Histone-fold (InterPro:IPR009072), Histone core (InterPro:IPR007125), Histone H4 (InterPro:IPR001951); BEST Arabidopsis thaliana protein match is: Histone superfamily protein (TAIR:AT5G59690.1); Has 30201 Blast …	NA	Histone H4	NA	NA
MSA	chromatin_remodeling	BART1_0-p18269	histone B2 (HTB2); FUNCTIONS IN: DNA binding; INVOLVED IN: nucleosome assembly; LOCATED IN: nucleolus, nucleus; EXPRESSED IN: 22 plant structures; EXPRESSED DURING: 13 growth stages; CONTAINS InterPro DOMAIN/s: Histone H2B (InterPro:IPR000558), Histone-fold (InterPro:IPR009072), Histone core (InterPro:IPR007125); BEST Arabidopsis thaliana protein match is: Histone superfamily protein (TAIR:AT3G45…	NA	Histone H2B	NA	NA
MSA	chromatin_remodeling	BART1_0-p38964	histone B2 (HTB2); FUNCTIONS IN: DNA binding; INVOLVED IN: nucleosome assembly; LOCATED IN: nucleolus, nucleus; EXPRESSED IN: 22 plant structures; EXPRESSED DURING: 13 growth stages; CONTAINS InterPro DOMAIN/s: Histone H2B (InterPro:IPR000558), Histone-fold (InterPro:IPR009072), Histone core (InterPro:IPR007125); BEST Arabidopsis thaliana protein match is: Histone superfamily protein (TAIR:AT3G45…	NA	Histone H2B	NA	NA
MSA	chromatin_remodeling	BART1_0-p42113	histone H2A 6 (HTA6); FUNCTIONS IN: DNA binding; INVOLVED IN: nucleosome assembly; LOCATED IN: nucleolus; EXPRESSED IN: 27 plant structures; EXPRESSED DURING: 13 growth stages; CONTAINS InterPro DOMAIN/s: Histone H2A (InterPro:IPR002119), Histone-fold (InterPro:IPR009072), Histone core (InterPro:IPR007125); BEST Arabidopsis thaliana protein match is: histone H2A 12 (TAIR:AT5G02560.1); Has 1807 Bl…	NA	NA	NA	NA
MSA	chromatin_remodeling	BART1_0-p42101	histone H2A 7 (HTA7); FUNCTIONS IN: DNA binding; INVOLVED IN: nucleosome assembly; LOCATED IN: nucleolus; EXPRESSED IN: 23 plant structures; EXPRESSED DURING: 13 growth stages; CONTAINS InterPro DOMAIN/s: Histone H2A (InterPro:IPR002119), Histone-fold (InterPro:IPR009072), Histone core (InterPro:IPR007125); BEST Arabidopsis thaliana protein match is: histone H2A 6 (TAIR:AT5G59870.1); Has 1807 Bla…	NA	NA	NA	NA
MSA	chromatin_remodeling	BART1_0-p10296	histone H2A 2 (HTA2); FUNCTIONS IN: DNA binding; INVOLVED IN: nucleosome assembly; LOCATED IN: nucleus; EXPRESSED IN: 27 plant structures; EXPRESSED DURING: 13 growth stages; CONTAINS InterPro DOMAIN/s: Histone H2A (InterPro:IPR002119), Histone-fold (InterPro:IPR009072), Histone core (InterPro:IPR007125); BEST Arabidopsis thaliana protein match is: Histone superfamily protein (TAIR:AT5G54640.1); …	NA	Histone H2A	NA	NA
MSA	chromatin_remodeling	BART1_0-p42106	histone H2A 7 (HTA7); FUNCTIONS IN: DNA binding; INVOLVED IN: nucleosome assembly; LOCATED IN: nucleolus; EXPRESSED IN: 23 plant structures; EXPRESSED DURING: 13 growth stages; CONTAINS InterPro DOMAIN/s: Histone H2A (InterPro:IPR002119), Histone-fold (InterPro:IPR009072), Histone core (InterPro:IPR007125); BEST Arabidopsis thaliana protein match is: histone H2A 6 (TAIR:AT5G59870.1); Has 1807 Bla…	NA	Histone H2A	NA	NA
MSA	chromatin_remodeling	BART1_0-p51640	Histone superfamily protein; FUNCTIONS IN: DNA binding; INVOLVED IN: nucleosome assembly; LOCATED IN: vacuole; CONTAINS InterPro DOMAIN/s: Histone H4, conserved site (InterPro:IPR019809), Histone-fold (InterPro:IPR009072), Histone core (InterPro:IPR007125), Histone H4 (InterPro:IPR001951); BEST Arabidopsis thaliana protein match is: Histone superfamily protein (TAIR:AT5G59690.1); Has 30201 Blast …	NA	Histone H4	NA	NA
MSA	chromatin_remodeling	BART1_0-p05433	HTB11; FUNCTIONS IN: DNA binding; INVOLVED IN: nucleosome assembly; LOCATED IN: nucleus, nucleosome; EXPRESSED IN: 22 plant structures; EXPRESSED DURING: 13 growth stages; CONTAINS InterPro DOMAIN/s: Histone H2B (InterPro:IPR000558), Histone-fold (InterPro:IPR009072), Histone core (InterPro:IPR007125); BEST Arabidopsis thaliana protein match is: Histone superfamily protein (TAIR:AT3G45980.1); Has…	NA	Histone H2B	GO:0003677;GO:0005634;GO:0046982;GO:0000786;	DNA binding;nucleus;protein heterodimerization activity;nucleosome;
MSA	chromatin_remodeling	BART1_0-p39979	winged-helix DNA-binding transcription factor family protein; FUNCTIONS IN: DNA binding; INVOLVED IN: nucleosome assembly; LOCATED IN: nucleolus, nucleus, nucleosome; EXPRESSED IN: 23 plant structures; EXPRESSED DURING: 13 growth stages; CONTAINS InterPro DOMAIN/s: Winged helix-turn-helix transcription repressor DNA-binding (InterPro:IPR011991), Histone H5 (InterPro:IPR005819), Histone H1/H5 (Int…	Variant of histone H1	Histone H1	GO:0015031;GO:0006289;GO:0042254;GO:0009279;GO:0004386;GO:0003723;GO:0006438;GO:0097367;GO:0016491;GO:0019001;GO:0090502;GO:0006450;GO:0030261;GO:0008995;GO:0006457;GO:0006334;GO:0005634;GO:0032559;GO:0003735;GO:0046872;GO:0098869;GO:0032555;GO:0016987;GO:0046914;GO:0008320;GO:2000142;GO:0032550;GO:0043486;GO:0006265;GO:0006303;GO:0009898;GO:0004521;GO:0051301;GO:0004358;GO:0003700;GO:0016070;GO:…	protein transport;nucleotide-excision repair;ribosome biogenesis;cell outer membrane;helicase activity;RNA binding;valyl-tRNA aminoacylation;carbohydrate derivative binding;oxidoreductase activity;guanyl nucleotide binding;RNA phosphodiester bond hydrolysis, endonucleolytic;regulation of translational fidelity;chromosome condensation;ribonuclease E activity;protein folding;nucleosome assembly;nuc…
MSA	chromatin_remodeling	BART1_0-p05431	HTB11; FUNCTIONS IN: DNA binding; INVOLVED IN: nucleosome assembly; LOCATED IN: nucleus, nucleosome; EXPRESSED IN: 22 plant structures; EXPRESSED DURING: 13 growth stages; CONTAINS InterPro DOMAIN/s: Histone H2B (InterPro:IPR000558), Histone-fold (InterPro:IPR009072), Histone core (InterPro:IPR007125); BEST Arabidopsis thaliana protein match is: Histone superfamily protein (TAIR:AT3G45980.1); Has…	NA	NA	NA	NA
MSA	chromatin_remodeling	BART1_0-p03911	histone B2 (HTB2); FUNCTIONS IN: DNA binding; INVOLVED IN: nucleosome assembly; LOCATED IN: nucleolus, nucleus; EXPRESSED IN: 22 plant structures; EXPRESSED DURING: 13 growth stages; CONTAINS InterPro DOMAIN/s: Histone H2B (InterPro:IPR000558), Histone-fold (InterPro:IPR009072), Histone core (InterPro:IPR007125); BEST Arabidopsis thaliana protein match is: Histone superfamily protein (TAIR:AT3G45…	NA	Histone H2B	NA	NA
MSA	chromatin_remodeling	BART1_0-p00528	histone H2A 6 (HTA6); FUNCTIONS IN: DNA binding; INVOLVED IN: nucleosome assembly; LOCATED IN: nucleolus; EXPRESSED IN: 27 plant structures; EXPRESSED DURING: 13 growth stages; CONTAINS InterPro DOMAIN/s: Histone H2A (InterPro:IPR002119), Histone-fold (InterPro:IPR009072), Histone core (InterPro:IPR007125); BEST Arabidopsis thaliana protein match is: histone H2A 12 (TAIR:AT5G02560.1); Has 1807 Bl…	NA	Histone H2A	NA	NA
MSA	chromatin_remodeling	BART1_0-p00533	histone H2A 6 (HTA6); FUNCTIONS IN: DNA binding; INVOLVED IN: nucleosome assembly; LOCATED IN: nucleolus; EXPRESSED IN: 27 plant structures; EXPRESSED DURING: 13 growth stages; CONTAINS InterPro DOMAIN/s: Histone H2A (InterPro:IPR002119), Histone-fold (InterPro:IPR009072), Histone core (InterPro:IPR007125); BEST Arabidopsis thaliana protein match is: histone H2A 12 (TAIR:AT5G02560.1); Has 1807 Bl…	NA	Histone H2A	NA	NA
MSA	chromatin_remodeling	BART1_0-p37749	Histone superfamily protein; FUNCTIONS IN: DNA binding; INVOLVED IN: nucleosome assembly; LOCATED IN: vacuole; CONTAINS InterPro DOMAIN/s: Histone H4, conserved site (InterPro:IPR019809), Histone-fold (InterPro:IPR009072), Histone core (InterPro:IPR007125), Histone H4 (InterPro:IPR001951); BEST Arabidopsis thaliana protein match is: Histone superfamily protein (TAIR:AT5G59690.1); Has 30201 Blast …	NA	Histone H4	NA	NA
MSA	chromatin_remodeling	BART1_0-p39980	winged-helix DNA-binding transcription factor family protein; FUNCTIONS IN: DNA binding; INVOLVED IN: nucleosome assembly; LOCATED IN: nucleolus, nucleus, nucleosome; EXPRESSED IN: 23 plant structures; EXPRESSED DURING: 13 growth stages; CONTAINS InterPro DOMAIN/s: Winged helix-turn-helix transcription repressor DNA-binding (InterPro:IPR011991), Histone H5 (InterPro:IPR005819), Histone H1/H5 (Int…	Putative winged-helix DNA-binding transcription factor family protein	Histone H1	GO:0036211;GO:0015031;GO:0000413;GO:0042256;GO:0003841;GO:0003924;GO:0019843;GO:0017148;GO:0090305;GO:0030261;GO:0000786;GO:0006457;GO:0006334;GO:0043953;GO:0006412;GO:0001123;GO:0005634;GO:0003899;GO:0003735;GO:0046872;GO:0043043;GO:0016987;GO:0033281;GO:0008320;GO:2000142;GO:0043486;GO:0006265;GO:0006303;GO:0090071;GO:0005525;GO:0051301;GO:0005887;GO:0003743;GO:0003700;GO:0031936;GO:0004519;GO:…	protein modification process;protein transport;protein peptidyl-prolyl isomerization;mature ribosome assembly;1-acylglycerol-3-phosphate O-acyltransferase activity;GTPase activity;rRNA binding;negative regulation of translation;nucleic acid phosphodiester bond hydrolysis;chromosome condensation;nucleosome;protein folding;nucleosome assembly;protein transport by the Tat complex;translation;transcr…
MSA	chromatin_remodeling	BART1_0-p14388	Histone superfamily protein; FUNCTIONS IN: DNA binding; INVOLVED IN: nucleosome assembly; LOCATED IN: vacuole; CONTAINS InterPro DOMAIN/s: Histone H4, conserved site (InterPro:IPR019809), Histone-fold (InterPro:IPR009072), Histone core (InterPro:IPR007125), Histone H4 (InterPro:IPR001951); BEST Arabidopsis thaliana protein match is: Histone superfamily protein (TAIR:AT5G59690.1); Has 30201 Blast …	NA	Histone H4	NA	NA
MSA	chromatin_remodeling	BART1_0-p42112	histone H2A 7 (HTA7); FUNCTIONS IN: DNA binding; INVOLVED IN: nucleosome assembly; LOCATED IN: nucleolus; EXPRESSED IN: 23 plant structures; EXPRESSED DURING: 13 growth stages; CONTAINS InterPro DOMAIN/s: Histone H2A (InterPro:IPR002119), Histone-fold (InterPro:IPR009072), Histone core (InterPro:IPR007125); BEST Arabidopsis thaliana protein match is: histone H2A 6 (TAIR:AT5G59870.1); Has 1807 Bla…	NA	NA	NA	NA
MSA	chromatin_remodeling	BART1_0-p05053	Histone superfamily protein; FUNCTIONS IN: DNA binding; INVOLVED IN: nucleosome assembly; LOCATED IN: vacuole; CONTAINS InterPro DOMAIN/s: Histone H4, conserved site (InterPro:IPR019809), Histone-fold (InterPro:IPR009072), Histone core (InterPro:IPR007125), Histone H4 (InterPro:IPR001951); BEST Arabidopsis thaliana protein match is: Histone superfamily protein (TAIR:AT5G59690.1); Has 30201 Blast …	NA	Histone H4	NA	NA
MSA	chromatin_remodeling	BART1_0-p18862	Histone superfamily protein; FUNCTIONS IN: DNA binding; INVOLVED IN: nucleosome assembly; LOCATED IN: vacuole; CONTAINS InterPro DOMAIN/s: Histone H4, conserved site (InterPro:IPR019809), Histone-fold (InterPro:IPR009072), Histone core (InterPro:IPR007125), Histone H4 (InterPro:IPR001951); BEST Arabidopsis thaliana protein match is: Histone superfamily protein (TAIR:AT5G59690.1); Has 30201 Blast …	NA	Histone H4	NA	NA
MSA	chromatin_remodeling	BART1_0-p04829	Histone superfamily protein; FUNCTIONS IN: DNA binding; INVOLVED IN: nucleosome assembly; LOCATED IN: vacuole; CONTAINS InterPro DOMAIN/s: Histone H4, conserved site (InterPro:IPR019809), Histone-fold (InterPro:IPR009072), Histone core (InterPro:IPR007125), Histone H4 (InterPro:IPR001951); BEST Arabidopsis thaliana protein match is: Histone superfamily protein (TAIR:AT5G59690.1); Has 30201 Blast …	NA	NA	NA	NA
MSA	chromatin_remodeling	BART1_0-p42109	histone H2A 7 (HTA7); FUNCTIONS IN: DNA binding; INVOLVED IN: nucleosome assembly; LOCATED IN: nucleolus; EXPRESSED IN: 23 plant structures; EXPRESSED DURING: 13 growth stages; CONTAINS InterPro DOMAIN/s: Histone H2A (InterPro:IPR002119), Histone-fold (InterPro:IPR009072), Histone core (InterPro:IPR007125); BEST Arabidopsis thaliana protein match is: histone H2A 6 (TAIR:AT5G59870.1); Has 1807 Bla…	NA	Histone H2A	NA	NA
MSA	chromatin_remodeling	BART1_0-p05973	HTB11; FUNCTIONS IN: DNA binding; INVOLVED IN: nucleosome assembly; LOCATED IN: nucleus, nucleosome; EXPRESSED IN: 22 plant structures; EXPRESSED DURING: 13 growth stages; CONTAINS InterPro DOMAIN/s: Histone H2B (InterPro:IPR000558), Histone-fold (InterPro:IPR009072), Histone core (InterPro:IPR007125); BEST Arabidopsis thaliana protein match is: Histone superfamily protein (TAIR:AT3G45980.1); Has…	NA	Histone H2B	NA	NA
MSA	chromatin_remodeling	BART1_0-p04902	Histone superfamily protein; FUNCTIONS IN: DNA binding; INVOLVED IN: nucleosome assembly; LOCATED IN: vacuole; CONTAINS InterPro DOMAIN/s: Histone H4, conserved site (InterPro:IPR019809), Histone-fold (InterPro:IPR009072), Histone core (InterPro:IPR007125), Histone H4 (InterPro:IPR001951); BEST Arabidopsis thaliana protein match is: Histone superfamily protein (TAIR:AT5G59690.1); Has 30201 Blast …	NA	Histone H4	NA	NA
MSA	chromatin_remodeling	BART1_0-p42100	Histone superfamily protein; FUNCTIONS IN: DNA binding; INVOLVED IN: nucleosome assembly; LOCATED IN: nucleus, nucleosome; EXPRESSED IN: 22 plant structures; EXPRESSED DURING: 13 growth stages; CONTAINS InterPro DOMAIN/s: Histone H2B (InterPro:IPR000558), Histone-fold (InterPro:IPR009072), Histone core (InterPro:IPR007125); BEST Arabidopsis thaliana protein match is: Histone superfamily protein (…	NA	Histone H2A	NA	NA
MSA	chromatin_remodeling	BART1_0-p42108	histone H2A 7 (HTA7); FUNCTIONS IN: DNA binding; INVOLVED IN: nucleosome assembly; LOCATED IN: nucleolus; EXPRESSED IN: 23 plant structures; EXPRESSED DURING: 13 growth stages; CONTAINS InterPro DOMAIN/s: Histone H2A (InterPro:IPR002119), Histone-fold (InterPro:IPR009072), Histone core (InterPro:IPR007125); BEST Arabidopsis thaliana protein match is: histone H2A 6 (TAIR:AT5G59870.1); Has 1807 Bla…	NA	Histone H2A	NA	NA
MSA	chromatin_remodeling	BART1_0-p30585	histone H2A 6 (HTA6); FUNCTIONS IN: DNA binding; INVOLVED IN: nucleosome assembly; LOCATED IN: nucleolus; EXPRESSED IN: 27 plant structures; EXPRESSED DURING: 13 growth stages; CONTAINS InterPro DOMAIN/s: Histone H2A (InterPro:IPR002119), Histone-fold (InterPro:IPR009072), Histone core (InterPro:IPR007125); BEST Arabidopsis thaliana protein match is: histone H2A 12 (TAIR:AT5G02560.1); Has 1807 Bl…	NA	Histone H2A	NA	NA
MSA	chromatin_remodeling	BART1_0-p56309	histone B2 (HTB2); FUNCTIONS IN: DNA binding; INVOLVED IN: nucleosome assembly; LOCATED IN: nucleolus, nucleus; EXPRESSED IN: 22 plant structures; EXPRESSED DURING: 13 growth stages; CONTAINS InterPro DOMAIN/s: Histone H2B (InterPro:IPR000558), Histone-fold (InterPro:IPR009072), Histone core (InterPro:IPR007125); BEST Arabidopsis thaliana protein match is: Histone superfamily protein (TAIR:AT3G45…	NA	Histone H2B	NA	NA
MSA	chromatin_remodeling	BART1_0-p56307	histone B2 (HTB2); FUNCTIONS IN: DNA binding; INVOLVED IN: nucleosome assembly; LOCATED IN: nucleolus, nucleus; EXPRESSED IN: 22 plant structures; EXPRESSED DURING: 13 growth stages; CONTAINS InterPro DOMAIN/s: Histone H2B (InterPro:IPR000558), Histone-fold (InterPro:IPR009072), Histone core (InterPro:IPR007125); BEST Arabidopsis thaliana protein match is: Histone superfamily protein (TAIR:AT3G45…	NA	NA	NA	NA
MSA	chromatin_remodeling	BART1_0-p01368	Histone superfamily protein; FUNCTIONS IN: DNA binding; INVOLVED IN: nucleosome assembly; LOCATED IN: vacuole; CONTAINS InterPro DOMAIN/s: Histone H4, conserved site (InterPro:IPR019809), Histone-fold (InterPro:IPR009072), Histone core (InterPro:IPR007125), Histone H4 (InterPro:IPR001951); BEST Arabidopsis thaliana protein match is: Histone superfamily protein (TAIR:AT5G59690.1); Has 30201 Blast …	NA	Histone H4	NA	NA
MSA	chromatin_remodeling	BART1_0-p18081	Histone superfamily protein; FUNCTIONS IN: DNA binding; INVOLVED IN: nucleosome assembly; LOCATED IN: nucleus, nucleosome; EXPRESSED IN: 22 plant structures; EXPRESSED DURING: 13 growth stages; CONTAINS InterPro DOMAIN/s: Histone H2B (InterPro:IPR000558), Histone-fold (InterPro:IPR009072), Histone core (InterPro:IPR007125); BEST Arabidopsis thaliana protein match is: Histone superfamily protein (…	NA	Histone H2B	NA	NA
MSA	chromatin_remodeling	BART1_0-p56282	histone B2 (HTB2); FUNCTIONS IN: DNA binding; INVOLVED IN: nucleosome assembly; LOCATED IN: nucleolus, nucleus; EXPRESSED IN: 22 plant structures; EXPRESSED DURING: 13 growth stages; CONTAINS InterPro DOMAIN/s: Histone H2B (InterPro:IPR000558), Histone-fold (InterPro:IPR009072), Histone core (InterPro:IPR007125); BEST Arabidopsis thaliana protein match is: Histone superfamily protein (TAIR:AT3G45…	NA	Histone H2B	NA	NA
MSA	chromatin_remodeling	BART1_0-p18071	HTB11; FUNCTIONS IN: DNA binding; INVOLVED IN: nucleosome assembly; LOCATED IN: nucleus, nucleosome; EXPRESSED IN: 22 plant structures; EXPRESSED DURING: 13 growth stages; CONTAINS InterPro DOMAIN/s: Histone H2B (InterPro:IPR000558), Histone-fold (InterPro:IPR009072), Histone core (InterPro:IPR007125); BEST Arabidopsis thaliana protein match is: Histone superfamily protein (TAIR:AT3G45980.1); Has…	NA	Histone H2B	NA	NA
MSA	chromatin_remodeling	BART1_0-p42503	Histone superfamily protein; FUNCTIONS IN: DNA binding; INVOLVED IN: nucleosome assembly; LOCATED IN: vacuole; CONTAINS InterPro DOMAIN/s: Histone H4, conserved site (InterPro:IPR019809), Histone-fold (InterPro:IPR009072), Histone core (InterPro:IPR007125), Histone H4 (InterPro:IPR001951); BEST Arabidopsis thaliana protein match is: Histone superfamily protein (TAIR:AT5G59690.1); Has 30201 Blast …	NA	Histone H4	NA	NA
MSA	chromatin_remodeling	BART1_0-p04867	Histone superfamily protein; FUNCTIONS IN: DNA binding; INVOLVED IN: nucleosome assembly; LOCATED IN: vacuole; CONTAINS InterPro DOMAIN/s: Histone H4, conserved site (InterPro:IPR019809), Histone-fold (InterPro:IPR009072), Histone core (InterPro:IPR007125), Histone H4 (InterPro:IPR001951); BEST Arabidopsis thaliana protein match is: Histone superfamily protein (TAIR:AT5G59690.1); Has 30201 Blast …	NA	Histone H4	NA	NA
MSA	chromatin_remodeling	BART1_0-p42487	histone H2A 7 (HTA7); FUNCTIONS IN: DNA binding; INVOLVED IN: nucleosome assembly; LOCATED IN: nucleolus; EXPRESSED IN: 23 plant structures; EXPRESSED DURING: 13 growth stages; CONTAINS InterPro DOMAIN/s: Histone H2A (InterPro:IPR002119), Histone-fold (InterPro:IPR009072), Histone core (InterPro:IPR007125); BEST Arabidopsis thaliana protein match is: histone H2A 6 (TAIR:AT5G59870.1); Has 1807 Bla…	NA	Histone H2A	NA	NA
MSA	chromatin_remodeling	BART1_0-p42497	histone H2A 7 (HTA7); FUNCTIONS IN: DNA binding; INVOLVED IN: nucleosome assembly; LOCATED IN: nucleolus; EXPRESSED IN: 23 plant structures; EXPRESSED DURING: 13 growth stages; CONTAINS InterPro DOMAIN/s: Histone H2A (InterPro:IPR002119), Histone-fold (InterPro:IPR009072), Histone core (InterPro:IPR007125); BEST Arabidopsis thaliana protein match is: histone H2A 6 (TAIR:AT5G59870.1); Has 1807 Bla…	NA	Histone H2A	NA	NA
MSA	chromatin_remodeling	BART1_0-p06389	histone B2 (HTB2); FUNCTIONS IN: DNA binding; INVOLVED IN: nucleosome assembly; LOCATED IN: nucleolus, nucleus; EXPRESSED IN: 22 plant structures; EXPRESSED DURING: 13 growth stages; CONTAINS InterPro DOMAIN/s: Histone H2B (InterPro:IPR000558), Histone-fold (InterPro:IPR009072), Histone core (InterPro:IPR007125); BEST Arabidopsis thaliana protein match is: Histone superfamily protein (TAIR:AT3G45…	NA	NA	NA	NA
MSA	chromatin_remodeling	BART1_0-p56292	HTB9; FUNCTIONS IN: DNA binding; INVOLVED IN: nucleosome assembly; LOCATED IN: nucleolus; EXPRESSED IN: 23 plant structures; EXPRESSED DURING: 13 growth stages; CONTAINS InterPro DOMAIN/s: Histone H2B (InterPro:IPR000558), Histone-fold (InterPro:IPR009072), Histone core (InterPro:IPR007125); BEST Arabidopsis thaliana protein match is: Histone superfamily protein (TAIR:AT1G07790.1); Has 3616 Blast…	NA	NA	NA	NA
MSA	chromatin_remodeling	BART1_0-p42107	HTB11; FUNCTIONS IN: DNA binding; INVOLVED IN: nucleosome assembly; LOCATED IN: nucleus, nucleosome; EXPRESSED IN: 22 plant structures; EXPRESSED DURING: 13 growth stages; CONTAINS InterPro DOMAIN/s: Histone H2B (InterPro:IPR000558), Histone-fold (InterPro:IPR009072), Histone core (InterPro:IPR007125); BEST Arabidopsis thaliana protein match is: Histone superfamily protein (TAIR:AT3G45980.1); Has…	NA	Histone H2B	NA	NA
MSA	chromatin_remodeling	BART1_0-p42243	histone B2 (HTB2); FUNCTIONS IN: DNA binding; INVOLVED IN: nucleosome assembly; LOCATED IN: nucleolus, nucleus; EXPRESSED IN: 22 plant structures; EXPRESSED DURING: 13 growth stages; CONTAINS InterPro DOMAIN/s: Histone H2B (InterPro:IPR000558), Histone-fold (InterPro:IPR009072), Histone core (InterPro:IPR007125); BEST Arabidopsis thaliana protein match is: Histone superfamily protein (TAIR:AT3G45…	NA	Histone H2B	NA	NA
MSA	chromatin_remodeling	BART1_0-p01678	Histone superfamily protein; FUNCTIONS IN: DNA binding; INVOLVED IN: nucleosome assembly; LOCATED IN: vacuole; CONTAINS InterPro DOMAIN/s: Histone H4, conserved site (InterPro:IPR019809), Histone-fold (InterPro:IPR009072), Histone core (InterPro:IPR007125), Histone H4 (InterPro:IPR001951); BEST Arabidopsis thaliana protein match is: Histone superfamily protein (TAIR:AT5G59690.1); Has 30201 Blast …	NA	Histone H4	NA	NA
MSA	chromatin_remodeling	BART1_0-p42486	Histone superfamily protein; FUNCTIONS IN: DNA binding; INVOLVED IN: nucleosome assembly; LOCATED IN: vacuole; CONTAINS InterPro DOMAIN/s: Histone H4, conserved site (InterPro:IPR019809), Histone-fold (InterPro:IPR009072), Histone core (InterPro:IPR007125), Histone H4 (InterPro:IPR001951); BEST Arabidopsis thaliana protein match is: Histone superfamily protein (TAIR:AT5G59690.1); Has 30201 Blast …	NA	Histone H4	NA	NA
MSA	chromatin_remodeling	BART1_0-p04864	Histone superfamily protein; FUNCTIONS IN: DNA binding; INVOLVED IN: nucleosome assembly; LOCATED IN: vacuole; CONTAINS InterPro DOMAIN/s: Histone H4, conserved site (InterPro:IPR019809), Histone-fold (InterPro:IPR009072), Histone core (InterPro:IPR007125), Histone H4 (InterPro:IPR001951); BEST Arabidopsis thaliana protein match is: Histone superfamily protein (TAIR:AT5G59690.1); Has 30201 Blast …	NA	NA	NA	NA
MSA	chromatin_remodeling	BART1_0-p40317	histone H2A 6 (HTA6); FUNCTIONS IN: DNA binding; INVOLVED IN: nucleosome assembly; LOCATED IN: nucleolus; EXPRESSED IN: 27 plant structures; EXPRESSED DURING: 13 growth stages; CONTAINS InterPro DOMAIN/s: Histone H2A (InterPro:IPR002119), Histone-fold (InterPro:IPR009072), Histone core (InterPro:IPR007125); BEST Arabidopsis thaliana protein match is: histone H2A 12 (TAIR:AT5G02560.1); Has 1807 Bl…	NA	Histone H2A	NA	NA
MSA	chromatin_remodeling	BART1_0-p23502	Histone superfamily protein; FUNCTIONS IN: DNA binding; INVOLVED IN: nucleosome assembly; LOCATED IN: vacuole; CONTAINS InterPro DOMAIN/s: Histone H4, conserved site (InterPro:IPR019809), Histone-fold (InterPro:IPR009072), Histone core (InterPro:IPR007125), Histone H4 (InterPro:IPR001951); BEST Arabidopsis thaliana protein match is: Histone superfamily protein (TAIR:AT5G59690.1); Has 30201 Blast …	NA	Histone H4	NA	NA
MSA	chromatin_remodeling	BART1_0-p39976	winged-helix DNA-binding transcription factor family protein; FUNCTIONS IN: DNA binding; INVOLVED IN: nucleosome assembly; LOCATED IN: nucleolus, nucleus, nucleosome; EXPRESSED IN: 23 plant structures; EXPRESSED DURING: 13 growth stages; CONTAINS InterPro DOMAIN/s: Winged helix-turn-helix transcription repressor DNA-binding (InterPro:IPR011991), Histone H5 (InterPro:IPR005819), Histone H1/H5 (Int…	Histone like	Histone H1	GO:0008144;GO:0016209;GO:0002161;GO:0006289;GO:0009432;GO:0042256;GO:0047429;GO:0044283;GO:0006438;GO:0035639;GO:0097367;GO:0016491;GO:0019001;GO:0006518;GO:0003924;GO:0019843;GO:0017148;GO:0090305;GO:0065008;GO:0008270;GO:0030261;GO:0045454;GO:0004352;GO:0000786;GO:0043039;GO:0006413;GO:0005840;GO:0006334;GO:0043953;GO:0006412;GO:0001123;GO:0005634;GO:0003899;GO:0003735;GO:0046872;GO:0050242;GO:…	drug binding;antioxidant activity;aminoacyl-tRNA editing activity;nucleotide-excision repair;SOS response;mature ribosome assembly;nucleoside-triphosphate diphosphatase activity;small molecule biosynthetic process;valyl-tRNA aminoacylation;purine ribonucleoside triphosphate binding;carbohydrate derivative binding;oxidoreductase activity;guanyl nucleotide binding;peptide metabolic process;GTPase a…
MSA	chromatin_remodeling	BART1_0-p14286	Histone superfamily protein; FUNCTIONS IN: DNA binding; INVOLVED IN: nucleosome assembly; LOCATED IN: vacuole; CONTAINS InterPro DOMAIN/s: Histone H4, conserved site (InterPro:IPR019809), Histone-fold (InterPro:IPR009072), Histone core (InterPro:IPR007125), Histone H4 (InterPro:IPR001951); BEST Arabidopsis thaliana protein match is: Histone superfamily protein (TAIR:AT5G59690.1); Has 30201 Blast …	NA	NA	NA	NA
MSA	chromatin_remodeling	BART1_0-p55525	Histone superfamily protein; FUNCTIONS IN: DNA binding; INVOLVED IN: nucleosome assembly; LOCATED IN: vacuole; CONTAINS InterPro DOMAIN/s: Histone H4, conserved site (InterPro:IPR019809), Histone-fold (InterPro:IPR009072), Histone core (InterPro:IPR007125), Histone H4 (InterPro:IPR001951); BEST Arabidopsis thaliana protein match is: Histone superfamily protein (TAIR:AT5G59690.1); Has 30201 Blast …	NA	Histone H4	NA	NA
MSA	chromatin_remodeling	BART1_0-p42507	Histone superfamily protein; FUNCTIONS IN: DNA binding; INVOLVED IN: nucleosome assembly; LOCATED IN: vacuole; CONTAINS InterPro DOMAIN/s: Histone H4, conserved site (InterPro:IPR019809), Histone-fold (InterPro:IPR009072), Histone core (InterPro:IPR007125), Histone H4 (InterPro:IPR001951); BEST Arabidopsis thaliana protein match is: Histone superfamily protein (TAIR:AT5G59690.1); Has 30201 Blast …	NA	Histone H4	NA	NA
MSA	chromatin_remodeling	BART1_0-p42819	HTB11; FUNCTIONS IN: DNA binding; INVOLVED IN: nucleosome assembly; LOCATED IN: nucleus, nucleosome; EXPRESSED IN: 22 plant structures; EXPRESSED DURING: 13 growth stages; CONTAINS InterPro DOMAIN/s: Histone H2B (InterPro:IPR000558), Histone-fold (InterPro:IPR009072), Histone core (InterPro:IPR007125); BEST Arabidopsis thaliana protein match is: Histone superfamily protein (TAIR:AT3G45980.1); Has…	NA	Histone H2B	NA	NA
MSA	chromatin_remodeling	BART1_0-p30818	histone B2 (HTB2); FUNCTIONS IN: DNA binding; INVOLVED IN: nucleosome assembly; LOCATED IN: nucleolus, nucleus; EXPRESSED IN: 22 plant structures; EXPRESSED DURING: 13 growth stages; CONTAINS InterPro DOMAIN/s: Histone H2B (InterPro:IPR000558), Histone-fold (InterPro:IPR009072), Histone core (InterPro:IPR007125); BEST Arabidopsis thaliana protein match is: Histone superfamily protein (TAIR:AT3G45…	NA	Histone H2B	NA	NA
MSA	chromatin_remodeling	BART1_0-p03458	Histone superfamily protein; FUNCTIONS IN: DNA binding; INVOLVED IN: nucleosome assembly; LOCATED IN: vacuole; CONTAINS InterPro DOMAIN/s: Histone H4, conserved site (InterPro:IPR019809), Histone-fold (InterPro:IPR009072), Histone core (InterPro:IPR007125), Histone H4 (InterPro:IPR001951); BEST Arabidopsis thaliana protein match is: Histone superfamily protein (TAIR:AT5G59690.1); Has 30201 Blast …	NA	Histone H4	NA	NA
MSA	chromatin_remodeling	BART1_0-p05545	Histone superfamily protein; FUNCTIONS IN: DNA binding; INVOLVED IN: nucleosome assembly; LOCATED IN: vacuole; CONTAINS InterPro DOMAIN/s: Histone H4, conserved site (InterPro:IPR019809), Histone-fold (InterPro:IPR009072), Histone core (InterPro:IPR007125), Histone H4 (InterPro:IPR001951); BEST Arabidopsis thaliana protein match is: Histone superfamily protein (TAIR:AT5G59690.1); Has 30201 Blast …	NA	Histone H4	NA	NA
MSA	chromatin_remodeling	BART1_0-p30586	HTB11; FUNCTIONS IN: DNA binding; INVOLVED IN: nucleosome assembly; LOCATED IN: nucleus, nucleosome; EXPRESSED IN: 22 plant structures; EXPRESSED DURING: 13 growth stages; CONTAINS InterPro DOMAIN/s: Histone H2B (InterPro:IPR000558), Histone-fold (InterPro:IPR009072), Histone core (InterPro:IPR007125); BEST Arabidopsis thaliana protein match is: Histone superfamily protein (TAIR:AT3G45980.1); Has…	NA	Histone H2B	NA	NA
MSA	chromatin_remodeling	BART1_0-p38418	Histone superfamily protein; FUNCTIONS IN: DNA binding; INVOLVED IN: nucleosome assembly; LOCATED IN: vacuole; CONTAINS InterPro DOMAIN/s: Histone H4, conserved site (InterPro:IPR019809), Histone-fold (InterPro:IPR009072), Histone core (InterPro:IPR007125), Histone H4 (InterPro:IPR001951); BEST Arabidopsis thaliana protein match is: Histone superfamily protein (TAIR:AT5G59690.1); Has 30201 Blast …	NA	NA	NA	NA
MSA	chromatin_remodeling	BART1_0-p29805	histone H2A 6 (HTA6); FUNCTIONS IN: DNA binding; INVOLVED IN: nucleosome assembly; LOCATED IN: nucleolus; EXPRESSED IN: 27 plant structures; EXPRESSED DURING: 13 growth stages; CONTAINS InterPro DOMAIN/s: Histone H2A (InterPro:IPR002119), Histone-fold (InterPro:IPR009072), Histone core (InterPro:IPR007125); BEST Arabidopsis thaliana protein match is: histone H2A 12 (TAIR:AT5G02560.1); Has 1807 Bl…	NA	NA	NA	NA
MSA	chromatin_remodeling	BART1_0-p14282	Histone superfamily protein; FUNCTIONS IN: DNA binding; INVOLVED IN: nucleosome assembly; LOCATED IN: vacuole; CONTAINS InterPro DOMAIN/s: Histone H4, conserved site (InterPro:IPR019809), Histone-fold (InterPro:IPR009072), Histone core (InterPro:IPR007125), Histone H4 (InterPro:IPR001951); BEST Arabidopsis thaliana protein match is: Histone superfamily protein (TAIR:AT5G59690.1); Has 30201 Blast …	NA	Histone H4	NA	NA
MSA	chromatin_remodeling	BART1_0-p14262	Histone superfamily protein; FUNCTIONS IN: DNA binding; INVOLVED IN: nucleosome assembly; LOCATED IN: vacuole; CONTAINS InterPro DOMAIN/s: Histone H4, conserved site (InterPro:IPR019809), Histone-fold (InterPro:IPR009072), Histone core (InterPro:IPR007125), Histone H4 (InterPro:IPR001951); BEST Arabidopsis thaliana protein match is: Histone superfamily protein (TAIR:AT5G59690.1); Has 30201 Blast …	NA	Histone H4	NA	NA
MSA	chromatin_remodeling	BART1_0-p14287	Histone superfamily protein; FUNCTIONS IN: DNA binding; INVOLVED IN: nucleosome assembly; LOCATED IN: vacuole; CONTAINS InterPro DOMAIN/s: Histone H4, conserved site (InterPro:IPR019809), Histone-fold (InterPro:IPR009072), Histone core (InterPro:IPR007125), Histone H4 (InterPro:IPR001951); BEST Arabidopsis thaliana protein match is: Histone superfamily protein (TAIR:AT5G59690.1); Has 30201 Blast …	NA	NA	NA	NA
MSA	chromatin_remodeling	BART1_0-p05974	HTB9; FUNCTIONS IN: DNA binding; INVOLVED IN: nucleosome assembly; LOCATED IN: nucleolus; EXPRESSED IN: 23 plant structures; EXPRESSED DURING: 13 growth stages; CONTAINS InterPro DOMAIN/s: Histone H2B (InterPro:IPR000558), Histone-fold (InterPro:IPR009072), Histone core (InterPro:IPR007125); BEST Arabidopsis thaliana protein match is: Histone superfamily protein (TAIR:AT1G07790.1); Has 3616 Blast…	NA	NA	NA	NA
MSA	chromatin_remodeling	BART1_0-p05432	HTB11; FUNCTIONS IN: DNA binding; INVOLVED IN: nucleosome assembly; LOCATED IN: nucleus, nucleosome; EXPRESSED IN: 22 plant structures; EXPRESSED DURING: 13 growth stages; CONTAINS InterPro DOMAIN/s: Histone H2B (InterPro:IPR000558), Histone-fold (InterPro:IPR009072), Histone core (InterPro:IPR007125); BEST Arabidopsis thaliana protein match is: Histone superfamily protein (TAIR:AT3G45980.1); Has…	NA	NA	NA	NA
MSA	chromatin_remodeling	BART1_0-p02055	Histone superfamily protein; FUNCTIONS IN: DNA binding; INVOLVED IN: nucleosome assembly; LOCATED IN: vacuole; CONTAINS InterPro DOMAIN/s: Histone H4, conserved site (InterPro:IPR019809), Histone-fold (InterPro:IPR009072), Histone core (InterPro:IPR007125), Histone H4 (InterPro:IPR001951); BEST Arabidopsis thaliana protein match is: Histone superfamily protein (TAIR:AT5G59690.1); Has 30201 Blast …	NA	Histone H4	NA	NA
MSA	chromatin_remodeling	BART1_0-p56308	histone B2 (HTB2); FUNCTIONS IN: DNA binding; INVOLVED IN: nucleosome assembly; LOCATED IN: nucleolus, nucleus; EXPRESSED IN: 22 plant structures; EXPRESSED DURING: 13 growth stages; CONTAINS InterPro DOMAIN/s: Histone H2B (InterPro:IPR000558), Histone-fold (InterPro:IPR009072), Histone core (InterPro:IPR007125); BEST Arabidopsis thaliana protein match is: Histone superfamily protein (TAIR:AT3G45…	NA	Histone H2B	NA	NA
MSA	chromatin_remodeling	BART1_0-p55526	histone H2A 7 (HTA7); FUNCTIONS IN: DNA binding; INVOLVED IN: nucleosome assembly; LOCATED IN: nucleolus; EXPRESSED IN: 23 plant structures; EXPRESSED DURING: 13 growth stages; CONTAINS InterPro DOMAIN/s: Histone H2A (InterPro:IPR002119), Histone-fold (InterPro:IPR009072), Histone core (InterPro:IPR007125); BEST Arabidopsis thaliana protein match is: histone H2A 6 (TAIR:AT5G59870.1); Has 1807 Bla…	NA	Histone H2A	NA	NA
MSA	chromatin_remodeling	BART1_0-p43738	histone H2A 7 (HTA7); FUNCTIONS IN: DNA binding; INVOLVED IN: nucleosome assembly; LOCATED IN: nucleolus; EXPRESSED IN: 23 plant structures; EXPRESSED DURING: 13 growth stages; CONTAINS InterPro DOMAIN/s: Histone H2A (InterPro:IPR002119), Histone-fold (InterPro:IPR009072), Histone core (InterPro:IPR007125); BEST Arabidopsis thaliana protein match is: histone H2A 6 (TAIR:AT5G59870.1); Has 1807 Bla…	NA	Histone H2A	NA	NA
MSA	chromatin_remodeling	BART1_0-p38313	Histone superfamily protein; FUNCTIONS IN: DNA binding; INVOLVED IN: nucleosome assembly; LOCATED IN: vacuole; CONTAINS InterPro DOMAIN/s: Histone H4, conserved site (InterPro:IPR019809), Histone-fold (InterPro:IPR009072), Histone core (InterPro:IPR007125), Histone H4 (InterPro:IPR001951); BEST Arabidopsis thaliana protein match is: Histone superfamily protein (TAIR:AT5G59690.1); Has 30201 Blast …	NA	Histone H4	NA	NA
MSA	chromatin_remodeling	BART1_0-p42102	Histone superfamily protein; FUNCTIONS IN: DNA binding; INVOLVED IN: nucleosome assembly; LOCATED IN: nucleus, nucleosome; EXPRESSED IN: 22 plant structures; EXPRESSED DURING: 13 growth stages; CONTAINS InterPro DOMAIN/s: Histone H2B (InterPro:IPR000558), Histone-fold (InterPro:IPR009072), Histone core (InterPro:IPR007125); BEST Arabidopsis thaliana protein match is: Histone superfamily protein (…	NA	NA	NA	NA
MSA	chromatin_remodeling	BART1_0-p42830	HTB11; FUNCTIONS IN: DNA binding; INVOLVED IN: nucleosome assembly; LOCATED IN: nucleus, nucleosome; EXPRESSED IN: 22 plant structures; EXPRESSED DURING: 13 growth stages; CONTAINS InterPro DOMAIN/s: Histone H2B (InterPro:IPR000558), Histone-fold (InterPro:IPR009072), Histone core (InterPro:IPR007125); BEST Arabidopsis thaliana protein match is: Histone superfamily protein (TAIR:AT3G45980.1); Has…	NA	NA	NA	NA
MSA	photosynthesis	BART1_0-p09996	Cytochrome c; FUNCTIONS IN: electron carrier activity, iron ion binding, heme binding; EXPRESSED IN: 21 plant structures; EXPRESSED DURING: 13 growth stages; CONTAINS InterPro DOMAIN/s: Cytochrome c, class I (InterPro:IPR003088), Cytochrome c domain (InterPro:IPR009056); Has 30201 Blast hits to 17322 proteins in 780 species: Archae - 12; Bacteria - 1396; Metazoa - 17338; Fungi - 3422; Plants - 50…	Cytochrome c6 chloroplastic	Cytochrome c6	GO:0090502;GO:0003676;GO:0004523;GO:0046872;GO:0009055;GO:0016021;GO:0019684;GO:0009543;GO:0022900;GO:0020037;	RNA phosphodiester bond hydrolysis, endonucleolytic;nucleic acid binding;RNA-DNA hybrid ribonuclease activity;metal ion binding;electron transfer activity;integral component of membrane;photosynthesis, light reaction;chloroplast thylakoid lumen;electron transport chain;heme binding;
MSA	photosynthesis	BART1_0-p02964	protochlorophyllide oxidoreductase A (PORA); FUNCTIONS IN: oxidoreductase activity, protochlorophyllide reductase activity; INVOLVED IN: chlorophyll biosynthetic process, response to ethylene stimulus; LOCATED IN: chloroplast; EXPRESSED IN: 11 plant structures; EXPRESSED DURING: 6 growth stages; CONTAINS InterPro DOMAIN/s: Light-dependent protochlorophyllide reductase (InterPro:IPR005979), NAD(P)…	Protochlorophyllide reductase B, chloroplastic	Protochlorophyllide reductase	GO:0015995;GO:0016746;GO:0019904;GO:0015074;GO:0009526;GO:0009723;GO:0003676;GO:0009507;GO:0046872;GO:0003959;GO:0055035;GO:0016021;GO:0015979;GO:0055114;GO:0016630;	chlorophyll biosynthetic process;transferase activity, transferring acyl groups;protein domain specific binding;DNA integration;plastid envelope;response to ethylene;nucleic acid binding;chloroplast;metal ion binding;NADPH dehydrogenase activity;plastid thylakoid membrane;integral component of membrane;photosynthesis;oxidation-reduction process;protochlorophyllide reductase activity;
MSA	photosynthesis	BART1_0-p39266	unknown protein; FUNCTIONS IN: molecular_function unknown; INVOLVED IN: biological_process unknown; LOCATED IN: mitochondrion; EXPRESSED IN: 23 plant structures; EXPRESSED DURING: 13 growth stages; CONTAINS InterPro DOMAIN/s: Protein of unknown function DUF2053, membrane (InterPro:IPR019164); Has 204 Blast hits to 204 proteins in 84 species: Archae - 0; Bacteria - 0; Metazoa - 127; Fungi - 0; Pla…	Plastoquinol-plastocyanin reductase	NA	GO:0003677;GO:0005634;GO:0019904;GO:0009512;GO:0016021;GO:0009535;	DNA binding;nucleus;protein domain specific binding;cytochrome b6f complex;integral component of membrane;chloroplast thylakoid membrane;
MSA	photosynthesis	BART1_0-p26011	PsbP-like protein 1 (PPL1); FUNCTIONS IN: calcium ion binding; INVOLVED IN: photosynthesis; LOCATED IN: in 6 components; EXPRESSED IN: 24 plant structures; EXPRESSED DURING: 14 growth stages; CONTAINS InterPro DOMAIN/s: Photosystem II oxygen evolving complex protein PsbP (InterPro:IPR002683), Mog1/PsbP/DUF1795, alpha/beta/alpha sandwich (InterPro:IPR016124), Mog1/PsbP, alpha/beta/alpha sandwich (…	Photosystem II oxygen-evolving enhancer protein 2	NA	GO:0005509;GO:0006376;GO:0009654;GO:0003729;GO:0015979;GO:0009543;GO:0019898;GO:0005685;	calcium ion binding;mRNA splice site selection;photosystem II oxygen evolving complex;mRNA binding;photosynthesis;chloroplast thylakoid lumen;extrinsic component of membrane;U1 snRNP;
MSA	photosynthesis	BART1_0-p40242	photosystem I subunit D-2 (PSAD-2); FUNCTIONS IN: molecular_function unknown; INVOLVED IN: photosynthesis; LOCATED IN: in 6 components; EXPRESSED IN: 23 plant structures; EXPRESSED DURING: 14 growth stages; CONTAINS InterPro DOMAIN/s: Photosystem I protein PsaD (InterPro:IPR003685); BEST Arabidopsis thaliana protein match is: photosystem I subunit D-1 (TAIR:AT4G02770.1); Has 509 Blast hits to 509…	Photosystem I reaction center subunit II	Photosystem I reaction center subunit II	GO:0019904;GO:0003978;GO:0009941;GO:0015979;GO:0006012;GO:0009538;GO:0010287;GO:0009535;	protein domain specific binding;UDP-glucose 4-epimerase activity;chloroplast envelope;photosynthesis;galactose metabolic process;photosystem I reaction center;plastoglobule;chloroplast thylakoid membrane;
MSA	photosynthesis	BART1_0-p39436	photosystem I subunit F (PSAF); FUNCTIONS IN: molecular_function unknown; INVOLVED IN: photosynthesis; LOCATED IN: in 7 components; EXPRESSED IN: 25 plant structures; EXPRESSED DURING: 14 growth stages; CONTAINS InterPro DOMAIN/s: Photosystem I reaction centre protein PsaF, subunit III (InterPro:IPR003666); Has 387 Blast hits to 387 proteins in 119 species: Archae - 0; Bacteria - 139; Metazoa - 0…	Photosystem I reaction center subunit III chloroplastic	Calmodulin-binding protein	GO:0019904;GO:0009534;GO:0009941;GO:0009538;GO:0006886;GO:0031978;GO:0016192;GO:0016491;GO:0055035;GO:0016021;GO:0015979;GO:0051219;GO:0055114;GO:0010287;	protein domain specific binding;chloroplast thylakoid;chloroplast envelope;photosystem I reaction center;intracellular protein transport;plastid thylakoid lumen;vesicle-mediated transport;oxidoreductase activity;plastid thylakoid membrane;integral component of membrane;photosynthesis;phosphoprotein binding;oxidation-reduction process;plastoglobule;
MSA	photosynthesis	BART1_0-p57516	photosystem I subunit H2 (PSAH2); FUNCTIONS IN: molecular_function unknown; INVOLVED IN: photosynthesis; LOCATED IN: in 6 components; EXPRESSED IN: 21 plant structures; EXPRESSED DURING: 13 growth stages; CONTAINS InterPro DOMAIN/s: Photosystem I reaction centre subunit VI (InterPro:IPR004928); BEST Arabidopsis thaliana protein match is: photosystem I subunit H-1 (TAIR:AT3G16140.1); Has 102 Blast…	Photosystem I reaction center subunit VI like	Photosystem I reaction center subunit VI	GO:0016021;GO:0015979;GO:0009538;GO:0009735;GO:0010287;GO:0009535;	integral component of membrane;photosynthesis;photosystem I reaction center;response to cytokinin;plastoglobule;chloroplast thylakoid membrane;
MSA	photosynthesis	BART1_0-p23049	NONPHOTOCHEMICAL QUENCHING 4 (NPQ4); FUNCTIONS IN: chlorophyll binding, xanthophyll binding; INVOLVED IN: response to karrikin, nonphotochemical quenching; LOCATED IN: thylakoid, chloroplast thylakoid membrane, chloroplast, PSII associated light-harvesting complex II, membrane; EXPRESSED IN: 23 plant structures; EXPRESSED DURING: 14 growth stages; Has 242 Blast hits to 188 proteins in 60 species:…	Photosystem II subunit PsbS	Chlorophyll a-b binding protein, chloroplastic	GO:0010196;GO:0019904;GO:0042802;GO:0009644;GO:0080167;GO:0009523;GO:0009637;GO:0009507;GO:0051738;GO:0055035;GO:0016021;GO:0010027;GO:0030076;GO:0051219;GO:0015979;GO:0016168;GO:0010114;	nonphotochemical quenching;protein domain specific binding;identical protein binding;response to high light intensity;response to karrikin;photosystem II;response to blue light;chloroplast;xanthophyll binding;plastid thylakoid membrane;integral component of membrane;thylakoid membrane organization;light-harvesting complex;phosphoprotein binding;photosynthesis;chlorophyll binding;response to red l…
MSA	photosynthesis	BART1_0-p23050	NONPHOTOCHEMICAL QUENCHING 4 (NPQ4); FUNCTIONS IN: chlorophyll binding, xanthophyll binding; INVOLVED IN: response to karrikin, nonphotochemical quenching; LOCATED IN: thylakoid, chloroplast thylakoid membrane, chloroplast, PSII associated light-harvesting complex II, membrane; EXPRESSED IN: 23 plant structures; EXPRESSED DURING: 14 growth stages; Has 242 Blast hits to 188 proteins in 60 species:…	Photosystem II subunit PsbS	NA	GO:0010196;GO:0019904;GO:0042802;GO:0009644;GO:0080167;GO:0009523;GO:0009637;GO:0009507;GO:0051738;GO:0055035;GO:0016021;GO:0010027;GO:0030076;GO:0051219;GO:0015979;GO:0016168;GO:0010114;	nonphotochemical quenching;protein domain specific binding;identical protein binding;response to high light intensity;response to karrikin;photosystem II;response to blue light;chloroplast;xanthophyll binding;plastid thylakoid membrane;integral component of membrane;thylakoid membrane organization;light-harvesting complex;phosphoprotein binding;photosynthesis;chlorophyll binding;response to red l…
MSA	photosynthesis	BART1_0-p41619	ferredoxin-NADP(+)-oxidoreductase 1 (FNR1); FUNCTIONS IN: oxidoreductase activity, electron transporter, transferring electrons within the cyclic electron transport pathway of photosynthesis activity, poly(U) RNA binding, NADPH dehydrogenase activity, electron transporter, transferring electrons within the noncyclic electron transport pathway of photosynthesis activity; INVOLVED IN: oxidation red…	Leaf ferredoxin-NADP reductase	Ferredoxin--NADP reductase	GO:0009532;GO:0008266;GO:0009735;GO:0004324;GO:0000166;GO:0098796;GO:0009507;GO:0031977;GO:0045156;GO:0048046;GO:0019843;GO:0016653;GO:0006091;GO:0055085;GO:0022857;GO:0045157;GO:0005840;GO:0042742;GO:0009526;GO:0006412;GO:0009817;GO:0005515;GO:0003954;GO:0003735;GO:0055035;GO:0003959;GO:0016021;GO:0055114;GO:0015979;	plastid stroma;poly(U) RNA binding;response to cytokinin;ferredoxin-NADP+ reductase activity;nucleotide binding;membrane protein complex;chloroplast;thylakoid lumen;electron transporter, transferring electrons within the cyclic electron transport pathway of photosynthesis activity;apoplast;rRNA binding;oxidoreductase activity, acting on NAD(P)H, heme protein as acceptor;generation of precursor me…
MSA	photosynthesis	BART1_0-p19219	phosphoenolpyruvate carboxylase 3 (PPC3); FUNCTIONS IN: phosphoenolpyruvate carboxylase activity; INVOLVED IN: response to salt stress, tricarboxylic acid cycle; LOCATED IN: cytosol; EXPRESSED IN: 23 plant structures; EXPRESSED DURING: 13 growth stages; CONTAINS InterPro DOMAIN/s: Pyruvate/Phosphoenolpyruvate kinase, catalytic core (InterPro:IPR015813), Phosphoenolpyruvate carboxylase, active sit…	Phosphoenolpyruvate carboxylase	Phosphoenolpyruvate carboxylase	GO:0009507;GO:0003779;GO:0048366;GO:0048046;GO:0005829;GO:0006099;GO:0015977;GO:0008964;	chloroplast;actin binding;leaf development;apoplast;cytosol;tricarboxylic acid cycle;carbon fixation;phosphoenolpyruvate carboxylase activity;
MSA	photosynthesis	BART1_0-p16102	protochlorophyllide oxidoreductase A (PORA); FUNCTIONS IN: oxidoreductase activity, protochlorophyllide reductase activity; INVOLVED IN: chlorophyll biosynthetic process, response to ethylene stimulus; LOCATED IN: chloroplast; EXPRESSED IN: 11 plant structures; EXPRESSED DURING: 6 growth stages; CONTAINS InterPro DOMAIN/s: Light-dependent protochlorophyllide reductase (InterPro:IPR005979), NAD(P)…	NADPH-protochlorophyllide oxidoreductase	Protochlorophyllide reductase	GO:0015995;GO:0016746;GO:0019904;GO:0015074;GO:0009526;GO:0009723;GO:0003676;GO:0009507;GO:0046872;GO:0055035;GO:0016021;GO:0015979;GO:0055114;GO:0016630;	chlorophyll biosynthetic process;transferase activity, transferring acyl groups;protein domain specific binding;DNA integration;plastid envelope;response to ethylene;nucleic acid binding;chloroplast;metal ion binding;plastid thylakoid membrane;integral component of membrane;photosynthesis;oxidation-reduction process;protochlorophyllide reductase activity;
MSA	photosynthesis	BART1_0-p30814	protochlorophyllide oxidoreductase B (PORB); FUNCTIONS IN: oxidoreductase activity, protochlorophyllide reductase activity; INVOLVED IN: chlorophyll biosynthetic process, response to ethylene stimulus; LOCATED IN: chloroplast thylakoid membrane, chloroplast, membrane, chloroplast envelope; EXPRESSED IN: 22 plant structures; EXPRESSED DURING: 14 growth stages; CONTAINS InterPro DOMAIN/s: Light-dep…	NA	NA	NA	NA

## Sheet: Fig.4
Tissue	GO_category	BaRTv1_ID	Arabidopsis_annotation	BaRTv1_annotation	Morex_v3_annotation	GO.IDs	GO.terms
leaf	stress	BART1_0-p33879	NA	Major pollen allergen Bet v 1-L	Pathogenesis-related protein 1	GO:0005634;GO:0004864;GO:0009738;GO:0032515;GO:0080163;GO:0010427;GO:0005737;GO:0038023;GO:0006952;	nucleus;protein phosphatase inhibitor activity;abscisic acid-activated signaling pathway;negative regulation of phosphoprotein phosphatase activity;regulation of protein serine/threonine phosphatase activity;abscisic acid binding;cytoplasm;signaling receptor activity;defense response;
leaf	stress	BART1_0-p25566	pathogenesis-related 4	Pathogenesis-related protein 4	Pathogenesis-related protein PR-4	GO:0090305;GO:0008061;GO:0034050;GO:0009651;GO:0044764;GO:0000325;GO:0080027;GO:0009615;GO:0042742;GO:0009723;GO:0004568;GO:0016070;GO:0045087;GO:0004518;GO:0016021;GO:0031640;GO:0033554;GO:0050832;GO:0140098;GO:0030246;	nucleic acid phosphodiester bond hydrolysis;chitin binding;host programmed cell death induced by symbiont;response to salt stress;multi-organism cellular process;plant-type vacuole;response to herbivore;response to virus;defense response to bacterium;response to ethylene;chitinase activity;RNA metabolic process;innate immune response;nuclease activity;integral component of membrane;killing of cel…
leaf	stress	BART1_0-p50915	CAP (Cysteine-rich secretory proteins, Antigen 5, and Pathogenesis-related 1 protein) superfamily protein	Pathogenesis-related protein PRMS	Pathogenesis-related protein 1	GO:0009607;GO:0016021;GO:0005576;GO:0006952;	response to biotic stimulus;integral component of membrane;extracellular region;defense response;
leaf	stress	BART1_0-p35994	CAP (Cysteine-rich secretory proteins, Antigen 5, and Pathogenesis-related 1 protein) superfamily protein	Pathogenesis-related protein PRMS	Pathogenesis-related protein 1-1	GO:0009607;GO:0016021;GO:0005576;GO:0006952;	response to biotic stimulus;integral component of membrane;extracellular region;defense response;
leaf	stress	BART1_0-p35991	CAP (Cysteine-rich secretory proteins, Antigen 5, and Pathogenesis-related 1 protein) superfamily protein	Pathogenesis-related protein PRMS	Pathogenesis-related protein 1-1	GO:0009607;GO:0016021;GO:0005576;GO:0006952;	response to biotic stimulus;integral component of membrane;extracellular region;defense response;
leaf	stress	BART1_0-p57317	osmotin 34	Pathogenesis protein 5	Thaumatin-like protein	GO:0009607;GO:0005524;GO:0052861;GO:0052862;GO:0009605;GO:0016021;GO:0031640;GO:0004672;GO:0006952;GO:0005576;GO:0006468;	response to biotic stimulus;ATP binding;glucan endo-1,3-beta-glucanase activity, C-3 substituted reducing group;glucan endo-1,4-beta-glucanase activity, C-3 substituted reducing group;response to external stimulus;integral component of membrane;killing of cells of other organism;protein kinase activity;defense response;extracellular region;protein phosphorylation;
leaf	stress	BART1_0-p25605	pathogenesis-related 4	Pathogenesis-related protein 4	Pathogenesis-related protein PR-4	GO:0090305;GO:0008061;GO:0034050;GO:0009651;GO:0044764;GO:0000325;GO:0080027;GO:0009615;GO:0042742;GO:0009723;GO:0004568;GO:0016070;GO:0045087;GO:0004518;GO:0016021;GO:0031640;GO:0033554;GO:0050832;GO:0140098;GO:0030246;	nucleic acid phosphodiester bond hydrolysis;chitin binding;host programmed cell death induced by symbiont;response to salt stress;multi-organism cellular process;plant-type vacuole;response to herbivore;response to virus;defense response to bacterium;response to ethylene;chitinase activity;RNA metabolic process;innate immune response;nuclease activity;integral component of membrane;killing of cel…
leaf	stress	BART1_0-p23647	calreticulin 3	Calreticulin/calnexin	Calreticulin	GO:0090502;GO:0051082;GO:0005783;GO:0006457;GO:0009626;GO:0044425;GO:0005840;GO:0006633;GO:0042742;GO:0031090;GO:0044446;GO:0006412;GO:0003676;GO:0004523;GO:0046283;GO:0003735;GO:0030968;GO:0070013;GO:0005509;GO:0042175;GO:0010204;GO:0030246;	RNA phosphodiester bond hydrolysis, endonucleolytic;unfolded protein binding;endoplasmic reticulum;protein folding;plant-type hypersensitive response;membrane part;ribosome;fatty acid biosynthetic process;defense response to bacterium;organelle membrane;intracellular organelle part;translation;nucleic acid binding;RNA-DNA hybrid ribonuclease activity;anthocyanin-containing compound metabolic proc…
leaf	stress	BART1_0-p43022	calnexin 1	Calreticulin/calnexin	Calreticulin/calnexin	GO:0065003;GO:0030968;GO:0005509;GO:0042175;GO:0016021;GO:0051082;GO:0005783;GO:0006457;GO:0031090;GO:0044446;	protein-containing complex assembly;endoplasmic reticulum unfolded protein response;calcium ion binding;nuclear outer membrane-endoplasmic reticulum membrane network;integral component of membrane;unfolded protein binding;endoplasmic reticulum;protein folding;organelle membrane;intracellular organelle part;
leaf	stress	BART1_0-p31583	peptide transporter 3	Peptide transporter PTR3-A	Peptide transporter	GO:0055085;GO:0022857;GO:0016021;	transmembrane transport;transmembrane transporter activity;integral component of membrane;
leaf	stress	BART1_0-p31580	peptide transporter 3	NA	NA	NA	NA
leaf	stress	BART1_0-p33597	AAA-ATPase 1	AAA-ATPase ASD mitochondrial	ATP-dependent zinc metalloprotease FtsH	GO:0051301;GO:0005524;GO:0016021;GO:0016787;	cell division;ATP binding;integral component of membrane;hydrolase activity;
leaf	stress	BART1_0-p33881	NA	Major pollen allergen Bet v 1-L	Major allergen d 1	GO:0005634;GO:0004864;GO:0009738;GO:0032515;GO:0080163;GO:0010427;GO:0005737;GO:0038023;GO:0006952;	nucleus;protein phosphatase inhibitor activity;abscisic acid-activated signaling pathway;negative regulation of phosphoprotein phosphatase activity;regulation of protein serine/threonine phosphatase activity;abscisic acid binding;cytoplasm;signaling receptor activity;defense response;
leaf	stress	BART1_0-p30997	Concanavalin A-like lectin protein kinase family protein	Clade XI lectin receptor kinase	Lectin receptor kinase	GO:0061630;GO:0004672;GO:0007178;GO:0006468;GO:0005840;GO:0042742;GO:0009845;GO:0002221;GO:0005886;GO:0006412;GO:0005524;GO:0009738;GO:0004888;GO:0005515;GO:0003735;GO:0002229;GO:0016021;GO:0018212;GO:0051726;GO:0030246;GO:0016567;	ubiquitin protein ligase activity;protein kinase activity;transmembrane receptor protein serine/threonine kinase signaling pathway;protein phosphorylation;ribosome;defense response to bacterium;seed germination;pattern recognition receptor signaling pathway;plasma membrane;translation;ATP binding;abscisic acid-activated signaling pathway;transmembrane signaling receptor activity;protein binding;s…
leaf	stress	BART1_0-p56564	Concanavalin A-like lectin protein kinase family protein	NA	NA	GO:0004672;GO:0007178;GO:0006468;GO:0042742;GO:0005886;GO:0005524;GO:0004556;GO:0005975;GO:0004888;GO:0002229;GO:0005509;GO:0016021;GO:0103025;GO:0030246;	protein kinase activity;transmembrane receptor protein serine/threonine kinase signaling pathway;protein phosphorylation;defense response to bacterium;plasma membrane;ATP binding;alpha-amylase activity;carbohydrate metabolic process;transmembrane signaling receptor activity;defense response to oomycetes;calcium ion binding;integral component of membrane;alpha-amylase activity (releasing maltohexa…
leaf	stress	BART1_0-p16992	wall-associated kinase 2	Wall-associated receptor kinase 3	Protein kinase family protein	GO:0005524;GO:0005509;GO:0016021;GO:0004672;GO:0006468;GO:0030247;	ATP binding;calcium ion binding;integral component of membrane;protein kinase activity;protein phosphorylation;polysaccharide binding;
leaf	stress	BART1_0-p37046	wall associated kinase 3	Putative wall-associated receptor kinase-like 16 isoform X1	Protein kinase family protein	GO:0005524;GO:0005509;GO:0016021;GO:0004672;GO:0006468;GO:0005886;GO:0030247;	ATP binding;calcium ion binding;integral component of membrane;protein kinase activity;protein phosphorylation;plasma membrane;polysaccharide binding;
leaf	stress	BART1_0-p41950	cell wall-associated kinase	Wall-associated receptor kinase 5	NA	GO:0003676;GO:0005524;GO:0005509;GO:0016021;GO:0015074;GO:0004672;GO:0006468;GO:0005886;GO:0030247;	nucleic acid binding;ATP binding;calcium ion binding;integral component of membrane;DNA integration;protein kinase activity;protein phosphorylation;plasma membrane;polysaccharide binding;
leaf	stress	BART1_0-p41978	wall associated kinase 5	Wall-associated receptor kinase 1	NA	GO:0005524;GO:0005509;GO:0016021;GO:0004672;GO:0006468;GO:0005886;GO:0030247;	ATP binding;calcium ion binding;integral component of membrane;protein kinase activity;protein phosphorylation;plasma membrane;polysaccharide binding;
leaf	stress	BART1_0-p42034	wall associated kinase 5	Wall-associated receptor kinase 1	NA	GO:0003676;GO:0005524;GO:0005509;GO:0016021;GO:0015074;GO:0004672;GO:0006468;GO:0005886;GO:0030247;	nucleic acid binding;ATP binding;calcium ion binding;integral component of membrane;DNA integration;protein kinase activity;protein phosphorylation;plasma membrane;polysaccharide binding;
leaf	stress	BART1_0-p41797	wall associated kinase 5	Wall-associated receptor kinase 1 (Fragment)	Receptor-like protein kinase	GO:0005524;GO:0005509;GO:0016021;GO:0004672;GO:0006468;GO:0005886;GO:0030247;	ATP binding;calcium ion binding;integral component of membrane;protein kinase activity;protein phosphorylation;plasma membrane;polysaccharide binding;
leaf	stress	BART1_0-p41707	wall associated kinase 5	Calcium binding EGF domain containing protein, expressed	Protein kinase family protein	GO:0005524;GO:0005509;GO:0016021;GO:0004672;GO:0006468;GO:0005886;GO:0030247;	ATP binding;calcium ion binding;integral component of membrane;protein kinase activity;protein phosphorylation;plasma membrane;polysaccharide binding;
leaf	stress	BART1_0-p41712	wall associated kinase 5	Calcium binding EGF domain containing protein, expressed	Protein kinase family protein	GO:0005524;GO:0005509;GO:0016021;GO:0004672;GO:0006468;GO:0005886;GO:0030247;	ATP binding;calcium ion binding;integral component of membrane;protein kinase activity;protein phosphorylation;plasma membrane;polysaccharide binding;
leaf	stress	BART1_0-p38579	wall associated kinase 3	Putative wall-associated receptor kinase-like 16	NA	GO:0005524;GO:0005509;GO:0016021;GO:0004672;GO:0006468;GO:0005886;GO:0030247;	ATP binding;calcium ion binding;integral component of membrane;protein kinase activity;protein phosphorylation;plasma membrane;polysaccharide binding;
leaf	stress	BART1_0-p38569	wall associated kinase 5	Wall-associated receptor kinase 2	Kinase, putative	GO:0005524;GO:0005509;GO:0016021;GO:0004672;GO:0043531;GO:0006468;GO:0005886;GO:0030247;	ATP binding;calcium ion binding;integral component of membrane;protein kinase activity;ADP binding;protein phosphorylation;plasma membrane;polysaccharide binding;
leaf	stress	BART1_0-p49107	wall associated kinase 3	Concanavalin A-like lectin/glucanase, subgroup (Fragment)	Kinase, putative	GO:0005524;GO:0005509;GO:0016021;GO:0004672;GO:0006468;GO:0030246;GO:0030247;	ATP binding;calcium ion binding;integral component of membrane;protein kinase activity;protein phosphorylation;carbohydrate binding;polysaccharide binding;
leaf	stress	BART1_0-p32194	AAA-ATPase 1	AAA-ATPase ASD mitochondrial	ATP-dependent zinc metalloprotease FtsH	GO:0051301;GO:0005524;GO:0016021;GO:0016787;	cell division;ATP binding;integral component of membrane;hydrolase activity;
leaf	stress	BART1_0-p22566	Diacylglycerol kinase family protein	Sphingosine kinase 1	Sphingosine kinase, putative	GO:0003951;GO:0008481;GO:0043161;GO:0016021;GO:0001727;GO:0006289;GO:0016310;GO:0102773;GO:0003684;GO:0030258;	NAD+ kinase activity;sphinganine kinase activity;proteasome-mediated ubiquitin-dependent protein catabolic process;integral component of membrane;lipid kinase activity;nucleotide-excision repair;phosphorylation;dihydroceramide kinase activity;damaged DNA binding;lipid modification;
leaf	stress	BART1_0-p08108	NA	Cysteine-rich receptor-like protein kinase 26	lectin-receptor kinase	GO:0005524;GO:0004672;GO:0006468;GO:0004674;	ATP binding;protein kinase activity;protein phosphorylation;protein serine/threonine kinase activity;
leaf	stress	BART1_0-p12549	Tetratricopeptide repeat (TPR)-like superfamily protein	Auxin response factor	Pentatricopeptide repeat-containing protein	GO:0016788;GO:0008270;GO:0102786;GO:0010182;GO:0080156;GO:0045300;GO:0006631;GO:0009414;GO:0005634;GO:0003677;GO:0003678;GO:0009737;GO:0005737;GO:0032508;GO:0005739;GO:0016021;GO:0031047;GO:0055114;	hydrolase activity, acting on ester bonds;zinc ion binding;stearoyl-[acp] desaturase activity;sugar mediated signaling pathway;mitochondrial mRNA modification;acyl-[acyl-carrier-protein] desaturase activity;fatty acid metabolic process;response to water deprivation;nucleus;DNA binding;DNA helicase activity;response to abscisic acid;cytoplasm;DNA duplex unwinding;mitochondrion;integral component o…
leaf	stress	BART1_0-p16512	Polynucleotidyl transferase, ribonuclease H-like superfamily protein	CCR4-NOT transcription complex subunit 7/8	CCR4-NOT transcription complex family protein	GO:0090503;GO:0043928;GO:0009611;GO:0000932;GO:0042742;GO:0000289;GO:0004535;GO:0003676;GO:0002213;GO:0005634;GO:0046872;GO:0016021;GO:0016740;GO:0030014;GO:0017148;	RNA phosphodiester bond hydrolysis, exonucleolytic;exonucleolytic catabolism of deadenylated mRNA;response to wounding;P-body;defense response to bacterium;nuclear-transcribed mRNA poly(A) tail shortening;poly(A)-specific ribonuclease activity;nucleic acid binding;defense response to insect;nucleus;metal ion binding;integral component of membrane;transferase activity;CCR4-NOT complex;negative reg…
leaf	stress	BART1_0-p36385	Protein kinase superfamily protein	Putative LRR receptor-like serine/threonine-protein kinase	NA	GO:0005524;GO:0000186;GO:0048544;GO:0016021;GO:0004672;GO:0018212;GO:0006468;GO:0005886;GO:0035556;	ATP binding;activation of MAPKK activity;recognition of pollen;integral component of membrane;protein kinase activity;peptidyl-tyrosine modification;protein phosphorylation;plasma membrane;intracellular signal transduction;
leaf	stress	BART1_0-p21298	Concanavalin A-like lectin protein kinase family protein	L-type lectin-domain containing receptor kinase IX.1	Receptor lectin kinase	GO:0005524;GO:0016021;GO:0004672;GO:0030246;GO:0006468;	ATP binding;integral component of membrane;protein kinase activity;carbohydrate binding;protein phosphorylation;
leaf	stress	BART1_0-p21682	mitogen-activated protein kinase kinase kinase 15	Mitogen-activated protein kinase kinase kinase YODA	Protein kinase-like	GO:0005524;GO:0005737;GO:0031098;GO:0046872;GO:0016021;GO:0032147;GO:0004672;GO:0006468;	ATP binding;cytoplasm;stress-activated protein kinase signaling cascade;metal ion binding;integral component of membrane;activation of protein kinase activity;protein kinase activity;protein phosphorylation;
leaf	stress	BART1_0-p59189	Concanavalin A-like lectin protein kinase family protein	L-type lectin-domain containing receptor kinase IX.1	Protein kinase	GO:0005524;GO:0004888;GO:0002229;GO:0016021;GO:0004672;GO:0007178;GO:0030246;GO:0006468;GO:0042742;GO:0005886;	ATP binding;transmembrane signaling receptor activity;defense response to oomycetes;integral component of membrane;protein kinase activity;transmembrane receptor protein serine/threonine kinase signaling pathway;carbohydrate binding;protein phosphorylation;defense response to bacterium;plasma membrane;
leaf	stress	BART1_0-p00117	cysteine-rich RLK (RECEPTOR-like protein kinase) 10	Cysteine-rich receptor-like protein kinase 25	Receptor-like protein kinase, putative,expressed	GO:0005525;GO:0005524;GO:0048544;GO:0003924;GO:0004151;GO:0016021;GO:0004672;GO:0006468;GO:0005886;GO:0019856;	GTP binding;ATP binding;recognition of pollen;GTPase activity;dihydroorotase activity;integral component of membrane;protein kinase activity;protein phosphorylation;plasma membrane;pyrimidine nucleobase biosynthetic process;
leaf	stress	BART1_0-p06472	cysteine-rich RLK (RECEPTOR-like protein kinase) 25	Cysteine-rich receptor-like protein kinase 25	Receptor-like protein kinase, putative,expressed	GO:0005524;GO:0016021;GO:0004672;GO:0006468;GO:0005886;	ATP binding;integral component of membrane;protein kinase activity;protein phosphorylation;plasma membrane;
leaf	stress	BART1_0-p32223	Concanavalin A-like lectin protein kinase family protein	Putative concanavalin A-like lectin/glucanase domain-containing protein	Kinase, putative	GO:0016998;GO:0006032;GO:0004672;GO:0007178;GO:0006468;GO:0042742;GO:0005886;GO:0004568;GO:0005524;GO:0004888;GO:0002229;GO:0016021;GO:0030246;	cell wall macromolecule catabolic process;chitin catabolic process;protein kinase activity;transmembrane receptor protein serine/threonine kinase signaling pathway;protein phosphorylation;defense response to bacterium;plasma membrane;chitinase activity;ATP binding;transmembrane signaling receptor activity;defense response to oomycetes;integral component of membrane;carbohydrate binding;
leaf	stress	BART1_0-p16673	Concanavalin A-like lectin protein kinase family protein	L-type lectin-domain containing receptor kinase IX.1	Kinase, putative	GO:0005524;GO:0016021;GO:0004672;GO:0030246;GO:0006468;	ATP binding;integral component of membrane;protein kinase activity;carbohydrate binding;protein phosphorylation;
leaf	stress	BART1_0-p05547	WRKY DNA-binding protein 51	WRKY transcription factor	WRKY transcription factor	GO:0005634;GO:0016459;GO:0005524;GO:0003700;GO:0003779;GO:0016021;GO:0006355;GO:0007015;GO:0043565;GO:0050832;GO:0009867;GO:0003774;	nucleus;myosin complex;ATP binding;DNA-binding transcription factor activity;actin binding;integral component of membrane;regulation of transcription, DNA-templated;actin filament organization;sequence-specific DNA binding;defense response to fungus;jasmonic acid mediated signaling pathway;motor activity;
leaf	stress	BART1_0-p57513	WRKY DNA-binding protein 50	WRKY transcription factor	WRKY transcription factor	GO:0005634;GO:0016459;GO:0005524;GO:0003700;GO:0003779;GO:0016021;GO:0006355;GO:0007015;GO:0043565;GO:0050832;GO:0009867;GO:0003774;	nucleus;myosin complex;ATP binding;DNA-binding transcription factor activity;actin binding;integral component of membrane;regulation of transcription, DNA-templated;actin filament organization;sequence-specific DNA binding;defense response to fungus;jasmonic acid mediated signaling pathway;motor activity;
leaf	stress	BART1_0-p15264	WRKY DNA-binding protein 70	WRKY transcription factor 146	WRKY transcription factor	GO:0080151;GO:0090333;GO:1900056;GO:0043565;GO:0009873;GO:1900457;GO:1903507;GO:0000287;GO:0005524;GO:0003700;GO:2000113;GO:0050832;GO:2000070;GO:0080187;GO:0010150;GO:0009864;GO:0006970;GO:0006355;GO:0009742;GO:0009862;GO:0043531;GO:0000302;GO:0009625;GO:0047484;GO:0005634;GO:0010629;GO:0005515;GO:0140326;GO:0002229;GO:0016021;GO:0010104;GO:0015914;GO:2000022;GO:0010200;	positive regulation of salicylic acid mediated signaling pathway;regulation of stomatal closure;negative regulation of leaf senescence;sequence-specific DNA binding;ethylene-activated signaling pathway;regulation of brassinosteroid mediated signaling pathway;negative regulation of nucleic acid-templated transcription;magnesium ion binding;ATP binding;DNA-binding transcription factor activity;nega…
leaf	stress	BART1_0-p08239	NAC domain containing protein 100	NAC transcription factor	NAC domain protein,	GO:0005634;GO:0003677;GO:0003700;GO:0005515;GO:0010271;GO:0016021;GO:0051194;GO:0006355;GO:1900057;GO:0009536;GO:1901406;	nucleus;DNA binding;DNA-binding transcription factor activity;protein binding;regulation of chlorophyll catabolic process;integral component of membrane;positive regulation of cofactor metabolic process;regulation of transcription, DNA-templated;positive regulation of leaf senescence;plastid;positive regulation of tetrapyrrole catabolic process;
leaf	stress	BART1_0-p31394	glutathione S-transferase F11	Glutathione-s-transferase theta gst	Glutathione S-transferase	GO:0009570;GO:0010043;GO:0009651;GO:0004364;GO:0006468;GO:0005773;GO:0009734;GO:0009414;GO:0006979;GO:0009409;GO:0005524;GO:0009506;GO:0009407;GO:0043295;GO:0002239;GO:0005507;GO:0048046;GO:0005829;GO:2001227;GO:2001147;GO:0050897;GO:0019904;GO:0008270;GO:0140096;GO:0007142;GO:0046686;GO:0005783;GO:0004672;GO:0042742;GO:0005886;GO:0020037;GO:0004601;GO:0003676;GO:0009817;GO:0005634;GO:0005737;GO:…	chloroplast stroma;response to zinc ion;response to salt stress;glutathione transferase activity;protein phosphorylation;vacuole;auxin-activated signaling pathway;response to water deprivation;response to oxidative stress;response to cold;ATP binding;plasmodesma;toxin catabolic process;glutathione binding;response to oomycetes;copper ion binding;apoplast;cytosol;quercitrin binding;camalexin bindi…
leaf	stress	BART1_0-p00181	Glutathione S-transferase family protein	Glutathione s-transferase II	Glutathione s-transferase	GO:0043295;GO:0005737;GO:0006749;GO:0016021;GO:0004364;	glutathione binding;cytoplasm;glutathione metabolic process;integral component of membrane;glutathione transferase activity;
leaf	stress	BART1_0-p25907	Glutathione S-transferase family protein	Glutathione S-transferase	Glutathione S-transferase	GO:0043295;GO:0043086;GO:0005737;GO:0004857;GO:0006749;GO:0016021;GO:0004364;	glutathione binding;negative regulation of catalytic activity;cytoplasm;enzyme inhibitor activity;glutathione metabolic process;integral component of membrane;glutathione transferase activity;
leaf	stress	BART1_0-p03284	Glutathione S-transferase family protein	Glutathione transferase	Glutathione S-transferase	GO:0005737;GO:0006749;GO:0004364;	cytoplasm;glutathione metabolic process;glutathione transferase activity;
leaf	stress	BART1_0-p35782	NA	Heavy metal-associated isoprenylated plant protein 16	Heavy metal transport/detoxification protein	GO:0046872;GO:0030001;	metal ion binding;metal ion transport;
leaf	stress	BART1_0-p12880	Copper transport protein family	NA	Heavy metal transport/detoxification protein	NA	NA
leaf	stress	BART1_0-p12889	Copper transport protein family	Copper transport protein family	Heavy metal transport/detoxification protein	GO:0016757;GO:0046872;GO:0030001;	transferase activity, transferring glycosyl groups;metal ion binding;metal ion transport;
leaf	stress	BART1_0-p16009	NA	putative late blight resistance protein homolog R1A-3	Heavy metal transport/detoxification superfamily protein	GO:0046872;GO:0030001;	metal ion binding;metal ion transport;
leaf	stress	BART1_0-p16014	Heavy metal transport/detoxification superfamily protein	Putative heavy metal-associated domain, HMA	Heavy metal transport/detoxification superfamily protein	GO:0046872;GO:0030001;	metal ion binding;metal ion transport;
leaf	stress	BART1_0-p39219	Peroxidase superfamily protein	Peroxidase	Peroxidase	GO:0004601;GO:0006979;GO:0009506;GO:0046872;GO:0098869;GO:0016021;GO:0055114;GO:0005576;GO:0009505;GO:0042744;GO:0020037;	peroxidase activity;response to oxidative stress;plasmodesma;metal ion binding;cellular oxidant detoxification;integral component of membrane;oxidation-reduction process;extracellular region;plant-type cell wall;hydrogen peroxide catabolic process;heme binding;
leaf	stress	BART1_0-p30394	zinc transporter 5 precursor	Zinc transporter 5	NA	GO:0005385;GO:0016021;GO:0071577;	zinc ion transmembrane transporter activity;integral component of membrane;zinc ion transmembrane transport;
leaf	stress	BART1_0-p11650	zinc transporter 3 precursor	Zinc transporter 5	NA	GO:0005385;GO:0016021;GO:0071577;GO:0005886;	zinc ion transmembrane transporter activity;integral component of membrane;zinc ion transmembrane transport;plasma membrane;
leaf	stress	BART1_0-p11649	polyol/monosaccharide transporter 5	Sugar transporter	Polyol transporter	GO:0055085;GO:0022857;GO:0015672;GO:0032440;GO:0016021;GO:0008643;GO:0055114;GO:0031226;GO:0015798;GO:0010311;	transmembrane transport;transmembrane transporter activity;monovalent inorganic cation transport;2-alkenal reductase [NAD(P)] activity;integral component of membrane;carbohydrate transport;oxidation-reduction process;intrinsic component of plasma membrane;myo-inositol transport;lateral root formation;
leaf	stress	BART1_0-p06593	polyol/monosaccharide transporter 5	Polyol transporter like	Sugar transporter family protein, expressed	GO:0055085;GO:0022857;GO:0015672;GO:0032440;GO:0016021;GO:0008643;GO:0055114;GO:0031226;GO:0015798;GO:0010311;GO:0016765;	transmembrane transport;transmembrane transporter activity;monovalent inorganic cation transport;2-alkenal reductase [NAD(P)] activity;integral component of membrane;carbohydrate transport;oxidation-reduction process;intrinsic component of plasma membrane;myo-inositol transport;lateral root formation;transferase activity, transferring alkyl or aryl (other than methyl) groups;
leaf	stress	BART1_0-p06581	Major facilitator superfamily protein	Hexose transporter	Sugar transporter, putative	GO:0006091;GO:0055085;GO:0022857;GO:0009651;GO:0015672;GO:0032440;GO:0009055;GO:0008643;GO:0005886;GO:0009414;GO:0009506;GO:0009737;GO:0016021;GO:0055114;	generation of precursor metabolites and energy;transmembrane transport;transmembrane transporter activity;response to salt stress;monovalent inorganic cation transport;2-alkenal reductase [NAD(P)] activity;electron transfer activity;carbohydrate transport;plasma membrane;response to water deprivation;plasmodesma;response to abscisic acid;integral component of membrane;oxidation-reduction process;
leaf	stress	BART1_0-p06580	sugar transporter 1	Sugar carrier protein C	NA	GO:0055085;GO:0022857;GO:0008643;GO:0016021;	transmembrane transport;transmembrane transporter activity;carbohydrate transport;integral component of membrane;
leaf	stress	BART1_0-p06584	sugar transporter 1	Sugar carrier protein C	Sugar transporter, putative	GO:0055085;GO:0022857;GO:0015672;GO:0016021;GO:0008643;GO:0031226;GO:0090406;	transmembrane transport;transmembrane transporter activity;monovalent inorganic cation transport;integral component of membrane;carbohydrate transport;intrinsic component of plasma membrane;pollen tube;
leaf	stress	BART1_0-p15507	ribonuclease 3	Extracellular ribonuclease LE	NA	GO:0090502;GO:0008270;GO:0016829;GO:0009611;GO:0005576;GO:0005886;GO:0006401;GO:0009718;GO:0003723;GO:0005618;GO:0016021;GO:0016036;GO:0033897;	RNA phosphodiester bond hydrolysis, endonucleolytic;zinc ion binding;lyase activity;response to wounding;extracellular region;plasma membrane;RNA catabolic process;anthocyanin-containing compound biosynthetic process;RNA binding;cell wall;integral component of membrane;cellular response to phosphate starvation;ribonuclease T2 activity;
leaf	stress	BART1_0-p35294	Ribonuclease T2 family protein	Extracellular ribonuclease LE	NA	GO:0090502;GO:0008270;GO:0016829;GO:0009611;GO:0005576;GO:0005886;GO:0006401;GO:0009718;GO:0003723;GO:0005618;GO:0016021;GO:0016036;GO:0033897;	RNA phosphodiester bond hydrolysis, endonucleolytic;zinc ion binding;lyase activity;response to wounding;extracellular region;plasma membrane;RNA catabolic process;anthocyanin-containing compound biosynthetic process;RNA binding;cell wall;integral component of membrane;cellular response to phosphate starvation;ribonuclease T2 activity;
leaf	stress	BART1_0-p09775	ribonuclease 1	Extracellular ribonuclease LE	Ribonuclease	GO:0090502;GO:0008270;GO:0016829;GO:0009611;GO:0005576;GO:0005886;GO:0006401;GO:0009718;GO:0003723;GO:0005618;GO:0016021;GO:0016036;GO:0033897;	RNA phosphodiester bond hydrolysis, endonucleolytic;zinc ion binding;lyase activity;response to wounding;extracellular region;plasma membrane;RNA catabolic process;anthocyanin-containing compound biosynthetic process;RNA binding;cell wall;integral component of membrane;cellular response to phosphate starvation;ribonuclease T2 activity;
leaf	stress	BART1_0-p30644	Ribonuclease T2 family protein	Ribonuclease	NA	GO:0090502;GO:0008270;GO:0016829;GO:0009611;GO:0005576;GO:0005886;GO:0006401;GO:0009718;GO:0003723;GO:0005618;GO:0016021;GO:0016036;GO:0033897;	RNA phosphodiester bond hydrolysis, endonucleolytic;zinc ion binding;lyase activity;response to wounding;extracellular region;plasma membrane;RNA catabolic process;anthocyanin-containing compound biosynthetic process;RNA binding;cell wall;integral component of membrane;cellular response to phosphate starvation;ribonuclease T2 activity;
leaf	carbon_fixation	BART1_0-p07809	ribulose bisphosphate carboxylase small chain 1A	Ribulose bisphosphate carboxylase small chain	NA	GO:0006261;GO:0009853;GO:0004497;GO:0009536;GO:0003677;GO:0005524;GO:0003887;GO:0016051;GO:0071897;GO:0015979;GO:0055114;GO:0015977;GO:0016984;	DNA-dependent DNA replication;photorespiration;monooxygenase activity;plastid;DNA binding;ATP binding;DNA-directed DNA polymerase activity;carbohydrate biosynthetic process;DNA biosynthetic process;photosynthesis;oxidation-reduction process;carbon fixation;ribulose-bisphosphate carboxylase activity;
leaf	carbon_fixation	BART1_0-p07659	ribulose bisphosphate carboxylase small chain 1A	Ribulose bisphosphate carboxylase small chain	Ribulose bisphosphate carboxylase small chain	GO:0016051;GO:0009853;GO:0015979;GO:0055114;GO:0015977;GO:0004497;GO:0016984;GO:0009536;	carbohydrate biosynthetic process;photorespiration;photosynthesis;oxidation-reduction process;carbon fixation;monooxygenase activity;ribulose-bisphosphate carboxylase activity;plastid;
MSA	Energy_metabolism	BART1_0-p21196	Lactate/malate dehydrogenase family protein	Malate dehydrogenase	Malate dehydrogenase	GO:0030060;GO:0009651;GO:0016627;GO:0006099;GO:0046686;GO:0005794;GO:0042742;GO:0044446;GO:0005886;GO:0005975;GO:0009409;GO:0009507;GO:0006108;GO:0005507;GO:0070013;GO:0005739;GO:0048046;GO:0005618;GO:0005829;	L-malate dehydrogenase activity;response to salt stress;oxidoreductase activity, acting on the CH-CH group of donors;tricarboxylic acid cycle;response to cadmium ion;Golgi apparatus;defense response to bacterium;intracellular organelle part;plasma membrane;carbohydrate metabolic process;response to cold;chloroplast;malate metabolic process;copper ion binding;intracellular organelle lumen;mitochon…
MSA	Energy_metabolism	BART1_0-p02771	Lactate/malate dehydrogenase family protein	Malate dehydrogenase	Malate dehydrogenase	GO:0009570;GO:0030060;GO:0016746;GO:0010043;GO:0009651;GO:0006099;GO:0046686;GO:0005794;GO:0005774;GO:0009735;GO:0005886;GO:0005975;GO:0005634;GO:0006734;GO:0006107;GO:0006108;GO:0009506;GO:0005515;GO:0048046;GO:0016021;GO:0005829;	chloroplast stroma;L-malate dehydrogenase activity;transferase activity, transferring acyl groups;response to zinc ion;response to salt stress;tricarboxylic acid cycle;response to cadmium ion;Golgi apparatus;vacuolar membrane;response to cytokinin;plasma membrane;carbohydrate metabolic process;nucleus;NADH metabolic process;oxaloacetate metabolic process;malate metabolic process;plasmodesma;prote…
MSA	Energy_metabolism	BART1_0-p06331	Lactate/malate dehydrogenase family protein	Malate dehydrogenase	NA	GO:0030060;GO:0009651;GO:0006099;GO:0046686;GO:0005794;GO:0042742;GO:0044446;GO:0005886;GO:0005975;GO:0009409;GO:0009507;GO:0006108;GO:0005507;GO:0070013;GO:0005739;GO:0005618;GO:0048046;GO:0005829;GO:0016787;	L-malate dehydrogenase activity;response to salt stress;tricarboxylic acid cycle;response to cadmium ion;Golgi apparatus;defense response to bacterium;intracellular organelle part;plasma membrane;carbohydrate metabolic process;response to cold;chloroplast;malate metabolic process;copper ion binding;intracellular organelle lumen;mitochondrion;cell wall;apoplast;cytosol;hydrolase activity;
MSA	Energy_metabolism	BART1_0-p06339	Lactate/malate dehydrogenase family protein	Malate dehydrogenase	Malate dehydrogenase	GO:0030060;GO:0009651;GO:0006099;GO:0046686;GO:0009505;GO:0042742;GO:0044446;GO:0005886;GO:0005975;GO:0009409;GO:0009507;GO:0006108;GO:0005507;GO:0070013;GO:0005739;GO:0048046;GO:0005618;GO:0016021;GO:0016787;	L-malate dehydrogenase activity;response to salt stress;tricarboxylic acid cycle;response to cadmium ion;plant-type cell wall;defense response to bacterium;intracellular organelle part;plasma membrane;carbohydrate metabolic process;response to cold;chloroplast;malate metabolic process;copper ion binding;intracellular organelle lumen;mitochondrion;apoplast;cell wall;integral component of membrane;…
MSA	Energy_metabolism	BART1_0-p53664	succinate dehydrogenase 2-2	Succinate dehydrogenase [ubiquinone] iron-sulfur subunit, mitochondrial	Succinate dehydrogenase [ubiquinone] iron-sulfur subunit, mitochondrial	GO:0008177;GO:0009055;GO:0006099;GO:0022900;GO:0044455;GO:0005840;GO:0005743;GO:0006412;GO:0045273;GO:0006119;GO:0003735;GO:0046872;GO:1990204;GO:0098798;GO:0016021;GO:0051538;GO:0051539;GO:0051537;	succinate dehydrogenase (ubiquinone) activity;electron transfer activity;tricarboxylic acid cycle;electron transport chain;mitochondrial membrane part;ribosome;mitochondrial inner membrane;translation;respiratory chain complex II;oxidative phosphorylation;structural constituent of ribosome;metal ion binding;oxidoreductase complex;mitochondrial protein complex;integral component of membrane;3 iron…
MSA	Energy_metabolism	BART1_0-p45437	ATP citrate lyase (ACL) family protein	Succinate-CoA ligase subunit beta	Succinate--CoA ligase [ADP-forming] subunit beta	GO:0008144;GO:0016829;GO:0006099;GO:0046686;GO:0005794;GO:0006105;GO:0004775;GO:0006104;GO:0000287;GO:0000166;GO:0005524;GO:0035639;GO:0005507;GO:0097367;GO:0005739;GO:0042709;GO:0016874;	drug binding;lyase activity;tricarboxylic acid cycle;response to cadmium ion;Golgi apparatus;succinate metabolic process;succinate-CoA ligase (ADP-forming) activity;succinyl-CoA metabolic process;magnesium ion binding;nucleotide binding;ATP binding;purine ribonucleoside triphosphate binding;copper ion binding;carbohydrate derivative binding;mitochondrion;succinate-CoA ligase complex;ligase activi…
MSA	Energy_metabolism	BART1_0-p44078	Citrate synthase family protein	Citrate synthase	Citrate synthase	GO:0008270;GO:0006101;GO:0016829;GO:0006099;GO:0046686;GO:0005794;GO:0005524;GO:0005975;GO:0004108;GO:0009507;GO:0005759;GO:0005618;GO:0016021;	zinc ion binding;citrate metabolic process;lyase activity;tricarboxylic acid cycle;response to cadmium ion;Golgi apparatus;ATP binding;carbohydrate metabolic process;citrate (Si)-synthase activity;chloroplast;mitochondrial matrix;cell wall;integral component of membrane;
MSA	Energy_metabolism	BART1_0-p31386	aconitase 3	Aconitate hydratase	Aconitate hydratase	GO:0009570;GO:0009651;GO:0006101;GO:0090351;GO:0006102;GO:0005794;GO:0005773;GO:0003994;GO:0005524;GO:0006979;GO:1990641;GO:0003700;GO:0009506;GO:0048027;GO:0005507;GO:0048046;GO:0005829;GO:0006097;GO:0006355;GO:0006099;GO:0046686;GO:0005515;GO:0009737;GO:0098588;GO:0005739;GO:0016020;GO:0016021;GO:0051539;GO:0098805;GO:0071944;	chloroplast stroma;response to salt stress;citrate metabolic process;seedling development;isocitrate metabolic process;Golgi apparatus;vacuole;aconitate hydratase activity;ATP binding;response to oxidative stress;response to iron ion starvation;DNA-binding transcription factor activity;plasmodesma;mRNA 5'-UTR binding;copper ion binding;apoplast;cytosol;glyoxylate cycle;regulation of transcription…
MSA	Energy_metabolism	BART1_0-p12985	isocitrate dehydrogenase 1	Isocitrate dehydrogenase	NA	GO:0004449;GO:0005515;GO:0046872;GO:0005739;GO:0048046;GO:0016021;GO:0006102;GO:0006099;	isocitrate dehydrogenase (NAD+) activity;protein binding;metal ion binding;mitochondrion;apoplast;integral component of membrane;isocitrate metabolic process;tricarboxylic acid cycle;
MSA	Energy_metabolism	BART1_0-p21296	cytosolic NADP+-dependent isocitrate dehydrogenase	Isocitrate dehydrogenase [NADP]	Isocitrate dehydrogenase [NADP]	GO:0009570;GO:0010043;GO:0009651;GO:0006097;GO:0004450;GO:0006102;GO:0006099;GO:0046686;GO:0042742;GO:0005886;GO:0000287;GO:0005777;GO:0004449;GO:0009506;GO:0005515;GO:0005507;GO:0051287;GO:0005739;GO:0048046;GO:0006739;GO:0016021;GO:0005829;	chloroplast stroma;response to zinc ion;response to salt stress;glyoxylate cycle;isocitrate dehydrogenase (NADP+) activity;isocitrate metabolic process;tricarboxylic acid cycle;response to cadmium ion;defense response to bacterium;plasma membrane;magnesium ion binding;peroxisome;isocitrate dehydrogenase (NAD+) activity;plasmodesma;protein binding;copper ion binding;NAD binding;mitochondrion;apopl…
MSA	Energy_metabolism	BART1_0-p29940	high cyclic electron flow 1	Fructose-bisphosphatase	Fructose-1,6-bisphosphatase class 1	GO:0009570;GO:0032440;GO:0042132;GO:0006002;GO:1901576;GO:0022900;GO:0044249;GO:0009735;GO:0005975;GO:0009409;GO:0046274;GO:0044283;GO:0046872;GO:0010319;GO:0048046;GO:0005829;GO:0015979;GO:0052716;GO:0016311;GO:0015977;GO:0030388;	chloroplast stroma;2-alkenal reductase [NAD(P)] activity;fructose 1,6-bisphosphate 1-phosphatase activity;fructose 6-phosphate metabolic process;organic substance biosynthetic process;electron transport chain;cellular biosynthetic process;response to cytokinin;carbohydrate metabolic process;response to cold;lignin catabolic process;small molecule biosynthetic process;metal ion binding;stromule;ap…
MSA	Energy_metabolism	BART1_0-p04573	Phosphoglycerate kinase family protein	Phosphoglycerate kinase	Phosphoglycerate kinase	GO:1903862;GO:0006096;GO:0046686;GO:0043531;GO:0006006;GO:0005524;GO:0009507;GO:0044283;GO:0016051;GO:0004618;GO:0005829;GO:0015979;GO:0015977;	positive regulation of oxidative phosphorylation;glycolytic process;response to cadmium ion;ADP binding;glucose metabolic process;ATP binding;chloroplast;small molecule biosynthetic process;carbohydrate biosynthetic process;phosphoglycerate kinase activity;cytosol;photosynthesis;carbon fixation;
MSA	Energy_metabolism	BART1_0-p42526	Ribose 5-phosphate isomerase, type A protein	Ribose 5-phosphate isomerase A	Kinase family protein	GO:0009570;GO:0009052;GO:0022627;GO:0009941;GO:0006541;GO:0044267;GO:0004751;GO:0009735;GO:0042742;GO:0009535;GO:0016071;GO:0003735;GO:0043043;GO:0019253;GO:0016021;GO:0010467;GO:0034645;	chloroplast stroma;pentose-phosphate shunt, non-oxidative branch;cytosolic small ribosomal subunit;chloroplast envelope;glutamine metabolic process;cellular protein metabolic process;ribose-5-phosphate isomerase activity;response to cytokinin;defense response to bacterium;chloroplast thylakoid membrane;mRNA metabolic process;structural constituent of ribosome;peptide biosynthetic process;reductiv…
MSA	photosynthesis	BART1_0-p49348	Transketolase	Transketolase chloroplastic	1-deoxy-D-xylulose-5-phosphate synthase, Transketolase	GO:0006281;GO:0008094;GO:0008661;GO:0009651;GO:0006098;GO:0044434;GO:0009532;GO:0046686;GO:0009526;GO:0003677;GO:0005524;GO:0004801;GO:0004802;GO:0046872;GO:0019253;GO:0055035;GO:0005829;	DNA repair;DNA-dependent ATPase activity;1-deoxy-D-xylulose-5-phosphate synthase activity;response to salt stress;pentose-phosphate shunt;chloroplast part;plastid stroma;response to cadmium ion;plastid envelope;DNA binding;ATP binding;sedoheptulose-7-phosphate:D-glyceraldehyde-3-phosphate glyceronetransferase activity;transketolase activity;metal ion binding;reductive pentose-phosphate cycle;plas…
MSA	photosynthesis	BART1_0-p34490	ribulose bisphosphate carboxylase small chain 1A	Ribulose bisphosphate carboxylase small chain	NA	GO:0016051;GO:0009853;GO:0015979;GO:0055114;GO:0015977;GO:0004497;GO:0016984;GO:0009536;	carbohydrate biosynthetic process;photorespiration;photosynthesis;oxidation-reduction process;carbon fixation;monooxygenase activity;ribulose-bisphosphate carboxylase activity;plastid;
MSA	photosynthesis	BART1_0-p02444	ribulose bisphosphate carboxylase small chain 1A	Ribulose bisphosphate carboxylase small chain	NA	GO:0016051;GO:0009853;GO:0015979;GO:0055114;GO:0015977;GO:0004497;GO:0016984;GO:0009536;	carbohydrate biosynthetic process;photorespiration;photosynthesis;oxidation-reduction process;carbon fixation;monooxygenase activity;ribulose-bisphosphate carboxylase activity;plastid;
MSA	photosynthesis	BART1_0-p57794	glyceraldehyde 3-phosphate dehydrogenase A subunit 2	Glyceraldehyde 3-phosphate dehydrogenase A subunit 2	Glyceraldehyde-3-phosphate dehydrogenase	GO:0042803;GO:0099080;GO:0009532;GO:0006006;GO:0009416;GO:0009744;GO:0009409;GO:0050661;GO:0009507;GO:0042170;GO:0051289;GO:0051287;GO:0048046;GO:0010319;GO:0019253;GO:0055035;GO:0016021;GO:0005829;GO:0055114;GO:0016620;GO:0097718;	protein homodimerization activity;supramolecular complex;plastid stroma;glucose metabolic process;response to light stimulus;response to sucrose;response to cold;NADP binding;chloroplast;plastid membrane;protein homotetramerization;NAD binding;apoplast;stromule;reductive pentose-phosphate cycle;plastid thylakoid membrane;integral component of membrane;cytosol;oxidation-reduction process;oxidoredu…
MSA	photosynthesis	BART1_0-p31511	glyceraldehyde-3-phosphate dehydrogenase B subunit	Glyceraldehyde-3-phosphate dehydrogenase B, chloroplastic	Glyceraldehyde-3-phosphate dehydrogenase	GO:0090501;GO:0009532;GO:0046686;GO:0004540;GO:0004672;GO:0006397;GO:0006006;GO:0006468;GO:0009416;GO:0009744;GO:0009409;GO:0005524;GO:0050661;GO:0009507;GO:0042170;GO:0005515;GO:0051287;GO:0048046;GO:0010319;GO:0019253;GO:0055035;GO:0005829;GO:0055114;GO:0016620;	RNA phosphodiester bond hydrolysis;plastid stroma;response to cadmium ion;ribonuclease activity;protein kinase activity;mRNA processing;glucose metabolic process;protein phosphorylation;response to light stimulus;response to sucrose;response to cold;ATP binding;NADP binding;chloroplast;plastid membrane;protein binding;NAD binding;apoplast;stromule;reductive pentose-phosphate cycle;plastid thylako…
MSA	photosynthesis	BART1_0-p29476	Haem oxygenase-like, multi-helical	Calvin cycle protein like	Seed maturation protein PM36, putative, expressed	GO:0099080;GO:0065003;GO:0080153;GO:0009532;GO:0009526;GO:0009416;GO:0044877;GO:0009744;GO:0009507;GO:0034605;GO:0005507;GO:0071454;GO:0016151;GO:0019253;GO:0016021;GO:0032991;GO:0030674;GO:0070417;GO:0018316;GO:0019899;	supramolecular complex;protein-containing complex assembly;negative regulation of reductive pentose-phosphate cycle;plastid stroma;plastid envelope;response to light stimulus;protein-containing complex binding;response to sucrose;chloroplast;cellular response to heat;copper ion binding;cellular response to anoxia;nickel cation binding;reductive pentose-phosphate cycle;integral component of membra…
MSA	photosynthesis	BART1_0-p23267	sedoheptulose-bisphosphatase	Chloroplast sedoheptulose-1,7-bisphosphatase (Fragment)	Fructose-1,6-bisphosphatase class 1	GO:0009570;GO:0009941;GO:0006002;GO:0042742;GO:0009579;GO:0005975;GO:0044283;GO:0046872;GO:0048046;GO:0016791;GO:0016021;GO:0015979;GO:0016311;GO:0015977;GO:0030388;GO:0034645;	chloroplast stroma;chloroplast envelope;fructose 6-phosphate metabolic process;defense response to bacterium;thylakoid;carbohydrate metabolic process;small molecule biosynthetic process;metal ion binding;apoplast;phosphatase activity;integral component of membrane;photosynthesis;dephosphorylation;carbon fixation;fructose 1,6-bisphosphate metabolic process;cellular macromolecule biosynthetic proce…
MSA	photosynthesis	BART1_0-p02964	protochlorophyllide oxidoreductase A	Protochlorophyllide reductase B, chloroplastic	Protochlorophyllide reductase	GO:0015995;GO:0016746;GO:0019904;GO:0015074;GO:0009526;GO:0009723;GO:0003676;GO:0009507;GO:0046872;GO:0003959;GO:0055035;GO:0016021;GO:0015979;GO:0055114;GO:0016630;	chlorophyll biosynthetic process;transferase activity, transferring acyl groups;protein domain specific binding;DNA integration;plastid envelope;response to ethylene;nucleic acid binding;chloroplast;metal ion binding;NADPH dehydrogenase activity;plastid thylakoid membrane;integral component of membrane;photosynthesis;oxidation-reduction process;protochlorophyllide reductase activity;
MSA	photosynthesis	BART1_0-p40925	photosystem II reaction center PSB28 protein	Photosystem II reaction center PSB28 protein, chloroplastic	Photosystem II reaction center Psb28 protein	GO:0009570;GO:0006281;GO:0005524;GO:0005515;GO:0016021;GO:0009654;GO:0015979;GO:0004672;GO:0003908;GO:0006468;GO:0032259;GO:0009535;	chloroplast stroma;DNA repair;ATP binding;protein binding;integral component of membrane;photosystem II oxygen evolving complex;photosynthesis;protein kinase activity;methylated-DNA-[protein]-cysteine S-methyltransferase activity;protein phosphorylation;methylation;chloroplast thylakoid membrane;
MSA	photosynthesis	BART1_0-p05388	Ribosomal protein S19 family protein	Photosystem II reaction center W protein chloroplastic	Photosystem II reaction center W protein	GO:0042549;GO:0009507;GO:0003723;GO:0003735;GO:0009523;GO:0016021;GO:0055035;GO:0015979;GO:0015935;GO:0006412;	photosystem II stabilization;chloroplast;RNA binding;structural constituent of ribosome;photosystem II;integral component of membrane;plastid thylakoid membrane;photosynthesis;small ribosomal subunit;translation;
MSA	photosynthesis	BART1_0-p08419	photosystem I reaction center subunit PSI-N, chloroplast, putative / PSI-N, putative (PSAN)	Photosystem I reaction center subunit N chloroplastic	Photosystem I reaction center subunit N	GO:0043967;GO:0006281;GO:0019904;GO:0046914;GO:0043968;GO:0035267;GO:0009522;GO:0042255;GO:0003676;GO:0006338;GO:0045892;GO:0016491;GO:0016021;GO:0015979;GO:0055114;GO:0098807;	histone H4 acetylation;DNA repair;protein domain specific binding;transition metal ion binding;histone H2A acetylation;NuA4 histone acetyltransferase complex;photosystem I;ribosome assembly;nucleic acid binding;chromatin remodeling;negative regulation of transcription, DNA-templated;oxidoreductase activity;integral component of membrane;photosynthesis;oxidation-reduction process;chloroplast thyla…
MSA	photosynthesis	BART1_0-p22525	Glycosyl hydrolase family 47 protein	Photosystem II reaction center W protein chloroplastic	NA	GO:0042549;GO:0009507;GO:0003723;GO:0003735;GO:0009523;GO:0016021;GO:0055035;GO:0015979;GO:0015935;GO:0006412;	photosystem II stabilization;chloroplast;RNA binding;structural constituent of ribosome;photosystem II;integral component of membrane;plastid thylakoid membrane;photosynthesis;small ribosomal subunit;translation;
MSA	photosynthesis	BART1_0-p23049	Chlorophyll A-B binding family protein	Photosystem II subunit PsbS	Chlorophyll a-b binding protein, chloroplastic	GO:0010196;GO:0019904;GO:0042802;GO:0009644;GO:0080167;GO:0009523;GO:0009637;GO:0009507;GO:0051738;GO:0055035;GO:0016021;GO:0010027;GO:0030076;GO:0051219;GO:0015979;GO:0016168;GO:0010114;	nonphotochemical quenching;protein domain specific binding;identical protein binding;response to high light intensity;response to karrikin;photosystem II;response to blue light;chloroplast;xanthophyll binding;plastid thylakoid membrane;integral component of membrane;thylakoid membrane organization;light-harvesting complex;phosphoprotein binding;photosynthesis;chlorophyll binding;response to red l…
MSA	photosynthesis	BART1_0-p23050	Chlorophyll A-B binding family protein	Photosystem II subunit PsbS	NA	GO:0010196;GO:0019904;GO:0042802;GO:0009644;GO:0080167;GO:0009523;GO:0009637;GO:0009507;GO:0051738;GO:0055035;GO:0016021;GO:0010027;GO:0030076;GO:0051219;GO:0015979;GO:0016168;GO:0010114;	nonphotochemical quenching;protein domain specific binding;identical protein binding;response to high light intensity;response to karrikin;photosystem II;response to blue light;chloroplast;xanthophyll binding;plastid thylakoid membrane;integral component of membrane;thylakoid membrane organization;light-harvesting complex;phosphoprotein binding;photosynthesis;chlorophyll binding;response to red l…
MSA	photosynthesis	BART1_0-p26011	PsbP-like protein 1	Photosystem II oxygen-evolving enhancer protein 2	NA	GO:0005509;GO:0006376;GO:0009654;GO:0003729;GO:0015979;GO:0009543;GO:0019898;GO:0005685;	calcium ion binding;mRNA splice site selection;photosystem II oxygen evolving complex;mRNA binding;photosynthesis;chloroplast thylakoid lumen;extrinsic component of membrane;U1 snRNP;
MSA	photosynthesis	BART1_0-p27171	light harvesting complex of photosystem II 5	Chlorophyll a-b binding protein, chloroplastic	Chlorophyll a-b binding protein, chloroplastic	GO:0019904;GO:0009765;GO:0009523;GO:0009522;GO:0009416;GO:0009535;GO:0046872;GO:0010207;GO:0016021;GO:0018298;GO:0030076;GO:0016168;GO:0010287;	protein domain specific binding;photosynthesis, light harvesting;photosystem II;photosystem I;response to light stimulus;chloroplast thylakoid membrane;metal ion binding;photosystem II assembly;integral component of membrane;protein-chromophore linkage;light-harvesting complex;chlorophyll binding;plastoglobule;
MSA	photosynthesis	BART1_0-p39435	photosystem I subunit F	Photosystem I reaction center subunit III like	Photosystem I reaction center subunit III	GO:0019904;GO:0009534;GO:0009941;GO:0009538;GO:0006886;GO:0031978;GO:0016192;GO:0016491;GO:0055035;GO:0016021;GO:0015979;GO:0051219;GO:0055114;GO:0010287;	protein domain specific binding;chloroplast thylakoid;chloroplast envelope;photosystem I reaction center;intracellular protein transport;plastid thylakoid lumen;vesicle-mediated transport;oxidoreductase activity;plastid thylakoid membrane;integral component of membrane;photosynthesis;phosphoprotein binding;oxidation-reduction process;plastoglobule;
MSA	photosynthesis	BART1_0-p40242	photosystem I subunit D-2	Photosystem I reaction center subunit II	Photosystem I reaction center subunit II	GO:0019904;GO:0003978;GO:0009941;GO:0015979;GO:0006012;GO:0009538;GO:0010287;GO:0009535;	protein domain specific binding;UDP-glucose 4-epimerase activity;chloroplast envelope;photosynthesis;galactose metabolic process;photosystem I reaction center;plastoglobule;chloroplast thylakoid membrane;
MSA	photosynthesis	BART1_0-p40588	Photosystem I reaction centre subunit IV / PsaE protein	Photosystem I reaction center subunit IV A	Photosystem I reaction center subunit IV	GO:0019904;GO:0009941;GO:0015979;GO:0009538;GO:0009735;GO:0010287;GO:0009535;	protein domain specific binding;chloroplast envelope;photosynthesis;photosystem I reaction center;response to cytokinin;plastoglobule;chloroplast thylakoid membrane;
MSA	photosynthesis	BART1_0-p42828	Photosystem II 5 kD protein	Photosystem II 5 kDa protein, chloroplastic	Photosystem II 5 kDa protein, chloroplastic	GO:0019904;GO:0010193;GO:0009611;GO:0009523;GO:0004674;GO:0006468;GO:0009535;GO:0005524;GO:0017150;GO:0002943;GO:0050660;GO:0016021;GO:0015979;GO:0055114;GO:0010224;	protein domain specific binding;response to ozone;response to wounding;photosystem II;protein serine/threonine kinase activity;protein phosphorylation;chloroplast thylakoid membrane;ATP binding;tRNA dihydrouridine synthase activity;tRNA dihydrouridine synthesis;flavin adenine dinucleotide binding;integral component of membrane;photosynthesis;oxidation-reduction process;response to UV-B;
MSA	photosynthesis	BART1_0-p17730	photosystem I subunit l	Photosystem I reaction center subunit XI chloroplastic	Photosystem I reaction center subunit XI	GO:0019904;GO:0016491;GO:0031969;GO:0016021;GO:0015979;GO:0055114;GO:0009538;GO:0010287;GO:0009535;	protein domain specific binding;oxidoreductase activity;chloroplast membrane;integral component of membrane;photosynthesis;oxidation-reduction process;photosystem I reaction center;plastoglobule;chloroplast thylakoid membrane;
MSA	photosynthesis	BART1_0-p41619	ferredoxin-NADP(+)-oxidoreductase 1	Leaf ferredoxin-NADP reductase	Ferredoxin--NADP reductase	GO:0009532;GO:0008266;GO:0009735;GO:0004324;GO:0000166;GO:0098796;GO:0009507;GO:0031977;GO:0045156;GO:0048046;GO:0019843;GO:0016653;GO:0006091;GO:0055085;GO:0022857;GO:0045157;GO:0005840;GO:0042742;GO:0009526;GO:0006412;GO:0009817;GO:0005515;GO:0003954;GO:0003735;GO:0055035;GO:0003959;GO:0016021;GO:0055114;GO:0015979;	plastid stroma;poly(U) RNA binding;response to cytokinin;ferredoxin-NADP+ reductase activity;nucleotide binding;membrane protein complex;chloroplast;thylakoid lumen;electron transporter, transferring electrons within the cyclic electron transport pathway of photosynthesis activity;apoplast;rRNA binding;oxidoreductase activity, acting on NAD(P)H, heme protein as acceptor;generation of precursor me…
MSA	photosynthesis	BART1_0-p48387	ferredoxin-NADP(+)-oxidoreductase 2	Ferredoxin--NADP+ reductase	NA	GO:0009532;GO:0008266;GO:0009735;GO:0004324;GO:0000166;GO:0098796;GO:0009507;GO:0031977;GO:0045156;GO:0048046;GO:0005829;GO:0016653;GO:0006091;GO:0055085;GO:0022857;GO:0045157;GO:0042742;GO:0009526;GO:0009817;GO:0005515;GO:0003954;GO:0016021;GO:0055035;GO:0003959;GO:0055114;GO:0015979;	plastid stroma;poly(U) RNA binding;response to cytokinin;ferredoxin-NADP+ reductase activity;nucleotide binding;membrane protein complex;chloroplast;thylakoid lumen;electron transporter, transferring electrons within the cyclic electron transport pathway of photosynthesis activity;apoplast;cytosol;oxidoreductase activity, acting on NAD(P)H, heme protein as acceptor;generation of precursor metabol…
MSA	photosynthesis	BART1_0-p08762	magnesium-chelatase subunit chlH, chloroplast, putative / Mg-protoporphyrin IX chelatase, putative (CHLH)	Magnesium-chelatase subunit ChlH chloroplastic	Magnesium-chelatase subunit H	GO:0015995;GO:0016811;GO:1902494;GO:0009532;GO:0005524;GO:0009507;GO:0042170;GO:0005515;GO:0005739;GO:0015979;GO:0016851;GO:0051116;GO:0019866;	chlorophyll biosynthetic process;hydrolase activity, acting on carbon-nitrogen (but not peptide) bonds, in linear amides;catalytic complex;plastid stroma;ATP binding;chloroplast;plastid membrane;protein binding;mitochondrion;photosynthesis;magnesium chelatase activity;cobaltochelatase activity;organelle inner membrane;
MSA	photosynthesis	BART1_0-p09996	Cytochrome c	Cytochrome c6 chloroplastic	Cytochrome c6	GO:0090502;GO:0003676;GO:0004523;GO:0046872;GO:0009055;GO:0016021;GO:0019684;GO:0009543;GO:0022900;GO:0020037;	RNA phosphodiester bond hydrolysis, endonucleolytic;nucleic acid binding;RNA-DNA hybrid ribonuclease activity;metal ion binding;electron transfer activity;integral component of membrane;photosynthesis, light reaction;chloroplast thylakoid lumen;electron transport chain;heme binding;
MSA	photosynthesis	BART1_0-p10455	glucose-6-phosphate/phosphate translocator 2	Glucose-6-phosphate/phosphate translocator 2 chloroplastic	Glucose-6-phosphate/phosphate translocator-like protein	GO:0009790;GO:0007033;GO:0009791;GO:0008643;GO:0005794;GO:0007276;GO:0009553;GO:0005774;GO:0009536;GO:0061458;GO:0009749;GO:0032504;GO:0034389;GO:0010152;GO:0019904;GO:0055085;GO:0022857;GO:0080167;GO:0009643;GO:0022414;GO:0004553;GO:0009624;GO:0009744;GO:0031967;GO:0005975;GO:0010109;GO:0031969;GO:0015718;GO:0016021;GO:0015717;GO:0015979;GO:0015712;GO:0015931;	embryo development;vacuole organization;post-embryonic development;carbohydrate transport;Golgi apparatus;gamete generation;embryo sac development;vacuolar membrane;plastid;reproductive system development;response to glucose;multicellular organism reproduction;lipid droplet organization;pollen maturation;protein domain specific binding;transmembrane transport;transmembrane transporter activity;re…
MSA	photosynthesis	BART1_0-p11406	photosystem II subunit P-1	Mog1/PsbP, alpha/beta/alpha sandwich	Oxygen-evolving enhancer protein 2-1, chloroplastic	GO:0009570;GO:0019904;GO:0006091;GO:0032440;GO:0009941;GO:0009654;GO:0004672;GO:0008266;GO:0006468;GO:0042742;GO:0009535;GO:0005524;GO:0031977;GO:0005509;GO:0048046;GO:0016021;GO:0015979;GO:0055114;GO:0019898;	chloroplast stroma;protein domain specific binding;generation of precursor metabolites and energy;2-alkenal reductase [NAD(P)] activity;chloroplast envelope;photosystem II oxygen evolving complex;protein kinase activity;poly(U) RNA binding;protein phosphorylation;defense response to bacterium;chloroplast thylakoid membrane;ATP binding;thylakoid lumen;calcium ion binding;apoplast;integral componen…
MSA	photosynthesis	BART1_0-p20019	dicarboxylate diiron protein, putative (Crd1)	ACSF	Magnesium-protoporphyrin IX monomethyl ester [oxidative] cyclase	GO:0015995;GO:0019706;GO:0042651;GO:1901401;GO:0048529;GO:0044435;GO:0031090;GO:0009658;GO:0009535;GO:0031967;GO:0003677;GO:0009706;GO:0009507;GO:0005515;GO:0009528;GO:0046872;GO:0016021;GO:0055035;GO:0015979;GO:0055114;GO:0031984;	chlorophyll biosynthetic process;protein-cysteine S-palmitoyltransferase activity;thylakoid membrane;regulation of tetrapyrrole metabolic process;magnesium-protoporphyrin IX monomethyl ester (oxidative) cyclase activity;plastid part;organelle membrane;chloroplast organization;chloroplast thylakoid membrane;organelle envelope;DNA binding;chloroplast inner membrane;chloroplast;protein binding;plast…
MSA	photosynthesis	BART1_0-p39266	NA	Plastoquinol-plastocyanin reductase	NA	GO:0003677;GO:0005634;GO:0019904;GO:0009512;GO:0016021;GO:0009535;	DNA binding;nucleus;protein domain specific binding;cytochrome b6f complex;integral component of membrane;chloroplast thylakoid membrane;
MSA	photosynthesis	BART1_0-p41449	PGR5-LIKE A	PGR5-like protein 1A, chloroplastic	PGR5-like protein 1A, chloroplastic	GO:0005618;GO:0016021;GO:0009664;GO:0009773;GO:0005576;GO:0016730;GO:0009535;	cell wall;integral component of membrane;plant-type cell wall organization;photosynthetic electron transport in photosystem I;extracellular region;oxidoreductase activity, acting on iron-sulfur proteins as donors;chloroplast thylakoid membrane;
MSA	photosynthesis	BART1_0-p51458	Phosphofructokinase family protein	Pyrophosphate-dependent phosphofructokinase (Fragment)	Pyrophosphate--fructose 6-phosphate 1-phosphotransferase subunit beta	GO:0009793;GO:0006002;GO:0061615;GO:0046686;GO:0046835;GO:0009735;GO:0003872;GO:0005524;GO:0009749;GO:0003723;GO:0047334;GO:0005737;GO:0046872;GO:0005618;GO:0048046;GO:0016020;GO:0015979;	embryo development ending in seed dormancy;fructose 6-phosphate metabolic process;glycolytic process through fructose-6-phosphate;response to cadmium ion;carbohydrate phosphorylation;response to cytokinin;6-phosphofructokinase activity;ATP binding;response to glucose;RNA binding;diphosphate-fructose-6-phosphate 1-phosphotransferase activity;cytoplasm;metal ion binding;cell wall;apoplast;membrane;…
MSA	photosynthesis	BART1_0-p56193	P-loop containing nucleoside triphosphate hydrolases superfamily protein	Magnesium-chelatase subunit ChlI, chloroplastic	Mg-protoporphyrin IX chelatase	GO:0015995;GO:0016887;GO:0005524;GO:0009507;GO:0016747;GO:0005618;GO:0015979;GO:0009532;GO:0016851;GO:0009735;	chlorophyll biosynthetic process;ATPase activity;ATP binding;chloroplast;transferase activity, transferring acyl groups other than amino-acyl groups;cell wall;photosynthesis;plastid stroma;magnesium chelatase activity;response to cytokinin;

## Sheet: Fig.5B
Clusters	BaRTv1_ID	W1.0.GP.CT.mean	W1.0.GP.HT.mean	W1.0.GP-fast.CT.mean	W1.0.GP-fast.HT.mean	W2.0.GP.CT.mean	W2.0.GP.HT.mean	W2.0.GP-fast.CT.mean	W2.0.GP-fast.HT.mean	W3.5.GP.CT.mean	W3.5.GP.HT.mean	W3.5.GP-fast.CT.mean	W3.5.GP-fast.HT.mean	W6.0.GP.CT.mean	W6.0.GP.HT.mean	W6.0.GP-fast.CT.mean	W6.0.GP-fast.HT.mean	Arabidopsis_annotation	BaRTv1_annotation	MorexV3_annotation	GO.IDs	GO.terms
C2	BART1_0-p59240	0.783098	2.34611	0.47169	1.62856	0.300239	0.830595	0.22178	0.694614	0.201052	0.945011	0.0824167	0.606602	0.644831	2.85729	0.44511	6.45368	starch branching enzyme 2.1	1,4-alpha-glucan-branching enzyme, chloroplastic/amyloplastic	1,4-alpha-glucan branching enzyme	GO:0005978;GO:0009507;GO:0003844;GO:0019252;GO:0009791;GO:0009501;GO:0016021;GO:0043169;GO:0102752;GO:0004553;	glycogen biosynthetic process;chloroplast;1,4-alpha-glucan branching enzyme activity;starch biosynthetic process;post-embryonic development;amyloplast;integral component of membrane;cation binding;1,4-alpha-glucan branching enzyme activity (using a glucosylated glycogenin as primer for glycogen synthesis);hydrolase activity, hydrolyzing O-glycosyl compounds;
C1	BART1_0-p13613	0.40879	0.093259	0.296352	0.0799935	0.476145	0.0933165	2.0402	0.152936	0.159397	0.0765563	2.18878	0.627599	0.473586	0.271533	0.692263	1.40219	GRAM domain-containing protein / ABA-responsive protein-related	ABA-responsive protein-like	GRAM domain-containing protein / ABA-responsive	GO:0005634;GO:0003677;GO:0004866;GO:0010951;	nucleus;DNA binding;endopeptidase inhibitor activity;negative regulation of endopeptidase activity;
C2	BART1_0-p31900	73.5898	17.4103	20.7313	21.5151	3.56582	1.57227	9.69121	3.75838	32.3762	8.71636	52.6502	25.547	73.8996	10.1807	101.184	104.218	Bifunctional inhibitor/lipid-transfer protein/seed storage 2S albumin superfamily protein	NA	14 kDa proline-rich protein DC2.15	NA	NA
C2	BART1_0-p55219	0.594953	3.01661	0.772556	2.65738	0.940916	3.97448	0.545361	2.24172	0.122106	1.38776	0.0891447	0.716536	3.88601	3.77119	1.60238	11.5305	Mov34/MPN/PAD-1 family protein	26s proteasome non-ATPase regulatory subunit	26S proteasome regulatory subunit	GO:0016559;GO:0070628;GO:0000502;GO:0044445;GO:0005840;GO:0061578;GO:0008237;GO:0000266;GO:0006412;GO:0004843;GO:1902906;GO:0043161;GO:0003735;GO:0005739;GO:0016021;GO:0034399;GO:0070536;	peroxisome fission;proteasome binding;proteasome complex;cytosolic part;ribosome;Lys63-specific deubiquitinase activity;metallopeptidase activity;mitochondrial fission;translation;thiol-dependent ubiquitin-specific protease activity;proteasome storage granule assembly;proteasome-mediated ubiquitin-dependent protein catabolic process;structural constituent of ribosome;mitochondrion;integral compon…
C1	BART1_0-p13614	0.18635	0.0285217	0.10217	0.0120605	0.162588	0.0244117	2.00227	0.0131343	0.13212	0.0284308	3.85296	1.3528	0.244909	0.251374	0.677882	2.15599	GRAM domain-containing protein / ABA-responsive protein-related	ABA-responsive protein-like	GRAM domain-containing protein / ABA-responsive	GO:0005634;GO:0003677;GO:0004866;GO:0010951;	nucleus;DNA binding;endopeptidase inhibitor activity;negative regulation of endopeptidase activity;
C9	BART1_0-p00129	1.9953	4.00122	1.31645	3.09489	2.31889	4.11336	1.72077	2.39174	1.79276	6.0242	2.06365	3.85272	2.81631	18.964	2.04068	3.76885	NA	NA	NA	NA	NA
C9	BART1_0-p00136	5.19787	6.34097	5.00665	6.64511	4.26938	7.4988	5.2721	7.34962	2.79598	4.81365	3.11652	5.04809	2.19177	8.54001	2.5406	3.91082	glutathione S-transferase TAU 18	Glutathione transferase	Glutathione S-transferase	GO:0050661;GO:0005737;GO:0050660;GO:0006749;GO:0016021;GO:0004364;GO:0055114;GO:0004499;	NADP binding;cytoplasm;flavin adenine dinucleotide binding;glutathione metabolic process;integral component of membrane;glutathione transferase activity;oxidation-reduction process;N,N-dimethylaniline monooxygenase activity;
C9	BART1_0-p00180	1.92027	2.66148	1.86438	2.28506	0.249327	2.59133	0.498783	0.560457	1.50069	5.28146	2.14761	2.48699	8.17812	55.1292	4.36812	11.2855	NA	NA	NA	NA	NA
C9	BART1_0-p00210	8.56921	11.4273	6.64195	8.8906	7.69224	15.5289	6.38569	8.34594	7.37434	17.4776	5.97537	9.71214	8.92779	41.3694	5.95437	10.4888	NA	Serine/threonine-protein kinase 19	NA	GO:0005634;GO:0003677;GO:0140096;GO:0016021;GO:0006464;GO:0046983;GO:0016310;GO:0016773;GO:0016301;	nucleus;DNA binding;catalytic activity, acting on a protein;integral component of membrane;cellular protein modification process;protein dimerization activity;phosphorylation;phosphotransferase activity, alcohol group as acceptor;kinase activity;
C9	BART1_0-p00237	6.73465	9.71785	5.88603	7.24179	6.94953	11.0057	6.93861	7.58557	5.89592	12.9809	6.29525	8.67957	5.58307	22.0663	4.71752	7.35094	receptor serine/threonine kinase, putative	Putative receptor-like protein kinase	Receptor-like kinase	GO:0005524;GO:0016021;GO:0004672;GO:0006468;GO:0030247;	ATP binding;integral component of membrane;protein kinase activity;protein phosphorylation;polysaccharide binding;
C9	BART1_0-p00303	12.8654	36.5371	15.1146	24.2993	10.8262	34.1766	12.1514	25.9431	5.23785	22.865	5.82669	18.5666	6.21009	22.6214	8.17875	21.5046	NA	NA	Apo-citrate lyase phosphoribosyl-dephospho-CoA transferase	NA	NA
C9	BART1_0-p00311	0.764876	1.81735	1.90361	2.16472	0.998914	3.17752	1.73645	3.52916	0.689696	1.78009	1.10082	3.03011	1.37045	1.93112	1.76047	4.21214	NA	NA	cDNA clone:J013058P10, full insert sequence	NA	NA
C9	BART1_0-p00346	5.43647	7.18795	5.01133	5.65793	7.67352	8.23691	6.07636	6.16697	7.68765	9.85638	6.43741	7.79	6.32724	14.1221	6.42012	10.0996	Protein of unknown function (DUF707)	Lysine ketoglutarate reductase trans-splicing related 1	lysine ketoglutarate reductase trans-splicing protein (DUF707)	GO:0016021;	integral component of membrane;
C9	BART1_0-p00350	1.53937	4.1601	2.55207	4.22654	3.41368	7.65264	3.8845	6.16044	2.79272	5.97116	3.2752	7.06242	3.8343	8.08584	4.0187	6.38941	NA	NA	Guanine nucleotide-binding protein G(k) subunit alpha	NA	NA
C9	BART1_0-p00362	5.4717	13.3527	8.0936	10.8246	13.0267	24.8956	14.7208	20.1816	10.7535	24.3142	14.7433	20.8576	8.7628	45.2547	18.1905	21.8266	Ribosomal protein S5/Elongation factor G/III/V family protein	Translation elongation factor EFG	Elongation factor	GO:0006464;GO:0008643;GO:0009631;GO:0005794;GO:0005774;GO:0005730;GO:0009735;GO:0004521;GO:0005525;GO:0005524;GO:0009507;GO:0009506;GO:0003746;GO:0005507;GO:0003924;GO:0048046;GO:0005829;GO:0003729;GO:0016310;GO:1990904;GO:0016773;GO:0090502;GO:0140096;GO:0006414;GO:0005886;GO:0006511;GO:0043022;GO:0016021;GO:0016301;	cellular protein modification process;carbohydrate transport;cold acclimation;Golgi apparatus;vacuolar membrane;nucleolus;response to cytokinin;endoribonuclease activity;GTP binding;ATP binding;chloroplast;plasmodesma;translation elongation factor activity;copper ion binding;GTPase activity;apoplast;cytosol;mRNA binding;phosphorylation;ribonucleoprotein complex;phosphotransferase activity, alcoho…
C2	BART1_0-p37836	0	0	0	0	0	0	0	0	0	0	0	0	2.32996	0.0840945	1.22273	4.26726	3-ketoacyl-CoA synthase 4	Acyltransferase	3-ketoacyl-CoA synthase	GO:0009409;GO:0016747;GO:0016020;GO:0080167;GO:0005783;GO:0006633;GO:0009416;	response to cold;transferase activity, transferring acyl groups other than amino-acyl groups;membrane;response to karrikin;endoplasmic reticulum;fatty acid biosynthetic process;response to light stimulus;
C9	BART1_0-p00386	34.1769	19.7882	24.3609	23.7319	21.4562	14.4664	23.7033	21.7988	31.4159	14.7189	45.9796	29.5925	25.8531	15.7477	41.0464	33.9412	NAD(P)-binding Rossmann-fold superfamily protein	Rossmann-fold NAD(P)-binding domain protein (Fragment)	NAD(P)-binding rossmann-fold protein	GO:0006355;GO:0009532;GO:0043565;GO:0005774;GO:0042742;GO:0004222;GO:0005886;GO:0009579;GO:0005524;GO:0005634;GO:0009507;GO:0003700;GO:0009737;GO:0005507;GO:0048046;GO:0006508;GO:0005829;GO:0016853;	regulation of transcription, DNA-templated;plastid stroma;sequence-specific DNA binding;vacuolar membrane;defense response to bacterium;metalloendopeptidase activity;plasma membrane;thylakoid;ATP binding;nucleus;chloroplast;DNA-binding transcription factor activity;response to abscisic acid;copper ion binding;apoplast;proteolysis;cytosol;isomerase activity;
C9	BART1_0-p00421	18.708	23.7936	16.1229	19.2498	22.3639	27.0408	18.5352	20.5825	20.3486	31.7194	17.4902	21.7749	19.4052	40.8901	18.5538	13.8302	Replication factor-A protein 1-related	Replication protein A subunit	Replication protein A 70 kDa DNA-binding subunit	GO:0006281;GO:0008270;GO:0008380;GO:0120114;GO:0006260;GO:0006310;GO:0007004;GO:0005634;GO:0003677;GO:0000781;GO:0051321;GO:0005515;GO:0070013;GO:0032508;GO:0016021;GO:1990904;GO:0030894;	DNA repair;zinc ion binding;RNA splicing;Sm-like protein family complex;DNA replication;DNA recombination;telomere maintenance via telomerase;nucleus;DNA binding;chromosome, telomeric region;meiotic cell cycle;protein binding;intracellular organelle lumen;DNA duplex unwinding;integral component of membrane;ribonucleoprotein complex;replisome;
C9	BART1_0-p00440	184.271	245.938	149.767	177.093	233.12	313.708	172.1	184.634	194.368	388.356	155.128	208.372	234.655	752.297	145.34	200.322	RNI-like superfamily protein	Putative F-box/LRR-repeat protein 23	F-box protein-like	NA	NA
C9	BART1_0-p00460	98.3894	113.216	72.9365	83.9299	81.2852	104.555	66.6043	72.9313	68.6928	98.4655	68.9055	80.0991	49.2323	125.965	39.0374	53.4072	outer plastid envelope protein 16-1	outer envelope pore protein 16, chloroplastic-like	Mitochondrial import inner membrane translocase subunit tim23	GO:0015288;GO:0042803;GO:0046930;GO:0009611;GO:0009753;GO:0015171;GO:0045037;GO:0005773;GO:0003333;GO:0009744;GO:0009707;GO:0009409;GO:0009749;GO:0006811;GO:0005515;GO:0034426;	porin activity;protein homodimerization activity;pore complex;response to wounding;response to jasmonic acid;amino acid transmembrane transporter activity;protein import into chloroplast stroma;vacuole;amino acid transmembrane transport;response to sucrose;chloroplast outer membrane;response to cold;response to glucose;ion transport;protein binding;etioplast membrane;
C5	BART1_0-p00484	5.06606	1.55889	2.85121	3.00941	0.769226	0.389563	2.21876	0.837747	10.6894	7.1534	11.4629	9.10115	11.5698	6.7803	16.0898	12.3696	OBF-binding protein 3	Dof zinc finger protein 5	Dof zinc finger protein	GO:0005634;GO:0003677;GO:0001067;GO:0005516;GO:0003700;GO:1903508;GO:0009640;GO:0010628;GO:0016021;GO:0006355;	nucleus;DNA binding;regulatory region nucleic acid binding;calmodulin binding;DNA-binding transcription factor activity;positive regulation of nucleic acid-templated transcription;photomorphogenesis;positive regulation of gene expression;integral component of membrane;regulation of transcription, DNA-templated;
C9	BART1_0-p00495	164.892	225.217	135.521	158.575	189.373	244.874	144.921	146.106	170.516	372.625	139.165	187.712	151.052	355.953	118.231	178.975	XB3 ortholog 1 in Arabidopsis thaliana	Zinc finger protein	Ankyrin repeat family protein	GO:0004842;GO:0005515;GO:0046872;GO:0016310;GO:0016740;GO:0042742;GO:0016301;GO:0016874;GO:0051865;GO:0016567;	ubiquitin-protein transferase activity;protein binding;metal ion binding;phosphorylation;transferase activity;defense response to bacterium;kinase activity;ligase activity;protein autoubiquitination;protein ubiquitination;
C4	BART1_0-p26597	1215.95	946.725	1242.7	1137.46	1205.96	950.112	1293.18	1208.1	1253.48	842.275	1242.6	1083.77	1014.65	341.631	1231.4	1013.08	general regulatory factor 7	14-3-3 domain-containing protein (Fragment)	14-3-3 protein	GO:0090378;GO:0008104;GO:0005794;GO:0009631;GO:0009873;GO:1901701;GO:0008426;GO:1901700;GO:0036090;GO:0009755;GO:0030865;GO:0009507;GO:0051365;GO:0009506;GO:0046982;GO:0071495;GO:0048046;GO:0005829;GO:0019005;GO:0051726;GO:0070887;GO:0019904;GO:0010033;GO:0045335;GO:0000226;GO:0014070;GO:0006974;GO:0005886;GO:0004623;GO:0005634;GO:0000077;GO:0098588;GO:0071369;GO:0031146;GO:0071367;GO:0032870;GO:…	seed trichome elongation;protein localization;Golgi apparatus;cold acclimation;ethylene-activated signaling pathway;cellular response to oxygen-containing compound;protein kinase C inhibitor activity;response to oxygen-containing compound;cleavage furrow ingression;hormone-mediated signaling pathway;cortical cytoskeleton organization;chloroplast;cellular response to potassium ion starvation;plasm…
C4	BART1_0-p10912	171.019	120.016	164.576	164.451	142.582	121.965	183.641	178.762	150.729	99.7733	186.923	149.846	130.073	59.311	148.624	115.805	Ribosomal protein L7Ae/L30e/S12e/Gadd45 family protein	40S ribosomal protein S12	40S ribosomal protein S12	GO:0008270;GO:0009651;GO:0006355;GO:0044445;GO:0043565;GO:0046686;GO:0005840;GO:0044446;GO:0006412;GO:0005844;GO:0003735;GO:0016021;GO:0031047;	zinc ion binding;response to salt stress;regulation of transcription, DNA-templated;cytosolic part;sequence-specific DNA binding;response to cadmium ion;ribosome;intracellular organelle part;translation;polysome;structural constituent of ribosome;integral component of membrane;gene silencing by RNA;
C9	BART1_0-p00530	25.7251	34.8559	21.8243	29.9701	29.1208	39.2722	24.1637	27.0324	24.5585	42.0635	21.2328	29.5229	23.7538	74.0623	16.0883	21.2674	NA	NA	auxin transport protein (BIG)	NA	NA
C4	BART1_0-p44669	460.481	296.705	440.268	411.668	367.98	269.664	464.234	438.701	335.517	187.464	412.522	286.316	299.636	119.907	325.391	253.215	Ribosomal protein S24e family protein	40S ribosomal protein S24	40S ribosomal protein S24	GO:0005844;GO:0009507;GO:0003735;GO:0005618;GO:0003729;GO:0044445;GO:0005794;GO:0005840;GO:0005774;GO:0005730;GO:0005886;GO:0006412;	polysome;chloroplast;structural constituent of ribosome;cell wall;mRNA binding;cytosolic part;Golgi apparatus;ribosome;vacuolar membrane;nucleolus;plasma membrane;translation;
C9	BART1_0-p00543	1.32865	3.05481	2.35872	2.76926	3.76031	5.16045	2.76644	3.6136	3.27477	6.26765	2.68441	4.24637	3.48137	8.86429	3.62987	3.28952	NA	NA	NA	NA	NA
C8	BART1_0-p00566	0.469177	4.89215	0.424179	3.27831	3.29236	4.01489	2.38595	3.02027	3.90074	7.589	3.1376	5.61538	2.60856	3.46733	1.94753	2.21445	NA	NA	NA	NA	NA
C9	BART1_0-p00571	42.9435	50.6259	32.4138	43.0342	42.4724	59.3644	35.2585	39.8363	28.0468	50.2945	26.6695	34.4676	23.4521	66.3321	18.9219	25.4531	leucine-rich repeat transmembrane protein kinase family protein	Serine/threonine protein kinase	NA	GO:0070925;GO:0007033;GO:0043123;GO:0009631;GO:0007178;GO:0006468;GO:0005576;GO:0005776;GO:0000287;GO:0005524;GO:1990266;GO:0006914;GO:0005509;GO:0005829;GO:0018212;GO:0030246;GO:0000407;GO:0004672;GO:0043531;GO:0005840;GO:0005102;GO:0042742;GO:0005886;GO:0006412;GO:0005516;GO:0002446;GO:0004888;GO:0140326;GO:0003735;GO:0002229;GO:0010506;GO:0016021;GO:0015914;GO:0010008;	organelle assembly;vacuole organization;positive regulation of I-kappaB kinase/NF-kappaB signaling;cold acclimation;transmembrane receptor protein serine/threonine kinase signaling pathway;protein phosphorylation;extracellular region;autophagosome;magnesium ion binding;ATP binding;neutrophil migration;autophagy;calcium ion binding;cytosol;peptidyl-tyrosine modification;carbohydrate binding;phagop…
C2	BART1_0-p51543	1.07454	1.89783	1.09812	1.23804	1.32182	0.481727	0.877049	0.561427	5.84437	5.4582	5.77861	6.18189	7.42713	2.87051	5.2067	13.9927	3-ketoacyl-CoA synthase 6	3-ketoacyl-CoA synthase	3-ketoacyl-CoA synthase	GO:0005789;GO:0003676;GO:0009409;GO:0008270;GO:0009826;GO:0016747;GO:0016021;GO:0006633;GO:0009416;GO:0010025;	endoplasmic reticulum membrane;nucleic acid binding;response to cold;zinc ion binding;unidimensional cell growth;transferase activity, transferring acyl groups other than amino-acyl groups;integral component of membrane;fatty acid biosynthetic process;response to light stimulus;wax biosynthetic process;
C2	BART1_0-p22928	0	0	0	0	0	0	0	0	0	0	0	0	2.49276	0	0.967058	0.369882	Ribosomal protein S26e family protein	NA	40S ribosomal protein S26	NA	NA
C2	BART1_0-p40402	24.2155	15.482	14.2827	18.2075	14.6601	11.6278	15.7175	17.2278	19.5687	13.4182	30.1624	25.06	24.1453	6.81771	36.9638	47.544	Ribosomal protein L17 family protein	50S ribosomal protein L17 chloroplastic	50S ribosomal protein L17	GO:0009570;GO:0003735;GO:0009941;GO:0016021;GO:0044445;GO:0005840;GO:0019843;GO:0006412;	chloroplast stroma;structural constituent of ribosome;chloroplast envelope;integral component of membrane;cytosolic part;ribosome;rRNA binding;translation;
C2	BART1_0-p40706	33.4681	24.4845	24.5336	24.9722	27.9372	22.898	26.9438	24.0211	31.3762	21.611	39.9215	31.2244	38.7577	9.36391	43.8256	65.1956	Ribosomal L18p/L5e family protein	Large subunit ribosomal protein L18	50S ribosomal protein L18	GO:0009570;GO:0003735;GO:0009941;GO:0016021;GO:0005840;GO:0019843;GO:0005730;GO:0006412;	chloroplast stroma;structural constituent of ribosome;chloroplast envelope;integral component of membrane;ribosome;rRNA binding;nucleolus;translation;
C9	BART1_0-p00723	76.9467	107.309	65.5001	79.3052	92.5862	129.338	75.7192	82.7521	91.2086	135.402	78.2164	95.0589	75.6101	282.367	66.7989	84.4158	Family of unknown function (DUF572)	Coiled-coil domain-containing protein 94	Coiled-coil domain-containing protein, putative	GO:0016021;	integral component of membrane;
C2	BART1_0-p46846	41.9327	29.4662	32.2577	36.3793	30.112	24.5404	33.8432	30.3237	34.4915	23.3172	47.7346	38.8806	43.759	12.8374	50.1876	73.1183	Ribosomal L29 family protein	50S ribosomal protein L29 chloroplastic	50S ribosomal protein L29	GO:0003735;GO:0016705;GO:0005506;GO:0009941;GO:0055114;GO:0005840;GO:0042644;GO:0006412;GO:0020037;	structural constituent of ribosome;oxidoreductase activity, acting on paired donors, with incorporation or reduction of molecular oxygen;iron ion binding;chloroplast envelope;oxidation-reduction process;ribosome;chloroplast nucleoid;translation;heme binding;
C9	BART1_0-p00754	4.70264	8.06129	4.09827	5.35573	7.64082	13.776	5.20854	5.67027	7.82883	20.9177	5.41977	8.99067	7.5765	41.3776	4.88329	6.68073	casein kinase 1	NA	NA	NA	NA
C9	BART1_0-p00762	1.9234	7.52473	3.05837	3.99442	2.82742	12.1497	2.35011	6.29336	1.32512	8.07179	1.15902	5.2986	1.29513	12.7502	1.61561	7.42125	NA	NA	WRKY family transcription factor family protein	NA	NA
C9	BART1_0-p00771	1.58011	2.12708	1.591	1.90281	2.45028	3.0371	1.44167	1.80629	1.9205	4.24861	1.62537	2.23553	1.82825	10.6443	1.3002	3.28165	UDP-Glycosyltransferase superfamily protein	Cytokinin-O-glucosyltransferase 2	UDP-glycosyltransferase	GO:0008194;GO:0005887;GO:0016758;GO:0055085;GO:0043231;	UDP-glycosyltransferase activity;integral component of plasma membrane;transferase activity, transferring hexosyl groups;transmembrane transport;intracellular membrane-bounded organelle;
C9	BART1_0-p00783	13.9502	19.0596	14.2463	19.5585	17.7085	25.8349	14.8911	25.1903	16.6914	30.1731	15.2348	26.1941	17.2407	68.5031	19.0822	16.278	NA	NA	NA	NA	NA
C9	BART1_0-p00797	5.62614	7.80249	4.81489	7.35368	6.30124	8.5439	4.97575	6.44057	5.5148	9.92123	4.82167	6.63514	5.86935	21.3651	5.211	6.39354	Transducin/WD40 repeat-like superfamily protein	Single-stranded nucleic acid binding R3H protein	Transposon Ty1-PR3 Gag-Pol polyprotein	GO:0003676;GO:0016021;GO:0005840;	nucleic acid binding;integral component of membrane;ribosome;
C9	BART1_0-p00856	90.0389	121.5	98.6889	126.569	109.138	134.311	110.892	138.385	110.351	142.154	101.94	134.328	112.495	286.987	104.186	133.49	RNA-binding (RRM/RBD/RNP motifs) family protein with retrovirus zinc finger-like domain	RNA recognition motif domain	Arginine/serine-rich splicing factor, putative	GO:0008270;GO:0045292;GO:0003723;GO:0000381;GO:0016607;	zinc ion binding;mRNA cis splicing, via spliceosome;RNA binding;regulation of alternative mRNA splicing, via spliceosome;nuclear speck;
C9	BART1_0-p00878	2.43746	5.28156	3.30947	4.92715	5.18901	9.50117	4.47119	6.66363	4.3204	8.13779	3.56843	7.19939	4.07548	12.1434	3.92656	5.76839	NA	NA	Regulator of chromosome condensation (RCC1) family protein	NA	NA
C9	BART1_0-p00892	39.569	34.611	34.3062	33.7025	35.1811	28.1736	31.8289	31.6663	31.3681	25.1223	32.8349	25.5157	30.7029	12.3973	29.8986	28.4516	GDSL-like Lipase/Acylhydrolase superfamily protein	Alpha-L-fucosidase 2	GDSL esterase/lipase	GO:0016788;GO:0008152;GO:0016021;GO:0004560;	hydrolase activity, acting on ester bonds;metabolic process;integral component of membrane;alpha-L-fucosidase activity;
C9	BART1_0-p00896	1.64563	3.36729	1.68754	3.55398	1.71657	3.9246	1.14897	2.8222	2.06262	5.10412	1.20015	2.99279	2.33465	16.156	1.48492	3.74334	sensitivity to red light reduced protein (SRR1)	Sensitivity to red light reduced protein (SRR1)	NA	GO:0030150;GO:0007154;GO:0007623;GO:0004553;GO:0005840;GO:0006259;GO:0004222;GO:0006950;GO:0007017;GO:0006412;GO:0005744;GO:0005634;GO:0004930;GO:0005975;GO:0005856;GO:0050794;GO:0003735;GO:0046872;GO:0006508;GO:0023052;GO:0016021;GO:0051716;GO:0016874;	protein import into mitochondrial matrix;cell communication;circadian rhythm;hydrolase activity, hydrolyzing O-glycosyl compounds;ribosome;DNA metabolic process;metalloendopeptidase activity;response to stress;microtubule-based process;translation;TIM23 mitochondrial import inner membrane translocase complex;nucleus;G protein-coupled receptor activity;carbohydrate metabolic process;cytoskeleton;r…
C9	BART1_0-p00910	0.974042	1.97664	1.13231	1.99067	1.92123	3.93697	2.07077	3.08375	1.15187	6.08855	1.613	5.13007	1.32856	9.97514	2.36705	4.86275	pentatricopeptide (PPR) repeat-containing protein	NA	NA	NA	NA
C2	BART1_0-p43055	42.4337	30.552	30.3722	29.527	34.9668	27.6806	34.7116	31.4918	43.3461	32.7351	57.0448	44.3159	55.1679	24.3287	59.6399	71.9638	Ribosomal protein L3 family protein	Mitochondrial/chloroplast ribosomal protein L3	50S ribosomal protein L3	GO:0009570;GO:0003735;GO:0016020;GO:0009941;GO:0005840;GO:0019843;GO:0006412;	chloroplast stroma;structural constituent of ribosome;membrane;chloroplast envelope;ribosome;rRNA binding;translation;
C2	BART1_0-p21295	23.8266	11.7403	14.2319	14.6584	13.0556	8.80997	14.539	11.7478	16.9841	11.2012	29.1761	17.0301	26.9276	6.24693	35.9154	40.4797	ribosomal protein L12-C	Mitochondrial/chloroplast ribosomal protein L12	50S ribosomal protein L7/L12	GO:0003676;GO:0008408;GO:0090305;GO:0009507;GO:0003735;GO:0016021;GO:0003917;GO:0005840;GO:0016740;GO:0006412;	nucleic acid binding;3'-5' exonuclease activity;nucleic acid phosphodiester bond hydrolysis;chloroplast;structural constituent of ribosome;integral component of membrane;DNA topoisomerase type I activity;ribosome;transferase activity;translation;
C9	BART1_0-p01079	4.29129	5.13395	4.06522	4.80083	5.03632	6.49107	4.55388	4.39497	4.75343	7.70657	4.58619	5.34615	4.51797	16.7383	3.71422	4.78453	ARM repeat superfamily protein	NA	Retrotransposon protein, putative, Ty1-copia subclass	NA	NA
C7	BART1_0-p01080	0.447966	2.04647	1.30328	1.40625	2.17036	4.53333	2.27285	3.98	1.33744	3.0439	1.77186	2.74663	0.406408	0.992203	0.878687	1.80407	NA	NA	NA	NA	NA
C9	BART1_0-p01081	47.9168	67.9754	38.5558	48.042	50.9629	65.4323	40.7225	42.0816	43.7854	83.3255	36.0585	47.9123	40.5202	95.0822	30.9243	46.9445	4'-phosphopantetheinyl transferase superfamily	4-phosphopantetheinyl transferase sfp	4'-phosphopantetheinyl transferase	GO:0000287;GO:0032958;GO:0007165;GO:0005739;GO:0016021;GO:0016310;GO:0043531;GO:0006633;GO:0018215;GO:0016301;GO:0019878;GO:0008897;	magnesium ion binding;inositol phosphate biosynthetic process;signal transduction;mitochondrion;integral component of membrane;phosphorylation;ADP binding;fatty acid biosynthetic process;protein phosphopantetheinylation;kinase activity;lysine biosynthetic process via aminoadipic acid;holo-[acyl-carrier-protein] synthase activity;
C7	BART1_0-p01085	2.57571	7.20653	3.99055	7.69801	6.66864	15.5062	7.64114	14.4389	4.23149	9.14791	4.84699	10.1047	2.42089	6.08773	2.7535	6.17786	Nucleoporin autopeptidase	Nuclear pore complex protein NUP98A	Nuclear pore complex protein Nup98	GO:0034398;GO:1902446;GO:0000973;GO:0006886;GO:0008139;GO:0005643;GO:0072594;GO:0006913;GO:0031965;GO:0031503;GO:0005515;GO:0003723;GO:0005737;GO:0071166;GO:0017056;GO:0010467;GO:0050658;GO:0034504;GO:0017038;GO:0051028;	telomere tethering at nuclear periphery;regulation of shade avoidance;posttranscriptional tethering of RNA polymerase II gene DNA at nuclear periphery;intracellular protein transport;nuclear localization sequence binding;nuclear pore;establishment of protein localization to organelle;nucleocytoplasmic transport;nuclear membrane;protein-containing complex localization;protein binding;RNA binding;c…
C9	BART1_0-p01096	7.8667	6.70477	6.18348	3.76193	9.28572	7.67225	9.03276	6.01704	7.51747	5.38464	8.62644	5.57495	5.58654	2.09447	6.76388	4.04677	mitochondrial lipoamide dehydrogenase 1	Dihydrolipoyl dehydrogenase	Dihydrolipoyl dehydrogenase	GO:0008270;GO:0009055;GO:0043233;GO:0045454;GO:0046686;GO:0022900;GO:0031090;GO:0004148;GO:0005623;GO:0005524;GO:0045271;GO:0005507;GO:0050660;GO:0048046;GO:0034602;GO:0050897;	zinc ion binding;electron transfer activity;organelle lumen;cell redox homeostasis;response to cadmium ion;electron transport chain;organelle membrane;dihydrolipoyl dehydrogenase activity;cell;ATP binding;respiratory chain complex I;copper ion binding;flavin adenine dinucleotide binding;apoplast;oxoglutarate dehydrogenase (NAD+) activity;cobalt ion binding;
C9	BART1_0-p01158	4.93931	9.11945	5.16601	7.03577	7.8247	13.1581	6.17305	7.98607	6.47171	13.3777	5.02049	8.93251	5.25957	12.1281	4.74746	7.92158	NA	NA	NA	NA	NA
C5	BART1_0-p01159	4.24028	10.9124	5.94073	10.6006	1.6474	2.53226	2.78625	4.61536	0.33307	0.770316	0.320485	0.769987	0.253494	1.36389	0.293446	0.804262	NA	NA	Serine/threonine protein phosphatase 7 long form	NA	NA
C9	BART1_0-p01168	3.17573	11.2043	4.11998	6.62021	0.255464	10.3738	5.57629	6.79673	0.758282	6.63804	5.4729	10.5269	9.76042	25.4232	5.25104	13.5461	NA	NA	NA	NA	NA
C9	BART1_0-p01184	41.8331	59.3344	37.5371	41.4985	44.2931	52.4968	34.6795	33.507	33.4072	62.2427	30.4027	37.9202	40.7428	104.006	27.9599	37.2825	DNAJ heat shock family protein	DnaJ-like subfamily B member 1-like	NA	GO:0070924;GO:0006260;GO:0015074;GO:1900035;GO:0045047;GO:0001671;GO:0006986;GO:0000122;GO:0005524;GO:0005788;GO:0006979;GO:0009408;GO:0071470;GO:0006515;GO:0016491;GO:0051087;GO:0035719;GO:0005829;GO:0051787;GO:0070843;GO:0070887;GO:0036503;GO:0031072;GO:0008270;GO:0032781;GO:0043232;GO:0008234;GO:0051082;GO:0045454;GO:0006457;GO:0005741;GO:0006413;GO:0005886;GO:0003676;GO:0006626;GO:0005634;GO:…	heterochromatin assembly involved in chromatin silencing by small RNA;DNA replication;DNA integration;negative regulation of cellular response to heat;protein targeting to ER;ATPase activator activity;response to unfolded protein;negative regulation of transcription by RNA polymerase II;ATP binding;endoplasmic reticulum lumen;response to oxidative stress;response to heat;cellular response to osmo…
C2	BART1_0-p60314	0.114649	0.141952	0.36682	0.134115	0.201987	0.0886167	0.326489	0.225881	0.371047	0	0.148697	0.068362	16.6626	5.35131	25.5639	20.499	Ribosomal protein L10 family protein	Large subunit ribosomal protein LP0	60S acidic ribosomal protein P0	GO:0070925;GO:0005515;GO:0003735;GO:0002181;GO:0022618;GO:0016829;GO:0042254;GO:0044445;GO:0005794;GO:0005840;GO:0070180;GO:0044446;	organelle assembly;protein binding;structural constituent of ribosome;cytoplasmic translation;ribonucleoprotein complex assembly;lyase activity;ribosome biogenesis;cytosolic part;Golgi apparatus;ribosome;large ribosomal subunit rRNA binding;intracellular organelle part;
C9	BART1_0-p01213	54.5472	68.8601	53.8056	53.1612	43.4708	48.3172	41.3803	37.788	39.4531	51.0947	38.9513	43.4171	36.8372	110.515	40.402	48.9806	metal tolerance protein A2	Metal tolerance protein 1	Metal tolerance protein	GO:0006829;GO:0032440;GO:0098655;GO:0008324;GO:0016021;GO:0055114;GO:0000325;GO:0005774;	zinc ion transport;2-alkenal reductase [NAD(P)] activity;cation transmembrane transport;cation transmembrane transporter activity;integral component of membrane;oxidation-reduction process;plant-type vacuole;vacuolar membrane;
C9	BART1_0-p01218	11.947	20.1128	11.9146	15.3079	18.292	26.943	13.5435	16.284	15.811	29.8622	11.8837	21.2644	12.7254	28.9288	12.6706	13.4764	UDP-xylosyltransferase 2	NA	NA	NA	NA
C2	BART1_0-p29860	0.0366187	0.511652	0.121968	1.09699	0.00393025	0.174747	0.0438113	0.2049	0.0261595	0.0342305	0.012454	0.203234	0.430039	8.80314	0.563641	18.6968	heat shock protein 70	Heat shock cognate 70 kDa protein isoform A	70 kDa heat shock protein	GO:0005794;GO:0005774;GO:0009615;GO:0005524;GO:0009408;GO:0009507;GO:0044183;GO:0009506;GO:0048046;GO:0005829;GO:0034620;GO:0051787;GO:0031072;GO:0009644;GO:0080167;GO:0051085;GO:0051082;GO:0046686;GO:0042542;GO:0042026;GO:0005840;GO:0005886;GO:0042623;GO:0009617;GO:0005618;GO:0005739;GO:0016363;GO:0019899;GO:0016567;	Golgi apparatus;vacuolar membrane;response to virus;ATP binding;response to heat;chloroplast;protein folding chaperone;plasmodesma;apoplast;cytosol;cellular response to unfolded protein;misfolded protein binding;heat shock protein binding;response to high light intensity;response to karrikin;chaperone cofactor-dependent protein refolding;unfolded protein binding;response to cadmium ion;response t…
C9	BART1_0-p01255	0.913039	1.44184	1.03651	1.23844	1.65582	2.32528	1.2394	1.44135	1.27453	3.05051	0.85661	1.75003	1.15645	3.49246	0.948183	1.53586	Signal recognition particle, SRP54 subunit protein	NA	NA	NA	NA
C2	BART1_0-p18717	0.0823285	0.063892	0.0602372	0.062773	0.117531	0.0337	0.0621452	0.00424225	0.0406717	0.00467225	0.009545	0.009758	1.57629	0.019359	0.998772	11.4496	P-glycoprotein 11	ABC transporter	ABC transporter B family-like protein	GO:0016887;GO:0042626;GO:0055085;GO:0048767;GO:0009630;GO:0009735;GO:0005886;GO:0009733;GO:0060919;GO:0005524;GO:0009506;GO:0010329;GO:0010328;GO:0016021;GO:0010315;GO:0010540;	ATPase activity;ATPase-coupled transmembrane transporter activity;transmembrane transport;root hair elongation;gravitropism;response to cytokinin;plasma membrane;response to auxin;auxin influx;ATP binding;plasmodesma;auxin efflux transmembrane transporter activity;auxin influx transmembrane transporter activity;integral component of membrane;auxin efflux;basipetal auxin transport;
C9	BART1_0-p01285	9.12926	10.763	6.87735	8.97212	10.814	12.9751	8.05568	8.65977	7.39516	10.7364	7.7177	8.32519	5.98838	13.2573	4.56846	5.79291	Ankyrin repeat family protein	NA	Ankyrin repeat-containing protein	NA	NA
C5	BART1_0-p01295	15.7357	28.7672	1.01521	6.33514	0.854719	23.071	0.607685	4.19439	1.02275	10.4587	1.23281	5.45659	7.88669	14.8796	2.0561	2.81984	Domain of unknown function (DUF23)	Glycosyltransferase family 92 protein	NA	GO:0016757;GO:0045489;GO:0016021;GO:0005794;GO:0042546;	transferase activity, transferring glycosyl groups;pectin biosynthetic process;integral component of membrane;Golgi apparatus;cell wall biogenesis;
C9	BART1_0-p01307	0.634683	1.32944	0.540243	0.726552	0.651205	1.49513	0.499167	0.552207	1.51575	3.54755	1.04167	1.54874	1.808	26.9107	1.41277	1.75362	NA	NA	NA	NA	NA
C2	BART1_0-p48227	18.0933	4.68996	14.751	7.75594	6.54462	1.23994	21.4788	6.28344	9.33151	3.086	33.8002	16.9709	83.3205	14.4884	219.699	231.235	Glycosyl hydrolases family 32 protein	Acid beta-fructofuranosidase	Acid invertase 1	GO:0005975;GO:0016021;GO:0050738;GO:0004575;GO:0005773;	carbohydrate metabolic process;integral component of membrane;fructosyltransferase activity;sucrose alpha-glucosidase activity;vacuole;
C9	BART1_0-p01359	0.773761	1.59701	0.509738	1.53447	0.870609	1.70078	1.01818	1.83233	1.03297	2.70205	1.0774	3.90603	2.28374	9.88554	3.8425	8.19751	NA	NA	NA	NA	NA
C4	BART1_0-p58396	564.078	307.315	449.959	459.355	332.563	233.806	433.04	371.341	268.092	144.746	380.782	264.192	156.364	53.9772	179.959	161.963	DNAse I-like superfamily protein	40S ribosomal protein S29	Retrotransposon protein, putative, unclassified	GO:0003676;GO:0005634;GO:0004190;GO:0006508;GO:0015074;GO:0005840;	nucleic acid binding;nucleus;aspartic-type endopeptidase activity;proteolysis;DNA integration;ribosome;
C4	BART1_0-p07694	63.0016	58.6703	116.15	119.507	64.2544	59.5979	127.966	128.007	74.0418	56.5886	132.046	121.857	56.6637	27.6553	105.607	83.284	ribosomal protein S6	40S ribosomal protein S6	NA	GO:0044445;GO:0005794;GO:0005840;GO:0005730;GO:0009735;GO:0044446;GO:0005886;GO:0006412;GO:0005844;GO:0009507;GO:0009506;GO:0003735;GO:0003729;	cytosolic part;Golgi apparatus;ribosome;nucleolus;response to cytokinin;intracellular organelle part;plasma membrane;translation;polysome;chloroplast;plasmodesma;structural constituent of ribosome;mRNA binding;
C9	BART1_0-p01422	6.52862	7.93166	6.23036	7.39265	6.69163	7.76418	7.07156	6.87411	6.99155	10.0633	6.29803	8.10403	7.93853	21.0294	7.40737	8.90683	NA	NA	Drebrin-like protein	GO:0006428;GO:0005524;GO:0106074;GO:0004822;GO:0006508;GO:0016021;GO:0002161;GO:0004185;	isoleucyl-tRNA aminoacylation;ATP binding;aminoacyl-tRNA metabolism involved in translational fidelity;isoleucine-tRNA ligase activity;proteolysis;integral component of membrane;aminoacyl-tRNA editing activity;serine-type carboxypeptidase activity;
C4	BART1_0-p09233	634.902	466.261	645.381	591.086	569.942	453.269	672.06	629.721	555.508	330.923	640.276	491.18	431.806	150.734	475.732	312.196	Ribosomal protein S6e	40S ribosomal protein S6	40S ribosomal protein S6	GO:0003735;GO:0005840;GO:0006412;	structural constituent of ribosome;ribosome;translation;
C2	BART1_0-p06934	1.39363	2.59917	1.30458	2.48443	0.032362	0.114099	0.245369	0.390341	0.0725318	0.626018	0.233737	0.536461	0.499949	2.77459	0.908745	9.2615	hydroxycinnamoyl-CoA shikimate/quinate hydroxycinnamoyl transferase	Putrescine hydroxycinnamoyl transferase	Agmatine coumaroyltransferase-2	GO:0016747;	transferase activity, transferring acyl groups other than amino-acyl groups;
C9	BART1_0-p01459	6.51462	10.6853	5.32419	7.80673	10.3726	16.5591	8.61063	10.8416	7.88379	15.6102	5.84048	10.1585	8.4092	19.1656	5.30893	12.9021	P-loop containing nucleoside triphosphate hydrolases superfamily protein	ATP binding protein	ATP binding protein	GO:0005525;GO:0016021;GO:0016787;	GTP binding;integral component of membrane;hydrolase activity;
C9	BART1_0-p01501	2.88645	5.34502	3.14582	4.25266	5.58382	6.1642	4.96757	5.23167	5.91707	8.21243	3.77959	5.64066	3.93632	15.1862	3.19965	4.13284	NA	ABC transporter I family member 1	F-box family protein	NA	NA
C4	BART1_0-p36598	13.014	12.1263	16.3074	13.4322	20.6785	14.8422	22.0858	19.7937	21.4303	13.7379	21.363	21.0357	15.6857	4.63986	22.1973	13.9499	HAD-superfamily hydrolase, subfamily IG, 5'-nucleotidase	5'-nucleotidase domain-containing protein	5-nucleotidase	GO:0005975;GO:0046872;GO:0008253;GO:0016021;GO:0004650;GO:0016311;	carbohydrate metabolic process;metal ion binding;5'-nucleotidase activity;integral component of membrane;polygalacturonase activity;dephosphorylation;
C9	BART1_0-p01528	20.3472	22.6876	19.0344	21.7322	24.0223	23.1402	21.2446	21.0123	19.7621	23.19	18.8622	20.4622	14.532	34.8871	16.1283	15.8827	NA	ABC transporter I family member 1	F-box family protein	NA	NA
C2	BART1_0-p33546	2.67095	0.731244	1.15402	1.35103	0.82264	0.417531	1.44394	0.798225	4.30601	1.45066	4.39906	2.3279	6.48822	2.92263	7.69295	9.82324	NA	Keratin, type II cytoskeletal 2 epidermal-like	A-kinase anchor protein 9, putative isoform 1	NA	NA
C4	BART1_0-p39545	908.098	567.785	760.526	682.625	659.459	497.305	782.062	630.835	658.784	394.92	767.621	534.544	454.659	192.393	460.887	341.109	Zinc-binding ribosomal protein family protein	60S ribosomal protein L44	60S ribosomal protein L44	GO:0031072;GO:0005524;GO:0009408;GO:0003735;GO:0046872;GO:0016021;GO:0051082;GO:0044445;GO:0005840;GO:0006457;GO:0044446;GO:0006412;	heat shock protein binding;ATP binding;response to heat;structural constituent of ribosome;metal ion binding;integral component of membrane;unfolded protein binding;cytosolic part;ribosome;protein folding;intracellular organelle part;translation;
C9	BART1_0-p01552	5.31715	12.3069	2.5686	5.56509	7.89125	16.6239	4.91992	7.93357	4.97946	9.86651	4.33114	8.58247	4.66676	11.6538	3.39985	12.7517	NA	NA	SKP1-like protein 4	NA	NA
C7	BART1_0-p01574	5.52655	11.6746	4.37099	7.2344	4.16628	12.304	2.50481	3.71076	3.8423	11.0505	1.82771	2.92421	2.00433	3.8071	0.858351	2.30204	Replication factor-A protein 1-related	Replication protein A subunit	Replication protein A 70 kDa DNA-binding subunit	GO:0006281;GO:0008270;GO:0008380;GO:0120114;GO:0006260;GO:0022607;GO:0006310;GO:0009555;GO:0007004;GO:0044427;GO:0022412;GO:0048232;GO:0005634;GO:0003677;GO:0051321;GO:0005515;GO:0070013;GO:0032508;GO:0000280;GO:0032993;GO:0016021;GO:0098813;GO:1990904;	DNA repair;zinc ion binding;RNA splicing;Sm-like protein family complex;DNA replication;cellular component assembly;DNA recombination;pollen development;telomere maintenance via telomerase;chromosomal part;cellular process involved in reproduction in multicellular organism;male gamete generation;nucleus;DNA binding;meiotic cell cycle;protein binding;intracellular organelle lumen;DNA duplex unwind…
C5	BART1_0-p01597	3.27563	5.45759	2.82091	3.6691	1.22558	5.2893	2.86914	5.34955	0.588448	1.78437	2.22824	3.30455	1.07511	1.08085	1.81112	2.47684	NA	NA	NA	NA	NA
C9	BART1_0-p01611	0.689349	1.43618	0.635182	1.01005	1.55126	2.17231	0.704501	0.949575	1.34044	3.00021	0.859051	1.25519	1.81023	5.87641	0.861707	1.75805	NA	NA	Transposon protein, putative, CACTA, En/Spm sub-class, expressed	GO:0032968;	positive regulation of transcription elongation from RNA polymerase II promoter;
C4	BART1_0-p55843	74.4793	53.9624	69.7305	68.8934	57.7989	46.4026	70.4033	64.2955	56.1719	34.5628	64.4887	49.1446	46.037	19.8688	49.943	38.0514	Zinc-binding ribosomal protein family protein	60S ribosomal protein L44	NA	GO:0031072;GO:0005524;GO:0009408;GO:0003735;GO:0046872;GO:0016021;GO:0044445;GO:0051082;GO:0005840;GO:0006457;GO:0044446;GO:0006412;	heat shock protein binding;ATP binding;response to heat;structural constituent of ribosome;metal ion binding;integral component of membrane;cytosolic part;unfolded protein binding;ribosome;protein folding;intracellular organelle part;translation;
C9	BART1_0-p01633	1.40431	9.42827	2.92856	8.94143	4.70916	21.1694	2.27325	9.09079	7.05867	25.973	1.922	14.4009	3.08198	36.6867	3.1905	11.7367	2-oxoacid dehydrogenases acyltransferase family protein	NA	NA	GO:0016746;GO:0043617;GO:0008270;GO:0004672;GO:0006633;GO:0006468;GO:0044446;GO:0009646;GO:0009744;GO:0005524;GO:0031405;GO:0070013;GO:0016491;GO:0005739;GO:0016021;GO:0055114;	transferase activity, transferring acyl groups;cellular response to sucrose starvation;zinc ion binding;protein kinase activity;fatty acid biosynthetic process;protein phosphorylation;intracellular organelle part;response to absence of light;response to sucrose;ATP binding;lipoic acid binding;intracellular organelle lumen;oxidoreductase activity;mitochondrion;integral component of membrane;oxidat…
C9	BART1_0-p01650	11.3971	16.236	10.349	13.8361	12.6876	18.2617	10.215	12.1292	8.34118	12.8864	6.68292	7.97757	6.12488	13.5894	4.35731	7.09812	NA	NA	NA	NA	NA
C9	BART1_0-p01654	7.95069	16.8931	9.76501	10.6733	14.7227	22.5286	10.6785	13.3082	11.9638	18.6445	7.74598	12.1818	10.5801	22.0304	7.7255	9.73121	XH/XS domain-containing protein	Factor of DNA methylation 1	NA	GO:0031047;	gene silencing by RNA;
C9	BART1_0-p01658	46.2944	54.0993	35.1893	40.1357	48.5266	60.5895	36.5437	39.2337	35.4533	59.9029	32.519	40.4038	24.7251	52.4549	21.233	24.1546	Major facilitator superfamily protein	Putative plastidic glucose transporter 2	Major facilitator superfamily protein	GO:0055085;GO:0022857;GO:0032440;GO:0008643;GO:0016021;GO:0055114;	transmembrane transport;transmembrane transporter activity;2-alkenal reductase [NAD(P)] activity;carbohydrate transport;integral component of membrane;oxidation-reduction process;
C9	BART1_0-p01659	0.0855173	0.943984	0.121443	0.506284	0.11367	0.624404	0.224199	0.279736	0.108013	0.55952	0.0245378	0.490575	0.229349	3.17469	0.0377	0.9026	NA	NA	NA	NA	NA
C4	BART1_0-p31854	9.19257	6.30216	10.9933	5.80538	2.6778	0.881517	6.53245	2.10431	6.60573	0.74214	15.0366	3.83383	1.09747	0.401683	2.22383	1.53109	HAD superfamily, subfamily IIIB acid phosphatase	Acid phosphatase 1	NA	GO:0090502;GO:0003676;GO:0004523;GO:0016311;GO:0003993;	RNA phosphodiester bond hydrolysis, endonucleolytic;nucleic acid binding;RNA-DNA hybrid ribonuclease activity;dephosphorylation;acid phosphatase activity;
C9	BART1_0-p01669	33.2941	30.4389	40.9525	37.7894	51.1423	38.1123	54.2468	46.0236	60.0157	38.7125	54.884	50.0176	45.7881	19.4601	61.4079	41.2649	P-loop containing nucleoside triphosphate hydrolases superfamily protein	NA	NA	GO:0016887;GO:0090058;GO:1903338;GO:0005871;GO:0005783;GO:0010090;GO:0009531;GO:0007018;GO:0007019;GO:0009834;GO:0005795;GO:0005886;GO:0005874;GO:0008017;GO:0005524;GO:0003777;GO:0003723;GO:0016021;	ATPase activity;metaxylem development;regulation of cell wall organization or biogenesis;kinesin complex;endoplasmic reticulum;trichome morphogenesis;secondary cell wall;microtubule-based movement;microtubule depolymerization;plant-type secondary cell wall biogenesis;Golgi stack;plasma membrane;microtubule;microtubule binding;ATP binding;microtubule motor activity;RNA binding;integral component o…
C9	BART1_0-p01670	154.471	141.817	195.491	169.376	221.545	164.318	247.855	220.894	254.077	180.331	257.247	219.989	242.328	96.0938	301.973	190.042	P-loop containing nucleoside triphosphate hydrolases superfamily protein	NA	NA	GO:0090058;GO:1903338;GO:0010090;GO:0009531;GO:0007018;GO:0007019;GO:0009834;GO:0005795;GO:0005886;GO:0005874;GO:0008017;GO:0005524;GO:0003777;	metaxylem development;regulation of cell wall organization or biogenesis;trichome morphogenesis;secondary cell wall;microtubule-based movement;microtubule depolymerization;plant-type secondary cell wall biogenesis;Golgi stack;plasma membrane;microtubule;microtubule binding;ATP binding;microtubule motor activity;
C5	BART1_0-p01675	2.23607	5.60717	2.30082	4.63442	1.26525	1.72679	2.34817	3.64575	0.777254	1.93237	1.12846	2.48693	0.860107	2.54577	2.04692	3.14148	NA	NA	NA	NA	NA
C9	BART1_0-p01678	479.197	396.523	455.729	559.246	409.938	316.05	497.59	562.049	372.484	239.504	499.943	440.139	332.131	34.6006	476.809	372.02	Histone superfamily protein	NA	Histone H4	NA	NA
C4	BART1_0-p02928	44.6521	43.0606	53.7031	47.9438	73.3157	51.5314	71.9041	64.8645	58.7835	27.8038	58.6695	47.6954	26.3924	8.95462	38.0267	32.1212	alpha-galactosidase 2	Alpha-galactosidase	Alpha-galactosidase	GO:0003676;GO:0005975;GO:0003677;GO:0052692;GO:0048046;GO:0016021;GO:0015074;GO:0009620;GO:0009505;GO:0009911;GO:0009965;	nucleic acid binding;carbohydrate metabolic process;DNA binding;raffinose alpha-galactosidase activity;apoplast;integral component of membrane;DNA integration;response to fungus;plant-type cell wall;positive regulation of flower development;leaf morphogenesis;
C9	BART1_0-p01691	25.0061	40.1718	25.2617	36.2607	32.5243	43.4661	28.0929	36.2884	25.9459	49.0962	24.7176	40.3861	23.3388	106.451	18.4197	29.4837	autophagy protein Apg5 family	NA	Autophagy protein 5	NA	NA
C9	BART1_0-p01710	23.3259	26.6956	17.9684	19.6021	24.5496	25.419	18.8474	16.9849	22.6643	38.2867	17.6118	22.3586	22.8797	60.08	19.1933	25.4559	NA	tRNA (Guanine(26)-N(2))-dimethyltransferase	tRNA (Guanine(26)-N(2))-dimethyltransferase	GO:0003677;GO:0016021;GO:0051082;GO:0008168;GO:0006457;GO:0032259;GO:0016787;	DNA binding;integral component of membrane;unfolded protein binding;methyltransferase activity;protein folding;methylation;hydrolase activity;
C9	BART1_0-p01769	4.34261	7.83831	4.08217	6.07926	5.55173	8.67939	4.86409	5.07517	5.31962	9.38204	4.85123	6.67931	5.76733	17.8508	3.77053	6.86949	NA	NA	Dual-specificity RNA methyltransferase RlmN	NA	NA
C9	BART1_0-p01797	20.613	28.9836	15.5971	20.026	17.8663	27.5702	13.5491	16.1151	15.9478	25.7711	14.5783	17.0889	13.8985	29.3953	11.7302	13.7352	Class II aminoacyl-tRNA and biotin synthetases superfamily protein	Aspartyl-tRNA synthetase	Aspartate--tRNA ligase	GO:0016866;GO:0042803;GO:0046686;GO:0006422;GO:0003676;GO:0003951;GO:0005634;GO:0005524;GO:0009506;GO:0005737;GO:0004815;GO:0016021;GO:0017101;GO:0030430;GO:0016310;	intramolecular transferase activity;protein homodimerization activity;response to cadmium ion;aspartyl-tRNA aminoacylation;nucleic acid binding;NAD+ kinase activity;nucleus;ATP binding;plasmodesma;cytoplasm;aspartate-tRNA ligase activity;integral component of membrane;aminoacyl-tRNA synthetase multienzyme complex;host cell cytoplasm;phosphorylation;
C9	BART1_0-p01822	742.971	900.724	685.938	801.824	630.204	810.475	701.872	698.568	602.846	926.819	647.854	765.872	557.299	1197.85	524.298	657.031	RING/U-box superfamily protein	E3 ubiquitin-protein ligase synoviolin	Ribosomal protein	GO:0072509;GO:0055085;GO:0006355;GO:0046873;GO:0044445;GO:0005840;GO:0000027;GO:0044446;GO:0006412;GO:0051301;GO:0003677;GO:0005524;GO:0003700;GO:0003735;GO:0046872;GO:0016021;GO:0030001;GO:0071577;	divalent inorganic cation transmembrane transporter activity;transmembrane transport;regulation of transcription, DNA-templated;metal ion transmembrane transporter activity;cytosolic part;ribosome;ribosomal large subunit assembly;intracellular organelle part;translation;cell division;DNA binding;ATP binding;DNA-binding transcription factor activity;structural constituent of ribosome;metal ion bin…
C9	BART1_0-p01840	0.605769	3.93054	1.32374	3.09436	0.72314	4.07234	0.591243	3.02059	0.394452	5.83556	0.204453	1.3467	3.20838	19.0998	2.59098	5.14947	NADH dehydrogenase 1A	NA	NA	NA	NA
C9	BART1_0-p01847	2.81544	3.02993	2.24943	2.29058	4.85736	4.47473	2.70384	3.91804	2.65356	2.37716	1.81983	2.31615	2.70473	0.762814	2.22336	1.32266	nuclear RNA polymerase C1	DNA-directed RNA polymerase subunit	DNA-directed RNA polymerase subunit	GO:0003677;GO:0003899;GO:0006351;GO:0046872;GO:0016021;GO:0005666;	DNA binding;DNA-directed 5'-3' RNA polymerase activity;transcription, DNA-templated;metal ion binding;integral component of membrane;RNA polymerase III complex;
C9	BART1_0-p01868	2.04193	0.402786	1.18127	0.384084	2.13259	0.793506	2.84426	0.593177	2.66143	0.377025	2.57575	0.356465	1.94516	0.441046	1.23452	0.221233	NA	NA	NA	NA	NA
C9	BART1_0-p01906	4.53903	12.0898	4.68111	7.99797	11.3347	19.6542	9.24125	11.4341	9.36243	17.2681	7.46732	11.5965	6.207	17.6138	4.0318	8.02209	CCCH-type zinc finger family protein	Zinc finger CCCH domain-containing protein 34	Zinc finger CCCH domain-containing protein 34	GO:0003677;GO:0046872;GO:0015074;GO:0003729;GO:0000346;GO:0016973;	DNA binding;metal ion binding;DNA integration;mRNA binding;transcription export complex;poly(A)+ mRNA export from nucleus;
C9	BART1_0-p01942	43.7662	62.3706	49.104	69.41	49.0328	71.6569	50.872	72.8153	52.3571	68.1071	48.5732	70.1392	54.3821	114.958	59.1264	66.9506	heat shock protein 91	Heat shock protein 4	70 kDa heat shock protein	GO:0005524;GO:0005634;GO:0009408;GO:0009506;GO:0005515;GO:0005618;GO:0016021;GO:0005829;GO:0046686;GO:0005886;	ATP binding;nucleus;response to heat;plasmodesma;protein binding;cell wall;integral component of membrane;cytosol;response to cadmium ion;plasma membrane;
C9	BART1_0-p01967	9.37237	8.50359	10.6651	8.8649	12.7513	11.149	13.6455	11.8968	14.4223	10.8148	12.5585	11.0512	11.53	4.75145	11.4404	8.65646	Pentatricopeptide repeat (PPR) superfamily protein	LOW QUALITY PROTEIN: pentatricopeptide repeat-containing protein At5g65560-like	Pentatricopeptide repeat-containing protein	GO:0008144;GO:0009793;GO:0032550;GO:0008168;GO:0004386;GO:0044444;GO:0005524;GO:0005634;GO:0009507;GO:0003723;GO:0035639;GO:0043231;GO:0019001;GO:0016021;GO:0017111;GO:0030554;GO:0032555;GO:0032259;	drug binding;embryo development ending in seed dormancy;purine ribonucleoside binding;methyltransferase activity;helicase activity;cytoplasmic part;ATP binding;nucleus;chloroplast;RNA binding;purine ribonucleoside triphosphate binding;intracellular membrane-bounded organelle;guanyl nucleotide binding;integral component of membrane;nucleoside-triphosphatase activity;adenyl nucleotide binding;purin…
C9	BART1_0-p02008	3.09077	5.56717	2.93244	4.2366	4.8044	7.79191	3.89232	4.81266	4.78767	8.47261	3.50133	4.9077	4.63563	17.3051	3.61072	4.80231	indole-3-acetate beta-D-glucosyltransferase	Crocetin glucosyltransferase, chloroplastic	Retrotransposon protein, putative, Ty3-gypsy subclass	GO:0090502;GO:0008194;GO:0016758;GO:0015074;GO:0006278;GO:0004672;GO:0044444;GO:0006468;GO:0003676;GO:0004523;GO:0005524;GO:0003964;GO:0043231;	RNA phosphodiester bond hydrolysis, endonucleolytic;UDP-glycosyltransferase activity;transferase activity, transferring hexosyl groups;DNA integration;RNA-dependent DNA biosynthetic process;protein kinase activity;cytoplasmic part;protein phosphorylation;nucleic acid binding;RNA-DNA hybrid ribonuclease activity;ATP binding;RNA-directed DNA polymerase activity;intracellular membrane-bounded organe…
C9	BART1_0-p02011	25.6013	22.1559	23.1451	17.7967	23.7993	21.9644	23.6157	16.3514	18.9417	14.8407	21.3041	13.5687	19.7185	6.34948	22.198	14.7168	NADP-malic enzyme 3	Malic enzyme	NA	GO:0008948;GO:0009507;GO:0006108;GO:0051287;GO:0046872;GO:0004471;GO:0055114;GO:0004473;GO:0006090;	oxaloacetate decarboxylase activity;chloroplast;malate metabolic process;NAD binding;metal ion binding;malate dehydrogenase (decarboxylating) (NAD+) activity;oxidation-reduction process;malate dehydrogenase (decarboxylating) (NADP+) activity;pyruvate metabolic process;
C9	BART1_0-p02028	15.851	26.4195	18.4597	25.5615	22.4274	28.3959	19.7019	26.5459	20.7901	30.8415	17.4935	26.8114	19.8308	62.8415	14.9685	21.6231	acyl-CoA oxidase 1	NA	Acyl-coenzyme A oxidase	GO:0003997;GO:0006635;GO:0001676;GO:0005504;GO:0050660;GO:0055088;GO:0016021;GO:0042579;	acyl-CoA oxidase activity;fatty acid beta-oxidation;long-chain fatty acid metabolic process;fatty acid binding;flavin adenine dinucleotide binding;lipid homeostasis;integral component of membrane;microbody;
C9	BART1_0-p02055	906.268	799.706	977.11	963.92	955.627	716.658	1054.41	1116.05	1296.47	804.585	1299.45	1225.58	1126.55	202.029	1580.37	1119.15	Histone superfamily protein	NA	Histone H4	NA	NA
C9	BART1_0-p02076	11.5456	21.6504	17.8307	18.955	25.4489	30.9589	26.3699	23.8219	26.6974	41.9232	24.6514	33.1847	33.767	84.5731	25.3303	35.0229	NA	NA	Cell cycle switch 52A	NA	NA
C9	BART1_0-p02084	28.2877	35.7261	26.7617	31.1502	34.3606	47.9846	30.2246	31.1049	33.7055	53.7336	28.5409	38.8553	25.0402	58.4954	23.4148	29.1961	RNA-binding (RRM/RBD/RNP motifs) family protein	NA	NA	NA	NA
C8	BART1_0-p02092	0	1.0211	0.346519	0.157903	4.24573	6.77598	2.67542	2.69643	4.99066	7.92814	2.15135	5.86122	1.77998	6.0236	1.91914	2.52373	NA	LINE-1 retrotransposable element ORF2 protein (Fragment)	NA	GO:0008144;GO:1901265;GO:0005198;GO:0022402;GO:0045841;GO:0006486;GO:0036094;GO:0007017;GO:0003964;GO:0003843;GO:0044085;GO:0071173;GO:0003725;GO:0097367;GO:0006914;GO:0003924;GO:0019684;GO:0051649;GO:0030663;GO:0006810;GO:0045184;GO:0005634;GO:0005515;GO:0016043;GO:0004828;GO:0030015;GO:0034613;GO:0006383;GO:0043167;GO:0006783;GO:0008168;GO:0000278;GO:0044459;GO:0001056;GO:0030120;GO:0019346;GO:…	drug binding;nucleoside phosphate binding;structural molecule activity;cell cycle process;negative regulation of mitotic metaphase/anaphase transition;protein glycosylation;small molecule binding;microtubule-based process;RNA-directed DNA polymerase activity;1,3-beta-D-glucan synthase activity;cellular component biogenesis;spindle assembly checkpoint;double-stranded RNA binding;carbohydrate deriv…
C9	BART1_0-p02192	6.9631	18.028	9.70229	19.603	6.05321	16.7774	7.00661	15.9705	5.37393	13.7639	6.48567	14.7513	6.48771	18.705	4.1394	17.7094	acyl carrier protein 1	NA	NA	NA	NA
C9	BART1_0-p02196	26.8282	21.5792	22.0107	21.057	35.0239	26.1987	28.0998	20.8936	29.4471	26.2659	31.8807	26.4842	22.2686	8.81865	21.0408	15.2258	homolog of yeast CDT1 B homolog of yeast CDT1 B	NA	CDT1-like protein a, chloroplastic	NA	NA
C9	BART1_0-p02207	35.8722	49.155	31.5243	37.6594	41.9097	60.1997	34.5816	38.7545	35.1263	57.6921	32.4784	43.3511	26.629	57.4825	24.2107	27.7211	cysteine-rich RLK (RECEPTOR-like protein kinase) 26	Non-specific serine/threonine protein kinase	receptor kinase 1	GO:0005524;GO:0031625;GO:0007165;GO:0004672;GO:0043531;GO:0006468;GO:0006511;	ATP binding;ubiquitin protein ligase binding;signal transduction;protein kinase activity;ADP binding;protein phosphorylation;ubiquitin-dependent protein catabolic process;
C4	BART1_0-p35128	111.805	75.4853	113.259	85.0395	138.451	86.2296	165.22	106.784	105.153	63.9161	130.004	93.3302	53.366	24.23	62.9238	52.0835	ACT domain-containing protein	Amino acid binding protein, putative	Bifunctional uridylyltransferase/uridylyl-removing enzyme	GO:0009570;GO:0016021;GO:0009535;	chloroplast stroma;integral component of membrane;chloroplast thylakoid membrane;
C9	BART1_0-p02228	146.037	91.2554	131.679	123.959	110.38	92.7503	143.056	127.058	132.1	82.6554	155.939	114.677	146.399	63.3991	159.19	119.709	Ribosomal protein S3Ae	40S ribosomal protein (Fragment)	40S ribosomal protein S3a	GO:0005975;GO:0003735;GO:0022627;GO:0004553;GO:0006412;	carbohydrate metabolic process;structural constituent of ribosome;cytosolic small ribosomal subunit;hydrolase activity, hydrolyzing O-glycosyl compounds;translation;
C7	BART1_0-p02240	1.03956	3.17531	0.582859	1.89939	0.742109	1.89289	0.597775	1.45859	0.813017	1.16973	0.686991	1.76322	1.30729	1.43013	0.541333	1.78235	NA	NA	Sodium channel protein type 5 subunit alpha	NA	NA
C9	BART1_0-p02256	5.07203	12.1761	4.29281	7.0713	8.35486	16.5	5.67306	9.24693	5.91054	20.6174	5.04569	10.7147	6.667	76.8968	4.02525	8.3378	NA	NA	NA	NA	NA
C7	BART1_0-p02275	3.46833	6.4402	1.49132	4.30645	3.13354	5.79628	1.4155	2.2128	2.27678	5.29706	1.0419	2.3965	2.91535	2.32332	1.31588	3.5814	NA	NA	NA	NA	NA
C9	BART1_0-p02302	61.7233	98.9083	58.257	76.8746	101.652	149.097	74.5787	86.9872	100.966	189.814	75.8241	113.847	73.5447	189.509	63.7309	81.1919	NA	NA	Sec14p-like phosphatidylinositol transfer family protein	NA	NA
C9	BART1_0-p02340	122.22	96.2083	111.874	102.662	134.833	109.049	129.472	117.685	112.524	82.4767	112.594	92.1892	108.812	28.2704	103.149	93.676	RAB GTPase homolog A4A	Putative small GTPase superfamily, P-loop containing nucleoside triphosphate hydrolase	Ras-related protein, expressed	GO:0005525;GO:0005524;GO:0005768;GO:0003924;GO:0032482;GO:0016021;GO:0004672;GO:0006886;GO:0006468;GO:0005886;GO:0042546;	GTP binding;ATP binding;endosome;GTPase activity;Rab protein signal transduction;integral component of membrane;protein kinase activity;intracellular protein transport;protein phosphorylation;plasma membrane;cell wall biogenesis;
C9	BART1_0-p02376	16.4073	7.7977	13.0244	8.56438	17.0073	11.1347	17.1166	12.0309	15.1907	8.62936	14.6219	8.48694	13.0158	3.57947	9.35857	6.80352	NA	NA	NA	NA	NA
C2	BART1_0-p43982	25.8783	13.7178	12.0222	12.0482	7.86399	5.77658	6.21805	7.07874	9.29622	5.60167	10.1854	7.92211	19.2744	4.65826	21.2458	42.2842	elicitor-activated gene 3-1	Cinnamyl alcohol dehydrogenase	Alcohol dehydrogenase, putative	GO:0008270;GO:0009617;GO:0009809;GO:0016491;GO:0051287;GO:0016021;GO:0005829;GO:0055114;GO:0010597;	zinc ion binding;response to bacterium;lignin biosynthetic process;oxidoreductase activity;NAD binding;integral component of membrane;cytosol;oxidation-reduction process;green leaf volatile biosynthetic process;
C9	BART1_0-p02431	10.367	12.1752	7.54956	9.52113	10.273	14.6797	9.23662	10.0005	10.7338	17.0277	8.98333	11.8645	9.93485	24.5949	7.39081	10.2739	NA	NA	NA	NA	NA
C9	BART1_0-p02541	51.2984	34.106	38.9246	31.3136	63.8778	33.8304	49.594	32.8029	51.2024	26.8551	50.2846	28.2639	28.3659	10.4046	23.0036	12.0669	NA	NA	NA	NA	NA
C9	BART1_0-p02583	7.09572	5.08173	7.07118	6.332	6.62681	5.47424	7.07465	6.85984	7.14563	4.80786	8.10908	5.93725	6.66955	1.63945	8.41537	5.76832	Inosine triphosphate pyrophosphatase family protein	Shugoshin-1	Shugoshin-1	GO:0034086;GO:0005634;GO:0045132;GO:0007135;GO:0000775;GO:0070192;	maintenance of sister chromatid cohesion;nucleus;meiotic chromosome segregation;meiosis II;chromosome, centromeric region;chromosome organization involved in meiotic cell cycle;
C9	BART1_0-p02591	60.4032	56.4866	72.0862	63.8224	94.5181	75.2759	102.643	92.8369	94.6618	64.0071	94.2317	77.6246	75.8904	26.6019	90.1691	77.5147	peroxisomal 3-ketoacyl-CoA thiolase 3	Putative acetyl-CoA C-acyltransferase	3-ketoacyl-CoA thiolase	GO:0006635;GO:0016747;GO:0016021;GO:0010124;GO:0042579;	fatty acid beta-oxidation;transferase activity, transferring acyl groups other than amino-acyl groups;integral component of membrane;phenylacetate catabolic process;microbody;
C9	BART1_0-p02601	55.8344	68.7142	45.0443	54.3663	60.8601	78.7871	49.642	50.2405	58.0455	92.1492	47.3189	58.4081	46.2315	127.859	38.3438	40.919	NA	NA	Serine protease HTRA1	NA	NA
C9	BART1_0-p02603	52.6613	76.84	47.8783	57.775	74.5272	107.675	55.7797	60.1644	73.2473	129.159	52.6117	74.3468	59.0655	178.442	46.9225	53.3364	NA	NA	NA	NA	NA
C5	BART1_0-p02617	15.7835	21.406	13.1175	15.304	9.43622	11.2837	7.63032	8.11506	5.97111	10.0111	6.16464	7.8657	1.88446	4.97359	1.08009	1.99451	NA	NA	RING/FYVE/PHD zinc finger superfamily protein	NA	NA
C9	BART1_0-p02634	1.4506	0.94941	0.887319	0.183001	2.0473	1.02037	1.48431	0.760395	2.57678	0.957426	2.18811	1.04524	2.8958	0.403112	2.12352	1.06104	beta-amylase 1	Beta-amylase 1, chloroplastic	Beta-amylase	GO:0102229;GO:0030170;GO:0006351;GO:0006289;GO:0006520;GO:0005982;GO:0044446;GO:0009414;GO:0005634;GO:0005667;GO:0003677;GO:0009507;GO:0000272;GO:0016161;GO:0044275;GO:0005829;GO:0016831;	amylopectin maltohydrolase activity;pyridoxal phosphate binding;transcription, DNA-templated;nucleotide-excision repair;cellular amino acid metabolic process;starch metabolic process;intracellular organelle part;response to water deprivation;nucleus;transcription factor complex;DNA binding;chloroplast;polysaccharide catabolic process;beta-amylase activity;cellular carbohydrate catabolic process;c…
C4	BART1_0-p24776	37.0615	17.706	25.6143	27.0467	19.5404	13.4871	26.2042	19.8408	17.5462	8.03765	25.5589	16.8276	13.1634	6.40573	15.6527	16.5729	arginine biosynthesis protein ArgJ family	Arginine biosynthesis bifunctional protein ArgJ, chloroplastic	NA	GO:0004358;GO:0009507;GO:0006526;GO:0003723;GO:0006592;GO:0016021;GO:0004042;GO:0009532;GO:0103045;	glutamate N-acetyltransferase activity;chloroplast;arginine biosynthetic process;RNA binding;ornithine biosynthetic process;integral component of membrane;acetyl-CoA:L-glutamate N-acetyltransferase activity;plastid stroma;methione N-acyltransferase activity;
C9	BART1_0-p02682	14.3017	28.7073	13.4203	23.0545	19.1947	37.2863	16.2493	20.8472	20.2888	43.6589	16.9562	31.2749	23.0644	70.9019	18.5013	30.1813	NA	Mediator of RNA polymerase II transcription subunit 18	Mediator of RNA polymerase II transcription subunit 18	GO:0070847;GO:2001253;GO:1900150;GO:2000142;GO:0048832;GO:0006369;GO:0006468;GO:0009755;GO:0048441;GO:0005524;GO:0048440;GO:0010219;GO:0045892;GO:0048443;GO:0071396;GO:0000160;GO:0016592;GO:0048442;GO:0032784;GO:0097306;GO:0031554;GO:2000031;GO:0035196;GO:0004672;GO:0006952;GO:0048506;GO:0009723;GO:0006357;GO:0003677;GO:0003712;GO:0005515;GO:0009737;GO:0016021;GO:2000028;GO:0016787;GO:0071229;	core mediator complex;regulation of histone H3-K36 trimethylation;regulation of defense response to fungus;regulation of DNA-templated transcription, initiation;specification of plant organ number;termination of RNA polymerase II transcription;protein phosphorylation;hormone-mediated signaling pathway;petal development;ATP binding;carpel development;regulation of vernalization response;negative r…
C9	BART1_0-p02704	0.923686	4.80408	0.731642	2.71996	1.04505	5.82655	1.01973	3.27421	0.688039	4.22993	0.552232	2.63223	1.56154	3.47892	1.19225	6.76575	NA	NA	calpain-type cysteine protease family	NA	NA
C9	BART1_0-p02771	505.209	406.606	533.212	535.159	477.404	377.994	576.86	546.932	534.125	348.501	552.56	476.956	453.543	206.904	567.129	540.747	Lactate/malate dehydrogenase family protein	Malate dehydrogenase	Malate dehydrogenase	GO:0009570;GO:0030060;GO:0016746;GO:0010043;GO:0009651;GO:0006099;GO:0046686;GO:0005794;GO:0005774;GO:0009735;GO:0005886;GO:0005975;GO:0005634;GO:0006734;GO:0006107;GO:0006108;GO:0009506;GO:0005515;GO:0048046;GO:0016021;GO:0005829;	chloroplast stroma;L-malate dehydrogenase activity;transferase activity, transferring acyl groups;response to zinc ion;response to salt stress;tricarboxylic acid cycle;response to cadmium ion;Golgi apparatus;vacuolar membrane;response to cytokinin;plasma membrane;carbohydrate metabolic process;nucleus;NADH metabolic process;oxaloacetate metabolic process;malate metabolic process;plasmodesma;prote…
C9	BART1_0-p02781	49.8677	112.404	37.6424	83.2584	44.5958	110.934	40.5351	67.8708	38.8525	100.469	38.6643	93.5256	62.2035	121.121	54.5707	78.6304	NA	NA	NA	NA	NA
C9	BART1_0-p02801	75.5701	71.466	90.0968	84.5962	103.855	88.6395	117.554	104.859	127.504	90.938	113.605	104.696	121.126	57.5552	148.51	118.645	coatomer gamma-2 subunit, putative / gamma-2 coat protein, putative / gamma-2 COP, putative	Coatomer subunit gamma	Coatomer subunit gamma	GO:0005198;GO:0004672;GO:0000139;GO:0005783;GO:0005793;GO:0006886;GO:0006468;GO:0009306;GO:0005524;GO:0016192;GO:0016021;GO:0030126;GO:0016765;	structural molecule activity;protein kinase activity;Golgi membrane;endoplasmic reticulum;endoplasmic reticulum-Golgi intermediate compartment;intracellular protein transport;protein phosphorylation;protein secretion;ATP binding;vesicle-mediated transport;integral component of membrane;COPI vesicle coat;transferase activity, transferring alkyl or aryl (other than methyl) groups;
C9	BART1_0-p02802	12.4218	20.9777	11.8308	15.8772	19.9854	26.3853	14.7896	16.4055	19.9717	33.7911	15.5966	21.1569	16.0307	57.4711	13.689	18.5383	Transducin/WD40 repeat-like superfamily protein	NA	NA	GO:0005524;GO:0000184;GO:0016021;GO:0009058;GO:0004674;GO:0006468;GO:0030247;GO:0016787;	ATP binding;nuclear-transcribed mRNA catabolic process, nonsense-mediated decay;integral component of membrane;biosynthetic process;protein serine/threonine kinase activity;protein phosphorylation;polysaccharide binding;hydrolase activity;
C9	BART1_0-p02803	2.32484	3.27715	1.95976	2.11107	3.12736	3.99243	2.48021	2.6608	2.26977	3.39043	1.73823	2.35057	1.87478	7.03111	1.07958	1.94206	NA	NA	NA	NA	NA
C9	BART1_0-p02817	80.7649	100.353	68.6835	77.9301	100.742	116.824	80.8376	88.6993	73.7675	109.938	68.6358	81.1387	85.7515	175.3	67.3967	81.6724	NA	Transmembrane protein, putative	L-type lectin-domain containing receptor kinase VIII.2	GO:0016021;	integral component of membrane;
C9	BART1_0-p02824	1.65722	3.65834	1.97767	2.68577	3.01069	5.02675	2.20482	2.63168	3.11693	7.47042	2.38741	3.45547	2.46434	7.86871	2.32264	3.0009	PIF1 helicase	ATP-dependent DNA helicase	Helicase-like protein	GO:0006281;GO:0008270;GO:0015035;GO:0009055;GO:0006310;GO:0000723;GO:0045454;GO:0022900;GO:0003676;GO:0005623;GO:0005524;GO:0003678;GO:0032508;GO:0016021;GO:0017025;	DNA repair;zinc ion binding;protein disulfide oxidoreductase activity;electron transfer activity;DNA recombination;telomere maintenance;cell redox homeostasis;electron transport chain;nucleic acid binding;cell;ATP binding;DNA helicase activity;DNA duplex unwinding;integral component of membrane;TBP-class protein binding;
C9	BART1_0-p02840	51.692	60.011	49.8269	73.0246	52.1954	58.4454	57.7489	67.9059	44.5637	58.9814	47.227	60.6767	47.7778	156.059	49.6823	77.2338	mRNA splicing factor, thioredoxin-like U5 snRNP	Thioredoxin-like protein 4A	Thioredoxin	GO:0005737;GO:0046540;GO:0005682;GO:0000398;	cytoplasm;U4/U6 x U5 tri-snRNP complex;U5 snRNP;mRNA splicing, via spliceosome;
C9	BART1_0-p02849	15.9097	20.2668	15.643	19.1359	21.086	26.7923	18.7006	19.5539	22.297	31.553	18.6906	22.9986	21.4702	46.0122	17.7073	20.6777	FAR1-related sequence 5	NA	NA	NA	NA
C4	BART1_0-p30768	7.82199	6.5192	7.25575	6.93989	7.62108	5.72431	7.63695	7.49744	7.45407	3.45602	6.96402	5.67084	5.84402	1.33449	6.64591	4.06172	armadillo repeat kinesin 3	Armadillo repeat-containing kinesin-like protein 2	Kinesin-like protein	GO:0048364;GO:0016887;GO:0005524;GO:0003777;GO:0009574;GO:0005737;GO:0005871;GO:0007018;GO:0005874;GO:0008017;GO:0032886;	root development;ATPase activity;ATP binding;microtubule motor activity;preprophase band;cytoplasm;kinesin complex;microtubule-based movement;microtubule;microtubule binding;regulation of microtubule-based process;
C9	BART1_0-p02865	36.2837	44.3568	34.0378	37.7755	41.5236	43.7122	37.5867	35.8777	44.2345	53.4476	35.9197	41.946	33.5284	89.0109	33.0954	32.0929	pre-mRNA-processing protein 40C	Transcription elongation regulator 1	Pre-mRNA-processing protein 40C	GO:0005634;	nucleus;
C4	BART1_0-p32129	7.32014	13.165	8.57462	12.2738	10.4375	16.8681	9.12448	11.1942	9.57264	18.9739	8.62417	13.4498	10.8885	26.0558	11.3514	19.904	Class II aminoacyl-tRNA and biotin synthetases superfamily protein	Aspartyl-tRNA synthetase, cytoplasmic	RING/U-box superfamily protein	GO:0043229;GO:0016866;GO:0065003;GO:0046686;GO:0045202;GO:0004046;GO:0006422;GO:0043228;GO:0003676;GO:0005524;GO:0070062;GO:0005515;GO:0003735;GO:0005737;GO:0046872;GO:0004815;GO:0016021;GO:0012505;GO:0017101;GO:1990904;GO:0050832;	intracellular organelle;intramolecular transferase activity;protein-containing complex assembly;response to cadmium ion;synapse;aminoacylase activity;aspartyl-tRNA aminoacylation;non-membrane-bounded organelle;nucleic acid binding;ATP binding;extracellular exosome;protein binding;structural constituent of ribosome;cytoplasm;metal ion binding;aspartate-tRNA ligase activity;integral component of me…
C2	BART1_0-p53963	8.0339	9.29042	6.16375	7.47454	6.26528	7.03848	4.61387	7.07407	5.45131	5.0596	4.64804	5.15287	15.5701	6.48324	17.0942	28.5961	cinnamyl alcohol dehydrogenase 9	Geraniol dehydrogenase	Alcohol dehydrogenase, putative	GO:0008270;GO:0009809;GO:0016491;GO:0051287;GO:0048046;GO:0010468;GO:0055114;GO:0009735;GO:0042579;	zinc ion binding;lignin biosynthetic process;oxidoreductase activity;NAD binding;apoplast;regulation of gene expression;oxidation-reduction process;response to cytokinin;microbody;
C9	BART1_0-p02969	2.17856	4.019	2.03826	2.30362	3.81965	5.23916	2.53765	2.97606	3.44625	8.02758	2.46442	4.40685	3.0331	10.9329	2.37453	3.39324	PIF1 helicase	NA	NA	NA	NA
C2	BART1_0-p42031	7.47858	0.972765	0.577405	0.958592	1.14731	1.83057	0.647516	0.667047	0.677432	0.866803	1.02449	0.880208	6.83629	0.857426	4.73708	22.9713	hydroperoxide lyase 1	Fatty acid hydroperoxide lyase	Allene oxide synthase	GO:0016705;GO:0009941;GO:0009611;GO:0016829;GO:0009527;GO:0006952;GO:0004497;GO:0020037;GO:0005506;GO:0031408;GO:0016021;GO:0055114;GO:0016125;GO:0010597;	oxidoreductase activity, acting on paired donors, with incorporation or reduction of molecular oxygen;chloroplast envelope;response to wounding;lyase activity;plastid outer membrane;defense response;monooxygenase activity;heme binding;iron ion binding;oxylipin biosynthetic process;integral component of membrane;oxidation-reduction process;sterol metabolic process;green leaf volatile biosynthetic …
C4	BART1_0-p54976	11.5594	9.63453	11.4928	12.4786	11.4415	8.97314	12.0885	13.8345	5.28709	3.87309	5.50349	4.66787	2.4292	0.338633	2.68839	0.660752	Predicted AT-hook DNA-binding family protein	AT-hook motif nuclear-localized protein 20	AT hook motif DNA-binding family protein	GO:0031072;GO:0003680;GO:0006355;GO:0051082;GO:0006457;GO:0043621;GO:0009938;GO:0005634;GO:0005524;GO:0003700;GO:0009408;GO:0046872;GO:0006629;GO:0016021;GO:0010228;GO:0008081;	heat shock protein binding;AT DNA binding;regulation of transcription, DNA-templated;unfolded protein binding;protein folding;protein self-association;negative regulation of gibberellic acid mediated signaling pathway;nucleus;ATP binding;DNA-binding transcription factor activity;response to heat;metal ion binding;lipid metabolic process;integral component of membrane;vegetative to reproductive ph…
C9	BART1_0-p02994	17.5758	40.8255	12.0508	25.1772	13.1113	32.5027	13.3507	23.9824	11.3044	27.8053	11.4716	24.9957	12.9702	30.5685	9.48482	17.7566	NA	NA	NA	NA	NA
C9	BART1_0-p03017	0.280118	1.33208	0.678005	0.8749	0.929339	2.09815	0.613745	1.14296	0.579893	1.39434	0.498599	0.854769	0.467508	2.16397	0.166368	0.792568	NA	NA	NA	NA	NA
C9	BART1_0-p03032	21.7028	30.4626	20.5181	23.072	24.4035	28.8749	18.4419	22.3668	23.6428	37.1698	19.3323	24.4331	24.022	65.4903	18.4747	28.1732	RNI-like superfamily protein	F-box domain containing protein, expressed	F-box/LRR protein	GO:1905761;GO:0005515;GO:0050829;GO:0016021;	SCF ubiquitin ligase complex binding;protein binding;defense response to Gram-negative bacterium;integral component of membrane;
C9	BART1_0-p03037	2.59473	4.40314	1.08926	1.21944	6.60459	11.2692	0.738889	1.63377	4.21622	9.94865	0.572284	1.7166	4.06597	13.7341	0.530868	0.980593	NA	NA	NA	NA	NA
C9	BART1_0-p03051	0.773013	1.62931	0.735483	0.933689	1.30965	2.17393	0.749172	1.14119	1.3741	3.03117	0.849534	1.26409	0.927612	2.97997	0.839554	0.863239	PIF1 helicase	ATP-dependent DNA helicase	NA	GO:0016021;GO:0004386;	integral component of membrane;helicase activity;
C9	BART1_0-p03053	7.79112	14.3714	10.3762	12.0982	15.956	22.382	12.1044	13.6523	17.2192	28.7901	11.8628	18.4552	15.0358	34.325	12.4968	14.3504	serine carboxypeptidase-like 48	NA	Carboxypeptidase	NA	NA
C9	BART1_0-p03078	43.7937	37.0126	45.2877	39.3223	47.4277	37.2814	44.6914	40.1731	48.9625	33.72	44.357	36.2543	35.6803	12.2435	35.0891	27.6589	NAD-dependent malic enzyme 2	Malic enzyme	Malic enzyme	GO:0042803;GO:0004471;GO:0044446;GO:0008948;GO:0005524;GO:0009507;GO:0006108;GO:0051287;GO:0046872;GO:0070013;GO:0005739;GO:0016021;GO:0055114;GO:0006090;	protein homodimerization activity;malate dehydrogenase (decarboxylating) (NAD+) activity;intracellular organelle part;oxaloacetate decarboxylase activity;ATP binding;chloroplast;malate metabolic process;NAD binding;metal ion binding;intracellular organelle lumen;mitochondrion;integral component of membrane;oxidation-reduction process;pyruvate metabolic process;
C2	BART1_0-p44379	7.66615	7.32533	6.3586	5.47678	7.93085	6.19429	9.24207	6.6976	7.53813	5.85949	9.85465	6.6115	14.4049	4.17618	15.462	8.98822	allene oxide synthase	Hydroperoxide dehydratase	Allene oxide synthase	GO:0009695;GO:0016705;GO:0009941;GO:0009611;GO:0047987;GO:0009753;GO:0009978;GO:0006633;GO:0004497;GO:0020037;GO:0009535;GO:0031407;GO:0042170;GO:0005506;GO:0005739;GO:0016021;GO:0055114;GO:0050832;GO:0010287;GO:0016125;	jasmonic acid biosynthetic process;oxidoreductase activity, acting on paired donors, with incorporation or reduction of molecular oxygen;chloroplast envelope;response to wounding;hydroperoxide dehydratase activity;response to jasmonic acid;allene oxide synthase activity;fatty acid biosynthetic process;monooxygenase activity;heme binding;chloroplast thylakoid membrane;oxylipin metabolic process;pl…
C9	BART1_0-p03111	24.6362	23.1505	27.9872	23.6406	31.4881	23.4632	36.1513	32.4127	22.0454	11.2851	30.7918	23.3009	27.6957	1.3882	24.3474	21.7946	Cupredoxin superfamily protein	Copper-resistance protein	Monocopper oxidase-like protein SKU5	GO:0004185;GO:0009505;GO:0005774;GO:0009932;GO:0046658;GO:0009506;GO:0005507;GO:0016491;GO:0048046;GO:0006508;GO:0016021;GO:0005829;GO:0055114;	serine-type carboxypeptidase activity;plant-type cell wall;vacuolar membrane;cell tip growth;anchored component of plasma membrane;plasmodesma;copper ion binding;oxidoreductase activity;apoplast;proteolysis;integral component of membrane;cytosol;oxidation-reduction process;
C9	BART1_0-p03128	18.6898	26.4219	19.5745	24.0926	26.8302	31.0947	23.7803	26.6244	25.7143	32.2779	22.485	26.1956	28.0633	67.1509	23.4414	27.6617	NA	NA	Protein BPS1, chloroplastic	GO:0009793;GO:0016705;GO:0043531;GO:0044444;GO:0006744;GO:0005886;GO:0020037;GO:0048364;GO:0000165;GO:0005524;GO:0048367;GO:0005506;GO:0043231;GO:0016021;GO:0004707;GO:0055114;GO:0019866;	embryo development ending in seed dormancy;oxidoreductase activity, acting on paired donors, with incorporation or reduction of molecular oxygen;ADP binding;cytoplasmic part;ubiquinone biosynthetic process;plasma membrane;heme binding;root development;MAPK cascade;ATP binding;shoot system development;iron ion binding;intracellular membrane-bounded organelle;integral component of membrane;MAP kina…
C9	BART1_0-p03134	1.42859	3.63182	1.51814	2.85734	0.874191	2.26186	0.650527	1.39444	1.07157	2.35697	0.911024	2.05608	1.54119	5.38227	1.24985	3.20886	NA	NA	NA	NA	NA
C9	BART1_0-p03140	12.3157	19.0586	11.6424	13.8191	17.1362	21.9139	13.4425	14.8028	16.8306	28.0199	13.5236	18.164	17.2351	37.6234	13.9234	17.8284	NA	NA	serine carboxypeptidase-like 34	NA	NA
C9	BART1_0-p03141	26.1748	41.8399	22.7349	29.6759	39.7595	55.2575	27.1607	33.0396	32.6969	66.0735	25.7254	41.1527	29.2899	70.2847	22.8774	29.4298	Integrase-type DNA-binding superfamily protein	NA	NA	NA	NA
C9	BART1_0-p03148	0.621228	2.15892	0.330421	0.976825	0.652985	3.13216	0.939886	1.20506	0.319942	2.94898	0.0963867	1.23872	0.225372	2.35008	0.267856	0.811835	NA	NA	GTPase Der	NA	NA
C9	BART1_0-p03162	77.0834	77.169	96.6634	98.6029	96.8533	85.0542	119.067	111.004	98.0122	73.0791	94.6148	90.2981	111.312	36.2528	111.135	110.584	actin 7	Actin	Actin	GO:0005524;GO:0005856;GO:0005737;GO:0016021;	ATP binding;cytoskeleton;cytoplasm;integral component of membrane;
C5	BART1_0-p03191	13.6757	6.50527	12.4742	13.4883	4.53968	4.14444	9.61854	7.11676	12.0873	11.8093	25.2094	18.7611	32.3594	9.93117	22.7618	8.96372	NA	Response to low sulfur protein, putative	Response to low sulfur protein, putative	GO:0016887;GO:0042626;GO:0055085;GO:0009651;GO:0009658;GO:0042742;GO:0047484;GO:0005524;GO:0010438;GO:0002229;GO:0045893;GO:0098869;GO:0016021;GO:0031347;	ATPase activity;ATPase-coupled transmembrane transporter activity;transmembrane transport;response to salt stress;chloroplast organization;defense response to bacterium;regulation of response to osmotic stress;ATP binding;cellular response to sulfur starvation;defense response to oomycetes;positive regulation of transcription, DNA-templated;cellular oxidant detoxification;integral component of me…
C9	BART1_0-p03208	6.63332	5.07411	10.7844	7.63582	4.5437	2.51576	5.53142	4.06377	4.08114	0.859801	3.86638	2.36209	8.62989	1.26429	11.9787	6.79688	NA	NA	Ycf68	NA	NA
C9	BART1_0-p03220	56.2101	50.7197	58.3991	54.6514	73.1122	56.7537	75.8627	64.6019	72.3774	59.2557	73.9766	61.165	82.9148	36.9791	91.9361	85.825	Major facilitator superfamily protein	Molybdate-anion transporter isoform B	Major facilitator superfamily domain-containing protein	GO:0005802;GO:0005768;GO:0015098;GO:0016021;GO:0008643;GO:0005774;GO:0015689;GO:0005886;	trans-Golgi network;endosome;molybdate ion transmembrane transporter activity;integral component of membrane;carbohydrate transport;vacuolar membrane;molybdate ion transport;plasma membrane;
C9	BART1_0-p03294	3.54391	5.27636	2.59245	2.99206	3.09695	5.31951	2.99264	3.27288	4.36639	6.66804	3.24992	4.53602	4.77404	11.2937	2.31886	3.60778	RING/U-box superfamily protein	NA	RING/U-box superfamily protein, putative	GO:0046872;GO:0016874;	metal ion binding;ligase activity;
C9	BART1_0-p03308	15.1194	20.159	16.2636	17.7045	21.6465	25.7194	18.3997	19.8751	21.6608	31.9819	17.1958	23.7777	18.755	62.9047	17.2315	19.1878	RNA recognition motif (RRM)-containing protein	U2-associated protein SR140	NA	GO:0006979;GO:0003723;GO:0004602;GO:0098869;GO:0006396;GO:0055114;	response to oxidative stress;RNA binding;glutathione peroxidase activity;cellular oxidant detoxification;RNA processing;oxidation-reduction process;
C9	BART1_0-p03323	5.71349	15.8315	4.22838	12.9109	5.47354	17.9888	4.84088	11.7787	4.54798	15.4878	3.67014	10.2187	6.39548	29.7378	3.61284	12.8522	nucleoporin 155	NA	Nuclear pore complex protein Nup155	NA	NA
C9	BART1_0-p03357	3.69689	1.71653	2.42006	1.58387	4.03918	1.70717	3.45365	1.82143	2.52935	1.01061	2.5007	0.763314	2.77454	0.663169	1.49586	0.675981	NA	NA	phospholipase A2-beta	NA	NA
C9	BART1_0-p03385	20.7891	15.1221	22.0978	22.1325	22.5511	17.4623	25.927	24.4598	24.6761	16.796	29.8888	24.5448	24.1379	9.6885	27.7816	29.2683	NA	Bifunctional UDP-N-acetylglucosamine transferase and deubiquitinase	ER-based factor for assembly of V-ATPase	GO:0005525;GO:0090305;GO:0003677;GO:0070072;GO:0008270;GO:0019905;GO:0004518;GO:0036297;GO:0016021;GO:0016818;GO:0016740;	GTP binding;nucleic acid phosphodiester bond hydrolysis;DNA binding;vacuolar proton-transporting V-type ATPase complex assembly;zinc ion binding;syntaxin binding;nuclease activity;interstrand cross-link repair;integral component of membrane;hydrolase activity, acting on acid anhydrides, in phosphorus-containing anhydrides;transferase activity;
C9	BART1_0-p03389	0.25875	0.363223	0.325782	0.441113	0.570264	0.735373	0.588746	0.616843	0.394209	0.89108	0.570631	0.695546	0.386158	3.31703	0.336523	0.498485	Plant protein of unknown function (DUF827)	NA	WEB family protein, chloroplastic	NA	NA
C9	BART1_0-p03429	52.6764	31.7037	49.5164	41.3825	44.455	32.3168	56.9053	44.1053	56.2525	28.2882	62.4046	41.962	61.3687	26.1647	62.2165	40.8381	NA	Protein IQ-DOMAIN like	stress response protein	NA	NA
C2	BART1_0-p46198	0.233032	0	0.0787493	0.070091	0.251347	0.0836158	0.25047	0.124257	0.994247	0.442063	1.79326	0.721775	2.7748	0.249512	3.43609	1.10145	alpha/beta-Hydrolases superfamily protein	Isochorismate synthase / 2-succinyl-5-enolpyruvyl-6-hydroxy-3-cyclohexene-1-carboxylate synthase / 2-succinyl-6-hydroxy-2,4-cyclohexadiene-1-carboxylate synthase / O-succinylbenzoate synthase	Alpha/beta-hydrolase superfamily protein	GO:0016746;GO:0016021;GO:0070204;GO:0008909;GO:0070205;GO:0016787;	transferase activity, transferring acyl groups;integral component of membrane;2-succinyl-5-enolpyruvyl-6-hydroxy-3-cyclohexene-1-carboxylic-acid synthase activity;isochorismate synthase activity;2-succinyl-6-hydroxy-2,4-cyclohexadiene-1-carboxylate synthase activity;hydrolase activity;
C9	BART1_0-p03457	13.4984	18.2748	12.2461	14.732	17.077	29.8367	17.3421	20.1706	15.7615	27.119	15.2547	17.2349	15.6107	34.1266	12.5137	17.3477	NA	NA	glutamate receptor 1.3	NA	NA
C9	BART1_0-p03458	281.27	243.858	271.982	326.978	236.758	197.611	275.009	348.753	286.257	184.536	343.075	336.331	243.198	40.7932	318.943	291.144	Histone superfamily protein	NA	Histone H4	NA	NA
C9	BART1_0-p03473	16.4557	17.7363	14.7244	14.987	15.4357	14.7127	11.521	12.7364	16.3405	14.8817	12.2359	13.4217	18.5649	6.89139	18.2147	15.8109	Seven transmembrane MLO family protein	Barley mlo defense gene homolog6	MLO-like protein	GO:0009607;GO:0005516;GO:0016021;GO:0006952;	response to biotic stimulus;calmodulin binding;integral component of membrane;defense response;
C2	BART1_0-p12259	3.37141	4.04361	1.80515	2.46935	1.87577	3.46314	1.18197	1.8828	2.01481	3.61832	1.58746	2.619	8.31651	10.1097	8.02139	18.8462	alpha/beta-Hydrolases superfamily protein	Alpha/beta-Hydrolases superfamily protein	Alpha/beta-Hydrolases superfamily protein	GO:0016021;GO:0016787;	integral component of membrane;hydrolase activity;
C9	BART1_0-p03508	72.551	51.5233	83.7096	71.7076	84.2884	56.53	116.299	111.385	78.2315	45.2235	96.2951	82.3742	87.5069	16.0673	118.036	115.11	sterol methyltransferase 2	Methyltransferase	Methyltransferase	GO:0000904;GO:0010051;GO:0090376;GO:0060560;GO:0008168;GO:0005794;GO:0005783;GO:0006694;GO:1901617;GO:0016021;GO:0005829;GO:0032876;GO:0016125;GO:0016049;GO:0032259;	cell morphogenesis involved in differentiation;xylem and phloem pattern formation;seed trichome differentiation;developmental growth involved in morphogenesis;methyltransferase activity;Golgi apparatus;endoplasmic reticulum;steroid biosynthetic process;organic hydroxy compound biosynthetic process;integral component of membrane;cytosol;negative regulation of DNA endoreduplication;sterol metabolic…
C4	BART1_0-p02219	357.435	289.844	382.052	365.197	358.238	277.83	412.678	374.117	399.149	258.95	427.541	338.599	327.02	109.095	402.629	330.734	gamma subunit of Mt ATP synthase	ATP synthase subunit gamma mitochondrial	ATP synthase gamma chain	GO:0031071;GO:0030170;GO:0008270;GO:0005794;GO:0006754;GO:0005730;GO:0006534;GO:0046933;GO:0005753;GO:0045261;GO:0009507;GO:0005618;GO:0016021;GO:0015985;GO:0016787;	cysteine desulfurase activity;pyridoxal phosphate binding;zinc ion binding;Golgi apparatus;ATP biosynthetic process;nucleolus;cysteine metabolic process;proton-transporting ATP synthase activity, rotational mechanism;mitochondrial proton-transporting ATP synthase complex;proton-transporting ATP synthase complex, catalytic core F(1);chloroplast;cell wall;integral component of membrane;energy coupl…
C2	BART1_0-p52580	3.83668	2.8618	2.93157	2.86441	2.7235	2.35072	2.63827	3.21828	6.8844	4.45132	9.2094	5.83496	16.3646	2.7608	12.3992	21.4941	alpha/beta-Hydrolases superfamily protein	Arylacetamide deacetylase	alpha/beta-Hydrolases superfamily protein	GO:0016579;GO:0140096;GO:0016021;GO:0016787;GO:0006511;	protein deubiquitination;catalytic activity, acting on a protein;integral component of membrane;hydrolase activity;ubiquitin-dependent protein catabolic process;
C9	BART1_0-p03523	3.81511	2.58352	2.96845	2.59633	4.85752	3.15309	3.80648	3.64898	4.15341	1.96538	3.88636	2.68122	3.31094	0.600854	2.90259	2.13999	Rhodanese/Cell cycle control phosphatase superfamily protein	Dual specificity phosphatase	Dual specificity phosphatase Cdc25	GO:0140096;GO:0008794;GO:0006468;GO:0007623;GO:0005982;GO:0007049;GO:0051301;GO:0005634;GO:0009507;GO:0005515;GO:0046685;GO:0046872;GO:0005739;GO:0016791;GO:0016021;GO:0055114;GO:0016311;	catalytic activity, acting on a protein;arsenate reductase (glutaredoxin) activity;protein phosphorylation;circadian rhythm;starch metabolic process;cell cycle;cell division;nucleus;chloroplast;protein binding;response to arsenic-containing substance;metal ion binding;mitochondrion;phosphatase activity;integral component of membrane;oxidation-reduction process;dephosphorylation;
C9	BART1_0-p03534	17.1653	26.8755	17.1511	22.2603	25.5981	34.4744	20.7289	21.8409	28.1177	48.0609	23.0248	30.7609	25.317	54.7075	20.9293	29.6329	NA	NA	Pleckstrin homology (PH) domain-containing protein	NA	NA
C4	BART1_0-p20734	58.1921	36.6843	43.3196	38.2032	73.0385	53.7487	69.0374	56.5526	40.9034	32.5737	44.6054	35.2533	27.8696	11.9198	22.8192	19.3641	NA	Atypical heterotrimeric G protein gamma subunit	Guanine nucleotide-binding protein subunit gamma 3	GO:0045095;GO:0009737;GO:0030317;GO:0007186;GO:0016021;GO:0008544;GO:0005886;GO:0002244;	keratin filament;response to abscisic acid;flagellated sperm motility;G protein-coupled receptor signaling pathway;integral component of membrane;epidermis development;plasma membrane;hematopoietic progenitor cell differentiation;
C4	BART1_0-p31675	7.4217	4.8125	6.53632	5.21957	17.9508	12.706	16.5622	14.1603	9.51678	7.08423	10.6614	6.9292	8.38013	2.56415	7.34304	7.60777	basic helix-loop-helix (bHLH) DNA-binding superfamily protein	Basic helix-loop-helix transcription factor	Basic helix-loop-helix transcription factor	GO:0005634;GO:0003677;GO:0003700;GO:0016021;GO:0006355;GO:0046983;	nucleus;DNA binding;DNA-binding transcription factor activity;integral component of membrane;regulation of transcription, DNA-templated;protein dimerization activity;
C6	BART1_0-p03581	5.73056	1.70072	9.33921	1.46593	11.283	2.46259	35.1934	6.08208	5.9654	2.26731	19.962	11.0679	9.55988	4.24722	10.7652	13.4526	Haloacid dehalogenase-like hydrolase (HAD) superfamily protein	Trehalose 6-phosphate phosphatase	Trehalose 6-phosphate phosphatase	GO:0004805;GO:0016021;GO:0005992;GO:0016311;	trehalose-phosphatase activity;integral component of membrane;trehalose biosynthetic process;dephosphorylation;
C9	BART1_0-p03600	58.906	67.2312	43.5693	49.4063	59.2659	75.6663	45.3876	50.1231	40.0808	64.6271	40.8907	48.7103	29.4062	82.949	23.6146	27.285	NA	NA	NA	NA	NA
C9	BART1_0-p03646	6.88741	11.7254	4.77968	6.03224	5.25444	8.14163	3.30136	4.28296	2.50313	6.40142	1.81967	2.73002	6.69585	14.4952	4.49266	7.09931	RING/U-box superfamily protein	E3 ubiquitin-protein ligase	RING/U-box superfamily protein	GO:0061630;GO:0016746;GO:0031625;GO:0016021;GO:0016310;GO:0016301;GO:0016874;GO:0016567;GO:0006511;	ubiquitin protein ligase activity;transferase activity, transferring acyl groups;ubiquitin protein ligase binding;integral component of membrane;phosphorylation;kinase activity;ligase activity;protein ubiquitination;ubiquitin-dependent protein catabolic process;
C2	BART1_0-p59003	1.60658	0.143867	0.61722	0.41465	0.153332	0.154115	0.379147	0.120646	1.13296	1.02173	1.73671	1.32356	3.8612	0.536154	7.70069	14.0679	carboxyesterase 5	NA	Alpha/beta-Hydrolases superfamily protein, putative	GO:0006888;GO:0016021;GO:0006886;GO:0033987;GO:0030127;GO:0016787;	endoplasmic reticulum to Golgi vesicle-mediated transport;integral component of membrane;intracellular protein transport;2-hydroxyisoflavanone dehydratase activity;COPII vesicle coat;hydrolase activity;
C9	BART1_0-p03664	9.54719	14.8029	8.26999	10.2092	15.4473	19.0569	10.7808	12.7711	15.6225	25.6434	14.1013	18.0214	10.8944	32.4802	11.3576	11.0725	Histone H3 K4-specific methyltransferase SET7/9 family protein	MORN repeat-containing protein 1	Phosphatidylinositol-4-phosphate 5-kinase 5-like protein	GO:0048316;GO:0008168;GO:0046488;GO:0008233;GO:0005840;GO:0005886;GO:0006412;GO:0003735;GO:0051980;GO:0006508;GO:0016021;GO:0033214;GO:0010039;GO:0016310;GO:0016773;GO:0016301;GO:0032259;GO:0030258;	seed development;methyltransferase activity;phosphatidylinositol metabolic process;peptidase activity;ribosome;plasma membrane;translation;structural constituent of ribosome;iron-nicotianamine transmembrane transporter activity;proteolysis;integral component of membrane;siderophore-dependent iron import into cell;response to iron ion;phosphorylation;phosphotransferase activity, alcohol group as a…
C4	BART1_0-p36687	18.7327	10.1771	18.1394	15.9685	37.5573	17.365	56.0073	38.9471	38.8677	25.4001	48.724	37.9141	31.2147	11.6071	33.1069	19.2201	LJRHL1-like 1	Basic helix-loop-helix transcription factor	Basic helix-loop-helix transcription factor	GO:0005634;GO:0003677;GO:0048235;GO:0048767;GO:0046983;GO:0001228;GO:0045944;	nucleus;DNA binding;pollen sperm cell differentiation;root hair elongation;protein dimerization activity;DNA-binding transcription activator activity, RNA polymerase II-specific;positive regulation of transcription by RNA polymerase II;
C9	BART1_0-p03682	0.886464	1.82889	0.477897	2.46653	0.868287	2.42132	1.19813	1.9265	0.388599	2.56666	0.469006	1.1835	0.654474	7.14378	0.418113	1.17094	Prolyl oligopeptidase family protein	NA	NA	NA	NA
C2	BART1_0-p56014	12.8925	5.64056	8.07503	12.0009	16.1331	17.8097	30.4321	33.2304	24.1401	17.1243	36.4601	38.7046	52.0587	12.7983	88.0423	78.9974	Glycosyl hydrolases family 31 protein	High pI alpha-glucosidase	Alpha-glucosidase	GO:0005975;GO:0048046;GO:0016021;GO:0030246;GO:0009505;GO:0004553;GO:0005773;GO:0044237;	carbohydrate metabolic process;apoplast;integral component of membrane;carbohydrate binding;plant-type cell wall;hydrolase activity, hydrolyzing O-glycosyl compounds;vacuole;cellular metabolic process;
C9	BART1_0-p03693	73.319	134.004	68.6016	105.872	93.0356	166.857	77.6369	104.385	78.9308	171.017	66.0654	126.607	69.0727	190.719	60.3396	77.9541	alpha/beta-Hydrolases superfamily protein	NA	Protein usf	GO:0009507;GO:0010043;GO:0016747;GO:0016021;GO:0005829;GO:0016787;	chloroplast;response to zinc ion;transferase activity, transferring acyl groups other than amino-acyl groups;integral component of membrane;cytosol;hydrolase activity;
C9	BART1_0-p03716	30.9536	40.625	31.2523	33.0632	44.9984	50.0177	36.8689	37.1808	47.3178	73.5907	37.1634	43.6523	38.4506	127.799	34.2578	35.4948	ARABIDILLO-1	Armadillo/beta-catenin repeat family protein, putative, expressed	Protein ARABIDILLO 1	GO:0005634;GO:0016021;GO:0008134;GO:0016874;GO:0048527;	nucleus;integral component of membrane;transcription factor binding;ligase activity;lateral root development;
C2	BART1_0-p01441	2.32768	1.66549	1.43671	1.78129	3.48462	2.82148	3.21597	2.64444	4.57405	2.72063	3.35099	2.64682	5.13168	0.831929	5.78482	6.84771	Glycosyl hydrolase family 38 protein	Alpha-mannosidase	Alpha-mannosidase	GO:0006517;GO:0004559;GO:0046872;GO:0098588;GO:0006013;GO:0016021;GO:0030246;GO:0005773;GO:0044446;GO:0098805;	protein deglycosylation;alpha-mannosidase activity;metal ion binding;bounding membrane of organelle;mannose metabolic process;integral component of membrane;carbohydrate binding;vacuole;intracellular organelle part;whole membrane;
C9	BART1_0-p03748	8.68736	20.1653	13.8942	25.1132	20.9164	23.787	17.8558	20.206	15.239	22.4999	8.84932	13.6881	17.6663	24.9054	15.3592	22.9136	NA	NA	NA	NA	NA
C2	BART1_0-p46412	9.69759	9.71844	11.0587	10.3301	14.3387	12.3695	15.0886	14.0541	15.0287	11.0632	12.5567	11.6058	14.3728	6.64589	14.1711	33.6307	Sucrase/ferredoxin-like family protein	Altered inheritance of mitochondria protein 32	Altered inheritance of mitochondria protein 32	GO:0016021;GO:0005829;	integral component of membrane;cytosol;
C9	BART1_0-p03828	1.82177	7.98776	2.63992	3.8954	3.68947	7.87897	2.64141	4.8481	2.40488	9.02392	2.20894	5.9642	5.28226	33.729	2.83954	3.74763	NA	NA	NA	NA	NA
C9	BART1_0-p03837	7.26882	8.98232	6.04028	7.00195	8.66599	9.72144	6.75196	5.70751	7.69293	15.9868	7.2716	8.68474	6.71447	49.3756	4.58196	6.12936	NA	Atherin	cytochrome C oxidase subunit	GO:0006091;GO:0015002;GO:0015078;GO:0009055;GO:1902600;GO:0044432;GO:0022900;GO:0031090;GO:0005740;GO:0006488;GO:0020037;GO:0006506;GO:0003865;GO:0005516;GO:0005507;GO:0042175;GO:0016021;GO:0055114;GO:0016740;GO:0016676;GO:0070469;GO:0016874;	generation of precursor metabolites and energy;heme-copper terminal oxidase activity;proton transmembrane transporter activity;electron transfer activity;proton transmembrane transport;endoplasmic reticulum part;electron transport chain;organelle membrane;mitochondrial envelope;dolichol-linked oligosaccharide biosynthetic process;heme binding;GPI anchor biosynthetic process;3-oxo-5-alpha-steroid …
C4	BART1_0-p21551	13.0442	9.60252	13.8378	12.7642	12.185	7.71123	13.7428	11.5936	10.0149	6.32616	9.61755	7.70888	8.68853	2.91394	9.93246	5.5486	alpha/beta-Hydrolases superfamily protein	caffeoylshikimate esterase	Alpha/beta-Hydrolases superfamily protein	GO:0071949;GO:0016705;GO:0015031;GO:0005840;GO:0020037;GO:0006412;GO:0003885;GO:0003676;GO:0009507;GO:0047372;GO:0003735;GO:0003846;GO:0005506;GO:0016020;GO:0055114;GO:0016787;	FAD binding;oxidoreductase activity, acting on paired donors, with incorporation or reduction of molecular oxygen;protein transport;ribosome;heme binding;translation;D-arabinono-1,4-lactone oxidase activity;nucleic acid binding;chloroplast;acylglycerol lipase activity;structural constituent of ribosome;2-acylglycerol O-acyltransferase activity;iron ion binding;membrane;oxidation-reduction process…
C9	BART1_0-p03883	27.2209	23.0758	29.8269	27.4774	28.1977	20.7899	32.0202	27.8934	31.2455	18.6026	30.4814	26.0572	35.1009	12.5095	39.6275	30.7832	RNA-binding protein-defense related 1	RNA-binding protein BRN1	RNA binding protein	GO:0016788;GO:0005634;GO:0003723;GO:0005737;GO:0016021;GO:1990904;	hydrolase activity, acting on ester bonds;nucleus;RNA binding;cytoplasm;integral component of membrane;ribonucleoprotein complex;
C4	BART1_0-p46016	11.6932	9.67724	11.8419	10.163	21.0717	15.8164	18.2869	15.6761	18.0466	14.3111	16.188	13.9571	11.8505	5.44359	11.5958	7.55853	calmodulin-domain protein kinase 5	Calcium dependent protein kinase	Calcium-dependent protein kinase	GO:0018209;GO:1901002;GO:0004672;GO:0043531;GO:0006468;GO:1901700;GO:0005886;GO:0009755;GO:0001101;GO:0005634;GO:0005524;GO:0009409;GO:0005516;GO:0005737;GO:0005509;GO:0071396;GO:0010035;GO:0035556;	peptidyl-serine modification;positive regulation of response to salt stress;protein kinase activity;ADP binding;protein phosphorylation;response to oxygen-containing compound;plasma membrane;hormone-mediated signaling pathway;response to acid chemical;nucleus;ATP binding;response to cold;calmodulin binding;cytoplasm;calcium ion binding;cellular response to lipid;response to inorganic substance;in…
C9	BART1_0-p03900	16.9111	16.9124	19.2624	17.6803	23.7172	19.7024	24.1974	21.9352	21.9658	14.8036	21.8117	19.5895	15.6319	3.30253	18.9736	15.2287	Calcium-dependent phospholipid-binding Copine family protein	NA	Copine-1	NA	NA
C4	BART1_0-p13318	36.5424	29.0173	31.6001	35.92	32.4468	22.199	45.7474	40.9901	25.9543	10.2321	27.6199	24.7219	12.6996	8.31503	16.0427	9.34028	calcium-binding EF hand family protein	Calcium-binding EF hand family protein	Calcium uptake protein 1	GO:0005524;GO:0051562;GO:0005509;GO:0005739;GO:0016021;GO:0004672;GO:0055114;GO:0006468;GO:0006851;GO:0004753;	ATP binding;negative regulation of mitochondrial calcium ion concentration;calcium ion binding;mitochondrion;integral component of membrane;protein kinase activity;oxidation-reduction process;protein phosphorylation;mitochondrial calcium ion transmembrane transport;saccharopine dehydrogenase activity;
C4	BART1_0-p45265	20.7072	19.764	26.6218	24.3067	32.5842	30.0089	34.7926	33.6552	37.539	27.4786	34.4965	31.6733	30.9064	13.2942	34.6931	25.2394	LETM1-like protein	Caltractin	NA	GO:0005524;GO:0016757;GO:0043022;GO:0005509;GO:0005739;GO:0016021;GO:0004672;GO:0006468;GO:0006004;	ATP binding;transferase activity, transferring glycosyl groups;ribosome binding;calcium ion binding;mitochondrion;integral component of membrane;protein kinase activity;protein phosphorylation;fucose metabolic process;
C4	BART1_0-p26715	57.8028	35.7675	169.774	105.706	71.7543	30.5027	190.294	100.808	156.877	46.1287	276.612	161.892	69.9519	19.5024	222.096	78.5527	pfkB-like carbohydrate kinase family protein	Carbohydrate kinase PfkB	Carbohydrate kinase-like	GO:0006281;GO:0009150;GO:0006164;GO:0006260;GO:0009179;GO:0016052;GO:0017144;GO:0016310;GO:0016772;GO:0016773;GO:0034645;GO:0006091;GO:0009260;GO:0006310;GO:0044267;GO:0009168;GO:0005840;GO:0044446;GO:0006412;GO:0005634;GO:0003677;GO:0003735;GO:0046034;GO:0043043;GO:0016021;GO:0010467;GO:0015935;GO:0016301;GO:0006090;	DNA repair;purine ribonucleotide metabolic process;purine nucleotide biosynthetic process;DNA replication;purine ribonucleoside diphosphate metabolic process;carbohydrate catabolic process;drug metabolic process;phosphorylation;transferase activity, transferring phosphorus-containing groups;phosphotransferase activity, alcohol group as acceptor;cellular macromolecule biosynthetic process;generati…
C1	BART1_0-p36902	0.104739	0.0976993	0.111295	0.0687597	0.503473	0.017748	2.07641	0.156904	3.34599	0.730853	11.4548	8.50805	2.42669	1.50187	4.38532	3.12947	cytochrome P450, family 707, subfamily A, polypeptide 4	Abscisic acid 8'-hydroxylase 2 (Fragment)	Cytochrome P450 family ABA 8'-hydroxylase	GO:0043290;GO:0016107;GO:0046164;GO:0016705;GO:0005506;GO:0016021;GO:0009687;GO:0055114;GO:0004497;GO:0016125;GO:0072329;GO:0020037;	apocarotenoid catabolic process;sesquiterpenoid catabolic process;alcohol catabolic process;oxidoreductase activity, acting on paired donors, with incorporation or reduction of molecular oxygen;iron ion binding;integral component of membrane;abscisic acid metabolic process;oxidation-reduction process;monooxygenase activity;sterol metabolic process;monocarboxylic acid catabolic process;heme bindin…
C9	BART1_0-p03949	22.3853	32.8768	21.754	24.5989	22.4896	32.8419	18.7778	21.8591	27.6765	47.2328	28.3013	35.6642	31.1393	75.7027	25.5523	43.5023	NA	NA	NA	NA	NA
C6	BART1_0-p03953	1.6611	1.73465	2.44213	1.95072	4.30111	2.36372	6.91176	1.73485	3.11558	2.3282	4.74677	3.20646	2.22187	2.63788	2.81705	2.90255	Protein phosphatase 2C family protein	Serine/threonine protein phosphatase	Phosphatase 2C family protein	GO:0045926;GO:0006470;GO:1904526;GO:0000226;GO:0005886;GO:0009414;GO:0006313;GO:0004722;GO:0003677;GO:0005515;GO:0004803;GO:0046872;GO:0009819;GO:0016021;GO:0016310;GO:0016301;	negative regulation of growth;protein dephosphorylation;regulation of microtubule binding;microtubule cytoskeleton organization;plasma membrane;response to water deprivation;transposition, DNA-mediated;protein serine/threonine phosphatase activity;DNA binding;protein binding;transposase activity;metal ion binding;drought recovery;integral component of membrane;phosphorylation;kinase activity;
C4	BART1_0-p43276	32.4034	22.6636	36.4207	33.3989	33.4438	26.2916	36.7297	36.0158	31.4206	17.7918	39.8082	26.6252	28.5277	2.32933	37.48	20.851	Haloacid dehalogenase-like hydrolase (HAD) superfamily protein	Carboxy-terminal domain RNA polymerase II polypeptide A small phosphatase	CTD small phosphatase-like protein	GO:0140096;GO:0019915;GO:1903740;GO:0030150;GO:0016705;GO:0006464;GO:0071072;GO:0006357;GO:0005811;GO:0031418;GO:0005744;GO:0006998;GO:0046872;GO:0071595;GO:0016791;GO:0016021;GO:0055114;GO:0016311;GO:0016740;	catalytic activity, acting on a protein;lipid storage;positive regulation of phosphatidate phosphatase activity;protein import into mitochondrial matrix;oxidoreductase activity, acting on paired donors, with incorporation or reduction of molecular oxygen;cellular protein modification process;negative regulation of phospholipid biosynthetic process;regulation of transcription by RNA polymerase II;…
C9	BART1_0-p03958	19.5649	14.0587	21.9702	14.18	34.335	20.9356	31.3968	22.9033	32.424	20.5555	30.4633	19.6767	23.2383	10.1651	29.8526	21.9453	multifunctional protein 2	Glyoxysomal fatty acid beta-oxidation multifunctional protein MFP-a	NA	GO:0018812;GO:0008270;GO:0009695;GO:0008692;GO:0016508;GO:0004165;GO:0004300;GO:0005730;GO:0006631;GO:0042579;GO:0008017;GO:0005777;GO:0009507;GO:0009506;GO:0003857;GO:0009908;GO:0044242;GO:0005618;GO:0016021;GO:0003729;GO:0055114;GO:0072329;GO:0030258;	3-hydroxyacyl-CoA dehydratase activity;zinc ion binding;jasmonic acid biosynthetic process;3-hydroxybutyryl-CoA epimerase activity;long-chain-enoyl-CoA hydratase activity;dodecenoyl-CoA delta-isomerase activity;enoyl-CoA hydratase activity;nucleolus;fatty acid metabolic process;microbody;microtubule binding;peroxisome;chloroplast;plasmodesma;3-hydroxyacyl-CoA dehydrogenase activity;flower develop…
C9	BART1_0-p04012	301.794	248.91	335.322	316.552	305.82	262.017	364.236	354.769	375.635	245.115	369.724	323.845	332.357	134.563	372.52	274.641	metallopeptidase M24 family protein	Methionine aminopeptiase	Methionine aminopeptidase 2	GO:0015995;GO:0046408;GO:0007275;GO:0006470;GO:0004177;GO:0006364;GO:0005730;GO:0044843;GO:0009734;GO:0003676;GO:0051302;GO:0004721;GO:0001558;GO:0005737;GO:0046872;GO:0006508;GO:0016021;	chlorophyll biosynthetic process;chlorophyll synthetase activity;multicellular organism development;protein dephosphorylation;aminopeptidase activity;rRNA processing;nucleolus;cell cycle G1/S phase transition;auxin-activated signaling pathway;nucleic acid binding;regulation of cell division;phosphoprotein phosphatase activity;regulation of cell growth;cytoplasm;metal ion binding;proteolysis;integ…
C9	BART1_0-p04070	2.63688	15.272	3.94779	27.1169	2.24553	14.7007	3.29174	23.0499	1.47923	17.2753	1.32908	19.2082	6.1134	308.652	7.90996	52.7945	NA	NA	NA	GO:0090502;GO:0008270;GO:0006081;GO:0009941;GO:0006431;GO:0006355;GO:0009414;GO:0004029;GO:0006825;GO:0004523;GO:0003677;GO:0005634;GO:0005524;GO:0005758;GO:0003700;GO:0009737;GO:0004825;GO:0016021;GO:0055114;GO:0016531;GO:0033721;	RNA phosphodiester bond hydrolysis, endonucleolytic;zinc ion binding;cellular aldehyde metabolic process;chloroplast envelope;methionyl-tRNA aminoacylation;regulation of transcription, DNA-templated;response to water deprivation;aldehyde dehydrogenase (NAD) activity;copper ion transport;RNA-DNA hybrid ribonuclease activity;DNA binding;nucleus;ATP binding;mitochondrial intermembrane space;DNA-bind…
C9	BART1_0-p04071	1.84745	15.0734	5.5469	34.2792	1.7858	11.2875	3.17218	21.4532	1.05163	12.6872	2.53238	11.9294	11.0654	57.7379	13.7621	31.7116	NA	NA	NA	NA	NA
C9	BART1_0-p04085	8.25582	16.078	7.34401	11.4548	10.974	18.1055	8.26292	11.3708	9.02738	20.0233	7.34891	15.2843	8.16748	45.1779	6.82115	10.3575	transducin family protein / WD-40 repeat family protein	Transducin family protein / WD-40 repeat family protein	Transducin/WD-like repeat-protein	GO:0043161;GO:0140096;GO:0055085;GO:0022857;GO:0016021;GO:0008233;GO:0080008;GO:0016787;	proteasome-mediated ubiquitin-dependent protein catabolic process;catalytic activity, acting on a protein;transmembrane transport;transmembrane transporter activity;integral component of membrane;peptidase activity;Cul4-RING E3 ubiquitin ligase complex;hydrolase activity;
C1	BART1_0-p21874	0.0624705	0.0940445	0.290417	0.112654	2.369	1.48269	2.49358	0.629138	2.21392	1.77426	2.67129	1.60976	0.269576	0.061628	0.61277	0.233913	Pyridoxal phosphate (PLP)-dependent transferases superfamily protein	Alliin lyase	Tryptophan aminotransferase	GO:0005744;GO:0016846;GO:0030150;GO:0008483;GO:0016021;GO:0016310;GO:0016301;	TIM23 mitochondrial import inner membrane translocase complex;carbon-sulfur lyase activity;protein import into mitochondrial matrix;transaminase activity;integral component of membrane;phosphorylation;kinase activity;
C9	BART1_0-p04119	9.79323	15.9593	9.63452	12.7536	12.0747	16.2507	10.4328	11.837	11.0237	19.6939	8.85856	13.5034	9.49015	23.3623	8.22132	9.58934	NA	NA	Plant stearoyl-acyl-carrier-protein desaturase family protein	NA	NA
C9	BART1_0-p04150	10.9007	19.7474	12.5446	21.9711	6.12269	9.45649	6.97777	12.165	3.68186	5.88308	6.07721	11.332	15.0495	83.9392	19.7995	46.5356	alpha/beta-Hydrolases superfamily protein	Dienelactone hydrolase	Endo-1,3	GO:0005634;GO:0009651;GO:0048046;GO:0016021;GO:0005829;GO:0005886;GO:0016787;	nucleus;response to salt stress;apoplast;integral component of membrane;cytosol;plasma membrane;hydrolase activity;
C9	BART1_0-p04160	4.68116	4.03111	3.70804	4.18605	3.68705	3.98798	2.3331	3.02818	2.31652	3.09848	2.047	2.59238	3.6731	13.0419	3.72548	6.02924	alpha/beta-Hydrolases superfamily protein	Alpha/beta-Hydrolases superfamily protein	NA	GO:0061783;GO:0008152;GO:0016021;GO:0016787;	peptidoglycan muralytic activity;metabolic process;integral component of membrane;hydrolase activity;
C9	BART1_0-p04167	46.553	65.5742	45.5435	53.1045	55.1225	70.5949	49.6237	52.7015	53.5327	89.4762	44.2871	58.8486	50.5486	102.436	48.8635	52.7678	ARM repeat protein interacting with ABF2	ARM REPEAT PROTEIN INTERACTING WITH ABF2	ARM REPEAT PROTEIN INTERACTING WITH ABF2	GO:0005634;GO:0010187;GO:0009737;GO:0009651;GO:0070013;GO:0008285;GO:0016021;GO:0032993;GO:0044446;GO:0005886;GO:2000104;GO:0016787;	nucleus;negative regulation of seed germination;response to abscisic acid;response to salt stress;intracellular organelle lumen;negative regulation of cell population proliferation;integral component of membrane;protein-DNA complex;intracellular organelle part;plasma membrane;negative regulation of DNA-dependent DNA replication;hydrolase activity;
C9	BART1_0-p04239	59.2653	49.4355	59.6467	52.5154	85.0142	63.4378	75.9596	65.1604	106.584	72.4349	97.4243	76.3591	97.2947	30.5383	119.096	74.679	microtubule-associated proteins 65-1	65-kDa microtubule-associated protein 5	Microtubule associated family protein	GO:0016887;GO:0102721;GO:0009574;GO:0000911;GO:0008168;GO:0046933;GO:0005524;GO:0004857;GO:0048268;GO:0000280;GO:0055028;GO:0070469;GO:0015985;GO:0003680;GO:0000226;GO:0006754;GO:0052093;GO:0005545;GO:0042545;GO:0009624;GO:0008017;GO:0009524;GO:0009916;GO:0000275;GO:0051258;GO:0043086;GO:0046872;GO:0097435;GO:0016021;GO:0055114;GO:0030276;GO:0030136;GO:0030599;GO:0032259;	ATPase activity;ubiquinol:oxygen oxidoreductase activity;preprophase band;cytokinesis by cell plate formation;methyltransferase activity;proton-transporting ATP synthase activity, rotational mechanism;ATP binding;enzyme inhibitor activity;clathrin coat assembly;nuclear division;cortical microtubule;respirasome;energy coupled proton transport, down electrochemical gradient;AT DNA binding;microtubu…
C9	BART1_0-p04255	18.6656	24.738	18.2795	21.2765	22.4566	25.9817	20.5726	20.7615	24.9217	34.2938	20.0364	25.8329	21.6509	64.6328	20.4604	22.9915	FAD/NAD(P)-binding oxidoreductase family protein	BZIP transcription factor	D-amino acid dehydrogenase	GO:0042538;GO:0016705;GO:0006260;GO:0008146;GO:0005789;GO:0005524;GO:0009507;GO:0003689;GO:0003700;GO:0016491;GO:0005506;GO:0004519;GO:0034620;GO:0071949;GO:0090305;GO:0007165;GO:0006355;GO:0005663;GO:0020037;GO:0003676;GO:0006308;GO:0003677;GO:0005634;GO:1903508;GO:0010628;GO:0016021;GO:0015979;GO:0055114;GO:0034976;	hyperosmotic salinity response;oxidoreductase activity, acting on paired donors, with incorporation or reduction of molecular oxygen;DNA replication;sulfotransferase activity;endoplasmic reticulum membrane;ATP binding;chloroplast;DNA clamp loader activity;DNA-binding transcription factor activity;oxidoreductase activity;iron ion binding;endonuclease activity;cellular response to unfolded protein;…
C5	BART1_0-p04261	2.9753	2.41951	3.48177	2.61211	4.56802	3.43295	4.82757	4.04772	26.6721	18.7287	22.2238	20.2814	30.2465	12.4275	29.7969	17.3946	Protein kinase superfamily protein	Pkinase domain-containing protein	NA	GO:0005524;GO:0004888;GO:0016021;GO:0004672;GO:0007178;GO:0006468;GO:0005886;	ATP binding;transmembrane signaling receptor activity;integral component of membrane;protein kinase activity;transmembrane receptor protein serine/threonine kinase signaling pathway;protein phosphorylation;plasma membrane;
C4	BART1_0-p05275	9.33314	9.72791	17.8263	17.8458	22.2316	21.0704	26.3041	37.9971	4.90082	2.56002	5.19993	6.69693	11.3571	0.510825	12.4993	12.0708	NA	Casein kinase substrate	28 kDa heat-and acid-stable phosphoprotein, putative	GO:0005634;GO:0009507;GO:0016758;GO:0016021;GO:0005829;GO:1903866;GO:0010027;GO:0016310;GO:0090391;GO:0016301;	nucleus;chloroplast;transferase activity, transferring hexosyl groups;integral component of membrane;cytosol;palisade mesophyll development;thylakoid membrane organization;phosphorylation;granum assembly;kinase activity;
C9	BART1_0-p04286	17.9322	22.7003	15.3794	18.4066	23.0926	29.7416	19.258	19.2631	21.6684	33.8295	19.4759	23.678	19.7606	66.3365	15.6127	20.2194	Protein of unknown function (DUF179)	DUF179 domain-containing protein (Fragment)	UPF0301 protein	GO:0009507;	chloroplast;
C9	BART1_0-p04300	230.617	358.158	191.132	242.946	249.256	394.778	200.257	230.51	228.947	422.484	189.509	270.838	187.251	424.302	148.757	211.438	alfin-like 5	Nucleic acid binding protein	PHD finger alfin-like protein	GO:0005634;GO:0003677;GO:0009651;GO:0042393;GO:0046872;GO:0003714;GO:0016021;GO:0006355;GO:0006325;GO:1903507;GO:0009414;	nucleus;DNA binding;response to salt stress;histone binding;metal ion binding;transcription corepressor activity;integral component of membrane;regulation of transcription, DNA-templated;chromatin organization;negative regulation of nucleic acid-templated transcription;response to water deprivation;
C9	BART1_0-p04376	1.92248	3.32871	2.28208	2.87039	3.08793	4.93857	2.45394	2.44482	3.25135	5.14039	2.25707	3.63153	2.61288	6.44634	1.87285	2.90095	beta galactosidase 9	NA	NA	NA	NA
C9	BART1_0-p04383	29.4765	40.9335	26.2401	30.7955	32.0918	38.8694	26.6709	30.5714	32.7269	58.123	32.6053	36.72	29.5366	120.986	28.0576	34.0589	Octicosapeptide/Phox/Bem1p family protein	One cut domain family member 2-like	Octicosapeptide/phox/Bem1p domain kinase superfamily protein	GO:0016614;GO:0004672;GO:0006468;GO:0005730;GO:0003676;GO:0005524;GO:0006833;GO:0003723;GO:0005737;GO:0050660;GO:0016021;GO:0055114;GO:0071456;GO:0030246;	oxidoreductase activity, acting on CH-OH group of donors;protein kinase activity;protein phosphorylation;nucleolus;nucleic acid binding;ATP binding;water transport;RNA binding;cytoplasm;flavin adenine dinucleotide binding;integral component of membrane;oxidation-reduction process;cellular response to hypoxia;carbohydrate binding;
C2	BART1_0-p47100	1.47812	0.534316	0.807354	0.682705	1.3055	0.902693	1.0139	1.13952	1.71492	0.528681	2.09541	1.19545	2.46841	0.30037	2.304	3.98906	Tyrosine transaminase family protein	Tyrosine aminotransferase	Aminotransferase-related family protein	GO:0030170;GO:0048830;GO:0009683;GO:0008483;GO:0016020;GO:0009611;GO:0006520;GO:0009753;GO:0009058;GO:0001560;GO:0019757;GO:0080108;	pyridoxal phosphate binding;adventitious root development;indoleacetic acid metabolic process;transaminase activity;membrane;response to wounding;cellular amino acid metabolic process;response to jasmonic acid;biosynthetic process;regulation of cell growth by extracellular stimulus;glycosinolate metabolic process;S-alkylthiohydroximate lyase activity;
C2	BART1_0-p26304	0.0873903	0.416205	0.155806	0.318845	0.0643455	0.229239	0.0500595	0.100001	0.009645	0.0224328	0.05506	0.153169	0.232092	1.5104	0.101922	4.55344	ankyrin repeat family protein	Heat shock protein STI	Ankyrin repeat family protein	GO:0016788;GO:0008270;GO:0002090;GO:0042803;GO:0015074;GO:0003676;GO:0004842;GO:0030318;GO:0048471;GO:0016021;GO:0031398;GO:0031410;GO:0016567;	hydrolase activity, acting on ester bonds;zinc ion binding;regulation of receptor internalization;protein homodimerization activity;DNA integration;nucleic acid binding;ubiquitin-protein transferase activity;melanocyte differentiation;perinuclear region of cytoplasm;integral component of membrane;positive regulation of protein ubiquitination;cytoplasmic vesicle;protein ubiquitination;
C3	BART1_0-p04402	27.4697	11.9647	24.153	21.6855	10.1625	7.26936	13.2005	11.0253	8.70418	6.79296	11.5376	7.421	12.2229	6.47448	11.2152	6.02554	NA	NA	NA	NA	NA
C2	BART1_0-p31046	27.6301	26.7057	28.1633	24.0141	34.6178	26.046	20.5411	14.5964	19.5818	21.2653	17.2976	18.9399	3.79813	14.8097	2.35471	0.793114	Integrase-type DNA-binding superfamily protein	AP2-EREBP-type transcription factor	AP2-like ethylene-responsive transcription factor	GO:0005634;GO:0003677;GO:0003700;GO:0032440;GO:0016021;GO:0006355;GO:0055114;	nucleus;DNA binding;DNA-binding transcription factor activity;2-alkenal reductase [NAD(P)] activity;integral component of membrane;regulation of transcription, DNA-templated;oxidation-reduction process;
C9	BART1_0-p04426	1.0971	2.58137	1.05922	0.888379	0.976144	2.88272	0.740728	1.96438	0.855944	3.89276	0.96067	1.26703	4.39039	27.7152	3.92178	12.9801	cyclic nucleotide-gated cation channel 4	Cyclic nucleotide-gated cation channel 4	NA	GO:0005216;GO:0005516;GO:0006812;GO:0034220;GO:0016021;GO:0008324;GO:0030552;GO:0016310;GO:0009626;GO:0030553;GO:0016301;GO:0005886;	ion channel activity;calmodulin binding;cation transport;ion transmembrane transport;integral component of membrane;cation transmembrane transporter activity;cAMP binding;phosphorylation;plant-type hypersensitive response;cGMP binding;kinase activity;plasma membrane;
C9	BART1_0-p04430	26.5433	34.809	20.8661	27.5541	32.0183	44.8781	28.621	27.5571	31.4524	50.4189	26.4535	37.1981	30.799	74.7093	26.111	36.2209	RING/U-box superfamily protein	NA	RING finger and transmembrane domain-containing protein 2	NA	NA
C9	BART1_0-p04435	0.409868	1.15303	0.464172	0.556812	0.531417	1.63725	0.479318	0.915713	0.472179	1.87628	0.431842	0.91507	2.58227	13.132	2.37655	6.28594	cyclic nucleotide-gated cation channel 4	Cyclic nucleotide-gated ion channel like	Cyclic nucleotide-gated channel	GO:0005216;GO:0005516;GO:0006812;GO:0034220;GO:0016021;GO:0008324;GO:0030552;GO:0016310;GO:0009626;GO:0030553;GO:0016301;GO:0005886;	ion channel activity;calmodulin binding;cation transport;ion transmembrane transport;integral component of membrane;cation transmembrane transporter activity;cAMP binding;phosphorylation;plant-type hypersensitive response;cGMP binding;kinase activity;plasma membrane;
C7	BART1_0-p04470	1.93693	4.44475	0.86587	2.00589	2.15143	5.46785	1.28386	2.16037	1.11263	3.43018	0.676991	1.78299	0.531948	1.65103	0.613626	0.805264	ATP-dependent RNA helicase, mitochondrial (SUV3)	NA	NA	NA	NA
C7	BART1_0-p04471	7.05404	20.9681	3.60982	10.616	6.56028	26.1123	5.16651	10.2144	4.60394	21.1836	3.6697	6.10608	2.50015	12.1708	1.61288	7.10807	NA	NA	NA	NA	NA
C4	BART1_0-p03957	7.01134	6.62079	9.40239	8.34953	15.6762	12.7694	24.8435	10.2364	3.1797	2.02698	10.1115	7.98774	2.50908	2.0567	6.08662	10.5125	Protein phosphatase 2C family protein	Catalytic/ protein phosphatase type 2C	Phosphatase 2C family protein	GO:0004722;GO:0045926;GO:0005515;GO:0046872;GO:0006470;GO:1904526;GO:0005886;GO:0009414;	protein serine/threonine phosphatase activity;negative regulation of growth;protein binding;metal ion binding;protein dephosphorylation;regulation of microtubule binding;plasma membrane;response to water deprivation;
C2	BART1_0-p31858	8.74386	2.01068	2.37958	2.18576	0.384035	0.346818	0.947166	0.837022	0.189133	0.255345	0.330249	0.257382	14.9724	1.89153	17.3028	89.4637	apyrase 2	Apyrase	Apyrase	GO:0005524;GO:0004842;GO:0015267;GO:0055085;GO:0007165;GO:0016021;GO:0005576;GO:0016787;GO:0016567;	ATP binding;ubiquitin-protein transferase activity;channel activity;transmembrane transport;signal transduction;integral component of membrane;extracellular region;hydrolase activity;protein ubiquitination;
C2	BART1_0-p40019	3.33679	6.90584	3.15315	5.093	4.53896	7.05843	3.29018	4.77845	5.37775	9.98399	4.17524	6.5521	79.4128	16.6526	65.6749	15.6693	Stabilizer of iron transporter SufD / Polynucleotidyl transferase	Eukaryotic translation initiation factor 2c, putative	Argonaute protein	GO:0008270;GO:0007143;GO:0009561;GO:0007140;GO:0006355;GO:0006413;GO:0005731;GO:0003676;GO:0045182;GO:0005737;GO:0055046;GO:0016021;GO:0031047;GO:0033169;	zinc ion binding;female meiotic nuclear division;megagametogenesis;male meiotic nuclear division;regulation of transcription, DNA-templated;translational initiation;nucleolus organizer region;nucleic acid binding;translation regulator activity;cytoplasm;microgametogenesis;integral component of membrane;gene silencing by RNA;histone H3-K9 demethylation;
C2	BART1_0-p26338	8.7864	7.86261	7.91753	8.53289	8.07373	7.70076	8.23283	8.99281	6.51298	4.43593	7.62718	6.76842	11.5266	3.59897	11.3134	19.3373	ARM repeat superfamily protein	Armadillo-like helical	ARM repeat superfamily protein	NA	NA
C9	BART1_0-p04524	2.16278	4.76013	2.49948	3.30782	2.48951	4.1621	2.03616	2.5222	1.47081	3.58746	1.28242	2.2464	1.04753	4.38917	0.757387	2.46299	NA	Seed globulin	NA	GO:0004867;GO:0010951;GO:0019863;GO:0045735;	serine-type endopeptidase inhibitor activity;negative regulation of endopeptidase activity;IgE binding;nutrient reservoir activity;
C9	BART1_0-p04534	332.096	523.501	258.026	321.555	415.306	630.181	308.613	303.747	372.406	970.599	286.346	421.404	353.618	3179.09	272.754	459.154	DCD (Development and Cell Death) domain protein	Cleavage and polyadenylation specificity factor subunit 4	DCD (Development and cell death) domain protein	GO:0006508;GO:0016021;GO:0006850;GO:0004222;GO:0005743;	proteolysis;integral component of membrane;mitochondrial pyruvate transmembrane transport;metalloendopeptidase activity;mitochondrial inner membrane;
C9	BART1_0-p04548	423.573	397.758	421.741	522.573	410.75	323.137	412.978	552.033	331.998	237.764	379.824	354.165	298.545	23.8379	396.648	303.195	Histone superfamily protein	NA	Histone H4	NA	NA
C9	BART1_0-p04551	4.30542	7.26533	4.38188	5.34463	7.33077	9.69716	5.31586	5.54684	8.06804	13.9934	4.96692	6.9591	7.21155	18.9785	5.27654	6.38216	histone deacetylase 5	Histone deacetylase	NA	GO:0090502;GO:0003676;GO:0046872;GO:0016021;GO:0140098;GO:0016787;	RNA phosphodiester bond hydrolysis, endonucleolytic;nucleic acid binding;metal ion binding;integral component of membrane;catalytic activity, acting on RNA;hydrolase activity;
C8	BART1_0-p04606	2.84302	7.92033	5.66636	4.51584	10.6802	11.3592	7.74609	6.95767	9.49196	16.1158	5.74995	9.16955	6.36076	13.7449	6.28079	5.11459	cysteine-rich RLK (RECEPTOR-like protein kinase) 8	NA	NA	NA	NA
C9	BART1_0-p04628	5.36113	8.71914	4.98538	6.56781	6.63257	10.5437	4.74425	5.84994	6.93788	11.9688	5.30904	7.50186	6.71996	18.3022	5.40408	7.91473	NA	NA	Peroxisomal membrane 22 kDa (Mpv17/PMP22) family protein	NA	NA
C9	BART1_0-p04633	14.2735	21.6233	11.1003	13.7716	13.1944	18.3118	10.4613	10.4382	14.2453	29.9399	10.3802	13.5277	11.1621	24.9413	8.24777	9.45261	cytochrome c biogenesis protein family	Cytochrome c-type biogenesis protein (Fragment)	Cytochrome c-type biogenesis CcmH	GO:0005515;GO:0055085;GO:0022857;GO:0046872;GO:0009793;GO:0016491;GO:0016021;GO:0008643;GO:0055114;GO:0017004;GO:0005743;	protein binding;transmembrane transport;transmembrane transporter activity;metal ion binding;embryo development ending in seed dormancy;oxidoreductase activity;integral component of membrane;carbohydrate transport;oxidation-reduction process;cytochrome complex assembly;mitochondrial inner membrane;
C9	BART1_0-p04641	5.20508	1.4658	7.09796	2.84587	2.74212	0.825347	5.6347	3.73635	1.38081	0.143783	4.60936	1.7075	1.67883	0	6.52472	2.68861	Cyclin B1;4	B-type cyclin	NA	GO:0019901;GO:0016538;GO:0000307;GO:0044772;GO:0007015;GO:0004672;GO:0006468;GO:0000079;GO:0051301;GO:0005634;GO:0003779;GO:0010119;GO:0005737;GO:0016021;	protein kinase binding;cyclin-dependent protein serine/threonine kinase regulator activity;cyclin-dependent protein kinase holoenzyme complex;mitotic cell cycle phase transition;actin filament organization;protein kinase activity;protein phosphorylation;regulation of cyclin-dependent protein serine/threonine kinase activity;cell division;nucleus;actin binding;regulation of stomatal movement;cytop…
C9	BART1_0-p04674	1.18987	1.90585	0.657917	1.46754	1.06893	1.9835	1.41704	2.08808	1.11134	3.27255	1.21431	1.22702	2.08283	6.62067	1.02742	2.53746	hydrolases;protein serine/threonine phosphatases	NA	NA	NA	NA
C9	BART1_0-p04702	1.00374	1.81092	0.615279	2.37014	1.45869	3.58544	1.08976	2.00941	1.54256	5.64855	1.50195	3.10906	2.51173	48.1	2.63681	8.02431	NA	NA	NA	NA	NA
C9	BART1_0-p04726	1.46475	4.51951	1.39012	2.30236	5.63394	14.5191	3.75892	8.86764	3.28835	11.1182	2.04513	6.65657	2.44604	38.6689	2.56775	4.94608	NA	NA	c-Myc-binding protein	NA	NA
C4	BART1_0-p35288	25.8418	13.7543	26.1736	23.0838	19.3843	11.9942	24.486	22.756	20.2943	9.35667	24.1476	16.7905	14.9331	2.29939	14.961	7.84093	cell division cycle 45	CDC45 domain-containing protein	NA	GO:0006270;GO:0033260;GO:1900087;GO:1903047;GO:0000727;GO:0065004;GO:0031261;GO:1903046;GO:0048229;GO:0003682;GO:0043138;GO:0003697;GO:0051301;GO:0005656;GO:0003688;GO:0031938;GO:0032508;GO:0031298;	DNA replication initiation;nuclear DNA replication;positive regulation of G1/S transition of mitotic cell cycle;mitotic cell cycle process;double-strand break repair via break-induced replication;protein-DNA complex assembly;DNA replication preinitiation complex;meiotic cell cycle process;gametophyte development;chromatin binding;3'-5' DNA helicase activity;single-stranded DNA binding;cell divisi…
C3	BART1_0-p04748	16.9618	5.2064	17.8767	17.6528	5.93806	1.23387	10.6339	9.32322	2.63314	0.677005	6.19503	2.93061	0.499882	1.14675	1.99685	0.940258	NA	NA	NA	NA	NA
C9	BART1_0-p04752	0.188719	0.391543	0.0202708	0.0817097	0.232189	0.417521	0.0731118	0.114562	0.771968	4.91833	0.032234	0.455323	0.925829	2.356	0.752544	1.97774	WRKY DNA-binding protein 70	WRKY transcription factor	WRKY family transcription factor	GO:2000070;GO:0044212;GO:0003690;GO:0006355;GO:0043232;GO:0009742;GO:0043565;GO:0043531;GO:0009751;GO:0044446;GO:1900457;GO:0042742;GO:0048527;GO:0005634;GO:0003700;GO:0005515;GO:0070013;GO:2000022;GO:0010200;	regulation of response to water deprivation;transcription regulatory region DNA binding;double-stranded DNA binding;regulation of transcription, DNA-templated;intracellular non-membrane-bounded organelle;brassinosteroid mediated signaling pathway;sequence-specific DNA binding;ADP binding;response to salicylic acid;intracellular organelle part;regulation of brassinosteroid mediated signaling pathw…
C7	BART1_0-p04764	123.777	194.754	88.4829	124.452	121.312	190.962	82.997	98.3968	88.959	197.85	58.4474	92.1826	42.4903	67.7808	28.9725	38.2209	Leucine-rich repeat protein kinase family protein	Putative DNA-binding pseudobarrel domain-containing protein	B3 domain-containing protein	GO:0005634;GO:0003677;	nucleus;DNA binding;
C1	BART1_0-p21795	0.300072	0.544921	0.888104	0.552909	0.780185	2.8566	2.27368	2.19446	2.07634	2.05658	5.31446	3.09189	0.518939	0.230176	1.15847	0.162042	alpha/beta-Hydrolases superfamily protein	Alpha/beta-Hydrolases superfamily protein	Phospholipase A1	GO:0006629;GO:0008970;	lipid metabolic process;phospholipase A1 activity;
C9	BART1_0-p04829	135.178	66.6265	106.612	94.3837	95.4851	54.8082	104.182	89.6769	106.22	48.5212	135.808	81.9164	98.4101	6.4276	140.488	78.1727	Histone superfamily protein	NA	NA	NA	NA
C9	BART1_0-p04864	277.989	216.87	246.418	268.967	272.735	195.747	268.441	309.628	270.011	164.167	297.08	263.583	223	22.8627	319.873	239.939	Histone superfamily protein	NA	NA	NA	NA
C9	BART1_0-p04867	327.693	226.392	297.55	294.586	282.815	197.491	317.291	322.535	363.41	218.051	442.31	339.456	332.736	35.0899	459.717	337.751	Histone superfamily protein	NA	Histone H4	NA	NA
C9	BART1_0-p04872	20.337	31.9305	19.2559	20.9586	30.154	38.518	23.1505	22.3553	34.7122	57.694	23.6944	32.687	27.626	89.4773	25.6336	37.1808	NA	NA	2-oxoglutarate (2OG) and Fe(II)-dependent oxygenase superfamily protein	NA	NA
C4	BART1_0-p35291	14.8046	10.9179	17.0152	16.1505	16.0208	11.8981	19.4948	19.8214	20.8148	9.69989	20.5834	17.3223	15.3934	2.1081	20.0446	9.7904	cell division cycle 45	CDC45 domain-containing protein	Cell division control 45-like protein	GO:0006270;GO:0033260;GO:1900087;GO:1903047;GO:0000727;GO:0065004;GO:0031261;GO:1903046;GO:0048229;GO:0003682;GO:0043138;GO:0003697;GO:0051301;GO:0005656;GO:0003688;GO:0031938;GO:0032508;GO:0031298;	DNA replication initiation;nuclear DNA replication;positive regulation of G1/S transition of mitotic cell cycle;mitotic cell cycle process;double-strand break repair via break-induced replication;protein-DNA complex assembly;DNA replication preinitiation complex;meiotic cell cycle process;gametophyte development;chromatin binding;3'-5' DNA helicase activity;single-stranded DNA binding;cell divisi…
C4	BART1_0-p23224	30.2851	19.7812	32.2657	32.5961	24.218	19.0282	32.2703	31.5726	27.7077	12.7248	32.8826	26.715	25.1647	2.23069	31.4709	17.482	Cell division control, Cdc6	Cell division control protein 6 homolog B	Cell division control protein 6-like protein	GO:0006270;GO:0016758;GO:0042023;GO:0004049;GO:0051301;GO:0003688;GO:0005634;GO:0005524;GO:0005515;GO:0000162;GO:0016021;GO:0016787;GO:0033314;	DNA replication initiation;transferase activity, transferring hexosyl groups;DNA endoreduplication;anthranilate synthase activity;cell division;DNA replication origin binding;nucleus;ATP binding;protein binding;tryptophan biosynthetic process;integral component of membrane;hydrolase activity;mitotic DNA replication checkpoint;
[truncated: 2,857 more rows]
