# Supplementary material for: PHOTOPERIOD 1 enhances stress resistance and energy metabolism to promote spike fertility in barley under high ambient temperatures
Source: Plant Physiol. 2025 Mar 26;197(4):kiaf118. doi: 10.1093/plphys/kiaf118 (PMC12002028; doi:10.1093/plphys/kiaf118)
Supplement: kiaf118_Supplementary_Data [file kiaf118_supplementary_data.zip › Supplementary Dataset 6.xlsx]

## Sheet: Traits
Samples	Developmental_stage	Developmental_timing	Spike_fertility	Number_of_spikelet_meristems	Number_of_floral_meristems	Rate_of_spikelet_meristem_induction	Rate_of_floral_meristem_induction
W1.0.GP.CT.mean	1	11	0	0	0	1.05882	0
W1.0.GP.HT.mean	1	15	0	0	0	0.95	0
W1.0.GP-fast.CT.mean	1	6	0	0	0	1.27273	0
W1.0.GP-fast.HT.mean	1	7	0	0	0	1.15385	0
W2.0.GP.CT.mean	2	17	0	18	0	1.61538	1.4
W2.0.GP.HT.mean	2	20	0	19	0	0.923077	0.8
W2.0.GP-fast.CT.mean	2	11	0	14	0	1.5	1.2
W2.0.GP-fast.HT.mean	2	13	0	15	0	2	1.7
W3.5.GP.CT.mean	3.5	30	0	39	17	1	3.4
W3.5.GP.HT.mean	3.5	33	0	31	11	0.5	2.1
W3.5.GP-fast.CT.mean	3.5	19	0	26	9	1	2.8
W3.5.GP-fast.HT.mean	3.5	19	0	27	10	0.8	5
W6.0.GP.CT.mean	6	44	0.78389	43	40	0.285714	1
W6.0.GP.HT.mean	6	55	0.237515	36	35	0.227273	0.5
W6.0.GP-fast.CT.mean	6	29	0.957357	34	31	0.8	2.1
W6.0.GP-fast.HT.mean	6	27	0.811922	30	29	0.375	1.1

## Sheet: Cluster_trait_correlation
Correlation coefficience
Traits Clusters	Waddington	Days_after_emergence	floret_fertility	SP_number	FM_number	SP_rate_true	FM_rate_true
C9	0.2731	0.620293	-0.10603	0.243427	0.274509	-0.480056	-0.136736
C8	0.273329	0.484211	-0.100025	0.428514	0.164096	-0.434446	0.31569
C7	-0.408997	-0.134529	-0.437943	-0.286495	-0.445748	0.0416161	-0.155906
C6	-0.0100348	-0.344175	-0.0117652	-0.0910138	-0.136703	0.352511	0.183671
C5	-0.830076	-0.600672	-0.605262	-0.860503	-0.756261	0.469929	-0.593602
C4	-0.582533	-0.804219	-0.322297	-0.479985	-0.604473	0.777765	0.114757
C3	-0.676698	-0.704512	-0.359429	-0.803454	-0.55587	0.514265	-0.483351
C2	0.724836	0.363996	0.911434	0.453093	0.711599	-0.531515	0.00237046
C1	0.324846	0.132564	-0.00319661	0.504579	0.189851	-0.108168	0.804081
p value
Traits Clusters	Waddington	Days_after_emergence	floret_fertility	SP_number	FM_number	SP_rate_true	FM_rate_true
C9	0.306113	0.0103603	0.69593	0.363617	0.303525	0.0598461	0.613588
C8	0.305693	0.0573547	0.712447	0.0977134	0.543666	0.0926598	0.233618
C7	0.115718	0.619378	0.0897688	0.282028	0.0835498	0.878378	0.564223
C6	0.970578	0.191777	0.965507	0.737459	0.613674	0.180527	0.495923
C5	6.9103e-05	0.0138722	0.0129776	1.89078e-05	0.000699029	0.0662512	0.0153436
C4	0.0178887	0.000173111	0.223441	0.0598894	0.0131281	0.000389696	0.672151
C3	0.00399132	0.00231077	0.171528	0.000177511	0.0253662	0.04155	0.0578636
C2	0.00149015	0.165754	9.04475e-07	0.0779867	0.00199108	0.0341026	0.993048
C1	0.219591	0.624549	0.990626	0.0462336	0.481279	0.690078	0.000173896
